# Supplementary material for: Shotgun proteomics profiling of chia seeds (Salvia hispanica L.) reveals genotypic differential responses to viability loss
Source: Front Plant Sci. 2024 Aug 15;15:1441234. doi: 10.3389/fpls.2024.1441234 (PMC11358080; doi:10.3389/fpls.2024.1441234)
Supplement: Supplementary Table 1 — Protein identification and quantification comparing aged (AA) and non-aged (T0) chia seeds. [file Table1.xlsx]

## Sheet: Identified
															AA						T0
Accession	Description	Peptides	Unique Peptides	PSMs	Score Sequest	Ratio: AA/To	Ratio (log2): AA/To	P-Value: AA/To	Adj. P-Value: AA/To	Variability [%]: AA/To	CV [%]: AA	CV [%]: To	Count: AA	Count: To	Count: WN 1	Count: WN 2	Count: WN 3	Count: MN 1	Count: MN 2	Count: MN 3	Count: WN 1	Count: WN 2	Count: WN 3	Count: MN 1	Count: MN 2	Count: MN 3
XP_047950871.1	cocosin 1-like [Salvia hispanica]	44	44	5209	12078.2	1.339	0.42	0.214876	0.679133	41.71	14.52	11.29	6	6	51	51	52	51	52	51	51	50	51	52	52	52
XP_047974399.1	11S globulin seed storage protein 2-like [Salvia hispanica]	30	27	4992	9276.19	1.157	0.21	0.590181	0.934214	46.68	9.43	9.22	6	6	45	47	47	48	47	47	48	46	47	47	48	47
XP_047952105.1	11S globulin seed storage protein Ana o 2.0101-like [Salvia hispanica]	37	32	4535	9059.62	1.282	0.36	0.302759	0.769081	43.4	19.25	13.53	6	6	37	38	38	39	39	38	38	39	36	39	39	38
XP_047958388.1	11S globulin-like [Salvia hispanica]	47	46	3769	9011.16	1.393	0.48	0.153495	0.569127	50.28	18.08	13.14	6	6	45	51	52	51	53	53	47	50	48	50	51	51
XP_047976489.1	11S globulin seed storage protein 2-like [Salvia hispanica]	36	33	3220	7315.82	1.316	0.4	0.247497	0.712216	41.72	22.65	13.83	6	6	49	52	49	53	51	53	52	52	51	50	51	51
XP_047960314.1	vicilin Cor a 11.0101 [Salvia hispanica]	43	43	2395	5405.02	1.266	0.34	0.331099	0.794875	40.78	12.6	5.74	6	6	46	47	47	47	46	46	46	46	46	47	47	46
XP_047954700.1	11S globulin seed storage protein Jug r 4-like [Salvia hispanica]	35	31	2173	5075.01	1.296	0.37	0.278085	0.745397	46.41	9.97	8.92	6	6	24	28	28	26	27	27	29	28	29	27	29	27
XP_047958387.1	11S globulin-like [Salvia hispanica]	37	37	1605	3642.23	1.244	0.32	0.375101	0.83799	44.92	16.1	13.2	6	6	40	42	42	41	42	41	41	40	42	42	42	42
XP_047965477.1	2S sulfur-rich seed storage protein 1-like [Salvia hispanica]	7	4	1102	2713.22	0.937	-0.09	0.639943	0.944782	69.47	28.24	16.51	6	6	4	4	4	4	4	4	4	4	4	4	4	4
XP_047969551.1	2S seed storage protein-like [Salvia hispanica]	5	2	1099	2690.87	0.914	-0.13	0.555337	0.928116	49.11	36.86	14.65	6	6	3	2	2	3	3	2	2	2	2	2	2	2
XP_047983673.1	vicilin-like seed storage protein At2g28490 [Salvia hispanica]	24	24	998	2545.67	1.266	0.34	0.331172	0.794875	37.84	20.05	13.97	6	6	27	26	25	26	26	26	27	27	27	26	26	27
XP_047944240.1	LOW QUALITY PROTEIN: 13S globulin seed storage protein 1-like [Salvia hispanica]	8	3	1123	2347.41	1.235	0.3	0.394063	0.85629	30.97	25.29	31.07	6	6	1	3	2	2	2	3	1	1	1	1	1	1
XP_047948475.1	embryonic protein DC-8 isoform X1 [Salvia hispanica]	47	47	776	2087.31	0.791	-0.34	0.19981	0.660366	32.96	8.01	12.21	6	6	47	48	49	47	47	47	49	49	49	49	50	50
XP_047969797.1	luminal-binding protein 4 [Salvia hispanica]	32	18	702	1581.58	1.037	0.05	0.98676	0.999827	36.93	13.44	6.67	6	6	20	20	20	20	20	20	20	20	20	20	19	20
XP_047961271.1	late embryogenesis abundant protein D-34-like [Salvia hispanica]	16	16	457	1531.52	1.216	0.28	0.437595	0.880664	27.62	14.19	7.6	6	6	19	19	18	18	19	17	19	19	19	18	19	19
XP_047955639.1	11S globulin seed storage protein Jug r 4-like [Salvia hispanica]	23	20	600	1524	1.38	0.46	0.166566	0.600829	35.52	7.87	18.21	6	6	18	20	20	20	20	20	18	19	20	19	19	20
XP_047974299.1	vicilin-like seed storage protein At2g18540 [Salvia hispanica]	20	20	607	1501.23	1.183	0.24	0.517867	0.908902	32.67	17.8	10.15	6	6	22	22	22	22	22	22	20	21	21	21	21	21
XP_047969400.1	heat shock cognate 70 kDa protein-like [Salvia hispanica]	30	14	621	1480.19	1.071	0.1	0.86474	0.985965	37.59	9.18	2.95	6	6	16	17	16	17	17	17	17	16	17	17	17	17
XP_047963313.1	heat shock cognate 70 kDa protein 2 [Salvia hispanica]	24	1	555	1406.9	0.48	-1.06	0.000236537	0.00258553	29.47	29.87	32.49	4	4		1	1	1		1	1		1	1		1
XP_047963324.1	heat shock cognate 70 kDa protein 2-like [Salvia hispanica]	25	3	546	1399.57	1.041	0.06	0.97219	0.99422	29.86	13.93	11.87	6	6	2	2	2	2	2	2	2	2	2	2	2	2
XP_047971175.1	heat shock cognate 70 kDa protein 2-like [Salvia hispanica]	25	9	511	1287.9	1.056	0.08	0.919842	0.985965	25.02	5.56	3.54	6	6	9	9	9	8	9	8	10	9	10	10	10	10
XP_047964294.1	protein disulfide-isomerase-like [Salvia hispanica]	36	36	499	1247.95	0.948	-0.08	0.680053	0.955512	30.87	9.63	7.99	6	6	36	36	36	36	36	35	36	36	36	36	36	36
AVW82634.1	glyceraldehyde-3-phosphate-dehydrogenase [Salvia hispanica]	20	7	534	1228.43	1.139	0.19	0.642122	0.944782	42.16	25.16	11	6	6	7	7	7	7	7	7	8	8	8	8	7	7
XP_047960252.1	NADPH-dependent aldehyde reductase 1, chloroplastic-like [Salvia hispanica]	18	18	662	1189.11	1.136	0.18	0.650239	0.944782	35.01	11.93	8.24	6	6	20	21	21	20	21	21	20	20	19	21	21	20
XP_047955412.1	embryonic protein DC-8 [Salvia hispanica]	26	26	413	1169.3	0.795	-0.33	0.209089	0.675991	38.56	15.51	12.55	6	6	24	26	26	24	23	22	26	26	25	26	27	27
XP_047954951.1	aspartic proteinase-like isoform X1 [Salvia hispanica]	19	12	545	1153.55	1.068	0.09	0.876834	0.985965	27.11	12.13	11.04	6	6	13	13	13	13	13	13	13	13	13	13	13	13
XP_047972310.1	low-temperature-induced 65 kDa protein-like isoform X1 [Salvia hispanica]	34	34	445	1127.1	0.713	-0.49	0.0754586	0.377293	25.88	10.93	9.26	6	6	32	32	33	31	32	31	36	36	35	36	35	35
XP_047963012.1	glyceraldehyde-3-phosphate dehydrogenase, cytosolic-like [Salvia hispanica]	20	2	494	1103.26	1.399	0.48	0.147607	0.561281	41.31	39.92	23.62	6	6	1	2	2	2	2	2	2	2	2	2	2	2
XP_047973366.1	glyceraldehyde-3-phosphate dehydrogenase, cytosolic [Salvia hispanica]	20	1	491	1078.6	1.518	0.6	0.065796	0.342546	23.77	23.63	13.67	6	6	1	1	1	1	1	1	1	1	1	1	1	1
XP_047960080.1	11-beta-hydroxysteroid dehydrogenase A-like [Salvia hispanica]	20	17	406	1062.01	1.226	0.29	0.412993	0.87021	53.81	40.13	12.11	6	6	21	21	21	21	20	18	21	19	21	21	21	21
XP_047942127.1	aspartic proteinase-like [Salvia hispanica]	21	14	515	1060.25	1.102	0.14	0.757904	0.97889	28.79	18.83	21.23	6	6	12	12	12	12	12	12	13	13	13	13	14	14
XP_047980384.1	bifunctional enolase 2/transcriptional activator [Salvia hispanica]	18	4	433	1060.07	0.934	-0.1	0.627545	0.944782	32.18	5.05	7.85	6	6	4	4	4	4	4	4	4	4	4	4	4	4
XP_047940916.1	ATP synthase subunit beta, mitochondrial [Salvia hispanica]	22	22	484	1056.42	1.253	0.33	0.357451	0.819861	25.23	4.51	4.81	6	6	25	24	23	24	23	23	22	23	24	24	21	22
XP_047941308.1	succinate-semialdehyde dehydrogenase, mitochondrial isoform X2 [Salvia hispanica]	28	28	430	1055.62	1.089	0.12	0.80338	0.985965	25.75	7.42	3.93	6	6	34	34	34	33	33	33	33	34	33	34	34	34
XP_047981438.1	enolase [Salvia hispanica]	18	4	422	1043.92	0.944	-0.08	0.664512	0.949605	28.1	12.76	12.63	6	6	2	2	2	2	1	2	2	2	2	2	2	1
XP_047970570.1	chaperone protein ClpB1 [Salvia hispanica]	31	30	395	1034.72	1.003	0	0.886932	0.985965	31.32	5.72	3.55	6	6	29	30	32	30	30	29	29	29	31	31	30	31
XP_047966170.1	oil body-associated protein 2C [Salvia hispanica]	15	15	486	1029.38	1.13	0.18	0.669003	0.952038	29.62	12.72	11.43	6	6	22	24	23	24	24	24	23	23	23	23	23	23
XP_047950706.1	oleosin H1-like [Salvia hispanica]	11	9	380	1020.5	0.779	-0.36	0.175028	0.61107	85.88	69.39	38.38	6	6	11	11	11	10	10	11	11	11	11	11	11	11
XP_047952056.1	late embryogenesis abundant protein, group 3-like [Salvia hispanica]	23	23	352	964.45	0.431	-1.21	2.83865e-05	0.000322864	43.62	30.25	23.56	6	6	23	23	23	17	20	20	23	23	23	23	22	22
XP_047980590.1	protein ADP-ribosyltransferase PARP3 isoform X1 [Salvia hispanica]	31	31	391	953.61	1.047	0.07	0.950803	0.988997	39.37	12.61	1.98	6	6	31	30	28	28	30	30	30	27	30	30	30	30
XP_047973018.1	vicilin-like seed storage protein At2g18540 [Salvia hispanica]	24	24	363	928.29	1.209	0.27	0.45431	0.88109	47.41	25.62	10.63	6	6	25	26	26	26	26	26	26	25	25	26	26	26
XP_047962252.1	glyceraldehyde-3-phosphate dehydrogenase, cytosolic-like [Salvia hispanica]	18	7	391	908.39	1.219	0.29	0.430393	0.876675	33.54	45.61	74.32	6	6	9	9	9	9	9	9	9	8	9	9	9	9
XP_047940741.1	ribonuclease TUDOR 2-like [Salvia hispanica]	37	17	360	880.04	0.98	-0.03	0.797208	0.985965	28.28	15.22	9.63	6	6	14	15	15	13	15	14	16	16	17	17	15	15
XP_047969141.1	luminal-binding protein 5-like [Salvia hispanica]	21	7	396	859.47	1.213	0.28	0.443518	0.880664	41.22	22.74	11.92	6	6	6	5	6	6	4	6	7	7	7	6	7	6
XP_047948434.1	phosphoglycerate kinase, cytosolic [Salvia hispanica]	27	8	331	836.63	0.876	-0.19	0.429188	0.876675	29.87	14.69	6.21	6	6	8	8	8	8	8	8	8	8	8	8	8	8
AVW82640.1	elongation factor 1-alpha [Salvia hispanica]	14	3	333	827.49	0.849	-0.24	0.346455	0.812181	31.3	10.04	11.19	6	6	6	6	6	6	6	6	6	6	6	6	6	6
XP_047957557.1	aconitate hydratase, cytoplasmic-like [Salvia hispanica]	26	20	348	826.09	1.092	0.13	0.791637	0.985965	21.75	4.88	2.74	6	6	22	21	21	22	22	22	22	22	22	22	22	22
XP_047976638.1	elongation factor 2-like [Salvia hispanica]	26	26	421	804.26	1.244	0.32	0.374389	0.83799	28.21	3.34	6.35	6	6	28	27	27	27	28	27	30	30	30	28	29	29
XP_047972682.1	malate synthase-like [Salvia hispanica]	24	22	300	753.35	0.969	-0.05	0.757913	0.97889	29.29	15.88	5.96	6	6	25	26	26	25	26	25	25	26	26	26	26	26
XP_047979925.1	alcohol dehydrogenase 1 [Salvia hispanica]	16	13	303	723.2	1.002	0	0.879824	0.985965	29.5	7.52	7.9	6	6	14	15	16	14	16	16	17	16	17	17	16	16
XP_047960712.1	fructose-bisphosphate aldolase 1, cytoplasmic [Salvia hispanica]	17	7	250	710.37	1.036	0.05	0.991415	1	22.96	4.95	3.58	6	6	7	7	7	7	7	7	7	7	7	7	7	7
XP_047946193.1	1-Cys peroxiredoxin PER1 [Salvia hispanica]	14	14	260	698.07	0.869	-0.2	0.407467	0.870077	27.13	13.46	8.25	6	6	15	15	15	15	15	14	16	16	16	16	15	16
XP_047950036.1	leucine aminopeptidase 2, chloroplastic-like [Salvia hispanica]	21	9	245	696.61	0.975	-0.04	0.778338	0.985965	29.2	5.77	4.74	6	6	8	8	8	8	8	8	8	8	8	8	8	8
XP_047975888.1	late embryogenesis abundant protein D-34-like [Salvia hispanica]	12	12	238	694.27	0.985	-0.02	0.815877	0.985965	24.27	19.61	5.97	6	6	15	13	14	15	15	14	15	14	14	14	14	14
XP_047982468.1	chaperonin CPN60-2, mitochondrial [Salvia hispanica]	26	14	280	692.55	0.962	-0.06	0.730503	0.968595	28.99	8.07	12.77	6	6	14	15	14	14	14	15	14	14	14	14	14	14
XP_047969592.1	heat shock cognate protein 80-like [Salvia hispanica]	27	2	285	682.88	0.783	-0.35	0.183689	0.632762	47.53	35.52	12.11	6	6	1	1	1	1	1	1	2	2	3	3	3	2
XP_047945663.1	heat shock cognate protein 80-like [Salvia hispanica]	28	3	287	678.98	0.904	-0.15	0.521277	0.909338	34.53	32.63	31.03	6	6	2	3	3	2	3	2	3	3	3	3	2	3
XP_047944677.1	phosphoglycerate kinase, cytosolic-like [Salvia hispanica]	25	6	277	672.39	0.958	-0.06	0.716343	0.96829	30.8	25.21	7.74	6	6	6	6	6	6	6	6	6	6	6	6	6	6
XP_047979886.1	fructose-bisphosphate aldolase 6, cytosolic-like [Salvia hispanica]	16	6	236	656.44	1.003	0	0.886342	0.985965	23.45	5.79	3.1	6	6	6	6	6	6	6	6	6	6	6	6	6	6
XP_047944149.1	leucine aminopeptidase 2, chloroplastic-like [Salvia hispanica]	22	11	223	618.31	1.067	0.09	0.878473	0.985965	48.74	28.36	33.92	6	6	8	8	8	8	8	8	9	9	9	8	8	8
XP_047983162.1	cell division control protein 48 homolog E-like [Salvia hispanica]	26	2	269	605.38	1.381	0.47	0.165055	0.596229	46.03	16.01	9.98	6	6	3	3	3	3	3	3	3	3	2	3	3	3
XP_047969008.1	5-methyltetrahydropteroyltriglutamate--homocysteine methyltransferase-like [Salvia hispanica]	23	8	279	598.11	1.066	0.09	0.884332	0.985965	26.64	5.21	10.18	6	6	6	6	6	6	6	6	8	8	8	7	6	6
XP_047969359.1	cell division cycle protein 48 homolog [Salvia hispanica]	26	1	252	586.23	1.168	0.22	0.559306	0.93003	28.69	15.29	20.45	6	6	1	1	1	1	1	1	1	1	1	1	1	1
XP_047939042.1	aconitate hydratase, cytoplasmic [Salvia hispanica]	23	4	267	585.75	1.209	0.27	0.452159	0.88109	20.24	36.85	7.54	6	6	4	4	4	2	3	3	4	4	4	4	4	4
XP_047938623.1	elongation factor 1-alpha-like [Salvia hispanica]	12	4	233	576.37	0.985	-0.02	0.817529	0.985965	29.86	6.38	7.93	6	6	6	6	6	5	5	5	6	6	6	6	5	6
XP_047941197.1	tripeptidyl-peptidase 2 isoform X1 [Salvia hispanica]	27	27	232	571.79	1.205	0.27	0.463456	0.88109	34.04	5.19	8.15	6	6	26	27	27	25	24	26	25	25	26	25	26	25
XP_047966862.1	11-beta-hydroxysteroid dehydrogenase A-like [Salvia hispanica]	14	11	266	564.64	1.142	0.19	0.633979	0.944782	60.24	46.92	18.94	6	6	15	15	15	15	15	15	15	15	15	15	15	15
XP_047980205.1	endoplasmin homolog isoform X1 [Salvia hispanica]	34	33	276	564.1	0.877	-0.19	0.432726	0.878322	31.52	4.39	5.12	6	6	29	30	29	28	27	27	32	32	32	31	32	31
XP_047976803.1	catalase [Salvia hispanica]	19	6	270	561.79	1.008	0.01	0.903443	0.985965	27.6	8.58	7.53	6	6	6	6	6	6	6	6	6	6	6	6	6	6
XP_047967143.1	oil body-associated protein 1A-like [Salvia hispanica]	9	9	238	555.95	1.087	0.12	0.809397	0.985965	26.09	11.08	9.61	6	6	11	12	12	12	12	12	12	12	12	12	12	12
XP_047977317.1	5-methyltetrahydropteroyltriglutamate--homocysteine methyltransferase [Salvia hispanica]	22	7	256	554.95	1.025	0.04	0.967351	0.99422	31.52	15.56	10.95	6	6	7	7	7	6	6	6	7	7	7	7	7	7
XP_047961170.1	protein disulfide-isomerase-like [Salvia hispanica]	22	21	233	550.55	0.992	-0.01	0.845566	0.985965	26.39	10.11	2.9	6	6	20	20	20	19	18	18	20	20	20	20	20	20
XP_047942176.1	actin-7 [Salvia hispanica]	15	4	253	549.73	1.021	0.03	0.953639	0.988997	31.25	15.44	3.12	6	6	4	4	4	4	4	4	4	4	4	4	4	4
XP_047941315.1	cell division cycle protein 48 homolog [Salvia hispanica]	25	1	236	549.13	1.261	0.33	0.340787	0.806455	10.4	5.79	9.11	6	6	1	1	1	1	1	1	1	1	1	1	1	1
XP_047958073.1	glyoxysomal fatty acid beta-oxidation multifunctional protein MFP-a [Salvia hispanica]	23	23	286	543.83	0.939	-0.09	0.647322	0.944782	41.1	9.87	7.05	6	6	23	24	24	22	23	24	24	24	23	24	23	24
XP_047951894.1	ribonuclease TUDOR 1 [Salvia hispanica]	31	11	246	541.55	1.034	0.05	0.997636	1	29.76	55.19	14.59	6	6	10	10	9	5	6	5	10	10	10	9	9	10
XP_047947757.1	heat shock 70 kDa protein, mitochondrial-like [Salvia hispanica]	26	7	216	535.7	0.991	-0.01	0.839919	0.985965	26.44	4.56	10.53	6	6	5	5	5	5	5	5	5	5	7	7	7	7
XP_047965780.1	phosphoenolpyruvate carboxylase-like [Salvia hispanica]	36	5	224	526.57	1.332	0.41	0.22423	0.69157	43.6	31.65	32.94	6	6	3	2	2	3	2	3	3	3	3	2	2	3
XP_047947557.1	aconitate hydratase, cytoplasmic-like [Salvia hispanica]	20	1	240	519.6	0.964	-0.05	0.736674	0.969415	23.43	19.97	12.37	4	6	1	1	1	1			1	1	1	1	1	1
XP_047941192.1	actin-like [Salvia hispanica]	13	2	233	517.02	1.095	0.13	0.781391	0.985965	29.85	39.11	11.67	6	6	2	2	2	2	1	2	2	2	2	2	2	2
XP_047959447.1	phosphoenolpyruvate carboxylase [Salvia hispanica]	32	2	223	510.44	1.623	0.7	0.0306533	0.19111	27.87	25.12	24.21	6	6	2	2	2	1	1	1	2	2	2	2	2	2
XP_047940898.1	peptidyl-prolyl cis-trans isomerase [Salvia hispanica]	6	6	192	506	0.531	-0.91	0.00144366	0.0142951	51.39	43.23	9.84	6	6	7	7	7	7	7	7	7	7	7	7	7	7
XP_047962809.1	eukaryotic initiation factor 4A-10-like isoform X2 [Salvia hispanica]	20	7	258	489.74	0.911	-0.13	0.546282	0.922951	38.49	24.26	6.4	6	6	5	6	6	5	6	6	6	6	6	6	6	5
XP_047960821.1	cell division control protein 48 homolog E [Salvia hispanica]	20	1	197	487.06	0.979	-0.03	0.795793	0.985965	15.55	11.05	10.66	4	6	1	1	1		1		1	1	1	1	1	1
XP_047949819.1	3-ketoacyl-CoA thiolase 2, peroxisomal [Salvia hispanica]	15	10	177	486.06	0.937	-0.09	0.638812	0.944782	32.1	11.64	9.82	6	6	10	10	10	9	8	9	10	10	10	10	10	10
XP_047980659.1	cell division control protein 48 homolog E-like [Salvia hispanica]	20	1	197	485.16	0.771	-0.37	0.1609	0.585405	31.19	11.64	23.35	3	5			1	1	1		1	1	1	1	1
XP_047946425.1	heat shock cognate protein 80 [Salvia hispanica]	22	4	201	480.92	0.915	-0.13	0.560976	0.93003	33.05	31.05	22.99	6	6	2	2	2	1	1	1	3	3	3	3	2	3
XP_047971386.1	phosphoglucomutase, cytoplasmic [Salvia hispanica]	21	10	215	476.47	0.956	-0.07	0.707634	0.961986	34.74	36.19	4.29	6	6	9	10	10	8	7	6	9	10	9	10	10	10
XP_047969531.1	malate dehydrogenase, mitochondrial [Salvia hispanica]	11	4	162	476.3	0.849	-0.24	0.347054	0.812181	31.27	19.31	10.57	6	6	3	4	3	4	4	4	3	3	3	3	3	3
XP_047970043.1	UDP-glucose 4-epimerase GEPI48-like isoform X1 [Salvia hispanica]	13	5	159	453.8	0.996	-0.01	0.858927	0.985965	37.25	13.6	6.69	6	6	5	5	5	4	5	4	5	5	5	5	5	5
XP_047968141.1	elongation factor 1-alpha [Salvia hispanica]	13	2	191	450.98	1.014	0.02	0.927307	0.985965	19.44	22.86	2.64	6	3	1	1	1	1	1	1				1	1	1
XP_047980552.1	heat shock 70 kDa protein, mitochondrial [Salvia hispanica]	22	3	176	449.55	1.223	0.29	0.421371	0.872815	24.74	18.96	28.92	6	6	2	2	1	2	2	1	3	2	3	2	1	3
XP_047954783.1	malate dehydrogenase 1, mitochondrial-like [Salvia hispanica]	11	5	159	449.32	0.943	-0.08	0.659692	0.949479	30.77	8.9	9.44	6	6	4	4	4	4	4	4	4	4	4	4	4	4
XP_047945695.1	3-ketoacyl-CoA thiolase 2, peroxisomal-like [Salvia hispanica]	13	8	172	448.73	0.889	-0.17	0.469397	0.88109	27.06	6.58	10.77	6	6	8	8	8	8	8	8	8	8	8	8	8	8
XP_047945225.1	glyceraldehyde-3-phosphate dehydrogenase, cytosolic [Salvia hispanica]	6	1	179	444.91	1.058	0.08	0.910874	0.985965	22.88	12.75	18.36	5	6	1	1	1	1	1		1	1	1	1	1	1
XP_047940305.1	malate dehydrogenase [Salvia hispanica]	9	9	204	443.48	1.109	0.15	0.735638	0.969415	38.02	9.88	10.36	6	6	11	11	11	11	11	11	11	11	11	11	11	11
XP_047943997.1	eukaryotic initiation factor 4A-2-like [Salvia hispanica]	19	2	238	442.71	0.92	-0.12	0.576999	0.934214	23.66	10.9	15.54	6	6	2	2	2	2	2	2	2	2	2	2	2	2
XP_047954332.1	17.3 kDa class I heat shock protein-like [Salvia hispanica]	10	3	192	442.52	1.588	0.67	0.0398651	0.237404	46.83	22.23	32.68	6	6	3	3	3	3	3	3	3	3	3	3	3	3
XP_047955159.1	catalase-like isoform X1 [Salvia hispanica]	13	1	213	438.18	1.081	0.11	0.82975	0.985965	14.66	11.11	10.74	6	6	1	1	1	1	1	1	1	1	1	1	1	1
XP_047970064.1	eukaryotic initiation factor 4A-14 [Salvia hispanica]	19	2	241	437.7	1.149	0.2	0.613397	0.941968	45.79	52.26	20.75	6	6	2	2	2	1	2	1	2	2	2	2	2	2
XP_047949123.1	ATP synthase subunit alpha, mitochondrial [Salvia hispanica]	13	13	154	435.67	1.229	0.3	0.406148	0.870077	19.68	1.69	4.68	6	6	14	14	14	14	14	14	13	14	13	14	14	14
XP_047947174.1	probable mitochondrial-processing peptidase subunit beta, mitochondrial [Salvia hispanica]	19	19	173	430.99	1.147	0.2	0.619483	0.944782	25.39	4.96	5	6	6	19	19	19	18	18	19	19	19	19	19	19	19
XP_047944309.1	em-like protein GEA6 [Salvia hispanica]	10	10	168	421.87	0.608	-0.72	0.0110106	0.0888236	32.61	35.52	10.21	6	6	11	11	10	10	9	10	11	11	11	11	11	11
XP_047968707.1	2S sulfur-rich seed storage protein 1-like [Salvia hispanica]	4	4	198	418.87	1.199	0.26	0.477513	0.885323	60.91	35.08	13.5	6	6	9	9	8	9	9	9	9	8	9	9	9	9
XP_047939461.1	nascent polypeptide-associated complex subunit alpha-like protein [Salvia hispanica]	9	5	149	415.25	0.829	-0.27	0.291561	0.753723	35.05	16.51	7.79	6	6	6	6	6	6	6	6	6	5	6	6	6	6
XP_047958614.1	elongation factor 1-gamma-like [Salvia hispanica]	15	5	163	410.4	0.772	-0.37	0.161901	0.587357	30.49	23.1	7.09	6	6	5	5	5	4	4	4	5	5	4	5	5	5
XP_047975174.1	2S seed storage albumin protein-like [Salvia hispanica]	8	8	198	403.79	0.984	-0.02	0.8125	0.985965	46.58	22.98	13.61	6	6	8	8	7	8	8	7	8	8	8	8	8	8
XP_047970105.1	2,3-bisphosphoglycerate-independent phosphoglycerate mutase [Salvia hispanica]	19	11	173	399.1	1.054	0.08	0.92536	0.985965	18.48	6.74	6.39	6	6	10	10	10	9	11	10	11	12	11	11	11	11
XP_047945856.1	stromal 70 kDa heat shock-related protein, chloroplastic [Salvia hispanica]	15	4	165	397.91	1.135	0.18	0.653286	0.944782	24.37	8.83	6.76	6	6	4	4	4	4	4	4	4	4	4	4	4	4
XP_047954553.1	oleosin H1-like [Salvia hispanica]	9	7	147	392.81	0.941	-0.09	0.651903	0.944782	90.63	59.82	17.74	6	6	8	8	8	8	8	7	8	9	9	9	8	8
XP_047972213.1	UTP--glucose-1-phosphate uridylyltransferase-like [Salvia hispanica]	16	4	163	383.19	0.89	-0.17	0.473369	0.883662	33.68	14.02	19.54	6	6	4	4	4	4	2	3	4	4	4	4	4	4
XP_047954636.1	triosephosphate isomerase, cytosolic [Salvia hispanica]	10	9	167	380.36	1.165	0.22	0.566744	0.930756	39.22	15.6	16.85	6	6	9	9	8	9	8	8	9	9	9	9	9	9
XP_047954726.1	UTP--glucose-1-phosphate uridylyltransferase isoform X1 [Salvia hispanica]	17	5	160	375.15	0.924	-0.11	0.590118	0.934214	36.93	25.23	16.43	6	6	4	4	4	4	3	3	5	5	5	5	5	5
XP_047971596.1	benzaldehyde dehydrogenase, mitochondrial-like [Salvia hispanica]	16	14	149	370.95	1.025	0.04	0.967635	0.99422	40.39	19.02	16.2	6	6	12	12	12	12	10	11	12	12	12	11	11	11
XP_047960657.1	dihydrolipoyl dehydrogenase 2, chloroplastic-like [Salvia hispanica]	16	16	160	368.75	1.069	0.1	0.872702	0.985965	39.31	14.24	8.64	6	6	16	15	16	15	15	15	17	17	17	17	16	17
XP_047959510.1	dihydrolipoyl dehydrogenase, mitochondrial-like [Salvia hispanica]	15	5	141	365.35	1.168	0.22	0.557652	0.929243	27.19	8.06	21.45	6	6	5	5	5	5	5	3	5	4	5	4	5	5
XP_047944392.1	mitochondrial outer membrane protein porin of 34 kDa-like [Salvia hispanica]	8	7	133	365.06	1.084	0.12	0.819616	0.985965	33.46	11.12	9.62	6	6	7	7	7	7	7	7	7	7	7	7	7	7
XP_047939371.1	oleosin 1-like [Salvia hispanica]	7	7	125	355.05	0.617	-0.7	0.0134962	0.106827	89.85	65.26	35.54	6	6	7	7	7	7	6	6	7	7	7	7	6	7
XP_047947657.1	peroxygenase-like [Salvia hispanica]	10	10	147	354.41	0.975	-0.04	0.780024	0.985965	42.56	31.72	8.79	6	6	13	13	13	12	13	13	13	13	13	13	13	13
XP_047982005.1	MDIS1-interacting receptor like kinase 2-like [Salvia hispanica]	13	13	153	354.03	1.024	0.03	0.964271	0.99422	38.05	26.78	15.86	6	6	11	11	11	12	12	12	12	13	12	12	12	13
XP_047962412.1	probable UDP-arabinopyranose mutase 2 [Salvia hispanica]	11	7	178	351.8	1.074	0.1	0.854538	0.985965	36.16	10.93	13.2	6	6	7	8	8	8	8	8	7	8	7	8	8	8
XP_047970573.1	14-3-3-like protein 16R [Salvia hispanica]	13	4	151	349.04	0.687	-0.54	0.0503307	0.284306	38.65	37.51	14.57	6	6	3	3	3	3	3	2	3	3	3	3	3	3
XP_047980885.1	alcohol dehydrogenase 3 [Salvia hispanica]	11	8	143	348.8	1.035	0.05	0.99358	1	32.81	8.24	5.68	6	6	8	8	8	7	7	6	8	8	7	6	7	8
XP_047981450.1	elongation factor 1-gamma 2-like [Salvia hispanica]	13	3	140	342.9	0.905	-0.14	0.525355	0.910594	58	41.86	5.6	6	6	3	3	3	2	3	2	3	3	3	3	3	3
XP_047971261.1	probable serine protease EDA2 [Salvia hispanica]	14	14	128	342.18	1.141	0.19	0.63482	0.944782	31.9	14.97	6.14	6	6	13	13	13	13	13	13	13	13	13	13	13	13
XP_047983947.1	2S seed storage albumin protein-like [Salvia hispanica]	5	5	141	336.46	1.331	0.41	0.225997	0.69157	46.74	38.11	4.64	6	6	5	4	5	5	5	5	5	5	5	5	5	5
XP_047975342.1	catalase-like [Salvia hispanica]	11	8	158	334.38	1.068	0.09	0.87732	0.985965	39.11	18.76	20.32	6	6	9	9	9	9	9	9	9	9	8	9	9	9
XP_047969839.1	14-3-3-like protein A [Salvia hispanica]	11	6	154	334.28	0.74	-0.43	0.110074	0.47188	33.07	19.31	7.69	6	6	6	6	6	6	6	6	6	6	6	6	6	6
XP_047970766.1	UDP-glucose 4-epimerase GEPI48-like [Salvia hispanica]	13	5	125	326.18	0.903	-0.15	0.517229	0.908839	41.16	41.41	7.14	6	6	5	5	5	3	4	4	5	4	5	5	5	5
XP_047979791.1	stromal 70 kDa heat shock-related protein, chloroplastic-like [Salvia hispanica]	14	3	135	326	1.135	0.18	0.654051	0.944782	22.61	28.52	26.77	6	6	3	2	3	2	1	3	3	2	3	2	2	3
XP_047955602.1	nucleoside diphosphate kinase 1 isoform X1 [Salvia hispanica]	7	3	121	325.51	1.042	0.06	0.970706	0.99422	31.86	17.48	9.29	6	6	3	3	3	3	3	3	3	3	3	3	3	3
AVW82638.1	beta-tubulin [Salvia hispanica]	14	4	142	324.41	0.887	-0.17	0.463963	0.88109	31.35	8.73	12.61	6	6	4	4	4	4	4	4	2	3	2	3	3	3
XP_047982515.1	phosphoglucomutase, cytoplasmic-like isoform X1 [Salvia hispanica]	15	4	145	321.35	1.113	0.15	0.723431	0.968595	54.55	86.12	13.21	6	6	4	4	4	1	1	1	3	3	3	3	3	3
XP_047965712.1	malate dehydrogenase, glyoxysomal [Salvia hispanica]	12	12	140	320.6	0.898	-0.16	0.500998	0.892744	45.77	18.04	20.02	6	6	11	11	11	11	11	11	11	10	11	11	11	11
XP_047966819.1	nucleolin 1-like [Salvia hispanica]	21	15	136	319.91	0.629	-0.67	0.0173198	0.129257	44.89	23.37	11.06	6	6	12	13	13	8	9	8	15	14	15	15	15	15
XP_047958144.1	probable protein phosphatase 2C 39 isoform X1 [Salvia hispanica]	11	11	124	318.96	1.111	0.15	0.730744	0.968595	26.22	4.18	6.29	6	6	11	11	11	11	11	10	11	11	11	11	11	11
XP_047946667.1	11-beta-hydroxysteroid dehydrogenase B-like isoform X1 [Salvia hispanica]	10	9	126	316.85	1.376	0.46	0.171211	0.601009	46.25	43.73	17.46	6	6	9	9	9	8	8	8	10	10	10	9	9	10
XP_047960705.1	lactoylglutathione lyase GLX1 [Salvia hispanica]	10	9	122	316.09	1.041	0.06	0.972575	0.99422	25.17	12.65	14.09	6	6	9	9	9	9	9	9	9	9	9	9	9	9
XP_047941778.1	guanine nucleotide-binding protein subunit beta-like protein [Salvia hispanica]	10	5	132	316	1.101	0.14	0.76407	0.983459	27.73	13.2	7	6	6	4	5	5	4	5	5	4	5	5	4	4	3
XP_047971728.1	dihydrolipoyl dehydrogenase 1, mitochondrial [Salvia hispanica]	12	2	125	315.52	1.076	0.11	0.846041	0.985965	23.84	15.55	11.07	6	6	2	2	2	2	2	2	2	2	2	2	2	2
XP_047947644.1	adenosylhomocysteinase-like [Salvia hispanica]	16	6	138	312.89	1.078	0.11	0.841239	0.985965	45.34	14.15	8.73	6	6	5	5	5	5	5	5	5	5	5	5	5	5
XP_047963416.1	2S seed storage albumin protein-like [Salvia hispanica]	3	3	145	310.42	1.207	0.27	0.458158	0.88109	57.88	32.51	13.19	6	6	4	5	4	5	5	5	5	3	3	5	5	5
XP_047977099.1	11-beta-hydroxysteroid dehydrogenase B-like [Salvia hispanica]	13	2	128	305.78	0.767	-0.38	0.153797	0.569409	47.76	38.07	18.67	6	6	2	2	2	2	2	2	2	2	2	2	2	2
XP_047977401.1	11-beta-hydroxysteroid dehydrogenase B-like [Salvia hispanica]	12	1	124	303.05	0.975	-0.04	0.780875	0.985965	65.13	55.36	22.41	5	6	1	1	1	1	1		1	1	1	1	1	1
XP_047947562.1	isocitrate lyase [Salvia hispanica]	14	14	112	302.39	0.987	-0.02	0.824468	0.985965	31.17	15.89	17.73	6	6	11	10	11	10	12	11	12	11	11	13	13	13
XP_047960833.1	ubiquitin-40S ribosomal protein S27a [Salvia hispanica]	7	7	154	300.84	1.057	0.08	0.914715	0.985965	37.94	6.46	4.64	6	6	5	6	6	6	6	5	7	7	7	6	6	5
XP_047967675.1	peroxygenase-like [Salvia hispanica]	8	8	135	300.41	1.225	0.29	0.415594	0.87021	54.33	36.64	13.3	6	6	9	10	10	8	9	9	9	9	9	9	9	9
XP_047961992.1	glucose-6-phosphate isomerase 1, chloroplastic [Salvia hispanica]	17	17	142	298.77	1.035	0.05	0.9954	1	28.27	21.15	7.1	6	6	18	17	16	16	15	15	18	18	19	19	17	17
XP_047969663.1	60S ribosomal protein L4 [Salvia hispanica]	15	3	123	298.62	0.826	-0.28	0.282671	0.751521	44.76	32.67	48.22	6	6	3	3	2	3	2	2	3	2	3	3	2	2
XP_047961262.1	fructose-1,6-bisphosphatase, cytosolic isoform X1 [Salvia hispanica]	14	14	132	297	0.9	-0.15	0.508805	0.900254	26.54	4.03	7.5	6	6	14	14	14	14	14	14	14	14	14	14	14	14
XP_047971700.1	heat shock protein 83 [Salvia hispanica]	17	11	138	295.68	0.831	-0.27	0.296978	0.760516	34.11	10.98	10.15	6	6	10	11	11	8	10	9	11	11	11	11	11	11
XP_047978278.1	alpha-galactosidase 1-like isoform X2 [Salvia hispanica]	13	10	136	295.23	0.806	-0.31	0.2339	0.700589	40.83	19.09	10.94	6	6	11	11	9	10	10	11	11	10	10	11	10	11
XP_047972528.1	aminopeptidase M1 [Salvia hispanica]	23	23	132	291.28	1.237	0.31	0.389604	0.85247	55.84	34.66	30.72	6	6	22	22	22	19	20	20	21	21	21	21	20	19
XP_047970829.1	isocitrate dehydrogenase [NADP], chloroplastic [Salvia hispanica]	13	9	128	291.19	1.031	0.04	0.990548	1	31.27	10.57	4.75	6	6	9	9	9	8	7	8	8	9	8	9	9	9
XP_047954766.1	14-3-3-like protein 16R [Salvia hispanica]	11	2	125	289.65	0.749	-0.42	0.123741	0.504148	18.05	12.97	12.22	6	6	1	1	1	1	1	1	2	2	2	1	1	1
XP_047970201.1	tubulin beta-2 chain [Salvia hispanica]	12	3	134	287.67	1.079	0.11	0.835794	0.985965	27.11	18.53	11.89	6	6	3	3	3	3	3	3	3	3	3	3	3	3
XP_047950377.1	26S proteasome regulatory subunit 6A homolog [Salvia hispanica]	12	11	130	287.36	0.932	-0.1	0.619766	0.944782	40.16	19.85	2.81	6	6	11	11	11	9	9	10	11	11	11	11	11	10
XP_047980903.1	nucleoside diphosphate kinase 1-like [Salvia hispanica]	7	3	113	286.29	0.964	-0.05	0.738422	0.969415	16.7	9.02	11.47	6	6	3	3	3	3	3	3	3	3	3	3	3	3
XP_047976830.1	ruBisCO large subunit-binding protein subunit beta, chloroplastic [Salvia hispanica]	15	6	128	285.96	1.136	0.18	0.651497	0.944782	35.94	12.35	7.48	6	6	6	6	6	5	6	6	6	6	6	6	6	6
XP_047963854.1	ATP-citrate synthase beta chain protein 2 [Salvia hispanica]	16	16	129	283.89	1.151	0.2	0.605795	0.934781	29.11	10.43	9.22	6	6	14	15	15	14	15	14	14	15	15	15	14	15
XP_047969923.1	mannose/glucose-specific lectin Cramoll-like [Salvia hispanica]	3	3	113	278.9	1.143	0.19	0.628952	0.944782	39.8	11.15	29.52	6	6	4	4	4	4	4	4	4	4	4	4	4	4
XP_047946754.1	NADP-dependent malic enzyme [Salvia hispanica]	14	13	129	278.49	1.04	0.06	0.975456	0.994358	29.18	8.17	9.1	6	6	11	13	13	12	12	13	12	13	12	12	13	13
XP_047940289.1	phosphoenolpyruvate carboxylase 2 [Salvia hispanica]	15	1	108	276.93	1.611	0.69	0.0337108	0.207104	21.42	20.67	12.14	6	5	1	1	1	1	1	1	1	1	1	1	1
XP_047940190.1	proteasome subunit alpha type-3 [Salvia hispanica]	11	11	121	275.09	1.117	0.16	0.710508	0.961986	31.06	5.93	11.02	6	6	11	11	11	11	11	11	11	11	11	11	11	11
XP_047973239.1	lanC-like protein GCR2 [Salvia hispanica]	11	11	131	274.14	1.034	0.05	0.998449	1	32.84	14.26	11.56	6	6	12	12	12	11	12	12	11	11	11	11	11	11
XP_047955364.1	UDP-arabinopyranose mutase 1-like [Salvia hispanica]	10	5	113	270.99	0.913	-0.13	0.551466	0.925919	43.26	17.06	14.47	6	6	4	5	5	4	5	5	5	5	5	5	5	5
XP_047948357.1	cysteine proteinase inhibitor 6 [Salvia hispanica]	8	8	105	268.95	0.765	-0.39	0.148901	0.561281	28.69	13.63	10.25	6	6	8	8	8	8	8	8	8	8	8	8	8	8
XP_047968216.1	26S proteasome regulatory subunit S10B homolog B-like isoform X2 [Salvia hispanica]	13	12	137	266.6	1.046	0.07	0.953515	0.988997	36.99	17.6	16.11	6	6	11	12	12	11	12	12	12	12	12	12	12	12
XP_047960064.1	alanine aminotransferase 2-like [Salvia hispanica]	11	10	106	266.35	1.152	0.2	0.604966	0.934781	27.82	5.92	5.44	6	6	10	10	9	10	9	9	9	9	9	9	9	9
XP_047972424.1	T-complex protein 1 subunit theta [Salvia hispanica]	14	3	115	264.44	1.035	0.05	0.995883	1	15	21.62	8.28	6	6	3	3	3	2	2	2	3	3	3	3	3	3
XP_047973987.1	pistil-specific extensin-like protein [Salvia hispanica]	5	5	91	262.75	1.264	0.34	0.334633	0.796247	38.14	19.97	9.22	6	6	5	5	5	5	5	5	5	5	5	5	5	5
XP_047947606.1	adenosylhomocysteinase [Salvia hispanica]	14	4	119	262.33	1.008	0.01	0.906007	0.985965	38.86	10.62	10.86	6	6	4	3	4	3	4	4	4	4	4	4	4	4
XP_047945235.1	urease accessory protein G [Salvia hispanica]	10	10	103	261.4	0.769	-0.38	0.15747	0.577086	33.5	20.68	2.41	6	6	10	10	10	10	10	10	10	10	10	10	10	10
XP_047947777.1	prohibitin-1, mitochondrial-like [Salvia hispanica]	11	4	108	260.95	0.974	-0.04	0.774318	0.985965	26.24	5.69	5.88	6	6	4	4	4	4	4	4	4	4	4	4	4	4
XP_047970847.1	pyruvate kinase, cytosolic isozyme [Salvia hispanica]	12	12	103	260.87	1.07	0.1	0.867141	0.985965	31.13	19.3	9.03	6	6	12	12	12	12	11	10	12	12	12	12	12	12
XP_047939460.1	nascent polypeptide-associated complex subunit alpha-like protein [Salvia hispanica]	7	3	100	258.76	0.889	-0.17	0.469425	0.88109	26.3	38.11	14.03	6	6	2	2	2	2	3	3	3	3	3	4	4	4
XP_047975370.1	NADPH-dependent aldo-keto reductase, chloroplastic-like [Salvia hispanica]	13	9	108	258.52	0.809	-0.31	0.24054	0.707882	27.25	2.59	13.99	6	6	8	9	9	9	9	9	8	9	9	9	9	9
XP_047952903.1	tubulin alpha chain isoform X1 [Salvia hispanica]	9	1	102	258.46	1.233	0.3	0.397568	0.859779	17.4	12.84	12.49	6	6	1	1	1	1	1	1	1	1	1	1	1	1
XP_047970805.1	uncharacterized protein Mb0911c [Salvia hispanica]	5	5	102	257.8	1.136	0.18	0.650932	0.944782	22.14	13.03	5.55	6	6	5	5	5	5	5	5	5	5	5	5	5	5
XP_047956924.1	40S ribosomal protein S17-like [Salvia hispanica]	10	2	122	257.55	0.978	-0.03	0.7909	0.985965	28.47	22.26	16.19	6	6	2	2	2	2	2	2	2	2	2	2	2	2
XP_047968488.1	glutamine synthetase cytosolic isozyme 2-like [Salvia hispanica]	9	7	107	256.96	0.999	0	0.868955	0.985965	23.78	6.84	5.72	6	6	7	7	7	7	7	7	7	7	7	7	7	7
XP_047970641.1	tubulin beta-1 chain [Salvia hispanica]	11	2	114	254.39	1.244	0.32	0.3749	0.83799	24.27	48.54	44.64	6	6	2	2	2	2	1	1	2	2	2	2	2	2
XP_047970305.1	60S ribosomal protein L4-like [Salvia hispanica]	13	1	109	253.13	1.07	0.1	0.869234	0.985965	22.77	20.21	22.3	6	6	1	1	1	1	1	1	1	1	1	1	1	1
XP_047971448.1	alpha-glucosidase 2-like isoform X1 [Salvia hispanica]	15	15	124	252.06	1.32	0.4	0.242044	0.708664	24.64	6.75	4.47	6	6	16	16	16	16	16	16	16	16	16	16	16	16
XP_047971829.1	sucrose synthase 3-like [Salvia hispanica]	21	21	138	249.83	1.167	0.22	0.561111	0.93003	30.8	9.74	18.54	6	6	19	19	19	17	19	18	17	19	19	19	19	18
XP_047970939.1	ruBisCO large subunit-binding protein subunit alpha [Salvia hispanica]	16	2	124	248.95	0.839	-0.25	0.31761	0.780901	16.82	7.7	22.09	6	6	1	1	1	1	1	1	2	2	2	2	1	2
XP_047956888.1	60S ribosomal protein L9 [Salvia hispanica]	10	10	96	248.89	1.132	0.18	0.661928	0.949605	28.88	7.12	10.13	6	6	11	11	11	11	9	10	10	11	11	11	11	11
XP_047982034.1	pyruvate decarboxylase 2 [Salvia hispanica]	11	8	113	248.22	0.939	-0.09	0.646628	0.944782	36.49	11.26	5.1	6	6	8	9	9	9	9	9	9	9	9	8	9	9
XP_047977857.1	ERBB-3 BINDING PROTEIN 1 [Salvia hispanica]	13	6	115	246.73	1.301	0.38	0.271276	0.73687	38.43	35.45	13.21	6	6	6	6	4	5	4	5	5	4	5	5	5	5
XP_047967559.1	class I heat shock protein-like [Salvia hispanica]	8	1	122	246.67
XP_047969836.1	T-complex protein 1 subunit zeta 1-like [Salvia hispanica]	14	2	121	246.4	1.202	0.27	0.469486	0.88109	46.92	28.68	21.53	6	6	2	2	2	1	2	2	2	2	2	2	2	2
XP_047941799.1	proteasome subunit alpha type-6 [Salvia hispanica]	10	10	95	244.43	1.021	0.03	0.951246	0.988997	19.46	3.34	7.53	6	6	10	10	10	9	9	9	10	10	10	10	10	10
XP_047946849.1	aldose reductase [Salvia hispanica]	11	11	107	243.08	1.026	0.04	0.970378	0.99422	28.99	3.87	5.5	6	6	10	11	11	10	10	10	11	11	11	10	11	11
XP_047981597.1	eugenol synthase 2-like [Salvia hispanica]	12	11	107	242.87	0.669	-0.58	0.0369464	0.220543	34.27	25.1	12.47	6	6	11	11	11	8	10	11	11	11	11	11	11	11
XP_047976784.1	guanosine nucleotide diphosphate dissociation inhibitor 1 [Salvia hispanica]	13	3	119	241.32	0.929	-0.11	0.609531	0.937954	33.34	11.99	10.31	6	6	3	3	3	3	3	2	3	3	3	3	3	3
XP_047954537.1	phosphoenolpyruvate carboxykinase (ATP) 1-like [Salvia hispanica]	18	15	131	240.55	1.034	0.05	0.997772	1	24.12	10.59	10.7	6	6	13	12	13	13	13	13	13	14	13	13	12	14
XP_047972611.1	T-complex protein 1 subunit gamma isoform X1 [Salvia hispanica]	12	12	104	240.22	0.938	-0.09	0.641373	0.944782	25.77	15.36	6.68	6	6	11	11	12	11	10	11	11	11	11	11	11	11
XP_047980752.1	40S ribosomal protein S5-like [Salvia hispanica]	9	2	92	239.85	0.873	-0.2	0.419422	0.872355	20.85	50.58	30.4	6	6	1	1	2	2	2	2	1	2	2	2	2	2
XP_047982417.1	histone deacetylase HDT1-like [Salvia hispanica]	8	7	89	239.62	0.912	-0.13	0.548535	0.924119	38.15	7.95	4.51	6	6	7	7	7	7	7	7	7	7	7	7	7	7
XP_047980147.1	polyadenylate-binding protein 8-like [Salvia hispanica]	11	4	102	238.71	0.938	-0.09	0.64065	0.944782	20.27	10.11	8.99	6	6	4	4	4	4	4	4	4	4	4	4	4	4
XP_047943528.1	triosephosphate isomerase, chloroplastic [Salvia hispanica]	9	8	88	238.66	0.971	-0.04	0.764703	0.983459	31.29	2.9	3.11	6	6	8	8	8	8	8	8	8	8	8	8	8	8
XP_047940369.1	tubulin alpha chain-like [Salvia hispanica]	9	1	94	237.74	1.197	0.26	0.481876	0.885323	31.17	35.32	24.31	6	5	1	1	1	1	1	1	1	1		1	1	1
XP_047978754.1	guanosine nucleotide diphosphate dissociation inhibitor 2-like [Salvia hispanica]	14	4	115	237.53	0.947	-0.08	0.675925	0.954537	27.93	10.37	5.27	6	6	4	4	3	4	3	3	4	4	4	4	4	4
XP_047960435.1	serine--tRNA ligase [Salvia hispanica]	12	12	100	237.46	1.117	0.16	0.710536	0.961986	42.16	10.57	7.97	6	6	12	13	13	13	12	12	13	13	13	13	12	13
XP_047956761.1	probable galactinol--sucrose galactosyltransferase 2 [Salvia hispanica]	11	11	93	236.72	1.129	0.18	0.671516	0.952038	23.1	7.32	7.61	6	6	11	11	11	11	11	11	11	11	11	11	11	11
XP_047950438.1	guanine nucleotide-binding protein subunit beta-like protein [Salvia hispanica]	7	2	97	236.69	0.887	-0.17	0.463366	0.88109	42.59	12.77	7.34	6	6	2	2	2	2	2	2	2	2	2	2	2	2
XP_047957019.1	elongation factor Tu, mitochondrial-like [Salvia hispanica]	13	4	109	236	1.095	0.13	0.781963	0.985965	19.49	17.52	8.64	6	6	3	4	4	4	4	4	4	4	4	4	4	4
XP_047983645.1	ERBB-3 BINDING PROTEIN 1 [Salvia hispanica]	12	5	105	235	1.08	0.11	0.833921	0.985965	23.88	19.99	8.19	6	6	4	5	5	5	4	4	5	5	5	5	4	4
XP_047980573.1	calreticulin-like [Salvia hispanica]	16	3	117	234.24	0.75	-0.41	0.12498	0.506539	28.45	11.35	10.16	6	6	3	3	3	3	3	3	3	3	3	3	3	3
XP_047975162.1	universal stress protein YxiE-like [Salvia hispanica]	6	6	84	233.86	0.879	-0.19	0.438734	0.880664	21.4	7.6	4.27	6	6	6	6	6	6	6	6	6	6	6	6	6	6
XP_047949902.1	tubulin alpha chain-like [Salvia hispanica]	8	1	91	233.21	1.239	0.31	0.385978	0.849622	34.58	16.48	28.15	6	6	1	1	1	1	1	1	1	1	1	1	1	1
XP_047964121.1	aldehyde dehydrogenase family 7 member B4-like [Salvia hispanica]	10	1	92	232.63	1.472	0.56	0.090567	0.427442	17.86	9.02	23.08	6	6	1	1	1	1	1	1	1	1	1	1	1	1
XP_047943253.1	26.5 kDa heat shock protein, mitochondrial [Salvia hispanica]	5	5	83	232.54	1.073	0.1	0.856335	0.985965	40.98	8.91	4.08	6	6	6	6	6	6	6	6	6	5	6	6	6	6
XP_047981274.1	T-complex protein 1 subunit beta [Salvia hispanica]	16	16	119	231.65	0.979	-0.03	0.795147	0.985965	26.68	9.24	2.92	6	6	15	15	14	14	13	14	16	16	15	15	15	16
XP_047963175.1	60S ribosomal protein L6-like [Salvia hispanica]	11	3	91	231.35	1.335	0.42	0.220608	0.69157	65.12	15.63	14.22	6	6	3	3	3	3	3	3	3	3	3	3	3	3
XP_047960630.1	glutathione S-transferase F9-like isoform X1 [Salvia hispanica]	8	8	104	230.86	0.912	-0.13	0.549115	0.924119	42.31	33.34	11.12	6	6	8	8	8	8	7	8	8	8	8	8	8	8
XP_047960766.1	26S proteasome regulatory subunit 4 homolog A-like [Salvia hispanica]	12	1	122	230.84	1.39	0.48	0.155996	0.573349	57.81	18.81	51.92	6	6	1	1	1	1	1	1	1	1	1	1	1	1
XP_047972091.1	40S ribosomal protein S3-2 [Salvia hispanica]	14	3	128	230.61	1.007	0.01	0.900433	0.985965	17.5	11.88	13.39	6	6	2	2	2	2	2	2	3	2	3	3	3	2
XP_047947426.1	40S ribosomal protein S3-3 [Salvia hispanica]	13	2	119	229.69	0.821	-0.28	0.271331	0.73687	15.53	8.74	8.9	6	6	2	2	2	2	2	2	2	2	2	2	2	2
XP_047969064.1	malate dehydrogenase, chloroplastic-like [Salvia hispanica]	11	9	94	229.2	1.008	0.01	0.902797	0.985965	25.33	7.75	5.67	6	6	7	7	7	7	7	6	8	7	8	7	7	8
XP_047954398.1	ADP,ATP carrier protein 1, mitochondrial-like [Salvia hispanica]	11	4	95	227.96	0.881	-0.18	0.445363	0.880664	28.83	31.06	15.21	6	6	4	4	4	3	4	3	4	4	4	4	4	4
XP_047981660.1	lysine--tRNA ligase isoform X2 [Salvia hispanica]	15	15	96	226.85	1.104	0.14	0.754185	0.977744	20.9	11.41	8.71	6	6	15	15	14	12	13	13	13	15	14	14	14	14
XP_047940998.1	peptidyl-prolyl cis-trans isomerase FKBP62-like [Salvia hispanica]	15	15	96	226.23	0.911	-0.13	0.545842	0.922951	27.07	14.82	7.36	6	6	14	14	14	11	12	14	14	15	14	15	14	15
XP_047942099.1	26S proteasome regulatory subunit 4 homolog A [Salvia hispanica]	12	1	119	224.92	1.579	0.66	0.0424616	0.24992	23.75	15.42	29.11	6	6	1	1	1	1	1	1	1	1	1	1	1	1
XP_047980273.1	vacuolar-sorting receptor 3-like [Salvia hispanica]	9	7	91	224.04	1.118	0.16	0.705657	0.961986	31.56	10.48	9.18	6	6	6	6	7	6	5	6	7	7	7	6	7	7
XP_047962548.1	mitochondrial outer membrane protein porin of 36 kDa-like [Salvia hispanica]	8	8	83	223.63	0.965	-0.05	0.741213	0.971735	23.67	8.25	7.19	6	6	8	8	8	8	8	8	8	8	8	8	8	8
XP_047955716.1	chloroplast envelope quinone oxidoreductase homolog [Salvia hispanica]	12	8	112	223.22	1.067	0.09	0.880372	0.985965	34.08	6.46	11.32	6	6	7	7	7	7	7	7	7	7	7	8	8	7
XP_047983193.1	fasciclin-like arabinogalactan protein 1 [Salvia hispanica]	7	7	85	222.11	0.98	-0.03	0.798904	0.985965	47.68	25.35	21.97	6	6	7	7	7	6	7	7	7	7	7	7	7	7
XP_047956634.1	succinate--CoA ligase [ADP-forming] subunit beta, mitochondrial-like [Salvia hispanica]	14	9	97	221.63	0.959	-0.06	0.720163	0.968595	28.29	15.77	11.84	6	6	9	9	9	8	9	9	9	9	9	9	9	9
XP_047967669.1	elongation factor 1-beta 2-like [Salvia hispanica]	9	5	87	220.64	0.915	-0.13	0.559922	0.93003	35.07	30.18	5.05	6	6	4	4	4	4	4	4	5	5	5	5	5	5
XP_047952006.1	oleosin L-like [Salvia hispanica]	4	4	83	219.29	0.733	-0.45	0.100005	0.447018	73.51	64.61	24.46	6	6	4	4	4	4	4	4	4	4	4	4	4	4
XP_047971012.1	6-phosphogluconate dehydrogenase, decarboxylating 3, chloroplastic-like [Salvia hispanica]	13	2	115	218.79	1.128	0.17	0.677148	0.955512	34.06	27.99	20.62	6	6	2	2	2	2	1	2	2	2	2	2	2	2
XP_047937647.1	proteasome subunit beta type-2-A-like [Salvia hispanica]	9	9	104	218.74	1.074	0.1	0.853132	0.985965	28.36	8.45	11.72	6	6	9	10	9	10	10	10	10	10	10	10	10	10
XP_047977169.1	protein SLE1 [Salvia hispanica]	8	8	82	218.63	0.668	-0.58	0.0364526	0.218111	35.18	28.07	10.29	6	6	8	8	8	7	8	8	9	9	9	9	9	9
XP_047981741.1	pyrophosphate--fructose 6-phosphate 1-phosphotransferase subunit alpha [Salvia hispanica]	15	15	101	218.5	1.088	0.12	0.80506	0.985965	31.95	20.15	13.94	6	6	15	15	15	11	11	13	15	15	15	14	13	13
XP_047962902.1	pyruvate dehydrogenase E1 component subunit alpha, mitochondrial-like [Salvia hispanica]	14	14	116	218.24	1.119	0.16	0.703171	0.961986	32.56	8.78	4.87	6	6	12	13	13	11	12	11	13	13	13	13	13	13
XP_047969569.1	phosphomannomutase/phosphoglucomutase isoform X2 [Salvia hispanica]	11	11	112	218.08	1.025	0.04	0.966857	0.99422	21.23	4.98	7.44	6	6	10	10	10	10	9	10	10	10	10	10	10	10
XP_047970331.1	40S ribosomal protein S17-like [Salvia hispanica]	9	1	107	217.57	2.725	1.45	3.47155e-06	4.09611e-05	42.23	37.48	31.78	6	5	1	1	1	1	1	1	1		1	1	1	1
XP_047941832.1	serine/threonine-protein phosphatase 2A 65 kDa regulatory subunit A beta isoform [Salvia hispanica]	12	12	96	217.44	1.012	0.02	0.920893	0.985965	53.76	46.54	19.65	6	6	11	11	11	9	10	9	11	11	11	10	11	11
XP_047954868.1	pyruvate kinase 1, cytosolic [Salvia hispanica]	15	8	96	216.99	1.098	0.14	0.771539	0.985965	31.21	11.43	8.56	6	6	8	8	8	7	6	7	8	8	8	7	8	8
XP_047959879.1	heat shock 70 kDa protein 15-like [Salvia hispanica]	16	4	102	216.47	0.97	-0.04	0.761972	0.982123	32.26	44.17	15.63	6	6	3	3	3	1	2	3	3	2	2	3	3	3
XP_047948766.1	chaperonin CPN60-like 1, mitochondrial [Salvia hispanica]	12	1	95	216.47	0.878	-0.19	0.435584	0.880585	15.48	8.29	12.86	6	6	1	1	1	1	1	1	1	1	1	1	1	1
XP_047962639.1	serpin-ZX [Salvia hispanica]	11	11	98	215.77	1.013	0.02	0.924186	0.985965	27.59	9.51	10.15	6	6	10	11	11	10	11	10	11	11	11	11	11	11
XP_047961153.1	S-formylglutathione hydrolase [Salvia hispanica]	7	7	87	214.33	1.079	0.11	0.838217	0.985965	23.2	5.49	6.74	6	6	8	8	8	7	7	7	7	8	8	8	8	8
XP_047967542.1	uncharacterized protein ECU03_1610 [Salvia hispanica]	10	10	89	214.17	0.504	-0.99	0.000580156	0.0060784	53.44	26.16	17.4	6	6	8	7	8	5	7	7	9	9	9	8	9	8
XP_047950070.1	serine hydroxymethyltransferase 4 [Salvia hispanica]	14	8	111	213.29	0.991	-0.01	0.838836	0.985965	27.93	9.69	5.1	6	6	7	7	7	7	7	7	7	7	7	7	7	7
XP_047976901.1	desiccation-related protein PCC27-45-like [Salvia hispanica]	6	6	81	213.16	0.682	-0.55	0.0461293	0.266536	27.28	22.06	13.65	6	6	6	6	6	6	6	6	6	6	6	6	6	6
XP_047937976.1	40S ribosomal protein S3a [Salvia hispanica]	9	2	96	213.02	0.88	-0.18	0.440861	0.880664	43.42	33.52	14.88	6	6	2	2	2	2	2	2	2	2	2	2	2	2
XP_047944102.1	probable alpha-mannosidase At5g13980 [Salvia hispanica]	12	5	83	211.82	1.19	0.25	0.49989	0.892225	16.09	8.5	12.6	6	6	4	4	4	4	4	4	4	4	4	3	3	4
XP_047982805.1	alpha-mannosidase At3g26720-like [Salvia hispanica]	13	13	91	211.76	1.149	0.2	0.611377	0.939579	24.73	15.37	10.09	6	6	12	11	11	12	12	12	11	12	13	12	12	13
XP_047940480.1	acetyl-CoA acetyltransferase, cytosolic 1 [Salvia hispanica]	11	2	92	211.34	1.016	0.02	0.935464	0.985965	32.89	21.94	11.75	6	6	2	2	2	2	2	2	2	2	2	2	2	2
XP_047946818.1	26S proteasome regulatory subunit 8 homolog A [Salvia hispanica]	11	3	89	209.36	1.118	0.16	0.70765	0.961986	22.71	16.65	14.07	6	6	2	2	2	2	2	2	2	2	2	2	2	2
XP_047952880.1	galactose mutarotase-like [Salvia hispanica]	10	10	81	208.21	0.991	-0.01	0.840612	0.985965	40.38	29.24	6.24	6	6	8	10	10	10	10	8	10	10	10	10	10	10
XP_047981484.1	dihydrolipoyllysine-residue succinyltransferase component of 2-oxoglutarate dehydrogenase complex 2, mitochondrial-like [Salvia hispanica]	9	9	89	207.68	1.023	0.03	0.962068	0.99422	34.52	10.42	6.96	6	6	8	8	8	7	8	7	8	9	9	9	9	9
XP_047962912.1	outer envelope pore protein 16-2, chloroplastic [Salvia hispanica]	4	4	72	206.01	1.072	0.1	0.861864	0.985965	21.29	7.28	12.08	6	6	5	4	5	5	4	4	5	4	5	5	5	5
XP_047956411.1	11-beta-hydroxysteroid dehydrogenase A-like [Salvia hispanica]	13	13	97	205.69	1.085	0.12	0.817321	0.985965	27.45	12.36	13.19	6	6	12	13	13	11	13	13	13	13	13	12	13	13
XP_047961108.1	40S ribosomal protein S5-like [Salvia hispanica]	9	2	78	205.32	0.895	-0.16	0.49181	0.888226	25.1	14.65	13.1	6	6	1	1	1	1	1	1	2	2	2	2	2	2
XP_047983335.1	protein disulfide-isomerase like 2-1-like [Salvia hispanica]	12	9	87	205.05	0.84	-0.25	0.320287	0.782133	39.19	18.08	10.2	6	6	8	7	8	8	8	8	8	8	8	8	8	8
XP_047941463.1	aspartate aminotransferase, cytoplasmic-like [Salvia hispanica]	9	5	85	204.15	1.407	0.49	0.140197	0.549638	26.81	10.59	14.13	6	6	5	5	5	5	5	5	5	5	5	5	5	5
XP_047960258.1	11S globulin seed storage protein Ana o 2.0101-like [Salvia hispanica]	10	10	89	204.03	1.034	0.05	0.999264	1	34.88	11.07	18.18	6	6	8	8	8	8	8	8	9	9	9	10	10	10
XP_047964464.1	60S ribosomal protein L11-like isoform X1 [Salvia hispanica]	5	1	81	203.88	0.995	-0.01	0.855649	0.985965	9.53	8.8	7.48	6	6	1	1	1	1	1	1	1	1	1	1	1	1
XP_047960066.1	proteasome subunit alpha type-5 [Salvia hispanica]	7	7	82	203.29	0.885	-0.18	0.457894	0.88109	18.53	15.36	6	6	6	7	7	7	6	6	6	6	6	6	6	6	6
XP_047971506.1	17.3 kDa class II heat shock protein-like [Salvia hispanica]	5	5	88	203.04	0.756	-0.4	0.133913	0.535016	23.52	12.2	6.2	6	6	7	7	7	7	6	6	7	7	7	7	7	7
XP_047951800.1	calreticulin-like [Salvia hispanica]	16	3	103	202.95	0.768	-0.38	0.154745	0.571244	37.11	40.64	11.44	6	6	3	3	3	1	2	2	3	3	3	3	3	3
XP_047966527.1	enoyl-[acyl-carrier-protein] reductase [NADH] 1, chloroplastic-like [Salvia hispanica]	9	2	97	201.5	0.895	-0.16	0.489703	0.886919	18.73	12.6	3.92	6	6	2	2	2	2	2	2	2	2	2	2	2	2
XP_047966094.1	aspartic proteinase A1-like isoform X1 [Salvia hispanica]	8	6	116	200.36	0.786	-0.35	0.189861	0.642627	42.85	37.65	35.65	6	6	4	4	4	4	4	4	4	4	4	5	5	5
XP_047971711.1	UDP-arabinopyranose mutase 1-like [Salvia hispanica]	6	1	82	198.86	0.01	-6.64	1e-17	1.34309e-16			15.94		6							1	1	1	1	1	1
XP_047945140.1	proteasome subunit alpha type-2-A [Salvia hispanica]	10	5	75	198.85	1.073	0.1	0.859748	0.985965	15.51	5.28	6.43	6	6	5	5	4	5	5	5	5	5	5	5	5	5
XP_047956458.1	betaine aldehyde dehydrogenase, chloroplastic-like [Salvia hispanica]	11	8	78	198.24	1.079	0.11	0.836869	0.985965	26.82	6.1	8.08	6	6	8	8	8	7	7	8	8	8	8	8	8	8
XP_047939059.1	2,3-bisphosphoglycerate-independent phosphoglycerate mutase-like isoform X2 [Salvia hispanica]	13	5	86	198.2	0.985	-0.02	0.816	0.985965	23.21	8.72	10.2	6	6	4	4	4	3	4	4	4	3	4	4	4	4
XP_047968278.1	40S ribosomal protein S7 [Salvia hispanica]	7	1	82	197.99	0.929	-0.11	0.609515	0.937954	10.77	6.74	8.69	6	6	1	1	1	1	1	1	1	1	1	1	1	1
XP_047967069.1	probable phospholipid hydroperoxide glutathione peroxidase [Salvia hispanica]	8	7	77	197.26	0.65	-0.62	0.026409	0.169917	33.61	30.26	13.21	6	6	4	4	4	4	3	4	6	6	6	5	6	5
XP_047980148.1	polyadenylate-binding protein 2-like [Salvia hispanica]	10	5	81	196.57	0.908	-0.14	0.533494	0.919928	20.66	26.45	12.6	6	6	4	4	4	4	3	2	5	5	4	5	5	5
XP_047939531.1	enoyl-[acyl-carrier-protein] reductase [NADH] 1, chloroplastic-like [Salvia hispanica]	9	2	96	196.38	0.873	-0.2	0.420093	0.87262	25.5	21.94	6.58	6	6	2	2	2	2	2	2	2	2	2	2	2	2
XP_047944554.1	T-complex protein 1 subunit theta-like [Salvia hispanica]	13	2	88	196.08	1.385	0.47	0.161725	0.587357	35.17	14.16	34.1	3	6	1	1	1				1	1	1	1	1	1
XP_047983927.1	60S ribosomal protein L6-like [Salvia hispanica]	11	3	78	196.08	1.084	0.12	0.820883	0.985965	50.53	14.42	10.72	6	6	3	3	3	3	3	3	3	3	3	3	3	3
XP_047956807.1	MA3 DOMAIN-CONTAINING TRANSLATION REGULATORY FACTOR 1 [Salvia hispanica]	13	13	86	195.85	1.1	0.14	0.766039	0.983679	45.07	43.05	17.31	6	6	11	11	11	8	10	9	12	12	13	12	12	11
XP_047975244.1	40S ribosomal protein S14-3 [Salvia hispanica]	6	6	66	195.64	1.489	0.57	0.0807473	0.39209	39	15.71	15.03	6	6	6	6	6	6	6	6	6	6	6	6	6	6
XP_047940844.1	T-complex protein 1 subunit zeta 1-like [Salvia hispanica]	14	2	107	195.62	1.248	0.32	0.367462	0.833842	18.52	35.26	14.42	5	6	2	2	2	2		2	2	1	2	2	2	2
XP_047964327.1	3-oxoacyl-[acyl-carrier-protein] reductase 4 [Salvia hispanica]	9	9	80	195.57	1.058	0.08	0.91045	0.985965	33.4	22.57	20.5	6	6	8	8	8	8	7	7	8	8	8	8	8	7
XP_047966122.1	40S ribosomal protein S7-like [Salvia hispanica]	7	1	84	195.49	1.019	0.03	0.943916	0.988237	19.66	10.14	14.34	6	6	1	1	1	1	1	1	1	1	1	1	1	1
XP_047950355.1	aspartyl protease AED3 [Salvia hispanica]	7	6	79	195.16	1.052	0.07	0.933098	0.985965	31.4	22.23	7.93	6	6	6	6	6	6	6	6	6	6	6	6	6	6
XP_047980992.1	ruBisCO large subunit-binding protein subunit alpha-like [Salvia hispanica]	13	1	100	194.23
XP_047971597.1	V-type proton ATPase catalytic subunit A-like [Salvia hispanica]	13	13	87	193.99	1.125	0.17	0.686101	0.955518	31.3	12.32	14.37	6	6	10	11	11	10	11	10	12	13	13	12	11	11
XP_047975500.1	GDSL esterase/lipase At1g71250, partial [Salvia hispanica]	7	7	98	193.2	1.201	0.26	0.473058	0.883662	23.48	18.67	11.09	6	6	6	7	7	7	6	7	6	6	6	6	6	6
XP_047958378.1	40S ribosomal protein SA-like [Salvia hispanica]	7	7	81	192.83	1.037	0.05	0.989333	1	25.1	11.82	9.26	6	6	7	7	7	7	7	7	7	7	7	7	7	7
XP_047971013.1	6-phosphogluconate dehydrogenase, decarboxylating 3, chloroplastic-like [Salvia hispanica]	12	1	100	192.65	1.223	0.29	0.420586	0.87262	17.32	9.65	14.8	6	6	1	1	1	1	1	1	1	1	1	1	1	1
XP_047957208.1	ubiquitin-activating enzyme E1 1-like isoform X1 [Salvia hispanica]	16	5	106	192.41	1.271	0.35	0.321832	0.782877	43.39	50.87	14.56	6	6	3	3	3	2	3	2	3	3	4	3	4	4
XP_047957968.1	phospholipase D alpha 1 [Salvia hispanica]	23	23	130	191.16	1.153	0.21	0.6013	0.934214	42.66	26.88	7.6	6	6	21	22	21	21	20	19	22	21	22	22	22	22
XP_047980941.1	heat shock 70 kDa protein 8 [Salvia hispanica]	9	9	75	191.07	0.985	-0.02	0.81925	0.985965	38.96	20.91	13.31	6	6	8	8	8	7	8	8	8	8	8	8	8	8
XP_047980818.1	26S proteasome regulatory subunit 6B homolog [Salvia hispanica]	11	10	91	190.65	1.008	0.01	0.905873	0.985965	29.43	5.85	6.91	6	6	9	9	9	9	9	9	10	9	9	9	10	10
XP_047942050.1	mitochondrial-processing peptidase subunit alpha-like [Salvia hispanica]	11	9	92	188.92	1.167	0.22	0.56237	0.93028	32.33	5.63	8.12	6	6	8	8	8	7	8	8	8	8	8	8	8	8
XP_047941747.1	thiamine thiazole synthase 2, chloroplastic-like [Salvia hispanica]	7	7	78	188.66	1.039	0.06	0.980156	0.995933	21.96	12.6	10.18	6	6	7	7	6	6	6	7	7	7	7	7	7	7
XP_047962692.1	aldehyde dehydrogenase family 7 member B4-like [Salvia hispanica]	10	1	77	188.14	1.277	0.35	0.310899	0.776479	27.88	26.2	13.86	6	6	1	1	1	1	1	1	1	1	1	1	1	1
XP_047969401.1	NADH dehydrogenase [ubiquinone] iron-sulfur protein 1, mitochondrial-like [Salvia hispanica]	13	5	82	188.02	1.151	0.2	0.605903	0.934781	25.89	16.25	16.77	6	6	5	5	5	5	5	4	5	5	5	5	5	5
XP_047943576.1	60S ribosomal protein L12-3-like [Salvia hispanica]	5	5	66	187.41	0.916	-0.13	0.561701	0.93003	18.95	5.61	6.46	6	6	5	5	5	4	4	4	5	5	5	4	4	4
XP_047939109.1	oleosin L-like [Salvia hispanica]	3	3	85	186.83	0.713	-0.49	0.0754178	0.377293	74.45	53.72	24.03	6	6	3	3	3	3	3	3	3	3	3	3	3	3
XP_047956636.1	proteasome subunit alpha type-7 [Salvia hispanica]	8	8	78	185.88	0.995	-0.01	0.857009	0.985965	23.64	13.51	9.4	6	6	6	6	6	6	6	6	8	8	7	7	7	6
XP_047957925.1	26S proteasome regulatory subunit 8 homolog A-like [Salvia hispanica]	9	1	81	185.39	0.01	-6.64	1e-17	1.34309e-16			13.13		3								1		1		1
XP_047941123.1	protein argonaute 4-like [Salvia hispanica]	17	17	98	185.2	1.111	0.15	0.729059	0.968595	30.73	6.4	11.21	6	6	14	13	14	14	13	14	15	15	15	15	13	14
XP_047950933.1	acetyl-CoA acetyltransferase, cytosolic 1-like [Salvia hispanica]	11	3	87	184.03	1.053	0.07	0.928636	0.985965	45.75	16.37	15.75	6	6	3	3	3	3	3	3	3	3	3	3	3	3
XP_047964168.1	putative transferase At4g12130, mitochondrial [Salvia hispanica]	11	11	89	183.13	0.967	-0.05	0.749719	0.977058	37.53	20.22	24.53	6	6	5	7	6	7	7	6	9	9	10	8	9	9
XP_047979736.1	2S seed storage albumin protein-like [Salvia hispanica]	6	6	95	182.78	1.008	0.01	0.905703	0.985965	37.15	23.4	9.8	6	6	7	7	7	7	7	7	7	7	7	7	7	7
XP_047981967.1	thioredoxin H-type 1-like [Salvia hispanica]	6	4	77	181.92	0.82	-0.29	0.267203	0.733356	33.01	17.84	6.69	6	6	5	5	5	5	5	5	5	5	5	5	5	5
XP_047938365.1	gamma-interferon-responsive lysosomal thiol protein isoform X1 [Salvia hispanica]	5	1	80	181.4	1.166	0.22	0.564967	0.93028	15.56	11.99	10.74	6	6	1	1	1	1	1	1	1	1	1	1	1	1
XP_047980368.1	guanine nucleotide-binding protein subunit beta-like protein [Salvia hispanica]	9	9	81	181.36	1.195	0.26	0.4878	0.886919	37.05	20.54	13.63	6	6	9	9	9	7	9	9	9	8	9	9	9	9
XP_047977377.1	transketolase, chloroplastic [Salvia hispanica]	12	7	93	181.34	0.905	-0.14	0.523824	0.910594	28.02	4.29	5.51	6	6	7	7	7	7	7	7	7	7	7	7	7	7
XP_047948568.1	glutathione S-transferase U19-like isoform X1 [Salvia hispanica]	9	9	79	181.05	0.981	-0.03	0.803964	0.985965	54.02	35.96	28.19	6	6	8	8	8	8	6	7	9	9	9	8	8	8
XP_047967519.1	3-hydroxyacyl-[acyl-carrier-protein] dehydratase FabZ-like [Salvia hispanica]	6	2	71	180.99	1.075	0.1	0.850025	0.985965	48.73	14.32	24.35	6	6	2	2	2	2	2	2	2	2	2	2	2	2
XP_047952898.1	mitochondrial outer membrane protein porin of 34 kDa-like [Salvia hispanica]	5	4	72	178.86	0.869	-0.2	0.405422	0.870077	25.32	18.85	7.36	6	6	4	4	4	4	4	4	4	4	4	4	4	4
XP_047959762.1	superoxide dismutase [Cu-Zn]-like [Salvia hispanica]	4	4	57	178.48	0.997	0	0.863148	0.985965	21.12	8.84	3.96	6	6	4	4	4	4	4	4	4	4	4	4	4	4
XP_047949685.1	26S proteasome non-ATPase regulatory subunit 2 homolog A-like [Salvia hispanica]	14	14	75	177.86	0.996	-0.01	0.860171	0.985965	40.3	10.36	9.2	6	6	13	13	13	6	8	7	13	13	13	13	13	13
XP_047944865.1	T-complex protein 1 subunit eta-like [Salvia hispanica]	13	1	78	177.34	0.922	-0.12	0.583053	0.934214	18.08	19.1	5.92	6	6	1	1	1	1	1	1	1	1	1	1	1	1
XP_047965118.1	ATP synthase subunit gamma, mitochondrial [Salvia hispanica]	11	3	88	175.37	1.055	0.08	0.923585	0.985965	26.55	51.27	15.49	6	6	2	2	2	2	2	2	3	3	3	3	3	3
XP_047956115.1	superoxide dismutase [Mn], mitochondrial-like [Salvia hispanica]	8	8	78	175.36	0.932	-0.1	0.621288	0.944782	27.88	4.97	11.05	6	6	7	8	7	8	8	8	7	8	7	8	8	8
XP_047956066.1	26S proteasome non-ATPase regulatory subunit 11 homolog [Salvia hispanica]	12	1	82	175.18
XP_047969338.1	ubiquitin-activating enzyme E1 1-like [Salvia hispanica]	16	5	94	174.22	1.309	0.39	0.257744	0.727019	30.52	50.41	31.81	5	6	4	4	4		2	3	4	3	4	3	3	2
XP_047961615.1	40S ribosomal protein S18 [Salvia hispanica]	5	1	74	173.96	1.497	0.58	0.0760334	0.379416	47.65	36.49	39.66	6	6	1	1	2	2	2	2	2	1	2	2	2	2
XP_047982453.1	T-complex protein 1 subunit eta [Salvia hispanica]	13	1	75	173.92	0.892	-0.17	0.479484	0.885323	29.77	24.47	7	6	6	1	1	1	1	1	1	1	1	1	1	1	1
XP_047983662.1	40S ribosomal protein S3a-like [Salvia hispanica]	9	2	81	173.15	1.008	0.01	0.903292	0.985965	35.6	27.33	12.21	6	6	1	2	2	1	2	2	2	2	2	2	2	2
XP_047948488.1	probable enoyl-CoA hydratase 1, peroxisomal [Salvia hispanica]	10	10	78	173.06	1.012	0.02	0.91934	0.985965	40.2	20.34	13.53	6	6	10	10	8	9	10	10	10	10	9	10	9	8
XP_047971642.1	26S proteasome non-ATPase regulatory subunit 11 homolog [Salvia hispanica]	12	1	80	172.82	0.561	-0.84	0.00339378	0.0313894	48	39.12	13.44	6	6	1	1	1	1	1	1	1	1	1	1	1	1
XP_047978045.1	phosphoenolpyruvate carboxykinase (ATP) 1-like [Salvia hispanica]	17	14	75	172.33	0.941	-0.09	0.653986	0.944782	33.36	24.95	13.98	6	6	11	12	10	10	10	9	11	11	11	10	11	12
XP_047938510.1	40S ribosomal protein S5-like [Salvia hispanica]	8	1	69	172.11	0.01	-6.64	1e-17	1.34309e-16			72.72		3										1	1	1
XP_047974546.1	40S ribosomal protein S5 [Salvia hispanica]	8	1	69	172.11	0.01	-6.64	1e-17	1.34309e-16			27.61		4									1	1	1	1
XP_047971940.1	protein HOTHEAD-like [Salvia hispanica]	9	9	75	171.83	0.883	-0.18	0.451203	0.880664	54.61	46.76	24.73	6	6	7	7	7	8	8	8	8	8	8	8	8	8
XP_047970203.1	heat shock 70 kDa protein 15-like [Salvia hispanica]	13	2	85	171.73	0.01	-6.64	1e-17	1.34309e-16			17.12		5							1	1	1		1	1
XP_047960426.1	nucleolin 1-like [Salvia hispanica]	13	7	75	171.42	0.73	-0.45	0.0964559	0.440418	24.68	12.01	11.73	6	6	3	3	3	3	3	3	6	6	5	5	5	6
XP_047971294.1	fructose-bisphosphate aldolase 3, chloroplastic [Salvia hispanica]	9	9	84	171.29	1.063	0.09	0.894998	0.985965	33.01	9.06	11.16	6	6	9	9	10	8	10	9	10	10	10	8	9	10
XP_047971917.1	14-3-3-like protein 16R [Salvia hispanica]	8	2	77	171.27	1.01	0.01	0.910223	0.985965	29.79	6.52	27.25	3	6	1	1			1		1	1	1	1	1	1
XP_047938526.1	prohibitin-1, mitochondrial-like [Salvia hispanica]	9	2	74	170.76	0.829	-0.27	0.29108	0.753723	25.36	13.28	16.15	6	6	2	2	2	2	2	2	2	2	2	2	2	2
XP_047959670.1	26S proteasome regulatory subunit 7-like [Salvia hispanica]	11	11	76	170.72	0.969	-0.05	0.757415	0.97889	31.18	10.67	3.12	6	6	11	11	11	10	11	11	11	11	11	11	11	11
XP_047976856.1	3-hydroxyacyl-[acyl-carrier-protein] dehydratase FabZ-like [Salvia hispanica]	5	1	65	170.35	1.273	0.35	0.318301	0.780901	24.84	20.45	6.89	6	6	1	1	1	1	1	1	1	1	1	1	1	1
XP_047978180.1	elongation factor Tu, mitochondrial-like [Salvia hispanica]	12	3	89	169.67	0.962	-0.06	0.729053	0.968595	24.09	45.66	15.22	6	6	3	3	3	2	2	1	3	3	3	3	2	2
XP_047980142.1	ruBisCO large subunit-binding protein subunit alpha-like [Salvia hispanica]	11	3	85	169.27	1.107	0.15	0.744012	0.974351	24.23	29.08	9.04	4	5		1	1	1	1		1	1	1	1	1
XP_047943778.1	heat shock 70 kDa protein 14-like [Salvia hispanica]	11	5	84	169	0.917	-0.12	0.566932	0.930756	40.53	33.5	24.31	6	6	5	5	5	4	3	4	5	5	4	4	5	4
XP_047955325.1	proteasome subunit beta type-1-like [Salvia hispanica]	6	1	70	167.53	1.355	0.44	0.19544	0.653624	41.56	27.69	27.72	6	6	1	1	1	1	1	1	1	1	1	1	1	1
XP_047950516.1	protein disulfide isomerase-like 2-3 [Salvia hispanica]	10	4	74	166.88	0.881	-0.18	0.443166	0.880664	27.38	17.04	7.79	6	6	4	4	3	4	4	3	4	4	4	4	4	4
XP_047969487.1	biotin carboxylase 1, chloroplastic-like [Salvia hispanica]	8	8	64	166.09	1.138	0.19	0.645934	0.944782	31.06	9.09	11.25	6	6	7	8	7	8	8	7	7	8	8	8	7	7
XP_047951075.1	peroxisomal acyl-coenzyme A oxidase 1-like [Salvia hispanica]	11	11	71	166.01	1.156	0.21	0.59197	0.934214	32.65	10.59	9.72	6	6	10	10	10	9	10	10	11	11	11	10	11	11
XP_047963404.1	galactokinase [Salvia hispanica]	8	4	69	165.53	0.94	-0.09	0.650491	0.944782	40.93	26.17	14.82	6	6	4	4	4	3	3	3	4	4	4	4	3	3
XP_047968812.1	14-3-3 protein 1 [Salvia hispanica]	7	5	78	165.45	0.68	-0.56	0.0449763	0.261295	55.39	41.21	20.05	6	6	5	5	4	4	4	3	5	5	4	5	5	5
XP_047955349.1	aspartyl protease family protein 2-like [Salvia hispanica]	9	7	69	165.38	1.132	0.18	0.662027	0.949605	46.47	40.92	24.88	6	6	5	6	6	6	6	6	6	6	6	6	6	6
XP_047949998.1	elongation factor 1-gamma 2-like [Salvia hispanica]	7	4	64	165.01	0.978	-0.03	0.789984	0.985965	31.65	30.36	8.72	6	6	4	4	4	3	3	4	3	4	4	4	3	4
XP_047955806.1	glutathione S-transferase DHAR2-like [Salvia hispanica]	6	5	77	164.09	0.769	-0.38	0.155959	0.573349	27.06	13.59	8.06	6	6	4	5	5	5	5	5	5	5	5	5	5	5
XP_047945478.1	glutamate decarboxylase-like [Salvia hispanica]	8	8	68	164	1.066	0.09	0.882318	0.985965	44.85	32.09	7.37	6	6	8	8	8	7	7	7	7	8	8	7	8	8
XP_047975828.1	proteasome subunit beta type-1 [Salvia hispanica]	6	1	69	163.29	0.01	-6.64	1e-17	1.34309e-16			40.33		5							1		1	1	1	1
XP_047959428.1	SNF1-related protein kinase regulatory subunit gamma-1-like [Salvia hispanica]	9	9	68	163.13	0.891	-0.17	0.477553	0.885323	29.82	23.73	10.06	6	6	8	8	8	5	6	5	8	8	8	8	8	7
XP_047953714.1	14-3-3-like protein [Salvia hispanica]	7	2	73	163	0.812	-0.3	0.2468	0.712216	23.05	51.87	9.99	5	6	2	2	2	1		2	2	2	2	2	1	2
XP_047966312.1	adenylate kinase 4 [Salvia hispanica]	11	4	94	162.29	1.115	0.16	0.71793	0.968595	29.75	16.31	10.35	6	6	5	5	5	5	5	5	5	5	5	5	5	5
XP_047950379.1	proteasome subunit beta type-6-like [Salvia hispanica]	8	1	68	162.19	0.9	-0.15	0.508593	0.900254	32.54	19.33	28.4	3	5	1	1	1				1	1	1	1	1
XP_047939152.1	proteasome subunit beta type-6 [Salvia hispanica]	8	1	67	162.19	1.58	0.66	0.0421848	0.24887	29.65	12.44	26.56	6	6	1	1	1	1	1	1	1	1	1	1	1	1
XP_047958450.1	bifunctional protein FolD 2-like [Salvia hispanica]	10	10	70	161.96	0.899	-0.15	0.505581	0.897518	21.79	11.5	3.12	6	6	8	9	9	7	7	7	9	9	9	7	8	9
XP_047974580.1	40S ribosomal protein S4-1-like [Salvia hispanica]	11	6	72	161.62	1.584	0.66	0.0411278	0.243203	51.22	40.57	12.3	6	6	6	6	6	6	6	6	6	6	6	6	6	6
XP_047976679.1	60S ribosomal protein L4-1-like [Salvia hispanica]	10	4	71	160.57	0.95	-0.07	0.686157	0.955518	49.92	35.5	33.32	6	6	3	4	4	4	4	3	4	4	4	4	4	4
XP_047939302.1	ketol-acid reductoisomerase, chloroplastic-like [Salvia hispanica]	7	7	55	160.29	0.914	-0.13	0.555541	0.928116	30.43	24.64	13.58	6	6	7	7	7	7	7	7	7	7	7	7	7	7
XP_047945826.1	polyadenylate-binding protein 2-like [Salvia hispanica]	9	3	72	160.15	0.863	-0.21	0.386949	0.849622	24.27	15.07	10.68	6	6	2	2	2	2	2	2	2	2	2	2	2	2
XP_047981022.1	transketolase, chloroplastic-like [Salvia hispanica]	9	4	74	159.94	0.973	-0.04	0.774025	0.985965	23.05	11.49	15.24	6	6	4	4	4	4	4	4	4	4	4	4	4	4
XP_047951552.1	UDP-glucuronic acid decarboxylase 6-like [Salvia hispanica]	9	4	76	159.72	0.956	-0.07	0.706784	0.961986	17.66	9.73	14.72	6	6	2	2	2	2	2	2	3	2	3	3	3	3
XP_047968854.1	adenosine kinase 2 [Salvia hispanica]	8	6	74	159	0.939	-0.09	0.644868	0.944782	31.36	24.02	5.91	6	6	5	5	5	4	4	4	5	5	5	5	5	5
XP_047961999.1	cell wall / vacuolar inhibitor of fructosidase 1-like [Salvia hispanica]	5	5	55	158.59	0.803	-0.32	0.226873	0.69157	31.3	11.71	12.11	6	6	5	5	5	5	4	4	5	5	5	5	5	5
XP_047961376.1	heat shock 70 kDa protein 15-like, partial [Salvia hispanica]	12	5	67	158.35	0.844	-0.24	0.331769	0.794983	45.04	34.68	7.79	6	6	4	4	4	4	4	3	4	4	4	4	4	4
XP_047957548.1	60S ribosomal protein L7-2-like [Salvia hispanica]	7	1	71	158.23	0.01	-6.64	1e-17	1.34309e-16			51.98		6							1	1	1	1	1	1
XP_047981164.1	alcohol dehydrogenase class-3 [Salvia hispanica]	6	2	61	158.07	0.987	-0.02	0.824469	0.985965	28.61	14.52	7.42	6	6	2	2	2	2	2	2	2	2	2	2	2	2
XP_047966272.1	vacuolar-processing enzyme [Salvia hispanica]	7	7	74	157.38	0.993	-0.01	0.849177	0.985965	25.25	8.43	8.19	6	6	6	7	7	7	7	7	7	7	7	7	7	7
XP_047957651.1	60S ribosomal protein L7-4-like [Salvia hispanica]	7	1	74	157.11	1.723	0.78	0.0144487	0.112602	34.28	16.26	56.11	6	6	1	1	1	1	1	1	1	1	1	1	1	1
XP_047972204.1	prohibitin-3, mitochondrial-like [Salvia hispanica]	7	7	69	156.93	1.108	0.15	0.740391	0.971162	23.57	7.6	8.01	6	6	5	5	5	5	5	5	5	6	5	6	6	6
XP_047973310.1	aspartate aminotransferase, chloroplastic [Salvia hispanica]	9	8	62	156.75	1.093	0.13	0.787847	0.985965	26.44	8.88	4.06	6	6	8	7	8	7	8	7	8	8	8	8	8	8
XP_047981862.1	gamma carbonic anhydrase 2, mitochondrial-like [Salvia hispanica]	8	8	62	156.62	1.147	0.2	0.619349	0.944782	23.86	11.03	7.14	6	6	8	8	8	8	8	8	8	8	8	8	8	8
XP_047951226.1	major allergen Pru ar 1-like [Salvia hispanica]	6	2	82	156.42	0.662	-0.59	0.0331684	0.204269	56.75	17.27	13.46	6	6	2	2	2	2	2	2	2	2	2	2	2	2
XP_047943548.1	ATP synthase subunit gamma, mitochondrial-like [Salvia hispanica]	11	3	82	156.27	1.097	0.13	0.775886	0.985965	39.69	23.09	53.18	6	6	2	2	2	2	2	2	2	2	2	2	2	2
XP_047983950.1	2-Cys peroxiredoxin BAS1, chloroplastic-like [Salvia hispanica]	5	1	55	156.03	0.939	-0.09	0.64579	0.944782	21.08	11	18.69	6	6	1	1	1	1	1	1	1	1	1	1	1	1
XP_047969681.1	obg-like ATPase 1 [Salvia hispanica]	9	9	54	155.96	0.997	0	0.861914	0.985965	27.28	8.67	3.79	6	6	8	8	8	8	8	8	8	8	8	8	8	8
XP_047980933.1	cysteine synthase [Salvia hispanica]	8	8	64	155.59	0.977	-0.03	0.787418	0.985965	32.43	10.41	11.5	6	6	7	7	7	7	7	7	7	7	7	7	7	7
XP_047942648.1	dirigent protein 1-like [Salvia hispanica]	5	3	55	155.23	1.944	0.96	0.00249138	0.0238285	56.2	44.2	26.31	6	6	3	3	3	3	3	3	3	3	3	3	3	3
XP_047954795.1	adenylate kinase 4-like [Salvia hispanica]	12	5	96	155.11	1.165	0.22	0.567495	0.930826	42.88	59.21	35	6	6	4	4	4	3	4	3	4	4	4	4	4	4
XP_047944967.1	nascent polypeptide-associated complex subunit beta-like [Salvia hispanica]	8	5	66	154.91	0.786	-0.35	0.189444	0.642627	47.21	19.75	53.08	6	6	4	4	4	4	4	4	5	5	5	5	4	4
XP_047966805.1	delta-1-pyrroline-5-carboxylate dehydrogenase 12A1, mitochondrial-like [Salvia hispanica]	13	13	78	154.38	1.143	0.19	0.631374	0.944782	32.58	17.3	12	6	6	12	12	12	11	10	12	12	12	12	12	12	12
XP_047983123.1	uncharacterized oxidoreductase At4g09670 [Salvia hispanica]	8	8	58	154.11	1.046	0.06	0.954526	0.988997	25.1	7.47	7.82	6	6	7	7	7	7	7	7	8	8	7	8	8	8
XP_047978653.1	agglutinin-2-like [Salvia hispanica]	4	4	62	153.1	1.257	0.33	0.348524	0.812181	49.92	39.88	21.89	6	6	4	4	4	4	4	4	4	4	4	4	4	4
XP_047939054.1	40S ribosomal protein S18-like [Salvia hispanica]	5	1	72	152.79	1.342	0.42	0.210944	0.677695	48.35	37.32	31.16	6	6	1	1	1	1	1	1	1	1	1	1	1	1
XP_047977356.1	uncharacterized protein LOC125219424 [Salvia hispanica]	4	4	57	152.34	1.083	0.11	0.824461	0.985965	29.78	20.62	12.32	6	6	4	4	4	4	4	4	4	4	4	4	4	4
XP_047972972.1	40S ribosomal protein S4-1 [Salvia hispanica]	10	5	64	151.67	1.616	0.69	0.0324972	0.201117	59.81	47.9	10.39	6	6	5	5	4	5	5	5	5	5	5	4	5	5
XP_047976454.1	proteasome subunit alpha type-1-B-like [Salvia hispanica]	5	5	50	151.28	1.01	0.01	0.910302	0.985965	18.75	9.6	38.89	6	6	4	4	4	4	4	4	4	4	4	5	5	5
XP_047959917.1	40S ribosomal protein S19-3 [Salvia hispanica]	6	6	65	151.03	1.101	0.14	0.762619	0.982456	22.17	10.37	8.45	6	6	5	6	6	6	6	6	5	5	4	5	5	5
XP_047980975.1	D-3-phosphoglycerate dehydrogenase 3, chloroplastic-like [Salvia hispanica]	10	5	73	150.9	1.158	0.21	0.585716	0.934214	28.97	6.82	9.45	6	6	4	4	4	4	4	4	5	5	5	5	5	5
XP_047955840.1	heat shock cognate 70 kDa protein-like isoform X1 [Salvia hispanica]	3	1	58	150.23	0.743	-0.43	0.113313	0.479254	58.76	44.79	13.44	6	6	1	1	1	1	1	1	1	1	1	1	1	1
XP_047974544.1	tubulin alpha-5 chain-like [Salvia hispanica]	7	2	74	149.81	1.129	0.17	0.673087	0.95266	32.9	20.8	29.46	6	6	2	2	2	2	1	2	2	2	2	2	2	2
XP_047982928.1	2-Cys peroxiredoxin BAS1, chloroplastic-like [Salvia hispanica]	5	1	53	149.35	1.09	0.12	0.798778	0.985965	8.61	6.62	6.05	6	6	1	1	1	1	1	1	1	1	1	1	1	1
XP_047948137.1	serine hydroxymethyltransferase 4-like [Salvia hispanica]	11	5	76	149.22	1.052	0.07	0.93349	0.985965	39.87	21.68	18.95	6	6	4	5	5	5	5	4	5	5	5	5	4	5
XP_047964263.1	transaldolase-like [Salvia hispanica]	8	8	66	149.21	1.067	0.09	0.87773	0.985965	23.73	7.96	6.71	6	6	8	8	8	8	8	8	7	8	8	8	8	8
XP_047981491.1	alcohol dehydrogenase class-3-like [Salvia hispanica]	6	2	56	149.15	0.835	-0.26	0.307824	0.773929	26.09	35.87	19.38	6	6	2	2	2	1	1	2	2	2	2	2	1	2
XP_047981414.1	beta-glucosidase BoGH3B-like [Salvia hispanica]	11	11	59	147.77	1.109	0.15	0.737039	0.969415	29.38	30.54	6.6	6	6	5	8	8	9	9	9	8	10	9	8	9	10
XP_047947993.1	auxin-induced protein PCNT115-like [Salvia hispanica]	8	6	64	146.92	1.008	0.01	0.904888	0.985965	18.61	11.91	4.75	6	6	5	5	5	5	5	5	5	5	5	5	5	5
XP_047948683.1	citrate synthase, glyoxysomal-like [Salvia hispanica]	9	9	70	146.83	1.021	0.03	0.951897	0.988997	28.28	12.95	6.17	6	6	8	9	8	7	7	8	9	9	9	9	9	9
XP_047975188.1	17.8 kDa class I heat shock protein-like [Salvia hispanica]	7	1	85	146.8	0.551	-0.86	0.00259929	0.0245156	37.17	45.42	48.16	6	6	1	1	1	1	1	1	1	1	1	1	1	1
XP_047980363.1	ADP,ATP carrier protein, mitochondrial [Salvia hispanica]	9	1	63	145.85	0.978	-0.03	0.790935	0.985965	22.95	19.34	16.25	5	6	1	1	1	1	1		1	1	1	1	1	1
XP_047943452.1	60S ribosomal protein L5-like [Salvia hispanica]	8	7	61	145.52	1.008	0.01	0.90412	0.985965	30.03	11.56	6.77	6	6	5	6	5	5	5	5	7	7	7	6	7	6
XP_047982406.1	eukaryotic translation initiation factor 2 subunit gamma-like [Salvia hispanica]	11	11	64	145.43	1.012	0.02	0.91918	0.985965	24.15	15.14	6.81	6	6	10	10	9	8	8	8	10	10	9	9	9	10
XP_047983088.1	16.9 kDa class I heat shock protein 1-like [Salvia hispanica]	4	4	53	144.97	1.289	0.37	0.290189	0.753583	40.62	13.56	17.57	6	6	4	4	4	4	4	4	3	3	4	4	4	4
XP_047970332.1	40S ribosomal protein S17-2-like [Salvia hispanica]	9	3	84	143.56	0.908	-0.14	0.534963	0.920293	29.5	18.5	14.49	6	6	2	2	2	2	2	2	2	2	2	2	2	2
XP_047941706.1	succinate--CoA ligase [ADP-forming] subunit alpha-2, mitochondrial [Salvia hispanica]	7	7	63	143.42	1.002	0	0.879753	0.985965	35.2	85.69	78.77	6	6	6	6	5	7	7	7	7	7	7	7	7	7
XP_047969968.1	probable protein phosphatase 2C 28 [Salvia hispanica]	9	9	56	143.14	0.894	-0.16	0.487669	0.886919	26.09	4.34	10.34	6	6	9	9	9	9	9	9	9	9	9	9	9	9
XP_047971326.1	UPF0098 protein CPn_0877/CP_0992/CPj0877/CpB0906 [Salvia hispanica]	7	7	84	142.95	1.074	0.1	0.854566	0.985965	28.47	13.34	11.21	6	6	7	7	7	7	7	7	7	7	7	7	7	7
XP_047944613.1	elongation factor 1-delta-like [Salvia hispanica]	12	7	85	142.53	0.994	-0.01	0.852657	0.985965	36.39	11.25	6.1	6	6	4	5	5	5	5	5	6	6	6	6	6	6
XP_047942651.1	dirigent protein 21-like [Salvia hispanica]	5	3	49	141.26	1.826	0.87	0.00644509	0.0559239	54.96	42.89	22.51	6	6	3	3	3	3	3	3	3	3	3	3	3	3
XP_047954541.1	NADH dehydrogenase [ubiquinone] iron-sulfur protein 1, mitochondrial [Salvia hispanica]	13	5	62	139.88	1.164	0.22	0.569552	0.931786	28.09	22	23.69	6	6	3	3	3	2	3	3	4	4	4	4	3	4
XP_047983732.1	LOW QUALITY PROTEIN: 60S acidic ribosomal protein P0-like [Salvia hispanica]	4	4	56	139.86	0.911	-0.14	0.543734	0.922666	24.13	11.04	8.41	6	6	4	4	4	4	4	4	4	4	5	5	5	5
XP_047968284.1	late embryogenesis abundant protein Dc3-like [Salvia hispanica]	5	5	55	139.57	0.465	-1.1	0.000131371	0.00145487	33.71	34.18	7.18	6	6	5	5	5	4	4	4	6	6	5	6	5	5
XP_047942244.1	ATP synthase subunit O, mitochondrial [Salvia hispanica]	7	7	76	139.55	0.96	-0.06	0.722128	0.968595	33.1	14.36	13.54	6	6	7	7	7	7	7	7	7	7	7	7	7	7
XP_047955701.1	chloroplast envelope quinone oxidoreductase homolog [Salvia hispanica]	9	5	70	139.22	0.993	-0.01	0.848497	0.985965	24.12	12.15	12.26	6	6	5	5	5	5	5	5	5	5	5	5	5	5
XP_047946296.1	60S ribosomal protein L11 [Salvia hispanica]	5	1	61	138.15	0.962	-0.06	0.729647	0.968595	26.86	22.35	18.04	4	6	1	1	1	1			1	1	1	1	1	1
XP_047971017.1	aspartyl protease AED3-like [Salvia hispanica]	6	5	59	138.08	1.017	0.02	0.93671	0.985965	30.25	22.43	7.51	6	6	5	5	5	5	5	5	5	5	5	5	5	5
XP_047982698.1	glucose-6-phosphate isomerase, cytosolic [Salvia hispanica]	10	4	62	137.87	1.186	0.25	0.509134	0.900254	28.65	41.82	14.28	6	6	3	3	3	2	2	2	3	3	2	3	3	3
XP_047976404.1	T-complex protein 1 subunit epsilon [Salvia hispanica]	10	2	56	137.79	1.037	0.05	0.986251	0.999713	21.77	46.33	36.83	6	6	1	2	2	1	2	2	2	2	2	2	1	2
XP_047979926.1	dipeptidyl-peptidase 5 isoform X1 [Salvia hispanica]	10	10	69	137.21	1.034	0.05	0.999124	1	31.77	10.89	4.87	6	6	9	9	9	8	8	9	10	10	10	9	9	9
XP_047941164.1	adenylosuccinate synthetase 2, chloroplastic-like [Salvia hispanica]	7	7	51	136.47	1.082	0.11	0.825587	0.985965	25.13	13.23	9.3	6	6	7	7	7	7	7	7	6	7	6	7	7	7
XP_047943302.1	40S ribosomal protein S2-4-like [Salvia hispanica]	5	5	58	136.37	0.632	-0.66	0.0186076	0.13617	61.29	31.86	21.6	6	6	5	5	5	5	5	5	5	5	5	5	5	5
XP_047971657.1	heat shock protein 90-6, mitochondrial [Salvia hispanica]	14	11	71	136.24	1.043	0.06	0.965911	0.99422	27.37	13.82	13.7	6	6	6	7	7	6	6	6	9	9	7	9	7	9
XP_047965337.1	chaperonin 60 subunit beta 3, chloroplastic-like [Salvia hispanica]	10	1	57	135.7	0.928	-0.11	0.606034	0.934781	18.58	19.28	10.46	3	5	1	1	1				1	1	1	1	1
XP_047956880.1	proteasome subunit alpha type-4 [Salvia hispanica]	7	7	60	135.04	0.825	-0.28	0.27974	0.749038	31.38	7.49	10.11	6	6	7	6	7	6	5	6	7	6	7	7	7	7
XP_047948247.1	eukaryotic peptide chain release factor GTP-binding subunit ERF3A isoform X1 [Salvia hispanica]	8	8	64	135.01	0.82	-0.29	0.266361	0.732505	32.64	14.37	8.9	6	6	7	8	8	7	8	7	8	8	8	8	8	8
XP_047963442.1	T-complex protein 1 subunit epsilon-like [Salvia hispanica]	10	2	58	134.38	0.966	-0.05	0.744565	0.974351	22.67	16.12	18.66	6	6	2	2	2	2	2	2	2	2	2	2	2	2
XP_047938072.1	ADP,ATP carrier protein 1, mitochondrial-like [Salvia hispanica]	8	1	61	133.96	1.085	0.12	0.816871	0.985965	18.1	13.22	14.57	6	6	1	1	1	1	1	1	1	1	1	1	1	1
XP_047980366.1	arginase 1, mitochondrial [Salvia hispanica]	6	6	52	133.77	1.165	0.22	0.568058	0.930826	34.57	11.43	9.21	6	6	5	6	6	6	5	6	6	6	6	5	6	6
XP_047962765.1	alanine--tRNA ligase-like [Salvia hispanica]	11	5	69	133.76	1.018	0.03	0.942731	0.988126	32.82	45.88	8.8	6	6	4	4	4	1	2	4	4	4	4	4	4	4
XP_047951881.1	aspartate aminotransferase, cytoplasmic [Salvia hispanica]	10	6	66	133.57	0.979	-0.03	0.795844	0.985965	30.15	15.18	24.84	6	6	5	5	5	5	6	6	6	5	6	6	6	6
XP_047941248.1	T-complex protein 1 subunit delta [Salvia hispanica]	14	7	68	133.37	1.006	0.01	0.89778	0.985965	34.63	63.42	12.98	6	6	4	4	3	1	3	2	7	7	7	7	7	7
XP_047949897.1	probable alpha-mannosidase At5g13980 isoform X1 [Salvia hispanica]	12	5	61	131.76	1.203	0.27	0.468319	0.88109	26.5	22.58	15.45	6	6	4	4	4	4	4	4	5	5	5	5	5	5
XP_047971849.1	probable phospholipid hydroperoxide glutathione peroxidase [Salvia hispanica]	9	5	55	131.75	0.823	-0.28	0.27415	0.741385	23.86	14.85	7.92	6	6	3	3	3	3	3	3	4	5	4	4	4	4
XP_047938804.1	GTP-binding nuclear protein Ran-3-like [Salvia hispanica]	5	5	57	131.45	0.896	-0.16	0.494906	0.88879	27.75	16.25	4.35	6	6	5	5	5	5	4	4	5	5	5	5	5	5
XP_047938483.1	lactoylglutathione lyase isoform X1 [Salvia hispanica]	8	8	63	131.37	1.055	0.08	0.922226	0.985965	29.16	17.15	7.77	6	6	7	8	8	8	7	7	8	7	7	8	8	8
XP_047954584.1	eukaryotic translation initiation factor 3 subunit B-like [Salvia hispanica]	11	1	63	131.14	1.1	0.14	0.765346	0.983459	16.33	13.91	9.63	6	6	1	1	1	1	1	1	1	1	1	1	1	1
XP_047961236.1	6-phosphogluconate dehydrogenase, decarboxylating 2-like [Salvia hispanica]	9	6	56	131.05	0.895	-0.16	0.49213	0.888226	29.26	32.11	11.07	6	6	6	6	6	4	4	5	6	6	6	6	5	6
XP_047940381.1	ATP-dependent 6-phosphofructokinase 2, partial [Salvia hispanica]	11	11	65	130.79	1.04	0.06	0.977459	0.994715	29.28	16.72	8.04	6	6	8	10	10	9	6	9	9	9	9	8	8	8
XP_047940725.1	primary amine oxidase [Salvia hispanica]	10	10	63	130.68	1.176	0.23	0.537826	0.920293	24.69	8.28	5.38	6	6	9	9	9	8	9	8	9	9	9	9	9	9
XP_047947444.1	beta-glucosidase 44-like [Salvia hispanica]	8	8	49	129.93	1.251	0.32	0.36152	0.824606	37.5	22.84	9.65	6	6	8	8	7	8	8	7	8	8	7	8	8	7
XP_047950348.1	aspartate aminotransferase, mitochondrial [Salvia hispanica]	6	6	55	129.23	0.859	-0.22	0.3753	0.83799	33.33	10.29	8.96	6	6	6	5	6	6	6	6	6	5	6	6	6	5
XP_047962797.1	dihydrolipoyllysine-residue acetyltransferase component 3 of pyruvate dehydrogenase complex, mitochondrial-like [Salvia hispanica]	9	9	56	128.92	1.159	0.21	0.584529	0.934214	28.91	10.57	6.39	6	6	6	7	7	7	6	5	8	8	8	7	8	7
XP_047944080.1	ATP-dependent Clp protease ATP-binding subunit ClpA homolog CD4B, chloroplastic [Salvia hispanica]	12	6	52	128.56	0.992	-0.01	0.845196	0.985965	24.59	6.12	17.45	6	6	4	4	4	4	4	4	6	5	6	6	4	5
XP_047965095.1	probable phospholipid hydroperoxide glutathione peroxidase [Salvia hispanica]	5	2	50	128.47	0.905	-0.14	0.524454	0.910594	17.76	5.91	8.44	6	6	2	2	2	2	2	2	2	2	2	2	2	2
XP_047947563.1	protein usf-like [Salvia hispanica]	7	7	55	128.33	0.833	-0.26	0.302104	0.768964	28.93	12.03	4	6	6	7	6	7	5	6	5	7	7	7	6	6	6
XP_047967670.1	proteasome subunit beta type-5-like [Salvia hispanica]	5	2	50	127.67	1.033	0.05	0.997007	1	34	18.58	4.13	6	6	2	2	2	2	2	2	2	2	2	2	2	2
XP_047972798.1	alpha-galactosidase 1-like [Salvia hispanica]	5	3	53	127.65	1.066	0.09	0.882103	0.985965	20.58	41.35	42.63	6	6	3	3	3	1	2	3	3	3	3	3	2	2
XP_047981756.1	T-complex protein 1 subunit alpha-like [Salvia hispanica]	9	7	81	127.13	0.908	-0.14	0.53374	0.919928	22.32	11.89	5.99	6	6	7	7	7	7	7	7	7	7	7	7	7	7
XP_047949727.1	T-complex protein 1 subunit delta-like [Salvia hispanica]	11	4	59	125.03	1.105	0.14	0.750466	0.97727	55.01	46.49	25.13	6	6	2	2	2	1	2	2	4	4	4	4	3	3
XP_047955963.1	18.2 kDa class I heat shock protein-like [Salvia hispanica]	6	1	61	124.68	1.286	0.36	0.29581	0.759066	21.88	12.68	20.83	6	6	1	1	1	1	1	1	1	1	1	1	1	1
XP_047978281.1	acetylornithine deacetylase [Salvia hispanica]	9	9	71	124.52	0.992	-0.01	0.845641	0.985965	23.33	7.91	10.76	6	6	8	9	9	8	9	8	9	9	8	9	9	9
XP_047946250.1	peptidyl-prolyl cis-trans isomerase CYP20-1-like [Salvia hispanica]	6	6	66	124.47	0.937	-0.09	0.639681	0.944782	17.32	5.73	7.15	6	6	6	6	5	6	5	5	6	6	6	6	6	6
XP_047949967.1	mitochondrial-processing peptidase subunit alpha-like [Salvia hispanica]	8	7	58	123.32	1.038	0.05	0.985522	0.999521	28.93	13.36	10.17	6	6	6	6	6	7	7	6	7	7	7	7	7	5
XP_047941156.1	tubulin alpha-3 chain isoform X1 [Salvia hispanica]	7	2	64	122.98	1.191	0.25	0.496773	0.890242	86.62	35.27	72.76	6	6	1	1	1	1	1	1	2	2	2	1	1	2
XP_047979722.1	ADP-ribosylation factor 2 isoform X1 [Salvia hispanica]	5	5	47	122.74	1.163	0.22	0.571249	0.931786	21.89	16.75	6.94	6	6	5	5	5	5	4	5	5	5	5	5	5	5
XP_047954879.1	isopentenyl-diphosphate Delta-isomerase I-like [Salvia hispanica]	7	7	58	122.15	1.07	0.1	0.867038	0.985965	26.68	27.29	11.72	6	6	7	7	7	6	6	6	7	7	7	7	7	7
XP_047960723.1	carbonic anhydrase 2-like [Salvia hispanica]	6	6	58	121.74	0.884	-0.18	0.455338	0.88109	53.2	33.14	9.58	6	6	5	5	5	5	5	5	5	5	5	5	5	5
XP_047971701.1	40S ribosomal protein S10-1-like [Salvia hispanica]	3	2	46	120.88	0.816	-0.29	0.256635	0.727019	16.24	12.33	11.04	6	6	2	2	2	2	2	2	2	2	2	2	2	2
XP_047951175.1	eukaryotic translation initiation factor 3 subunit B-like [Salvia hispanica]	12	2	58	120.75	1.122	0.17	0.694641	0.959314	26.6	38.62	58.46	5	5	2	1		2	1	2	2		2	1	1	2
XP_047957547.1	uncharacterized protein At5g48480-like [Salvia hispanica]	5	5	47	120.02	0.843	-0.25	0.328292	0.790216	23.29	18.08	12.77	6	6	5	5	5	4	4	4	5	5	5	5	5	5
XP_047970988.1	eukaryotic translation initiation factor 5A-4 [Salvia hispanica]	6	4	64	119.78	0.725	-0.46	0.0900864	0.42677	30.06	19.98	10.91	6	6	4	4	4	3	4	3	4	4	4	4	4	4
XP_047969446.1	2-oxoglutarate dehydrogenase, mitochondrial-like [Salvia hispanica]	9	2	59	119.55	1.049	0.07	0.943656	0.988237	28.24	45.36	11.37	6	6	2	2	2	1	1	1	2	2	2	2	2	2
XP_047958265.1	argininosuccinate synthase, chloroplastic [Salvia hispanica]	8	5	65	119.53	0.996	-0.01	0.858623	0.985965	33.59	18.34	14.17	6	6	5	5	5	4	5	5	5	5	5	5	5	5
XP_047950849.1	dihydroxy-acid dehydratase, chloroplastic [Salvia hispanica]	9	9	53	119.49	1.068	0.09	0.876211	0.985965	25.54	12.76	7.81	6	6	7	7	7	7	6	7	6	6	6	7	7	7
XP_047940999.1	V-type proton ATPase subunit B 2-like [Salvia hispanica]	8	8	53	119	1.057	0.08	0.915681	0.985965	31.71	14.5	12.45	6	6	8	8	8	8	8	8	7	8	8	7	8	8
XP_047956129.1	pyruvate dehydrogenase E1 component subunit beta-1, mitochondrial [Salvia hispanica]	9	8	53	118.64	1.043	0.06	0.966384	0.99422	25.13	13.19	11.36	6	6	7	7	7	5	6	6	6	7	6	7	7	7
XP_047938567.1	inosine-5'-monophosphate dehydrogenase 2 isoform X1 [Salvia hispanica]	9	5	59	118.06	1.223	0.29	0.420968	0.872697	39.33	14.82	25.25	6	6	3	3	4	4	3	3	3	3	4	4	4	4
XP_047945527.1	elongation factor 1-delta-like [Salvia hispanica]	9	4	63	117.41	1.01	0.01	0.911182	0.985965	20.69	7.17	6.98	6	6	4	4	4	4	4	4	4	4	4	4	4	4
XP_047943320.1	ectonucleotide pyrophosphatase/phosphodiesterase family member 3-like [Salvia hispanica]	5	5	55	117.32	1.404	0.49	0.14254	0.55417	37.91	28.79	9.37	6	6	5	5	5	5	5	5	5	5	5	5	4	5
XP_047983161.1	pyruvate kinase 1, cytosolic-like [Salvia hispanica]	8	1	56	117.23	1.098	0.14	0.771609	0.985965	15.86	13.29	10.21	3	6	1	1				1	1	1	1	1	1	1
XP_047938916.1	CBS domain-containing protein CBSX3, mitochondrial-like [Salvia hispanica]	7	3	59	117.11	1.084	0.12	0.818439	0.985965	21.11	10.78	16.88	6	6	2	2	2	2	2	2	3	3	3	3	2	2
XP_047949786.1	asparagine--tRNA ligase, cytoplasmic 1 [Salvia hispanica]	9	9	47	116.71	0.943	-0.08	0.660227	0.949479	30.06	22.39	5.69	6	6	8	8	7	7	8	8	8	9	9	8	9	8
XP_047940633.1	glycine--tRNA ligase, mitochondrial 1-like [Salvia hispanica]	10	10	58	116.37	1.257	0.33	0.348685	0.812181	32.08	20.27	13.93	6	6	10	10	10	9	9	9	9	10	10	9	10	9
XP_047956419.1	CBS domain-containing protein CBSX3, mitochondrial-like [Salvia hispanica]	7	3	71	116.33	1.077	0.11	0.843908	0.985965	25.82	12.76	10.22	6	6	3	3	3	3	3	3	3	3	3	3	3	3
XP_047941073.1	calnexin homolog [Salvia hispanica]	12	12	68	115.62	1.244	0.32	0.37443	0.83799	42.92	30.06	17.38	6	6	8	8	8	6	7	6	10	11	10	10	12	11
XP_047945950.1	translationally-controlled tumor protein homolog [Salvia hispanica]	5	5	51	115.13	0.857	-0.22	0.368111	0.834364	33.69	16.28	5.34	6	6	6	6	6	6	6	4	5	6	6	6	6	6
XP_047954590.1	RGG repeats nuclear RNA binding protein A-like [Salvia hispanica]	9	6	76	114.95	0.577	-0.79	0.00527248	0.0460657	52.96	37.52	22.14	6	6	3	3	2	2	3	3	6	5	6	5	5	6
XP_047937959.1	superoxide dismutase [Cu-Zn] [Salvia hispanica]	4	2	43	114.81	0.726	-0.46	0.090313	0.427042	36.87	35.25	38.55	6	6	2	1	2	2	2	2	2	1	2	2	2	2
XP_047939311.1	proliferating cell nuclear antigen [Salvia hispanica]	7	7	55	113.84	1.154	0.21	0.598347	0.934214	40.8	8.72	9.6	6	6	5	5	5	5	5	5	4	5	4	6	6	6
XP_047969402.1	subtilisin-like protease SBT1.5 [Salvia hispanica]	7	7	52	113.68	0.894	-0.16	0.485435	0.886919	31.28	14.54	12.44	6	6	5	5	5	4	5	4	7	7	6	6	6	7
XP_047945368.1	40S ribosomal protein S16-like [Salvia hispanica]	5	2	42	112.84	1.061	0.09	0.901427	0.985965	57.41	25.14	22.87	6	6	2	2	2	2	2	2	2	2	2	2	2	2
XP_047972622.1	mitochondrial dicarboxylate/tricarboxylate transporter DTC [Salvia hispanica]	8	8	48	112.74	1.445	0.53	0.109074	0.468827	24.29	17.27	17.16	6	6	8	8	8	7	7	8	7	8	8	7	6	8
XP_047966349.1	methionine gamma-lyase-like [Salvia hispanica]	8	5	47	112.42	1.02	0.03	0.949473	0.988997	34.67	19.78	9.12	6	6	4	4	4	4	4	4	4	4	4	4	4	4
XP_047946852.1	leucine--tRNA ligase, cytoplasmic-like [Salvia hispanica]	11	3	56	112.01	1.28	0.36	0.30595	0.77317	44.63	77.37	50.77	6	6	2	2	2	1	1	1	2	3	3	3	2	2
XP_047982962.1	beta-xylosidase/alpha-L-arabinofuranosidase 1-like [Salvia hispanica]	5	5	43	111.95	1.02	0.03	0.950553	0.988997	23.51	10.9	6.12	6	6	5	5	5	4	4	4	5	5	5	5	4	5
XP_047954600.1	galactokinase-like [Salvia hispanica]	5	1	44	111.52	1.286	0.36	0.295166	0.758184	29.14	21.62	22.75	5	5	1	1	1	1		1	1	1	1	1	1
XP_047954436.1	glucose-6-phosphate isomerase, cytosolic-like [Salvia hispanica]	7	1	50	110.12	1.117	0.16	0.709772	0.961986	35.53	27.02	17.63	5	6	1	1	1		1	1	1	1	1	1	1	1
XP_047972553.1	thioredoxin reductase NTRB isoform X1 [Salvia hispanica]	8	8	51	109.84	1.078	0.11	0.839618	0.985965	32.27	18.37	14.27	6	6	6	6	6	6	6	6	7	7	8	8	7	8
XP_047956495.1	glutathione S-transferase 2-like [Salvia hispanica]	7	7	70	109.42	0.934	-0.1	0.628711	0.944782	46.08	32.57	15.39	6	6	7	7	7	6	6	6	7	7	7	7	7	7
XP_047980315.1	60S ribosomal protein L14-2 [Salvia hispanica]	5	1	49	109.01	1.106	0.15	0.745528	0.974385	12.51	11.58	6.11	6	6	1	1	1	1	1	1	1	1	1	1	1	1
XP_047981026.1	eukaryotic initiation factor 4A-3-like [Salvia hispanica]	9	7	46	108.74	1.143	0.19	0.629753	0.944782	29.12	21.65	13.62	6	6	6	6	7	5	5	7	7	7	7	7	7	6
XP_047974063.1	ran-binding protein 1 homolog c-like [Salvia hispanica]	7	7	46	108.51	0.655	-0.61	0.0290812	0.184498	25.84	18.57	79.88	6	6	5	5	4	2	4	2	7	7	7	6	7	7
XP_047981765.1	eukaryotic translation initiation factor 3 subunit H [Salvia hispanica]	7	7	51	108.45	1	0	0.87243	0.985965	29.95	21	15.13	6	6	6	6	6	4	5	5	6	5	7	7	6	7
XP_047983599.1	alpha-xylosidase 1-like [Salvia hispanica]	10	4	64	108.4	0.791	-0.34	0.200745	0.661723	24.04	37.85	14.79	6	6	3	3	3	3	2	1	4	3	4	4	4	3
XP_047970804.1	succinate dehydrogenase [ubiquinone] flavoprotein subunit 1, mitochondrial [Salvia hispanica]	8	4	58	108.02	1.104	0.14	0.752738	0.977744	33.58	18.65	6.02	6	6	3	4	4	4	4	2	4	4	4	4	4	4
XP_047952446.1	GTP-binding protein SAR1A [Salvia hispanica]	6	1	42	107.81	1.525	0.61	0.0627397	0.331418	28.78	14.13	24.51	6	6	1	1	1	1	1	1	1	1	1	1	1	1
XP_047941384.1	sorbitol dehydrogenase [Salvia hispanica]	6	6	48	107.8	1.022	0.03	0.958237	0.992025	32.48	14.65	5.59	6	6	6	6	6	6	5	5	6	6	6	6	6	6
XP_047974387.1	enolase 1, chloroplastic [Salvia hispanica]	8	8	53	107.53	1.097	0.13	0.776073	0.985965	32.86	14.8	17.73	6	6	6	8	7	7	6	7	8	6	8	6	6	6
XP_047938824.1	proteasome subunit alpha type-2-A-like [Salvia hispanica]	8	3	46	107.48	1.27	0.34	0.324251	0.785169	26.53	33.11	14.97	6	6	3	2	1	3	2	3	3	3	3	2	3	2
XP_047949969.1	selenium-binding protein 1-like [Salvia hispanica]	6	5	43	106.72	0.826	-0.28	0.282531	0.751521	26.88	24.67	18	6	6	5	4	5	4	4	3	5	5	5	5	5	5
XP_047939385.1	protein LE25-like [Salvia hispanica]	4	4	43	106.59	0.381	-1.39	1.72346e-06	2.07226e-05	41.9	23.54	12.48	6	6	3	3	3	3	3	3	3	3	3	3	3	3
XP_047968618.1	ubiquitin C-terminal hydrolase 12-like isoform X1 [Salvia hispanica]	12	12	75	106.57	1.009	0.01	0.906303	0.985965	35.68	41.53	6.66	6	6	11	11	11	6	8	6	11	11	11	12	12	12
XP_047981115.1	14-3-3 protein 7 [Salvia hispanica]	5	4	57	106.21	0.796	-0.33	0.211856	0.677695	37.51	19.66	7.6	6	6	3	3	3	2	3	2	4	4	4	3	3	3
XP_047981416.1	3-hydroxyacyl-[acyl-carrier-protein] dehydratase FabZ-like isoform X1 [Salvia hispanica]	3	1	37	106.03	1.479	0.56	0.086138	0.410375	9.48	7.44	4.88	4	3	1	1		1		1	1	1	1
XP_047980319.1	vacuolar-sorting receptor 1-like [Salvia hispanica]	5	4	41	105.67	0.986	-0.02	0.82143	0.985965	30.96	6.92	21.44	6	6	4	4	4	4	4	4	4	4	4	4	4	3
XP_047962285.1	ubiquitin receptor RAD23d-like [Salvia hispanica]	6	6	49	105.2	0.807	-0.31	0.235381	0.700652	27.62	12.97	7.97	6	6	6	6	6	6	6	5	6	5	6	6	6	6
XP_047953245.1	formate dehydrogenase, mitochondrial [Salvia hispanica]	6	6	52	104.81	0.95	-0.07	0.68585	0.955518	33.17	16.91	6.72	6	6	6	6	6	6	6	6	6	6	6	6	6	6
XP_047955319.1	glutamine synthetase cytosolic isozyme [Salvia hispanica]	5	2	47	104.79	0.976	-0.03	0.784426	0.985965	18.25	13.53	13.48	6	6	2	2	2	2	2	2	2	2	2	2	2	2
XP_047946746.1	superoxide dismutase [Cu-Zn]-like [Salvia hispanica]	3	1	44	104.52	0.899	-0.15	0.50405	0.896286	53.14	34.85	32.28	6	6	1	1	1	1	1	1	1	1	1	1	1	1
XP_047969962.1	dynamin-related protein 3A-like [Salvia hispanica]	8	8	45	104.24	0.956	-0.06	0.709529	0.961986	28.42	34.13	7.22	6	6	6	6	6	3	4	5	7	7	7	7	6	7
XP_047937962.1	fasciclin-like arabinogalactan protein 10 [Salvia hispanica]	7	7	44	103.95	1.346	0.43	0.206147	0.670773	29.15	9.53	14.24	6	6	6	7	7	7	6	7	6	5	6	6	6	5
XP_047938080.1	probable ATP synthase 24 kDa subunit, mitochondrial [Salvia hispanica]	9	5	61	103.9	0.992	-0.01	0.842922	0.985965	40.29	22.01	3.42	6	6	5	4	5	5	4	4	5	5	5	5	4	5
XP_047962312.1	DEAD-box ATP-dependent RNA helicase 38-like [Salvia hispanica]	10	3	55	103.85	0.775	-0.37	0.168827	0.600862	52.72	36.62	28.59	6	6	1	1	1	1	1	1	3	3	3	1	2	3
XP_047950605.1	pathogenesis-related protein STH-21-like [Salvia hispanica]	3	3	45	103.75	0.385	-1.38	2.28627e-06	2.73594e-05	58.76	44.1	11.07	6	6	3	3	3	3	3	3	3	3	3	3	3	3
XP_047967333.1	pyruvate kinase 2, cytosolic-like [Salvia hispanica]	8	4	54	103.4	1.213	0.28	0.44416	0.880664	31.52	9.08	23.03	6	6	3	3	3	3	3	3	4	3	4	4	3	4
XP_047981755.1	probable methionine--tRNA ligase [Salvia hispanica]	9	9	53	103.36	1.204	0.27	0.464894	0.88109	32.3	17.43	14.55	6	6	7	7	7	6	7	6	7	7	7	7	7	7
XP_047952203.1	proteasome subunit beta type-5-B-like [Salvia hispanica]	6	3	42	103.04	0.923	-0.12	0.588104	0.934214	23.29	11.87	11.51	6	6	3	3	3	3	3	3	3	3	3	3	3	3
XP_047946428.1	lactoylglutathione lyase [Salvia hispanica]	4	4	62	103.02	0.926	-0.11	0.598684	0.934214	33.31	16.71	11.14	6	6	4	4	4	4	4	4	4	4	4	4	4	4
XP_047982063.1	ATP-citrate synthase alpha chain protein 2 [Salvia hispanica]	6	3	48	102.77	1.077	0.11	0.843707	0.985965	32.8	16.53	13.69	6	6	3	3	3	3	3	3	3	3	3	3	3	3
XP_047956879.1	probable fructokinase-6, chloroplastic [Salvia hispanica]	6	5	47	102.71	1.238	0.31	0.388236	0.850214	27.81	16.91	9.98	6	6	5	5	5	5	5	5	5	5	5	5	5	5
XP_047964635.1	cyanate hydratase [Salvia hispanica]	6	6	55	102.48	1.1	0.14	0.765248	0.983459	32.17	17.2	14.38	6	6	6	6	5	6	6	6	6	6	6	5	6	5
XP_047950484.1	glutathione reductase, cytosolic-like [Salvia hispanica]	7	4	49	102.38	1.226	0.29	0.41306	0.87021	33.38	20.66	13.17	6	6	2	3	3	3	3	3	2	3	3	3	3	3
XP_047950975.1	citrate synthase, mitochondrial [Salvia hispanica]	8	3	70	102.11	1.055	0.08	0.921721	0.985965	23.66	27.23	5.74	6	6	2	2	2	1	1	1	2	2	2	2	2	2
XP_047964942.1	universal stress protein PHOS34-like isoform X1 [Salvia hispanica]	4	4	38	101.94	0.879	-0.19	0.438307	0.880664	34.2	10.64	11.43	6	6	3	3	3	3	3	3	3	3	3	3	3	3
XP_047945131.1	hexokinase-2 [Salvia hispanica]	9	9	54	101.72	1.463	0.55	0.0961482	0.439809	37.28	26.25	12.31	6	6	7	8	8	7	6	7	6	6	6	7	7	7
XP_047982174.1	LOW QUALITY PROTEIN: UDP-glucosyltransferase 29-like [Salvia hispanica]	5	5	49	101.55	1.028	0.04	0.978779	0.995335	18.98	13.83	9.55	6	6	3	3	3	3	3	3	3	3	3	3	3	3
XP_047979748.1	elongation factor 1-beta 2-like isoform X1 [Salvia hispanica]	7	3	49	101.45	0.836	-0.26	0.308584	0.773929	26.29	38.9	16.15	6	6	2	2	2	2	1	2	3	3	3	3	2	3
XP_047982524.1	uricase [Salvia hispanica]	8	8	49	101.26	1.137	0.19	0.648076	0.944782	26.67	10.13	10.52	6	6	8	8	8	7	8	8	7	7	8	8	8	8
XP_047939440.1	eukaryotic translation initiation factor 3 subunit C-like [Salvia hispanica]	11	4	54	101.14	1.448	0.53	0.106663	0.460025	32.69	45.11	36.04	6	6	3	3	3	1	1	1	2	2	3	2	2	1
XP_047977108.1	6,7-dimethyl-8-ribityllumazine synthase, chloroplastic-like [Salvia hispanica]	4	4	37	100.96	1.306	0.39	0.262647	0.732505	54.36	15.82	9.85	6	6	3	4	4	4	4	4	3	4	4	4	3	3
XP_047970229.1	dnaJ homolog subfamily B member 13-like [Salvia hispanica]	5	5	40	100.14	0.909	-0.14	0.539293	0.920293	35.12	14.92	11.32	6	6	5	4	5	5	5	5	5	5	5	5	5	5
XP_047955775.1	protein ASPARTIC PROTEASE IN GUARD CELL 1-like [Salvia hispanica]	4	4	36	99.95	1.244	0.31	0.376024	0.838007	44.86	48.79	15.55	6	6	2	3	1	2	3	3	2	2	2	2	2	2
XP_047979788.1	patellin-3-like [Salvia hispanica]	8	5	48	99.7	0.87	-0.2	0.409805	0.87021	30.74	41.75	19.68	6	6	2	2	2	1	1	2	2	2	2	2	2	2
XP_047938696.1	dirigent protein 1-like [Salvia hispanica]	3	3	37	98.91	1.779	0.83	0.00932319	0.0784793	56.29	49.1	24.05	6	6	2	3	3	3	3	3	3	3	3	3	3	3
XP_047955645.1	pyrophosphate--fructose 6-phosphate 1-phosphotransferase subunit beta [Salvia hispanica]	7	7	41	98.84	1.021	0.03	0.954529	0.988997	28.11	23.29	13.95	6	6	5	5	5	3	3	2	6	6	6	6	6	6
XP_047980347.1	2-oxoglutarate dehydrogenase, mitochondrial-like [Salvia hispanica]	9	2	45	98.81	1.225	0.29	0.416667	0.87021	24.18	29.22	46.89	4	5	2	2	2			1	2	2	2	1		1
XP_047946190.1	membrane protein PM19L [Salvia hispanica]	2	2	29	98.57	0.615	-0.7	0.0128059	0.102003	58.37	43.28	27.4	6	6	2	2	2	2	2	2	2	2	2	2	2	2
XP_047974255.1	nucleoside diphosphate kinase 3-like [Salvia hispanica]	7	7	49	98.43	0.919	-0.12	0.573383	0.933039	28.1	12.26	8.68	6	6	7	7	7	7	7	7	7	7	7	7	7	7
XP_047981505.1	LOW QUALITY PROTEIN: leucine--tRNA ligase, cytoplasmic-like [Salvia hispanica]	10	2	49	98.11	1.853	0.89	0.00517919	0.0454078	32.53	32	24.05	3	4	1	1	1				1	1	1			1
XP_047959927.1	alcohol dehydrogenase-like [Salvia hispanica]	6	6	37	97.8	1.169	0.23	0.556134	0.928116	18.78	9.07	5.4	6	6	6	6	6	6	6	6	6	6	6	6	6	6
XP_047939140.1	galactose mutarotase-like [Salvia hispanica]	4	4	40	97.75	1.047	0.07	0.951452	0.988997	17.74	8.59	7.53	6	6	4	4	4	4	4	4	4	4	4	4	4	4
XP_047960916.1	UDP-glucuronic acid decarboxylase 6 [Salvia hispanica]	6	1	44	97.7						17.07		4		1	1			1	1
XP_047955815.1	citrate synthase, mitochondrial-like isoform X1 [Salvia hispanica]	6	1	55	97.59	1.219	0.29	0.430526	0.876675	14.74	9.06	11.31	5	5	1	1	1	1		1	1	1	1		1	1
XP_047953146.1	peptidyl-prolyl cis-trans isomerase A1-like [Salvia hispanica]	5	5	47	97.26	0.916	-0.13	0.563001	0.93028	45.54	34.61	3.61	6	6	5	5	5	4	5	5	5	5	5	5	5	5
XP_047969896.1	serine/threonine-protein kinase SRK2A [Salvia hispanica]	5	5	36	97.2	0.885	-0.18	0.456406	0.88109	20.72	20.07	7.19	6	6	5	5	5	4	4	5	5	5	5	5	5	5
XP_047954849.1	probable cytosolic oligopeptidase A [Salvia hispanica]	10	10	55	96.98	0.934	-0.1	0.628662	0.944782	42.29	26.57	9.31	6	6	6	8	7	7	5	8	8	9	8	9	7	7
XP_047980578.1	uncharacterized protein LOC125222146 [Salvia hispanica]	9	8	48	96.83	0.664	-0.59	0.0338808	0.20714	50.31	73.72	29.19	6	6	5	5	5	3	2	1	8	8	8	8	6	8
XP_047960925.1	LOW QUALITY PROTEIN: eukaryotic translation initiation factor 5A-2 [Salvia hispanica]	4	2	39	96.44	0.833	-0.26	0.301932	0.768964	51.51	34.72	17.97	6	6	2	2	2	2	2	2	2	2	2	2	2	2
XP_047974669.1	40S ribosomal protein S20-2-like [Salvia hispanica]	3	1	34	96.25	0.685	-0.55	0.0487155	0.278296	25.26	13.11	20.37	6	6	1	1	1	1	1	1	1	1	1	1	1	1
XP_047979033.1	eukaryotic translation initiation factor 3 subunit G-like [Salvia hispanica]	7	7	42	95.48	0.999	0	0.871242	0.985965	31.34	8.29	15.23	6	6	5	4	5	5	5	5	6	5	5	5	6	6
XP_047938366.1	gamma-interferon-responsive lysosomal thiol protein isoform X2 [Salvia hispanica]	6	2	53	95.22	0.843	-0.25	0.328234	0.790216	31.93	44.24	27.43	6	6	2	2	2	1	1	1	2	2	2	2	1	2
XP_047977506.1	protein argonaute 1 [Salvia hispanica]	9	9	49	95.08	1.403	0.49	0.143793	0.556134	39.22	15.59	18.78	6	6	9	9	8	8	9	9	9	9	9	8	8	7
XP_047939691.1	osmotin-like protein [Salvia hispanica]	2	2	34	94.18	0.977	-0.03	0.788293	0.985965	42.55	29.51	10.08	6	6	2	2	2	2	2	2	2	2	2	2	2	2
XP_047943803.1	probable aspartyl aminopeptidase [Salvia hispanica]	6	6	34	94.11	1.13	0.18	0.670927	0.952038	35.85	21.81	8.58	6	6	5	6	6	5	5	5	5	5	6	6	6	6
XP_047953532.1	isocitrate dehydrogenase [NADP]-like [Salvia hispanica]	9	5	43	94.08	1.192	0.25	0.495806	0.889773	34.38	16.99	12.36	6	6	3	3	4	4	4	4	5	4	5	5	5	5
XP_047948297.1	40S ribosomal protein S15 [Salvia hispanica]	4	1	55	93.46	0.863	-0.21	0.387187	0.849622	37.39	37.94	17.66	5	6	1	1	1	1	1		1	1	1	1	1	1
XP_047965107.1	GTP-binding protein SAR1A-like [Salvia hispanica]	7	3	35	92.77	1.089	0.12	0.803736	0.985965	34.83	23.67	39.89	6	6	3	3	2	3	2	3	2	3	3	3	2	3
XP_047982299.1	arginine--tRNA ligase, cytoplasmic-like [Salvia hispanica]	12	12	50	92.56	1.028	0.04	0.980709	0.996094	39.47	26.54	17.8	6	6	11	11	11	8	10	9	11	11	12	12	12	10
XP_047965944.1	protein disulfide isomerase-like 2-3 [Salvia hispanica]	9	3	52	92	0.74	-0.43	0.109176	0.468827	24.37	27.85	10.09	6	6	2	2	3	2	3	2	3	3	3	3	3	3
XP_047957090.1	alpha-galactosidase 3-like [Salvia hispanica]	6	6	45	91.66	1.188	0.25	0.505809	0.897518	37.99	17.48	11.41	6	6	4	5	4	5	4	5	3	4	4	5	5	4
XP_047972986.1	universal stress protein A-like protein [Salvia hispanica]	4	4	34	91.35	0.805	-0.31	0.230907	0.696584	39.7	24.42	2.77	6	6	4	4	4	4	4	3	4	4	4	4	4	4
XP_047962623.1	GTP-binding protein SAR1A-like [Salvia hispanica]	5	1	32	91.32	1.117	0.16	0.710108	0.961986	47.83	37.95	35.32	6	5	1	1	1	1	1	1	1	1	1	1		1
XP_047937599.1	glutathione reductase, cytosolic-like [Salvia hispanica]	5	2	39	91.32	1.136	0.18	0.649889	0.944782	13.06	8.31	8.51	6	6	2	2	2	2	2	2	2	2	2	2	2	2
XP_047951686.1	phenylcoumaran benzylic ether reductase POP1-like [Salvia hispanica]	8	6	46	91.13	0.963	-0.05	0.735348	0.969415	26.2	7.38	7.27	6	6	6	6	6	6	6	5	6	6	6	6	6	6
XP_047956605.1	17.8 kDa class I heat shock protein-like [Salvia hispanica]	5	1	51	90.98	1.345	0.43	0.207202	0.673341	64.18	44.97	54.04	6	6	1	1	1	1	1	1	1	1	1	1	1	1
XP_047950241.1	60S ribosomal protein L8-like [Salvia hispanica]	3	3	31	90.84	1.112	0.15	0.727677	0.968595	64.33	56.06	36.8	6	6	3	4	3	4	4	4	4	3	3	4	3	4
XP_047982318.1	uridine 5'-monophosphate synthase [Salvia hispanica]	9	9	48	90.68	1.068	0.09	0.875992	0.985965	27.52	22.28	5.69	6	6	8	8	8	5	5	5	8	8	8	7	7	7
XP_047957783.1	low-specificity L-threonine aldolase 1-like isoform X2 [Salvia hispanica]	4	4	45	90.66	0.764	-0.39	0.1472	0.561281	53.6	17.42	29.12	6	6	4	4	4	4	4	4	4	4	4	4	4	4
XP_047950161.1	40S ribosomal protein S8-like [Salvia hispanica]	5	1	31	90.14	0.01	-6.64	1e-17	1.34309e-16			27.96		5							1	1	1	1	1
XP_047938356.1	60S ribosomal protein L22-2-like [Salvia hispanica]	3	2	36	90.11	1.136	0.18	0.652596	0.944782	24.32	19.82	8.73	6	6	2	2	2	2	2	2	2	2	2	2	2	2
XP_047974615.1	40S ribosomal protein S8-like [Salvia hispanica]	5	1	32	90.09
XP_047947318.1	eukaryotic translation initiation factor 3 subunit C-like isoform X1 [Salvia hispanica]	8	1	47	89.98
XP_047946563.1	40S ribosomal protein S21-2 [Salvia hispanica]	3	3	30	89.59	0.944	-0.08	0.665121	0.949605	29.01	10.33	8.87	6	6	3	2	3	2	2	3	3	3	3	3	3	3
XP_047951437.1	eukaryotic translation initiation factor 3 subunit M-like isoform X2 [Salvia hispanica]	9	5	48	89.54	1.04	0.06	0.977533	0.994715	35.28	69.08	46.94	6	6	4	4	4	2	2	2	3	4	4	4	4	2
XP_047966900.1	40S ribosomal protein S16-like [Salvia hispanica]	5	2	40	89.12	1.292	0.37	0.285371	0.752518	37.88	50.7	48.05	6	6	2	2	2	1	1	1	1	1	2	2	2	2
XP_047962524.1	methionine aminopeptidase 2B-like [Salvia hispanica]	4	4	31	88.89	1.085	0.12	0.81619	0.985965	25.65	20.58	8.53	6	6	4	4	4	4	4	4	4	4	4	4	4	4
XP_047944168.1	40S ribosomal protein S8 [Salvia hispanica]	4	1	30	88.85
XP_047961172.1	spermidine synthase 1 [Salvia hispanica]	5	5	34	88.07	0.92	-0.12	0.578628	0.934214	28.38	11.55	9.56	6	6	4	3	4	4	3	3	5	5	5	5	5	5
XP_047973127.1	26S proteasome non-ATPase regulatory subunit 4 homolog [Salvia hispanica]	5	1	40	87.78	0.963	-0.05	0.73609	0.969415	16.2	13.71	12.62	6	6	1	1	1	1	1	1	1	1	1	1	1	1
XP_047970101.1	puromycin-sensitive aminopeptidase isoform X1 [Salvia hispanica]	4	4	37	87.53	1.052	0.07	0.932819	0.985965	28.87	10.58	9.57	6	6	4	4	4	3	4	4	4	4	4	4	4	4
XP_047948708.1	DEAD-box ATP-dependent RNA helicase 15 isoform X1 [Salvia hispanica]	5	5	43	87.49	1.007	0.01	0.901265	0.985965	28.02	9.61	5.6	6	6	5	4	4	5	4	4	5	4	5	5	5	4
XP_047960377.1	patellin-3-like [Salvia hispanica]	8	5	45	87.24	0.99	-0.01	0.836271	0.985965	42.59	83.25	21.06	6	6	4	4	4	1	2	1	5	5	5	5	5	5
XP_047960816.1	40S ribosomal protein S7-like [Salvia hispanica]	6	5	37	87.2	1.164	0.22	0.56844	0.930826	18.81	14.45	12.82	6	6	4	3	4	4	4	4	5	5	5	5	5	4
XP_047948545.1	auxin-induced protein PCNT115-like isoform X1 [Salvia hispanica]	5	2	41	86.85	0.919	-0.12	0.57245	0.932995	43.49	24.24	25.8	6	6	2	2	2	2	2	2	2	2	2	2	2	2
XP_047955392.1	fructokinase-2-like [Salvia hispanica]	8	7	42	86.85	0.975	-0.04	0.780827	0.985965	25.87	8.94	9.15	6	6	7	7	7	7	7	6	7	7	7	7	7	7
XP_047969037.1	S-adenosylmethionine synthase 5 [Salvia hispanica]	4	4	27	86.48	1.03	0.04	0.984892	0.999521	38.96	21.49	9.21	6	6	4	4	4	3	4	3	4	4	4	4	4	4
XP_047963251.1	3-ketoacyl CoA thiolase 1, peroxisomal-like [Salvia hispanica]	5	4	46	86.32	1.142	0.19	0.63285	0.944782	33.12	16.54	14.28	6	6	2	2	2	2	2	2	3	3	3	3	3	2
XP_047954695.1	dehydrin DHN1 [Salvia hispanica]	3	3	38	85.91	0.414	-1.27	1.17794e-05	0.0001377	41.63	23.08	20.96	6	6	2	3	3	3	3	3	3	3	3	3	3	3
XP_047982186.1	NADPH-dependent aldo-keto reductase, chloroplastic-like [Salvia hispanica]	8	4	37	85.49	0.96	-0.06	0.723731	0.968595	31.09	33.89	4.33	6	6	3	3	3	2	3	2	3	3	3	3	3	3
XP_047969422.1	11 kDa late embryogenesis abundant protein-like [Salvia hispanica]	3	3	37	85.43	0.627	-0.67	0.0165518	0.124756	29.03	32.59	31.07	6	6	2	2	2	2	2	2	3	3	3	2	3	2
XP_047960882.1	NADP-dependent malic enzyme-like [Salvia hispanica]	10	9	46	85.35	1.058	0.08	0.909993	0.985965	24.66	12.58	7.78	6	6	9	9	9	8	8	9	9	9	9	9	9	9
XP_047982494.1	methylmalonate-semialdehyde dehydrogenase [acylating], mitochondrial [Salvia hispanica]	7	7	48	85.19	1.074	0.1	0.853623	0.985965	32.94	9.04	12.28	6	6	7	7	7	5	7	5	7	7	7	6	6	6
XP_047959070.1	40S ribosomal protein S20-2 [Salvia hispanica]	3	1	32	85.07	0.75	-0.41	0.124696	0.5062	28.03	26.8	23.11	6	6	1	1	1	1	1	1	1	1	1	1	1	1
XP_047969767.1	40S ribosomal protein S10-1-like isoform X2 [Salvia hispanica]	3	2	30	84.93	0.812	-0.3	0.247346	0.712216	24.36	13.5	16.48	6	6	2	2	2	2	2	2	2	2	2	2	2	2
XP_047962576.1	aminoaldehyde dehydrogenase 2, peroxisomal [Salvia hispanica]	7	4	32	84.2	1.062	0.09	0.897019	0.985965	22.12	22.31	9.26	6	6	3	3	3	1	3	2	3	3	3	3	3	3
XP_047957099.1	quinone oxidoreductase PIG3-like [Salvia hispanica]	6	6	37	84.15	1.155	0.21	0.594128	0.934214	20.86	8.09	12.72	6	6	4	5	5	5	5	5	6	5	5	6	4	6
XP_047963714.1	eukaryotic translation initiation factor 3 subunit I-like [Salvia hispanica]	5	2	40	84.03	1.012	0.02	0.91835	0.985965	38.3	13.86	25.22	6	6	2	2	2	2	2	1	2	2	2	2	1	2
XP_047956171.1	40S ribosomal protein S15-4-like [Salvia hispanica]	4	1	52	83.6	0.811	-0.3	0.24436	0.708692	19.52	16.32	13.81	6	6	1	1	1	1	1	1	1	1	1	1	1	1
XP_047948073.1	phosphoglycerate kinase, chloroplastic [Salvia hispanica]	6	4	38	83.55	0.788	-0.34	0.193904	0.652811	14.26	36.78	31.97	5	6	2	1	2		2	1	3	3	3	2	2	2
XP_047974913.1	60S ribosomal protein L22-2 [Salvia hispanica]	3	2	31	83.21	1.198	0.26	0.478994	0.885323	19.2	13.14	8.51	6	6	2	2	2	2	2	2	2	2	2	2	2	2
XP_047945393.1	26S proteasome non-ATPase regulatory subunit 14 homolog [Salvia hispanica]	3	3	39	83.04	1.008	0.01	0.903777	0.985965	22.89	6.21	8.24	6	6	3	3	3	3	3	3	3	3	3	3	3	3
XP_047962760.1	probable CoA ligase CCL8 [Salvia hispanica]	6	6	47	82.98	0.946	-0.08	0.669847	0.952038	40.56	14.75	9.77	6	6	5	6	6	6	6	6	5	6	6	6	6	6
XP_047944193.1	dirigent protein 1-like [Salvia hispanica]	5	5	31	82.54	1.041	0.06	0.972726	0.99422	49.41	40.16	26.92	6	6	4	4	4	4	4	4	4	4	4	4	4	4
XP_047965383.1	alanine--tRNA ligase-like [Salvia hispanica]	8	2	45	82.32	1.322	0.4	0.238755	0.706192	14.93	10.65	37.95	3	5	2	2	2				2	2	2	1		1
XP_047981628.1	coatomer subunit delta-like [Salvia hispanica]	6	6	50	82.31	0.914	-0.13	0.555412	0.928116	30.24	22.6	9.13	6	6	6	5	6	4	6	6	6	6	6	6	6	5
XP_047959052.1	chaperonin CPN60-like 2, mitochondrial [Salvia hispanica]	7	7	38	82	1.158	0.21	0.587717	0.934214	20.61	8.91	18	6	6	5	5	5	5	5	5	7	6	7	6	4	6
XP_047957465.1	60S ribosomal protein L17-2 isoform X1 [Salvia hispanica]	3	3	29	81.73	0.926	-0.11	0.59943	0.934214	52.1	38.03	20.41	6	6	2	2	2	2	2	2	2	2	2	2	2	2
XP_047953848.1	GDP-mannose 3,5-epimerase 2-like [Salvia hispanica]	5	5	33	81.68	1.077	0.11	0.843229	0.985965	22.07	18.76	11.9	6	6	2	4	4	3	4	3	4	4	4	3	3	4
XP_047957749.1	succinate--CoA ligase [ADP-forming] subunit beta, mitochondrial [Salvia hispanica]	6	1	40	81.68
XP_047939162.1	beta-galactosidase 8 [Salvia hispanica]	6	4	39	81.47	1.034	0.05	1	1	40.9	24.51	8.93	6	6	4	4	4	4	4	4	4	4	4	4	4	4
XP_047954447.1	26S proteasome non-ATPase regulatory subunit 7 homolog A [Salvia hispanica]	5	5	37	81.41	1.02	0.03	0.949011	0.988997	26.95	38.24	6.18	6	6	5	5	5	2	3	4	5	5	5	5	5	5
XP_047971815.1	nucleolar protein 56-like [Salvia hispanica]	9	2	46	81.23	1.245	0.32	0.373673	0.83799	41.99	29.68	22.04	6	6	2	2	2	2	2	2	2	2	2	2	2	2
XP_047969547.1	probable histone H2B.1 [Salvia hispanica]	4	4	50	80.82	1.211	0.28	0.447888	0.880664	40.4	9.34	20.05	6	6	5	5	5	4	5	5	5	5	5	5	5	4
XP_047966092.1	probable 6-phosphogluconolactonase 4, chloroplastic [Salvia hispanica]	7	7	39	80.59	0.97	-0.04	0.759549	0.9795	28.27	10.16	5.03	6	6	7	7	7	7	6	6	7	7	7	7	6	7
AVW82639.1	eukaryotic translation initiation factor 3 subunit E [Salvia hispanica]	8	2	43	80.52	1.207	0.27	0.457033	0.88109	36.6	17.26	23.14	6	6	2	2	2	2	2	2	2	2	2	2	2	2
XP_047972829.1	aspartyl protease family protein At5g10770-like [Salvia hispanica]	4	4	41	80.37	0.783	-0.35	0.183074	0.631505	53.14	44	15.68	6	6	4	3	4	4	4	4	4	4	4	4	4	4
XP_047945825.1	proteasome subunit beta type-4-like [Salvia hispanica]	5	1	37	79.79	0.849	-0.24	0.345836	0.812181	20.99	14.82	13.82	6	6	1	1	1	1	1	1	1	1	1	1	1	1
XP_047946901.1	2-dehydro-3-deoxyphosphooctonate aldolase 1 [Salvia hispanica]	6	6	30	79.18	1.149	0.2	0.613678	0.941968	21.04	13.34	7.14	6	6	5	6	6	5	6	4	6	6	6	5	5	5
XP_047946495.1	reactive Intermediate Deaminase A, chloroplastic-like [Salvia hispanica]	7	3	40	79	0.893	-0.16	0.484613	0.886919	31.83	16.78	13.81	6	6	2	3	3	3	3	3	3	3	3	3	3	3
XP_047968927.1	probable sarcosine oxidase [Salvia hispanica]	5	5	42	78.75	1.387	0.47	0.15948	0.581919	39.41	16.18	17.38	6	6	5	5	5	4	4	4	5	4	5	5	5	5
XP_047950565.1	20 kDa chaperonin, chloroplastic [Salvia hispanica]	4	4	29	78.45	0.874	-0.19	0.422739	0.874108	19.54	27.91	8.35	6	6	4	4	4	3	3	2	4	4	4	4	4	4
XP_047955937.1	26S proteasome non-ATPase regulatory subunit 4 homolog [Salvia hispanica]	6	2	42	78.43	1.033	0.05	0.9977	1	27.83	11.45	18.82	6	6	1	1	1	1	1	1	1	2	2	2	2	2
XP_047975155.1	probable proteasome inhibitor [Salvia hispanica]	4	4	31	78.38	0.887	-0.17	0.465014	0.88109	26.23	24.86	8.44	6	6	4	2	4	3	3	3	4	4	4	4	4	4
XP_047980798.1	3-isopropylmalate dehydratase large subunit, chloroplastic-like [Salvia hispanica]	5	5	30	78.13	0.863	-0.21	0.386488	0.849622	29.33	13.01	11.67	6	6	5	5	5	4	4	4	5	4	4	5	5	5
XP_047953042.1	probable dehydrin LEA [Salvia hispanica]	3	3	36	78.01	0.575	-0.8	0.00494976	0.0435476	46.13	36.67	29.34	6	6	2	1	2	1	1	2	3	3	3	1	2	2
XP_047947976.1	pyruvate, phosphate dikinase 2 isoform X1 [Salvia hispanica]	11	11	53	77.9	1.21	0.28	0.450178	0.880664	33.24	26.06	39.48	6	6	10	10	10	6	6	7	9	9	9	7	8	8
XP_047939376.1	proteasome subunit beta type-4-like [Salvia hispanica]	5	1	34	77.9	0.81	-0.3	0.243417	0.708664	18.78	14.72	14.83	5	6		1	1	1	1	1	1	1	1	1	1	1
XP_047961248.1	activator of 90 kDa heat shock protein ATPase homolog [Salvia hispanica]	5	5	34	77.87	1.067	0.09	0.877497	0.985965	22.28	16.93	12.14	6	6	5	5	3	4	5	4	5	4	5	5	4	4
XP_047943811.1	aminoacylase-1 isoform X1 [Salvia hispanica]	6	6	39	77.26	1.322	0.4	0.239326	0.706192	21	12.65	11.23	6	6	5	6	6	6	6	6	4	5	5	5	5	4
XP_047949432.1	RNA-binding protein FUS-like [Salvia hispanica]	12	7	42	77.18	0.632	-0.66	0.0186593	0.13617	36.78	23.12	20.61	6	6	4	4	4	3	4	4	6	7	7	6	7	5
XP_047941604.1	DEAD-box ATP-dependent RNA helicase 37-like [Salvia hispanica]	6	3	33	77	0.988	-0.02	0.829148	0.985965	31.49	31.2	11.26	6	6	3	3	2	2	3	3	3	2	3	3	3	3
XP_047967068.1	glutathione S-transferase T1-like isoform X2 [Salvia hispanica]	5	5	29	77	0.875	-0.19	0.424072	0.874108	27.18	22.25	11.05	6	6	4	4	4	3	4	4	4	4	4	4	4	4
XP_047980834.1	low-temperature-induced cysteine proteinase-like [Salvia hispanica]	2	2	29	76.97	0.759	-0.4	0.138622	0.544354	28.13	23.4	9.53	6	6	2	2	2	2	2	2	2	2	2	2	2	2
XP_047945796.1	nucleosome assembly protein 1;3-like [Salvia hispanica]	7	1	44	76.85	0.932	-0.1	0.618987	0.944782	13.55	5.59	16.18	6	6	1	1	1	1	1	1	1	1	1	1	1	1
XP_047956615.1	class I heat shock protein-like [Salvia hispanica]	6	6	37	76.85	1.087	0.12	0.808712	0.985965	33.39	24.65	10.31	6	6	5	5	5	5	4	5	5	5	5	4	4	5
XP_047940799.1	3-hydroxyisobutyryl-CoA hydrolase-like protein 3, mitochondrial isoform X3 [Salvia hispanica]	7	7	35	76.84	0.941	-0.09	0.651979	0.944782	29.44	11.21	5.53	6	6	6	7	7	7	6	7	6	7	7	7	7	7
XP_047943331.1	GLABROUS1 enhancer-binding protein-like [Salvia hispanica]	6	6	35	76.83	0.65	-0.62	0.0265138	0.169917	49.96	40.42	7.17	6	6	4	4	5	5	5	4	5	5	5	5	5	5
XP_047959689.1	eukaryotic peptide chain release factor subunit 1-3-like [Salvia hispanica]	6	2	36	76.75	1.657	0.73	0.0239284	0.158929	21.07	21.64	28.54	6	6	1	1	1	1	1	1	2	2	1	2	1	2
XP_047942352.1	damage-control phosphatase At2g17340-like isoform X1 [Salvia hispanica]	9	9	46	76.59	1.131	0.18	0.66604	0.949605	37.01	8.19	7.27	6	6	8	9	9	9	9	8	9	9	9	9	9	9
XP_047944880.1	40S ribosomal protein S15a-like [Salvia hispanica]	4	4	37	76.52	1.198	0.26	0.478853	0.885323	21.59	8.48	6.69	6	6	4	4	4	4	4	4	4	4	4	4	3	4
XP_047960245.1	GDSL esterase/lipase APG-like [Salvia hispanica]	5	5	39	76.49	1.028	0.04	0.977775	0.994715	38.28	15.76	15.82	6	6	5	5	5	5	5	5	4	5	5	5	5	5
XP_047959295.1	SNF1-related protein kinase regulatory subunit gamma-like PV42a [Salvia hispanica]	6	6	28	76.05	1.068	0.09	0.876043	0.985965	57.56	22.29	17.01	6	6	5	5	5	4	4	4	5	6	6	6	5	6
XP_047938357.1	3-oxoacyl-[acyl-carrier-protein] synthase 3 A, chloroplastic-like [Salvia hispanica]	4	4	28	75.69	1.361	0.44	0.188348	0.640941	19.45	13.06	6.67	6	6	3	3	3	3	3	3	4	4	4	4	4	4
XP_047979869.1	eukaryotic translation initiation factor 5A-2 [Salvia hispanica]	4	2	38	75.43	0.871	-0.2	0.412729	0.87021	43.83	20.96	23.38	6	6	2	2	2	2	2	2	2	2	2	2	2	2
XP_047970052.1	importin subunit alpha-like [Salvia hispanica]	8	4	64	75.12	1.141	0.19	0.63596	0.944782	52.71	33.69	16.5	6	6	3	3	3	3	3	3	4	4	4	3	4	4
XP_047982636.1	ras-related protein RABC1 [Salvia hispanica]	5	4	35	75.08	1.414	0.5	0.133844	0.535016	47.98	32.25	11.59	6	6	4	4	4	3	3	3	4	4	4	4	4	4
XP_047940562.1	dnaJ protein homolog [Salvia hispanica]	7	7	44	75	0.731	-0.45	0.0970318	0.441362	30.16	17.22	12.35	6	6	6	5	7	5	6	6	7	7	7	6	7	7
XP_047954565.1	annexin Gh1-like [Salvia hispanica]	7	5	45	74.87	1.068	0.1	0.874668	0.985965	25.6	10.91	12.88	6	6	4	4	4	3	3	3	4	4	4	4	3	4
XP_047974474.1	3-oxoacyl-[acyl-carrier-protein] synthase I, chloroplastic-like [Salvia hispanica]	8	6	44	74.81	0.925	-0.11	0.593597	0.934214	27.9	22.27	11.34	6	6	6	6	5	5	4	6	6	5	6	6	6	5
XP_047981379.1	stem-specific protein TSJT1 [Salvia hispanica]	6	6	47	74.63	0.998	0	0.867639	0.985965	31.87	18.56	21.5	6	6	5	5	6	3	5	3	5	6	5	6	5	6
XP_047978611.1	eukaryotic translation initiation factor 2 subunit alpha homolog [Salvia hispanica]	6	3	42	74.51	0.801	-0.32	0.222026	0.69157	26.66	44.87	10.71	6	6	3	3	3	2	1	2	3	3	3	3	3	3
XP_047968436.1	uncharacterized protein LOC125212345 [Salvia hispanica]	3	3	27	74.29	0.359	-1.48	4.23674e-07	5.19309e-06	31.96	35.83	10.87	5	6	2	2	2		1	1	3	3	3	3	3	3
XP_047950691.1	probable voltage-gated potassium channel subunit beta [Salvia hispanica]	6	6	37	74.21	0.876	-0.19	0.427759	0.876675	32.4	15.89	15.22	6	6	4	4	4	4	4	4	5	5	5	5	4	4
XP_047952227.1	UDP-glycosyltransferase 75C1-like [Salvia hispanica]	5	5	43	74.2	1.228	0.3	0.408626	0.87021	44.81	23.1	19.37	6	6	5	5	5	5	5	5	5	5	5	5	5	5
XP_047964236.1	mitochondrial outer membrane protein porin 2-like [Salvia hispanica]	5	2	34	74.12	1.11	0.15	0.731415	0.968595	46.12	37.01	23.89	6	6	2	2	2	2	2	2	2	2	2	2	2	2
XP_047958422.1	probable fructokinase-7 [Salvia hispanica]	8	7	34	74.11	1.138	0.19	0.64444	0.944782	25.26	20.95	18.46	6	6	7	6	7	4	4	4	6	6	7	7	6	7
XP_047977062.1	eukaryotic peptide chain release factor subunit 1-3-like [Salvia hispanica]	7	3	36	74.01	1.389	0.47	0.157009	0.576232	28.55	30.72	9.12	6	6	2	2	2	1	1	2	2	2	2	2	2	2
XP_047962284.1	inosine-5'-monophosphate dehydrogenase 2-like [Salvia hispanica]	7	3	40	73.82	1.317	0.4	0.245376	0.710522	27.89	28.97	12.24	6	6	1	1	1	1	1	1	2	2	2	2	2	2
XP_047983608.1	adenine phosphoribosyltransferase 1, chloroplastic-like [Salvia hispanica]	4	4	33	73.8	1.014	0.02	0.928422	0.985965	24.85	18.6	17.23	6	6	3	3	3	3	3	3	3	3	3	3	3	3
XP_047963466.1	ATP-citrate synthase alpha chain protein 1 [Salvia hispanica]	4	1	34	73.77	1.159	0.21	0.583684	0.934214	33.83	19.05	28.1	5	6	1	1	1		1	1	1	1	1	1	1	1
XP_047947911.1	uncharacterized protein LOC125193979 isoform X1 [Salvia hispanica]	5	5	32	73.49	0.68	-0.56	0.0450152	0.261295	33.53	30.03	11.5	6	6	3	3	3	2	2	3	3	3	3	3	3	3
XP_047961016.1	alpha-xylosidase 1-like [Salvia hispanica]	8	2	45	73.24	0.954	-0.07	0.700341	0.961986	33.81	44.62	24.29	6	6	1	1	2	1	2	1	2	2	2	2	1	2
XP_047963611.1	nuclear transport factor 2B [Salvia hispanica]	4	4	29	73.24	0.797	-0.33	0.213705	0.679133	17.77	11.62	5.88	6	6	3	4	4	4	3	4	4	4	4	4	4	4
XP_047950000.1	profilin [Salvia hispanica]	3	2	28	73	0.757	-0.4	0.135491	0.536792	22.31	15.75	16.46	6	6	2	2	2	2	2	2	2	2	2	2	2	2
XP_047946539.1	UBP1-associated protein 2C-like [Salvia hispanica]	6	6	33	72.93	1.03	0.04	0.984742	0.999521	27.48	9	10	6	6	5	6	6	5	5	5	6	6	6	6	6	6
XP_047958553.1	benzaldehyde dehydrogenase, mitochondrial [Salvia hispanica]	3	1	36	72.8	1.273	0.35	0.31924	0.780901	40.42	40.61	23.71	6	5	1	1	1	1	1	1	1		1	1	1	1
XP_047943287.1	14-3-3-like protein D [Salvia hispanica]	5	3	34	72.44	0.645	-0.63	0.023981	0.158929	39.65	58.52	29.76	6	6	3	3	2	1	1	2	2	3	3	3	3	2
XP_047941791.1	hsp70-Hsp90 organizing protein 3-like [Salvia hispanica]	10	9	46	72.05	0.872	-0.2	0.416474	0.87021	32.96	17.03	9.73	6	6	9	8	7	7	8	7	9	9	9	8	8	9
XP_047976781.1	26S proteasome non-ATPase regulatory subunit 6 homolog [Salvia hispanica]	6	6	32	71.94	0.959	-0.06	0.720278	0.968595	40.77	13.01	15.71	6	6	4	4	4	4	2	4	4	5	5	5	4	4
XP_047976559.1	coatomer subunit alpha-1-like [Salvia hispanica]	6	6	37	71.75	1.105	0.14	0.749916	0.977058	28.61	6.19	13.74	6	6	5	5	6	4	5	5	4	6	5	5	5	6
XP_047975488.1	60S acidic ribosomal protein P2A-like [Salvia hispanica]	4	3	34	71.51	0.829	-0.27	0.289496	0.753583	42.48	23	27.34	6	6	3	3	2	3	2	3	3	3	3	3	2	3
XP_047971551.1	probable pyridoxal 5'-phosphate synthase subunit PDX1 [Salvia hispanica]	4	4	29	71.27	0.974	-0.04	0.776652	0.985965	28.88	12.96	11.22	6	6	3	3	3	3	3	3	4	4	4	4	4	4
XP_047951266.1	uncharacterized protein LOC125196699 [Salvia hispanica]	3	3	25	71.21	1.259	0.33	0.345491	0.812181	22.64	16.79	8.2	6	6	3	3	3	3	3	3	3	3	3	3	3	3
XP_047978178.1	protein DNA-DAMAGE INDUCIBLE 1 [Salvia hispanica]	7	7	31	71.03	0.829	-0.27	0.29168	0.753723	42.94	28.31	34.95	6	6	3	4	4	3	4	4	6	3	5	6	6	6
XP_047971340.1	serine carboxypeptidase-like [Salvia hispanica]	4	4	26	71.03	0.743	-0.43	0.113998	0.481345	42.81	37.89	13.84	6	6	4	4	4	2	3	3	4	4	4	4	4	3
XP_047948310.1	leucine aminopeptidase 1-like [Salvia hispanica]	4	1	24	71.01	1.273	0.35	0.318969	0.780901	19.79	15.15	8.1	6	6	1	1	1	1	1	1	1	1	1	1	1	1
XP_047967853.1	chloroplast envelope quinone oxidoreductase homolog [Salvia hispanica]	5	3	32	70.89	0.752	-0.41	0.12747	0.51498	40.74	29.34	44	6	6	1	1	1	1	1	1	2	2	1	2	2	2
XP_047938346.1	adenylate kinase 4-like isoform X1 [Salvia hispanica]	6	2	34	70.69	1.326	0.41	0.23332	0.700515	49.35	53.64	71.59	6	6	2	2	2	2	2	2	2	2	2	2	2	2
XP_047946733.1	uncharacterized protein LOC125193063 [Salvia hispanica]	5	5	39	70.52	0.678	-0.56	0.0437082	0.256063	23.06	18.56	7.29	6	6	4	4	4	4	4	4	5	5	5	5	5	5
XP_047949971.1	tryptophan synthase beta chain 1 [Salvia hispanica]	6	6	30	70.41	1.034	0.05	0.999837	1	28.09	18.87	4.48	6	6	5	5	5	5	5	5	5	5	5	5	5	5
XP_047944290.1	xylose isomerase [Salvia hispanica]	6	6	45	70.21	1.121	0.16	0.698458	0.961986	63.08	57.93	48.15	6	6	5	6	6	5	6	4	6	6	6	6	5	5
XP_047938556.1	40S ribosomal protein S9-2-like [Salvia hispanica]	6	6	30	70.13	1.346	0.43	0.20604	0.670773	81.26	61.63	27.6	6	6	4	5	3	5	5	5	6	5	6	5	5	5
XP_047980805.1	eukaryotic translation initiation factor 3 subunit I-like [Salvia hispanica]	5	2	36	70.03	1.112	0.15	0.726812	0.968595	18.3	14.09	17.74	6	6	1	1	1	1	1	1	2	1	2	2	1	2
XP_047955719.1	DEAD-box ATP-dependent RNA helicase 38-like [Salvia hispanica]	8	1	42	69.84	1.089	0.12	0.803817	0.985965	39.87	31.08	34.48	3	4	1	1	1				1	1	1	1
XP_047938668.1	eukaryotic translation initiation factor 3 subunit E-like [Salvia hispanica]	8	2	42	69.52	1.011	0.02	0.913801	0.985965	27.26	46.4	14.62	4	6	2	2	2		1		2	2	2	2	2	2
XP_047957630.1	polyvinylalcohol dehydrogenase-like [Salvia hispanica]	5	5	32	69.4	1.217	0.28	0.435102	0.880585	59.62	45.91	21.2	6	6	4	5	4	5	5	5	4	3	4	3	4	4
XP_047965793.1	biotin carboxyl carrier protein of acetyl-CoA carboxylase, chloroplastic-like [Salvia hispanica]	4	3	38	69.14	0.855	-0.23	0.364285	0.828667	34.68	21.05	8.4	6	6	3	3	3	3	3	3	3	3	3	3	3	3
XP_047982750.1	ras-related protein RABD1-like [Salvia hispanica]	6	4	48	69.09	1.559	0.64	0.0489644	0.278652	71.53	64.45	29.44	6	6	4	4	4	3	3	2	4	4	4	4	4	4
XP_047939742.1	eukaryotic translation initiation factor 3 subunit M-like [Salvia hispanica]	6	2	44	69	0.896	-0.16	0.493552	0.888253	43.84	103.14	29.29	6	6	1	1	1	1	1	1	1	1	1	1	1	1
XP_047957195.1	mitochondrial outer membrane protein porin 2-like [Salvia hispanica]	4	1	31	68.91	0.875	-0.19	0.425383	0.876095	25.7	21.67	22.98	6	6	1	1	1	1	1	1	1	1	1	1	1	1
XP_047978641.1	lectin CPL-like [Salvia hispanica]	2	1	23	68.9	1.236	0.31	0.39229	0.85629	95.44	70.88	54.79	6	6	1	1	1	1	1	1	1	1	1	1	1	1
XP_047971416.1	aspartate--tRNA ligase 2, cytoplasmic-like [Salvia hispanica]	6	6	36	68.7	1.288	0.36	0.292889	0.754638	31.77	16.94	8.35	6	6	6	6	6	5	4	5	6	6	6	6	6	6
XP_047940242.1	60S ribosomal protein L10-like [Salvia hispanica]	5	5	31	68.68	1.148	0.2	0.614251	0.942275	70.33	58.73	29.66	6	6	5	5	5	5	5	5	5	5	5	5	5	5
XP_047969184.1	reactive Intermediate Deaminase A, chloroplastic-like isoform X1 [Salvia hispanica]	5	1	33	68.61	1.026	0.04	0.971359	0.99422	45.44	10.52	35.1	6	6	1	1	1	1	1	1	1	1	1	1	1	1
XP_047953594.1	alpha-soluble NSF attachment protein-like [Salvia hispanica]	5	5	27	68.61	1.007	0.01	0.898898	0.985965	34.95	31.62	17.81	6	6	2	3	3	2	2	3	4	3	3	4	3	4
XP_047962401.1	hydroxyphenylpyruvate reductase [Salvia hispanica]	5	5	28	67.8	1.118	0.16	0.70613	0.961986	19.75	11.34	8.33	6	6	5	5	5	4	5	4	5	5	5	5	5	5
XP_047948039.1	probable xyloglucan endotransglucosylase/hydrolase protein 25 [Salvia hispanica]	3	3	29	67.7	0.9	-0.15	0.508202	0.900254	33.37	17.5	16.29	6	6	3	3	3	3	3	3	3	3	3	3	3	3
XP_047958808.1	low-temperature-induced 65 kDa protein-like isoform X1 [Salvia hispanica]	5	5	24	67.45	0.801	-0.32	0.222996	0.69157	37.12	39.86	8.43	6	6	3	4	4	2	4	4	5	5	5	3	4	4
XP_047972799.1	glucose-6-phosphate 1-dehydrogenase, cytoplasmic isoform [Salvia hispanica]	7	7	44	67.38	1.067	0.09	0.877908	0.985965	31.87	30.36	13.45	6	6	4	6	6	6	6	6	6	6	6	6	5	5
XP_047972627.1	26S proteasome non-ATPase regulatory subunit 12 homolog A-like [Salvia hispanica]	8	8	36	66.59	1.242	0.31	0.379545	0.844362	47.33	67.76	28.41	6	6	6	6	6	2	3	3	6	8	8	7	8	7
XP_047939629.1	quinone oxidoreductase 1-like [Salvia hispanica]	7	6	31	66.36	1.207	0.27	0.45867	0.88109	44.4	5.35	10.39	6	6	5	5	5	5	5	5	5	5	5	4	4	5
XP_047972228.1	argininosuccinate synthase, chloroplastic-like [Salvia hispanica]	4	1	34	66.36	0.928	-0.11	0.604673	0.934781	17.07	13.57	11.22	6	6	1	1	1	1	1	1	1	1	1	1	1	1
XP_047945311.1	3-oxoacyl-[acyl-carrier-protein] synthase I, chloroplastic-like [Salvia hispanica]	6	5	36	66.17	1.226	0.29	0.414015	0.87021	45.71	31.02	13.6	6	6	4	4	4	4	4	3	4	4	4	4	4	4
XP_047960989.1	phosphoserine aminotransferase 2, chloroplastic-like [Salvia hispanica]	6	6	32	66.07	0.984	-0.02	0.814811	0.985965	22.15	12.25	11.1	6	6	4	5	5	3	4	3	6	6	6	5	5	4
XP_047956903.1	gamma carbonic anhydrase-like 2, mitochondrial [Salvia hispanica]	5	5	33	66.06	1.22	0.29	0.427982	0.876675	23.76	9.87	12.62	6	6	4	4	4	4	3	4	4	4	4	4	4	3
XP_047939826.1	uncharacterized protein LOC125187305 [Salvia hispanica]	5	5	23	65.98	0.503	-0.99	0.000559383	0.00588518	30.02	34.08	8.37	6	6	4	4	3	2	3	3	5	5	5	5	5	5
XP_047967217.1	glutaredoxin [Salvia hispanica]	4	4	27	65.97	0.716	-0.48	0.0788941	0.38558	34.45	15.58	18.83	6	6	4	3	4	3	4	4	5	5	4	5	4	4
XP_047966088.1	60S ribosomal protein L10a [Salvia hispanica]	2	1	24	65.94	0.989	-0.02	0.831008	0.985965	34.81	29.37	5.71	6	6	1	1	1	1	1	1	1	1	1	1	1	1
XP_047961225.1	ubiquitin carboxyl-terminal hydrolase 6 [Salvia hispanica]	4	4	22	65.75	1.008	0.01	0.903111	0.985965	34.19	47.91	13.66	6	6	4	4	4	3	1	3	4	4	4	3	3	3
XP_047960251.1	UDP-glucose 6-dehydrogenase 3 [Salvia hispanica]	6	2	38	65.62	1.298	0.38	0.27512	0.741385	36.56	20.3	28.42	6	6	2	2	2	2	2	2	2	2	2	2	2	2
XP_047968598.1	probable 6-phosphogluconolactonase 4, chloroplastic [Salvia hispanica]	4	4	41	65.26	0.835	-0.26	0.305738	0.77317	35.38	13.53	12.55	6	6	4	4	4	4	4	4	3	4	3	4	4	4
XP_047980966.1	RAN GTPase-activating protein 2-like [Salvia hispanica]	9	2	38	65.13	0.994	-0.01	0.851959	0.985965	24.45	46	26.03	6	6	2	1	2	1	2	1	2	1	2	2	1	2
XP_047957617.1	14-3-3-like protein GF14 iota [Salvia hispanica]	3	1	39	65.12	0.7	-0.51	0.0621004	0.328816	46.45	62.84	14.67	4	6	1	1	1			1	1	1	1	1	1	1
XP_047969313.1	probable protein phosphatase 2C 59 isoform X1 [Salvia hispanica]	6	6	31	65.04	1.009	0.01	0.908938	0.985965	27.41	4.06	11.08	6	6	6	6	6	5	4	4	6	6	6	6	6	6
XP_047963086.1	uncharacterized protein LOC125207682 isoform X1 [Salvia hispanica]	4	4	25	65.03	1.003	0	0.885318	0.985965	28.53	7.78	13.74	6	6	4	4	4	3	4	3	4	3	4	4	4	4
XP_047946607.1	nucleolar protein 56-like [Salvia hispanica]	8	1	41	65	1.048	0.07	0.946818	0.988997	25.17	9.98	16.87	5	6	1	1	1		1	1	1	1	1	1	1	1
XP_047948143.1	gamma aminobutyrate transaminase 3, chloroplastic-like [Salvia hispanica]	8	5	39	64.77	1.141	0.19	0.637044	0.944782	31.21	10.35	6.91	6	6	4	4	4	4	4	4	5	5	5	5	5	5
XP_047954836.1	putative germin-like protein 2-1 [Salvia hispanica]	5	5	35	64.55	1.008	0.01	0.904132	0.985965	29.06	17.96	17.82	6	6	4	4	4	4	4	4	5	5	5	5	4	4
XP_047969719.1	aminopeptidase P1 [Salvia hispanica]	6	6	24	64.43	1.062	0.09	0.897207	0.985965	36.25	24.6	5.31	6	6	5	5	5	4	5	3	5	5	5	4	5	5
XP_047963523.1	rRNA 2'-O-methyltransferase fibrillarin 2-like [Salvia hispanica]	5	5	30	64.36	1.124	0.17	0.686719	0.955518	50.73	30.5	17.83	6	6	5	5	4	5	4	5	5	5	5	5	5	5
XP_047975163.1	putative phosphatidylglycerol/phosphatidylinositol transfer protein DDB_G0282179 [Salvia hispanica]	2	2	29	64.2	1.252	0.32	0.359771	0.822239	20.86	21.36	15.62	6	6	1	1	1	1	1	1	1	1	1	1	1	1
XP_047950829.1	peroxiredoxin-2 [Salvia hispanica]	5	5	32	64.02	0.815	-0.3	0.254148	0.726664	27.62	10.06	3.61	6	6	4	4	4	3	4	3	5	5	5	4	4	4
XP_047943315.1	glutamate dehydrogenase A-like [Salvia hispanica]	5	5	27	63.89	1.126	0.17	0.682842	0.955518	27.46	7.77	18.14	6	6	5	5	5	5	5	5	5	5	5	5	5	5
XP_047957738.1	MLP-like protein 423 [Salvia hispanica]	3	3	25	63.8	0.678	-0.56	0.0433371	0.25448	28.32	17.27	19.34	6	6	3	3	3	3	3	3	3	3	3	3	3	3
XP_047970032.1	26S proteasome non-ATPase regulatory subunit 13 homolog A [Salvia hispanica]	5	4	34	63.37	0.847	-0.24	0.340556	0.806455	37.72	52.08	13.61	6	6	3	3	3	2	2	2	3	3	3	3	3	3
XP_047947113.1	thioredoxin H-type 1-like [Salvia hispanica]	6	4	33	63.22	0.893	-0.16	0.482106	0.885323	27.54	34.65	19.18	6	6	3	2	3	2	2	1	3	3	2	3	3	3
XP_047962481.1	ultraviolet-B receptor UVR8 [Salvia hispanica]	6	6	35	63.15	1.21	0.27	0.451319	0.880664	21.51	19.55	5.37	6	6	4	4	4	4	4	4	5	5	5	5	5	5
XP_047951255.1	ATP-dependent 6-phosphofructokinase 6-like [Salvia hispanica]	6	6	37	63.1	1.073	0.1	0.85691	0.985965	25.04	10.87	10	6	6	5	6	5	6	6	5	6	5	5	6	6	6
XP_047981090.1	acyl-coenzyme A oxidase 4, peroxisomal [Salvia hispanica]	9	9	43	63.04	1.056	0.08	0.916641	0.985965	22.5	14.18	8.12	6	6	8	8	8	7	8	8	8	8	8	8	8	8
XP_047962534.1	heat shock 22 kDa protein, mitochondrial-like [Salvia hispanica]	4	4	37	63.03	1.341	0.42	0.212313	0.677739	38.07	28.67	23.42	6	6	3	4	3	4	4	4	3	4	3	4	4	4
XP_047961013.1	heat shock protein 90-5, chloroplastic-like [Salvia hispanica]	5	3	34	62.9	0.989	-0.02	0.830998	0.985965	24.02	9.39	22.41	6	6	2	2	2	2	2	2	3	2	3	3	3	3
XP_047960823.1	eukaryotic translation initiation factor 3 subunit A [Salvia hispanica]	9	9	37	62.85	1.072	0.1	0.861312	0.985965	33.46	23.63	23.44	6	6	5	3	5	4	5	5	8	8	7	8	6	7
XP_047971491.1	FAM10 family protein At4g22670 [Salvia hispanica]	4	4	22	62.57	0.916	-0.13	0.564252	0.93028	19.34	16.06	14.6	6	6	4	4	3	3	4	4	4	3	4	3	4	3
XP_047942434.1	putative 3,4-dihydroxy-2-butanone kinase [Salvia hispanica]	5	5	30	62.45	1.053	0.07	0.929951	0.985965	38.37	35.44	20.28	6	6	5	4	4	4	5	2	5	5	5	5	4	4
XP_047979899.1	T-complex protein 1 subunit alpha-like isoform X1 [Salvia hispanica]	4	2	39	61.19	1.117	0.16	0.709663	0.961986	32.98	22.88	22.38	6	6	1	1	1	1	1	1	1	1	1	1	1	1
XP_047938415.1	NADH dehydrogenase [ubiquinone] iron-sulfur protein 8, mitochondrial [Salvia hispanica]	4	4	28	61.15	0.826	-0.28	0.283276	0.752126	43.22	31.13	10.6	6	6	4	4	4	4	4	4	3	4	3	4	4	4
XP_047939118.1	40S ribosomal protein S20-2-like [Salvia hispanica]	4	2	29	60.94	0.926	-0.11	0.597904	0.934214	23.15	40.55	8.93	6	6	2	2	2	1	1	2	2	2	2	2	2	2
XP_047945466.1	basic transcription factor 3-like [Salvia hispanica]	4	1	29	60.93	0.877	-0.19	0.42983	0.876675	44.72	22.4	27.93	6	6	1	1	1	1	1	1	1	1	1	1	1	1
XP_047949378.1	uncharacterized protein LOC125195243 [Salvia hispanica]	1	1	23	60.91	1.458	0.54	0.0996731	0.447018	15.09	12.84	7.23	6	6	1	1	1	1	1	1	1	1	1	1	1	1
XP_047959000.1	gamma carbonic anhydrase 1, mitochondrial-like [Salvia hispanica]	3	3	27	60.8	1.174	0.23	0.542723	0.92219	25.74	17.19	13.29	6	6	3	3	3	3	3	3	3	3	3	3	3	3
XP_047969774.1	eukaryotic translation initiation factor 3 subunit D-like [Salvia hispanica]	5	5	30	60.36	1.202	0.27	0.469921	0.88109	30.75	18.61	23.62	6	6	5	5	4	5	4	4	4	4	4	3	4	3
XP_047943809.1	stomatin-like protein 2, mitochondrial [Salvia hispanica]	6	4	27	60.22	1.021	0.03	0.953338	0.988997	29.93	16.19	12.55	6	6	3	3	3	2	2	3	4	3	4	3	4	3
XP_047982342.1	succinate dehydrogenase [ubiquinone] flavoprotein subunit, mitochondrial-like [Salvia hispanica]	5	1	37	60.22	1.491	0.58	0.0793097	0.385852	63.01	49.01	47.26	5	6		1	1	1	1	1	1	1	1	1	1	1
XP_047940671.1	uncharacterized protein LOC125188001 [Salvia hispanica]	2	2	24	59.96	1.126	0.17	0.683559	0.955518	11.96	8.12	5.07	6	6	2	2	2	2	2	2	2	2	2	2	2	2
XP_047977862.1	universal stress protein in QAH/OAS sulfhydrylase 3'region-like [Salvia hispanica]	2	2	25	59.95	0.861	-0.22	0.382476	0.847893	19.58	25.68	6.92	6	6	2	2	2	2	1	1	2	2	2	2	2	2
XP_047945797.1	nucleosome assembly protein 1;2-like [Salvia hispanica]	8	2	42	59.56	0.628	-0.67	0.0169614	0.127463	18.99	11.91	27.2	3	6	1	1				1	2	2	2	2	2	2
XP_047966772.1	alanine--glyoxylate aminotransferase 2 homolog 1, mitochondrial [Salvia hispanica]	5	5	32	58.76	0.95	-0.07	0.685683	0.955518	28.45	30.53	12.41	6	6	4	5	5	3	5	3	5	5	4	4	4	5
XP_047973249.1	superoxide dismutase [Cu-Zn], chloroplastic [Salvia hispanica]	2	2	21	58.66	1.216	0.28	0.437243	0.880664	20.85	7.14	13.3	6	6	2	2	2	2	2	2	2	2	2	2	2	2
XP_047949824.1	beta-galactosidase 5-like isoform X1 [Salvia hispanica]	5	5	43	57.58	1.071	0.1	0.863614	0.985965	39.76	33.56	20.54	6	6	5	5	5	3	4	4	5	5	5	5	5	5
XP_047962618.1	ATP-dependent Clp protease ATP-binding subunit ClpA homolog CD4B, chloroplastic-like [Salvia hispanica]	7	1	24	57.48	1.181	0.24	0.522803	0.909771	9.25	7.4	10.05	3	6	1	1	1				1	1	1	1	1	1
XP_047956122.1	phosphoribosylformylglycinamidine cyclo-ligase, chloroplastic [Salvia hispanica]	6	6	25	57.28	1.145	0.2	0.623398	0.944782	30.83	15.04	10.39	6	6	6	6	6	6	5	6	6	5	6	5	6	6
XP_047947913.1	pterin-4-alpha-carbinolamine dehydratase 2, mitochondrial isoform X1 [Salvia hispanica]	2	2	21	57.06	0.856	-0.22	0.367551	0.833842	19.88	16	9.64	6	6	2	2	2	2	2	2	2	2	2	2	2	2
XP_047971758.1	stearoyl-[acyl-carrier-protein] 9-desaturase, chloroplastic [Salvia hispanica]	3	2	27	56.95	1.096	0.13	0.779209	0.985965	22.43	53.41	47.11	5	6	2	2	1		1	1	2	1	1	2	1	2
XP_047958967.1	aminomethyltransferase, mitochondrial [Salvia hispanica]	5	5	28	56.82	0.986	-0.02	0.820041	0.985965	24.87	21.3	5.66	6	6	4	4	4	4	4	4	5	5	5	5	5	5
XP_047982926.1	chromo domain-containing protein cec-1-like isoform X1 [Salvia hispanica]	6	6	31	56.49	0.594	-0.75	0.00808984	0.0687772	27.58	8.39	10.2	6	6	3	3	4	4	4	4	5	4	4	4	5	5
XP_047969414.1	probable 26S proteasome non-ATPase regulatory subunit 3 [Salvia hispanica]	6	6	28	56.47	0.795	-0.33	0.208326	0.674387	45.88	36.72	22.49	6	6	4	5	5	4	5	4	5	6	6	6	4	5
XP_047976036.1	probable protein disulfide-isomerase A6 [Salvia hispanica]	3	1	28	56.27	0.911	-0.13	0.545854	0.922951	48.48	40.51	28.17	4	6	1		1	1	1		1	1	1	1	1	1
XP_047939026.1	60S ribosomal protein L14-2-like [Salvia hispanica]	4	2	27	56.22	1.339	0.42	0.214704	0.679133	25.31	13.72	13.61	6	6	2	2	2	2	2	2	2	2	2	2	2	2
XP_047966074.1	60S ribosomal protein L5-like [Salvia hispanica]	4	3	24	56.22	1.257	0.33	0.349015	0.812181	66.77	30.57	32.83	6	6	3	3	3	3	3	1	3	2	3	3	2	3
XP_047941113.1	formin-like protein 3 [Salvia hispanica]	3	3	24	56.22	0.72	-0.47	0.083983	0.402386	20.69	19.58	10.98	6	6	3	3	3	3	2	3	3	3	3	3	3	3
XP_047955915.1	glycine-rich protein 2-like [Salvia hispanica]	2	2	22	56.18	1.066	0.09	0.884368	0.985965	82.97	16.67	9.84	6	6	2	2	2	2	2	2	2	2	2	2	2	2
XP_047972452.1	THO complex subunit 4A [Salvia hispanica]	6	6	27	56.08	0.895	-0.16	0.489709	0.886919	25.39	15.46	8.18	6	6	4	4	4	3	4	3	6	6	6	5	6	5
XP_047966797.1	uncharacterized protein LOC125211136 [Salvia hispanica]	3	3	28	56.05	0.482	-1.05	0.000263135	0.00286386	113.57	82.82	34.34	6	6	3	3	3	3	3	3	3	3	3	2	3	3
XP_047967371.1	amidophosphoribosyltransferase, chloroplastic-like [Salvia hispanica]	5	5	27	55.48	0.96	-0.06	0.723656	0.968595	25.22	33.1	21.11	6	6	4	4	4	3	3	3	5	5	5	5	4	4
XP_047954589.1	RGG repeats nuclear RNA binding protein A-like [Salvia hispanica]	5	5	27	55.22	0.698	-0.52	0.0604239	0.323242	46.67	21.99	17.65	6	6	4	3	4	2	3	2	4	4	4	4	4	4
XP_047983458.1	aspartyl protease family protein 2-like [Salvia hispanica]	4	2	19	55.13	0.902	-0.15	0.51539	0.906239	24.29	44.64	32.82	6	6	2	1	1	2	2	1	2	1	1	2	2	2
XP_047937669.1	probable ATP synthase 24 kDa subunit, mitochondrial [Salvia hispanica]	7	3	31	54.92	0.92	-0.12	0.578576	0.934214	32.99	21.37	18.08	6	6	2	3	2	3	3	2	3	3	3	3	3	2
XP_047969411.1	60S ribosomal protein L3-1 [Salvia hispanica]	5	5	27	54.88	1.003	0	0.885956	0.985965	61.7	74.22	28.19	6	6	4	3	4	5	5	5	5	4	5	5	4	4
XP_047950190.1	cytochrome c1-2, heme protein, mitochondrial isoform X1 [Salvia hispanica]	4	4	23	54.83	1.418	0.5	0.130202	0.523505	29.82	40.68	18.44	6	6	4	4	4	1	2	1	4	4	4	2	3	4
XP_047956794.1	outer envelope pore protein 24A, chloroplastic-like [Salvia hispanica]	5	5	23	54.8	1.236	0.31	0.391007	0.854798	23.21	12.98	9.56	6	6	5	5	4	5	4	4	5	4	5	5	5	5
XP_047960829.1	hydroxyacylglutathione hydrolase cytoplasmic isoform X1 [Salvia hispanica]	5	5	32	54.79	1.09	0.12	0.799215	0.985965	35.46	13.04	14.85	6	6	5	5	5	5	5	5	5	5	5	5	5	5
XP_047941314.1	threonine--tRNA ligase, mitochondrial 1 [Salvia hispanica]	6	6	27	54.63	1.295	0.37	0.280592	0.749448	25.36	21.16	13.71	6	6	5	5	5	5	3	5	5	5	5	6	6	6
XP_047972214.1	protease 2 [Salvia hispanica]	10	10	37	54.5	1.208	0.27	0.45539	0.88109	29.82	11.86	6.95	6	6	9	7	8	8	8	7	8	8	8	7	7	8
XP_047949978.1	uncharacterized protein LOC125195789 [Salvia hispanica]	5	5	25	54.48	0.944	-0.08	0.663581	0.949605	42.33	33.08	16.55	6	6	5	5	5	4	5	5	5	5	5	5	5	4
XP_047945522.1	serine carboxypeptidase-like 45 [Salvia hispanica]	5	5	37	54.46	1.086	0.12	0.813441	0.985965	31.71	21.8	19.39	6	6	4	4	4	4	4	4	4	4	4	5	5	5
XP_047958392.1	ATP synthase subunit delta', mitochondrial-like [Salvia hispanica]	3	1	27	54.41	1.286	0.36	0.296321	0.759604	55.56	78.85	63.66	5	6	1		1	1	1	1	1	1	1	1	1	1
XP_047942540.1	eukaryotic translation initiation factor-like [Salvia hispanica]	6	4	26	54.1	0.855	-0.23	0.362879	0.826212	33.15	27.94	13.8	4	6	3	3	3	2			3	3	3	3	3	3
XP_047982345.1	NADH dehydrogenase [ubiquinone] flavoprotein 2, mitochondrial-like [Salvia hispanica]	2	1	19	54.09	0.803	-0.32	0.227098	0.69157	23.3	9.78	22.21	6	6	1	1	1	1	1	1	1	1	1	1	1	1
XP_047938602.1	ubiquitin carboxyl-terminal hydrolase 3-like [Salvia hispanica]	4	3	24	53.64	0.833	-0.26	0.302701	0.769081	30.17	61.58	21.8	6	6	3	2	3	1	2	3	3	3	2	3	2	3
XP_047938551.1	ATP synthase subunit delta', mitochondrial-like [Salvia hispanica]	3	1	26	53.61	0.63	-0.67	0.0176701	0.130459	44.93	33.83	20.68	3	3	1	1	1				1	1	1
XP_047975609.1	aquaporin PIP1-2 [Salvia hispanica]	3	3	21	53.23	0.963	-0.05	0.733177	0.969415	47.51	48.06	19.33	6	6	3	3	3	1	2	2	3	3	3	3	3	3
XP_047970648.1	chaperone protein ClpB4, mitochondrial-like isoform X1 [Salvia hispanica]	8	6	28	53.17	1.268	0.34	0.327914	0.790216	27.32	12.71	14.46	6	6	5	5	5	4	5	4	5	4	5	5	4	5
XP_047978546.1	3-isopropylmalate dehydratase small subunit 1-like [Salvia hispanica]	4	4	20	53.14	1.453	0.54	0.102687	0.452743	31.13	24.07	38.49	6	6	2	2	2	2	2	2	3	3	2	3	1	3
XP_047941268.1	kunitz trypsin inhibitor 5-like [Salvia hispanica]	3	3	22	53.1	1.131	0.18	0.665794	0.949605	29.42	42.29	23.44	6	6	1	3	3	3	3	3	2	3	3	3	3	3
XP_047945635.1	glycine-rich RNA-binding protein 4, mitochondrial-like isoform X1 [Salvia hispanica]	2	2	21	53.08	0.948	-0.08	0.679661	0.955512	18.26	5.39	14.85	6	6	2	2	2	2	2	2	2	2	2	2	2	2
XP_047969874.1	valine--tRNA ligase, mitochondrial 1-like [Salvia hispanica]	10	10	29	53.03	1.468	0.55	0.0932293	0.43154	45.07	38.09	39.57	6	6	9	9	9	6	8	6	8	8	8	5	5	6
XP_047944297.1	protein disulfide isomerase-like 1-4 [Salvia hispanica]	9	9	43	52.92	0.997	0	0.864121	0.985965	27.78	15.22	17.31	6	6	6	6	6	6	6	6	7	6	7	7	5	7
XP_047956255.1	aminoacyl tRNA synthase complex-interacting multifunctional protein 1-like [Salvia hispanica]	8	8	32	52.84	0.92	-0.12	0.57787	0.934214	29.73	9.27	5.94	6	6	6	6	6	6	5	6	7	7	7	7	7	7
XP_047952220.1	homocysteine S-methyltransferase 3-like [Salvia hispanica]	3	3	21	52.77	0.982	-0.03	0.806551	0.985965	37.75	35	5.37	6	6	3	3	3	2	2	2	3	3	3	3	3	3
XP_047951990.1	60S ribosomal protein L31 [Salvia hispanica]	4	1	34	52.76	1.012	0.02	0.919388	0.985965	49.39	20.63	39.63	6	6	1	1	1	1	1	1	1	1	1	1	1	1
XP_047966301.1	importin subunit alpha-like [Salvia hispanica]	8	5	31	52.41	1.23	0.3	0.405713	0.870077	49.89	87.29	35.37	6	6	3	4	3	2	4	3	3	3	3	3	3	2
XP_047950468.1	phenylalanine--tRNA ligase alpha subunit, cytoplasmic-like [Salvia hispanica]	6	6	32	52.36	0.969	-0.04	0.758689	0.979391	36.97	12.24	8.71	6	6	6	5	5	5	5	4	6	6	6	6	6	5
XP_047955546.1	adenosine kinase 2-like [Salvia hispanica]	4	2	27	52.27	1.034	0.05	0.997854	1	35.98	26.32	9.97	6	6	2	2	2	2	2	1	2	2	2	2	2	2
XP_047975840.1	eukaryotic translation initiation factor 3 subunit F [Salvia hispanica]	3	3	23	52.24	0.993	-0.01	0.84644	0.985965	34.12	22.79	10.66	6	6	3	3	3	3	3	3	3	3	3	3	3	3
XP_047971270.1	uncharacterized protein LOC125214328 [Salvia hispanica]	6	6	21	51.84	1.077	0.11	0.842375	0.985965	22.5	6.86	17.14	6	6	5	5	5	5	5	5	6	5	6	5	5	6
XP_047983639.1	pyruvate decarboxylase 1 [Salvia hispanica]	4	2	33	51.74	1.263	0.34	0.338249	0.802707	48.65	47.62	23.55	5	6	2	2	2		1	2	2	2	2	2	2	2
XP_047970605.1	ABC transporter E family member 2 isoform X1 [Salvia hispanica]	8	8	35	51.63	0.785	-0.35	0.187477	0.640567	35.69	30.89	11.06	6	6	5	5	5	4	4	5	8	8	8	7	5	7
XP_047942094.1	glycine-rich RNA-binding protein GRP2A-like [Salvia hispanica]	2	2	21	51.63	0.962	-0.06	0.731442	0.968595	23.2	9.81	9.13	6	6	2	2	2	2	2	2	2	2	2	2	2	2
XP_047946865.1	subtilisin-like protease SBT1.8 [Salvia hispanica]	5	5	26	51.42	0.923	-0.12	0.587494	0.934214	34.73	20.27	14.32	6	6	4	4	4	4	4	4	5	5	5	4	4	4
XP_047967285.1	succinate dehydrogenase subunit 5, mitochondrial-like [Salvia hispanica]	5	5	36	51.3	0.906	-0.14	0.527811	0.912481	28.38	42.08	34.22	6	6	3	3	3	2	2	2	4	4	4	3	3	3
XP_047957170.1	acetyl-CoA acetyltransferase, cytosolic 1-like [Salvia hispanica]	6	5	31	50.85	0.98	-0.03	0.800212	0.985965	28.11	5.78	15.76	6	6	5	4	5	5	5	5	5	4	5	5	4	5
XP_047951225.1	major allergen Pru ar 1-like [Salvia hispanica]	5	1	36	50.74	0.999	0	0.869705	0.985965	54.21	37.29	34.19	6	6	1	1	1	1	1	1	1	1	1	1	1	1
XP_047940173.1	LOW QUALITY PROTEIN: elongation factor Tu, chloroplastic-like [Salvia hispanica]	7	7	41	50.72	1.136	0.18	0.650236	0.944782	29.72	25.6	15.51	6	6	6	6	6	5	5	5	7	6	6	7	6	6
XP_047951554.1	reticulon-4-interacting protein 1, mitochondrial [Salvia hispanica]	5	5	37	50.58	1.334	0.42	0.222379	0.69157	21.12	7.13	8.13	6	6	4	5	5	5	4	4	5	5	4	5	5	5
XP_047948201.1	RAN GTPase-activating protein 2-like [Salvia hispanica]	8	1	25	50.58	0.62	-0.69	0.0142701	0.111554	17.09	11.45	13.06	3	5	1	1				1	1	1	1	1		1
XP_047954588.1	RGG repeats nuclear RNA binding protein A-like [Salvia hispanica]	5	1	28	50.57	0.828	-0.27	0.288041	0.752903	24.69	20.32	19.17	6	6	1	1	1	1	1	1	1	1	1	1	1	1
XP_047938256.1	alanine aminotransferase 2, mitochondrial-like [Salvia hispanica]	4	3	23	50.52	1.085	0.12	0.814832	0.985965	48.51	48.41	47.07	6	6	3	3	3	2	2	2	3	2	3	2	2	3
XP_047957091.1	NPL4-like protein 1 [Salvia hispanica]	4	4	43	50.45	1.331	0.41	0.225587	0.69157	36.19	30.08	19.43	6	6	4	4	4	4	3	4	4	4	4	4	4	4
XP_047963744.1	stem-specific protein TSJT1-like [Salvia hispanica]	5	5	22	50.27	0.823	-0.28	0.276354	0.743124	36.05	8.58	30.47	6	6	4	5	5	4	4	5	4	4	4	5	5	5
XP_047947797.1	protein transport protein SEC31 homolog B isoform X2 [Salvia hispanica]	6	4	20	50	1.112	0.15	0.725122	0.968595	48.21	34.13	30.78	6	6	4	4	4	3	4	4	4	3	4	4	2	4
XP_047981451.1	ferritin-2, chloroplastic-like [Salvia hispanica]	4	4	33	49.74	1.736	0.8	0.0130155	0.103346	29.03	11.39	9.71	6	6	4	4	4	4	4	4	4	4	4	4	4	4
XP_047954793.1	dihydropyrimidine dehydrogenase (NADP(+)), chloroplastic-like [Salvia hispanica]	8	8	27	49.71	0.946	-0.08	0.671369	0.952038	26.78	6.97	8	6	6	6	7	6	7	7	7	7	6	7	7	6	6
XP_047980764.1	proteasome subunit beta type-3-A [Salvia hispanica]	4	4	42	49.65	1.026	0.04	0.971738	0.99422	31.02	9.51	17.84	6	6	4	4	4	4	4	4	4	4	4	4	4	4
XP_047938660.1	FK506-binding protein 2-like [Salvia hispanica]	4	4	21	49.51	1.055	0.08	0.922593	0.985965	23.65	16.46	15.66	6	6	3	3	3	3	3	3	3	3	3	3	3	3
XP_047954852.1	60S ribosomal protein L23A [Salvia hispanica]	5	5	19	48.96	1.032	0.04	0.992206	1	52.26	30.63	23.13	6	6	5	5	5	4	5	4	5	5	5	5	5	5
XP_047951095.1	60S ribosomal protein L13a-4-like [Salvia hispanica]	3	3	18	48.94	0.776	-0.37	0.16967	0.600862	52.14	30.26	19.42	6	6	3	3	3	3	2	3	3	3	3	3	3	3
XP_047948559.1	60S ribosomal protein L18a [Salvia hispanica]	3	3	23	48.94	1.279	0.35	0.308367	0.773929	58.28	37.19	27.47	6	6	3	3	3	3	3	3	2	2	2	2	2	2
XP_047944178.1	ubiquitin fusion degradation protein 1 homolog [Salvia hispanica]	5	5	29	48.92	0.777	-0.36	0.170901	0.601009	21.42	33.01	19.18	6	6	4	4	4	2	2	2	4	3	4	4	4	4
XP_047939173.1	fumarylacetoacetase [Salvia hispanica]	4	4	25	48.84	1.341	0.42	0.213214	0.679133	36.82	11.9	4.33	6	6	4	4	4	4	4	4	4	4	4	4	4	4
XP_047945861.1	eukaryotic translation initiation factor 3 subunit L-like [Salvia hispanica]	3	3	20	48.73	1.099	0.14	0.768085	0.984474	43.24	46.66	30.08	6	6	3	3	3	2	2	2	2	3	3	3	3	3
XP_047939798.1	cysteine proteinase inhibitor 1-like [Salvia hispanica]	5	5	19	48.72	0.92	-0.12	0.575316	0.934214	29.24	23.08	5.39	6	6	5	5	5	5	5	5	5	5	5	5	5	5
XP_047970556.1	putative 4-hydroxy-4-methyl-2-oxoglutarate aldolase 3 [Salvia hispanica]	3	2	30	48.61	1.319	0.4	0.24314	0.708664	39.43	23.47	12.48	6	6	2	2	2	2	2	2	2	2	2	2	2	2
XP_047946990.1	putative glucose-6-phosphate 1-epimerase [Salvia hispanica]	5	5	25	48.4	1.097	0.13	0.776343	0.985965	23.58	17.89	9.43	6	6	4	4	3	3	3	4	4	3	4	4	3	3
XP_047940934.1	hsp70-Hsp90 organizing protein 1-like [Salvia hispanica]	6	5	28	48.34	0.79	-0.34	0.197495	0.655251	22.84	25.56	6.72	6	6	3	3	4	4	3	4	4	4	4	4	4	4
XP_047939586.1	14 kDa zinc-binding protein-like [Salvia hispanica]	3	1	28	48.24	0.01	-6.64	1e-17	1.34309e-16			14.01		6							1	1	1	1	1	1
XP_047943351.1	eukaryotic translation initiation factor 5A-2-like [Salvia hispanica]	3	1	22	47.96	0.782	-0.36	0.180718	0.625944	25.07	22.92	5.25	6	6	1	1	1	1	1	1	1	1	1	1	1	1
XP_047957799.1	uncharacterized protein At4g28440-like [Salvia hispanica]	2	2	13	47.43	1.017	0.02	0.939349	0.986382	31.74	23.57	13.18	6	6	2	2	2	2	2	2	2	2	2	2	2	2
XP_047960501.1	SAL1 phosphatase-like [Salvia hispanica]	4	4	29	47.39	0.779	-0.36	0.175585	0.61107	22.12	31.96	7.11	6	6	3	3	3	2	2	2	3	3	4	3	3	4
XP_047983332.1	proline iminopeptidase [Salvia hispanica]	2	2	20	47.37	1.027	0.04	0.974628	0.994358	35.32	9.8	24.26	6	6	2	2	2	2	2	2	2	2	2	2	2	2
XP_047967814.1	probable small nuclear ribonucleoprotein G [Salvia hispanica]	2	2	16	47.36	1.016	0.02	0.935888	0.985965	23.07	9.2	12.96	6	6	2	2	2	2	2	2	2	2	2	2	2	2
XP_047978059.1	3-isopropylmalate dehydrogenase, chloroplastic-like [Salvia hispanica]	3	3	26	47.28	1.174	0.23	0.543232	0.922435	29.52	26.37	10.94	6	6	3	3	3	2	3	2	3	3	3	3	3	3
XP_047942026.1	ruvB-like protein 1 [Salvia hispanica]	5	5	26	47.23	1.057	0.08	0.914793	0.985965	35.9	17.78	4.47	6	6	3	4	4	3	4	4	4	4	4	4	4	4
XP_047944742.1	peptidyl-prolyl cis-trans isomerase Pin1-like [Salvia hispanica]	5	5	17	47.19	0.852	-0.23	0.356224	0.819861	26.63	13.28	11.27	6	6	4	5	5	4	5	5	5	5	5	5	5	5
XP_047950577.1	ubiquitin carboxyl-terminal hydrolase 14-like [Salvia hispanica]	5	5	25	47.19	1.103	0.14	0.754315	0.977744	35.11	23.56	8.16	6	6	4	4	3	2	4	4	4	4	4	4	4	4
XP_047942065.1	pyruvate dehydrogenase E1 component subunit alpha-3, chloroplastic-like [Salvia hispanica]	7	7	25	47.09	1.167	0.22	0.561668	0.93003	42.32	15.63	15.07	6	6	5	6	6	5	5	5	6	4	6	5	5	6
XP_047971658.1	2-hydroxyisoflavanone dehydratase-like [Salvia hispanica]	3	3	18	46.96	0.867	-0.21	0.399804	0.862824	24.52	20.77	17.69	6	6	3	2	2	2	2	3	3	2	3	2	2	3
XP_047962566.1	uncharacterized protein LOC125207319 [Salvia hispanica]	4	4	22	46.83	1.152	0.2	0.602993	0.934214	35	15.25	22.48	6	6	3	3	3	2	3	3	3	4	3	2	4	3
XP_047981445.1	heterogeneous nuclear ribonucleoprotein 1 [Salvia hispanica]	3	2	26	46.75	0.756	-0.4	0.134402	0.535288	53.2	38.44	17.82	6	6	1	1	1	1	1	1	1	1	1	1	1	1
XP_047979968.1	serine hydroxymethyltransferase 2, mitochondrial [Salvia hispanica]	7	7	26	46.73	1.182	0.24	0.521834	0.909338	21.01	31.37	8.96	6	6	6	6	6	4	5	3	7	7	7	6	6	6
XP_047981893.1	eukaryotic translation initiation factor 2 subunit alpha homolog [Salvia hispanica]	4	1	32	46.69	1.049	0.07	0.94245	0.988126	16.77	39.42	7.12	6	6	1	1	1	1	1	1	1	1	1	1	1	1
XP_047958411.1	peptidyl-prolyl cis-trans isomerase CYP19-3-like [Salvia hispanica]	3	1	17	46.59	0.706	-0.5	0.0681921	0.34958	58.13	44.94	21.32	5	6	1	1	1		1	1	1	1	1	1	1	1
XP_047962745.1	mitochondrial amidoxime reducing component 2-like [Salvia hispanica]	3	3	33	46.57	0.942	-0.09	0.656932	0.947317	33.87	13.37	15.11	6	6	3	3	3	3	3	3	3	3	3	3	3	3
XP_047948025.1	26S proteasome non-ATPase regulatory subunit 1 homolog A-like [Salvia hispanica]	5	3	22	46.55	1.042	0.06	0.967856	0.99422	35.14	66.04	12.94	5	6	3	3	3		2	1	3	3	3	3	3	3
XP_047979306.1	histone deacetylase HDT1-like [Salvia hispanica]	3	2	17	46.42	0.947	-0.08	0.673793	0.952911	30.71	28.56	22.12	6	6	1	1	1	1	1	1	2	2	2	1	2	2
XP_047980789.1	LOW QUALITY PROTEIN: patellin-3-like [Salvia hispanica]	4	4	21	46.39	0.956	-0.06	0.70984	0.961986	49.6	40.09	12.07	6	6	4	4	4	1	2	3	4	4	4	4	3	3
XP_047980065.1	basic transcription factor 3-like [Salvia hispanica]	4	2	23	46.32	0.955	-0.07	0.705693	0.961986	35.33	22.9	23.97	6	6	1	1	1	1	1	1	2	2	2	1	1	1
XP_047961389.1	60S ribosomal protein L14-2-like [Salvia hispanica]	4	1	26	46.17
XP_047966085.1	uncharacterized protein At1g32220, chloroplastic-like [Salvia hispanica]	4	4	38	46.14	0.987	-0.02	0.824684	0.985965	36.42	46.06	36.82	6	6	4	4	3	3	3	4	4	4	3	3	3	4
XP_047962487.1	glycine cleavage system H protein 2, mitochondrial-like [Salvia hispanica]	2	1	24	46.06	0.39	-1.36	3.0691e-06	3.63825e-05	16.38	12.69	11.29	4	6	1	1	1		1		1	1	1	1	1	1
XP_047944823.1	probable 2,3-bisphosphoglycerate-independent phosphoglycerate mutase [Salvia hispanica]	3	3	22	45.92	0.969	-0.05	0.75541	0.978164	17.45	14.65	7.53	6	6	3	3	2	3	2	2	3	3	3	3	3	3
XP_047947872.1	malate synthase, glyoxysomal-like isoform X1 [Salvia hispanica]	6	4	24	45.88	0.798	-0.33	0.214902	0.679133	32.28	56.22	18.98	6	6	4	4	4	2	1	3	4	4	4	4	3	4
XP_047945411.1	NADH-cytochrome b5 reductase-like protein [Salvia hispanica]	6	6	25	45.75	0.882	-0.18	0.448214	0.880664	25.05	14.6	7.93	6	6	5	6	6	5	4	4	5	6	6	6	6	6
XP_047966077.1	pyruvate decarboxylase 1 [Salvia hispanica]	3	1	23	45.65
XP_047954591.1	late embryogenesis abundant protein D-29-like [Salvia hispanica]	6	6	23	45.64	0.373	-1.42	1.0337e-06	1.26091e-05	75.73	50.8	16.27	5	6	1	1	1	2		1	6	5	6	5	6	5
XP_047983538.1	histone H2A-like [Salvia hispanica]	2	2	20	45.61	1.053	0.07	0.930255	0.985965	44.73	16.01	22.15	6	6	2	2	2	2	2	2	2	2	2	2	2	2
XP_047982009.1	GTP-binding protein SAR1A-like [Salvia hispanica]	5	2	20	45.58	2.103	1.07	0.000671522	0.00694915	34.87	37.7	24.56	6	5	1	1	1	1	1	1	1		1	1	1	1
XP_047975834.1	26S proteasome non-ATPase regulatory subunit 13 homolog B-like [Salvia hispanica]	3	2	25	45.42	0.938	-0.09	0.642625	0.944782	20.24	18.45	13.72	6	6	1	1	1	1	1	1	1	1	1	1	1	1
XP_047951733.1	ubiquinone biosynthesis protein COQ9, mitochondrial-like [Salvia hispanica]	6	4	31	45.24	1.015	0.02	0.932096	0.985965	18.64	6.62	10.93	6	6	2	2	2	1	2	2	2	2	2	2	2	2
XP_047957955.1	glycine-rich RNA-binding protein 2, mitochondrial-like [Salvia hispanica]	3	3	25	45.21	0.961	-0.06	0.72575	0.968595	26.86	31.81	25.49	6	6	2	2	2	2	1	2	2	2	2	2	2	2
XP_047962316.1	17.4 kDa class III heat shock protein [Salvia hispanica]	3	3	27	44.84	1.004	0.01	0.88924	0.985965	25.16	6.32	12.11	6	6	3	3	3	3	3	3	3	3	3	3	3	3
XP_047956020.1	late embryogenesis abundant protein D-34-like [Salvia hispanica]	3	3	20	44.76	1.134	0.18	0.658656	0.949262	33.07	26.92	12.97	6	6	3	3	3	2	3	3	3	3	3	3	3	3
XP_047951227.1	ferredoxin-dependent glutamate synthase, chloroplastic-like [Salvia hispanica]	10	10	28	44.73	1.304	0.38	0.266603	0.732505	38.01	11.72	15.61	6	6	9	9	8	8	6	7	8	8	10	7	9	10
XP_047955578.1	probable UDP-arabinopyranose mutase 5 isoform X2 [Salvia hispanica]	4	4	20	44.71	1.225	0.29	0.416017	0.87021	21.93	11.55	12.82	6	6	3	4	4	3	2	3	3	3	3	3	3	2
XP_047966590.1	60S acidic ribosomal protein P1-like [Salvia hispanica]	2	2	25	44.55	0.865	-0.21	0.393598	0.85629	66.66	21.91	35.83	6	6	2	2	2	2	2	2	2	2	2	2	2	2
XP_047943768.1	probable calcium-binding protein CML13 [Salvia hispanica]	4	4	18	44.26	0.699	-0.52	0.0610985	0.325472	24.18	19.13	12.42	6	6	4	4	4	3	4	3	3	3	3	3	3	3
XP_047967781.1	methionine gamma-lyase-like [Salvia hispanica]	4	1	18	44.1	1.013	0.02	0.92185	0.985965	29.18	21.87	21.13	6	6	1	1	1	1	1	1	1	1	1	1	1	1
XP_047941512.1	dihydrolipoyllysine-residue acetyltransferase component 4 of pyruvate dehydrogenase complex, chloroplastic-like [Salvia hispanica]	8	7	28	44.01	1.113	0.15	0.724756	0.968595	59.74	21.54	41.68	6	6	4	5	5	4	3	3	4	4	5	4	4	4
XP_047943337.1	pyridoxal 5'-phosphate synthase-like subunit PDX1.2 isoform X1 [Salvia hispanica]	4	4	20	43.98	1.016	0.02	0.935637	0.985965	29.4	30.86	17.11	6	6	2	4	4	4	3	4	4	4	3	3	4	4
XP_047948133.1	galactinol synthase 2-like [Salvia hispanica]	2	2	17	43.68	0.698	-0.52	0.0600364	0.321851	47.55	50.89	12.39	6	6	2	2	2	2	2	2	2	2	2	2	2	2
XP_047952697.1	methyl-CpG-binding domain-containing protein 11-like [Salvia hispanica]	7	7	16	43.08	0.71	-0.49	0.0720339	0.3645	45.11	33.86	28.06	3	6	1	1	1				6	6	5	5	5	4
XP_047940885.1	40S ribosomal protein S26-1-like [Salvia hispanica]	3	3	19	43.06	0.734	-0.45	0.101852	0.45198	63.4	63.88	32.4	6	6	2	2	2	2	2	2	3	3	3	3	3	3
XP_047938854.1	ubiquitin domain-containing protein DSK2b-like isoform X1 [Salvia hispanica]	4	4	29	43.04	0.973	-0.04	0.772723	0.985965	23.65	15.54	26.83	6	6	4	3	3	4	3	4	4	4	4	3	3	3
XP_047968664.1	60S acidic ribosomal protein P2B-like isoform X1 [Salvia hispanica]	4	3	18	43	0.692	-0.53	0.0550464	0.304807	32.04	24.84	18.08	6	6	3	3	2	2	2	3	3	3	3	3	3	3
XP_047948675.1	cullin-associated NEDD8-dissociated protein 1 [Salvia hispanica]	10	10	23	42.91	1.188	0.25	0.506306	0.897769	48.3	73.47	50	6	6	7	8	8	1	2	4	6	8	8	6	5	4
XP_047983315.1	acetolactate synthase small subunit 1, chloroplastic-like [Salvia hispanica]	3	3	19	42.74	1.146	0.2	0.620886	0.944782	24.98	8.11	10.58	6	6	3	3	3	3	3	3	3	3	3	3	3	3
XP_047977785.1	NADH dehydrogenase [ubiquinone] iron-sulfur protein 3 [Salvia hispanica]	4	4	23	42.51	1.506	0.59	0.0714268	0.363614	38.99	13.2	8.86	6	6	3	3	3	3	3	3	4	4	3	4	3	4
XP_047947775.1	putative cytochrome c oxidase subunit 6b-like [Salvia hispanica]	3	3	24	42.37	0.411	-1.28	1.00619e-05	0.000118169	46.25	39.68	20.44	6	6	3	3	3	1	2	3	3	3	3	3	3	3
XP_047961029.1	mannosylglycoprotein endo-beta-mannosidase-like [Salvia hispanica]	5	5	26	42.11	1.114	0.16	0.719428	0.968595	36.27	36.27	7.33	6	6	3	4	3	3	3	2	4	4	4	4	4	4
XP_047971821.1	cytochrome b-c1 complex subunit Rieske-4, mitochondrial-like [Salvia hispanica]	4	4	20	42.06	0.872	-0.2	0.416234	0.87021	42.61	45.97	16.91	6	6	4	4	3	3	3	3	4	4	4	4	4	4
XP_047958098.1	proteasome subunit beta type-7-A-like [Salvia hispanica]	4	2	18	41.92	0.701	-0.51	0.0630332	0.331581	29.92	13.4	27.6	6	6	1	1	1	1	1	1	1	1	2	2	2	2
XP_047955195.1	stearoyl-[acyl-carrier-protein] 9-desaturase, chloroplastic-like isoform X1 [Salvia hispanica]	2	1	27	41.91	0.703	-0.51	0.0648567	0.338354	30.7	36.01	20.77	6	6	1	1	1	1	1	1	1	1	1	1	1	1
XP_047940428.1	60S ribosomal protein L18-2-like [Salvia hispanica]	3	3	15	41.71	1.118	0.16	0.708219	0.961986	22.8	22.49	8.76	6	6	2	2	2	2	2	2	3	3	3	3	3	3
XP_047957715.1	NADH dehydrogenase [ubiquinone] 1 alpha subcomplex subunit 9, mitochondrial [Salvia hispanica]	9	1	39	41.66	1.315	0.4	0.248865	0.713263	20.41	24.27	10.38	6	6	1	1	1	1	1	1	1	1	1	1	1	1
XP_047978651.1	lectin CPL-like [Salvia hispanica]	2	1	17	41.64	0.965	-0.05	0.742387	0.97277	56.77	42.47	42.69	6	6	1	1	1	1	1	1	1	1	1	1	1	1
XP_047947588.1	flowering locus K homology domain-like [Salvia hispanica]	4	3	21	41.6	1.016	0.02	0.935696	0.985965	23.39	21.06	24.58	6	6	3	3	3	3	2	2	2	3	3	2	3	2
XP_047943698.1	superoxide dismutase [Fe], chloroplastic-like [Salvia hispanica]	3	3	26	41.43	1.105	0.14	0.749671	0.977058	25.16	18.24	13.98	6	6	3	3	3	3	3	3	3	3	3	3	3	3
XP_047953882.1	pyridoxal kinase-like [Salvia hispanica]	3	1	15	41.2	1.217	0.28	0.434765	0.880585	81.81	68.57	50.22	4	6	1	1	1			1	1	1	1	1	1	1
XP_047973348.1	SEED MATURATION PROTEIN 1 [Salvia hispanica]	3	3	15	41.18	0.683	-0.55	0.0474378	0.271611	40.94	51.1	11.63	6	6	3	2	3	1	2	3	3	2	2	3	3	3
XP_047969705.1	glutamate--tRNA ligase, cytoplasmic-like [Salvia hispanica]	6	1	29	41.17	1.629	0.7	0.0293257	0.185119	55.62	42.86	46.83	6	6	1	1	1	1	1	1	1	1	1	1	1	1
XP_047941530.1	UDP-glucose 6-dehydrogenase 1 [Salvia hispanica]	7	3	23	41.09	1.126	0.17	0.681304	0.955518	23.55	9.42	20.36	6	6	2	2	2	2	2	2	2	2	2	2	2	2
XP_047947781.1	beta-galactosidase 9 [Salvia hispanica]	5	5	25	41	1.861	0.9	0.00487834	0.0430692	53.79	19	13.65	6	6	4	5	5	5	5	5	3	4	4	4	4	4
XP_047973281.1	26S proteasome non-ATPase regulatory subunit 8 homolog A-like [Salvia hispanica]	5	5	27	40.99	1.056	0.08	0.91731	0.985965	44.69	40.78	14.33	6	6	4	4	4	2	2	3	4	4	4	4	4	4
XP_047950033.1	uncharacterized protein LOC125195824 [Salvia hispanica]	2	2	16	40.83	1.311	0.39	0.254404	0.726664	34.32	26.18	19.05	6	6	2	2	2	2	1	1	2	1	2	2	1	2
XP_047970944.1	glutamine synthetase cytosolic isozyme-like [Salvia hispanica]	3	1	19	40.57
XP_047944103.1	signal recognition particle subunit SRP68-like [Salvia hispanica]	4	4	25	40.37	1.119	0.16	0.70517	0.961986	29.69	19.14	14.53	6	6	3	3	3	3	3	3	3	3	3	3	3	3
XP_047955951.1	probable mannitol dehydrogenase 1 [Salvia hispanica]	4	4	20	40.34	0.746	-0.42	0.118939	0.497219	53.52	44.05	28.8	6	6	2	2	2	2	2	2	3	3	3	3	3	3
XP_047948391.1	DNA damage-binding protein 1-like [Salvia hispanica]	7	7	38	40.19	1.292	0.37	0.28496	0.752518	31.54	10.59	8.23	6	6	7	7	7	7	7	7	7	7	7	7	7	7
XP_047944971.1	probable NADH dehydrogenase [ubiquinone] 1 alpha subcomplex subunit 5, mitochondrial [Salvia hispanica]	3	3	15	40	0.883	-0.18	0.452334	0.88109	32.3	72.85	23.89	6	6	3	3	3	2	1	2	3	3	3	3	3	3
XP_047980144.1	probable nucleolar protein 5-1 [Salvia hispanica]	6	3	26	39.91	1.405	0.49	0.141352	0.551646	56.79	47.73	25.19	6	6	3	3	3	2	3	3	3	3	3	3	3	3
XP_047950576.1	external alternative NAD(P)H-ubiquinone oxidoreductase B2, mitochondrial-like [Salvia hispanica]	5	5	32	39.82	0.944	-0.08	0.6654	0.949605	34.88	37.83	11.14	6	6	3	3	3	2	2	2	4	4	4	3	4	4
XP_047959131.1	probable aquaporin TIP3-2 [Salvia hispanica]	2	2	22	39.66	0.762	-0.39	0.143824	0.556134	87.26	63.08	39.15	6	6	2	2	2	2	2	2	2	2	2	2	2	2
XP_047953297.1	far upstream element-binding protein 1-like [Salvia hispanica]	4	3	20	39.44	1.01	0.01	0.913006	0.985965	36.7	24.56	23.16	6	6	2	2	2	2	2	2	2	3	3	3	3	2
XP_047970551.1	zingipain-2-like [Salvia hispanica]	3	3	14	39.42	1.33	0.41	0.227114	0.69157	82.62	73.25	69.37	6	6	1	2	2	2	2	2	1	3	3	3	3	3
XP_047958997.1	60S ribosomal protein L14-2-like [Salvia hispanica]	3	1	23	39.34	1.456	0.54	0.101174	0.449761	24.63	16.16	22.55	6	6	1	1	1	1	1	1	1	1	1	1	1	1
XP_047970827.1	heat shock 70 kDa protein 17 [Salvia hispanica]	7	7	20	39.29	1.083	0.12	0.822252	0.985965	30.16	7.55	6.02	6	6	3	3	3	3	3	3	6	6	6	6	5	5
XP_047949835.1	D-3-phosphoglycerate dehydrogenase 3, chloroplastic-like [Salvia hispanica]	6	1	30	39.27	1.026	0.04	0.972957	0.99422	12.35	10.75	10.63	3	3				1	1	1				1	1	1
XP_047955827.1	clathrin heavy chain 1-like [Salvia hispanica]	13	13	28	39.25	1.333	0.41	0.223253	0.69157	57.66	95.52	70.48	6	6	6	6	7	1	3	2	8	7	8	3	4	3
XP_047955900.1	lysosomal Pro-X carboxypeptidase [Salvia hispanica]	2	2	20	38.99	0.99	-0.02	0.834979	0.985965	26	15.89	7.39	6	6	2	2	2	2	2	2	2	2	2	2	2	2
XP_047957727.1	glutaredoxin-like [Salvia hispanica]	3	3	18	38.95	0.731	-0.45	0.097524	0.441362	22.93	35.95	15.9	6	6	3	3	2	1	2	3	3	3	3	2	2	3
XP_047967158.1	40S ribosomal protein S28-2 [Salvia hispanica]	1	1	22	38.89	1.324	0.41	0.235563	0.700652	19.89	15.72	5.74	6	6	1	1	1	1	1	1	1	1	1	1	1	1
XP_047939218.1	gamma aminobutyrate transaminase 3, chloroplastic-like [Salvia hispanica]	6	3	25	38.74	1.106	0.15	0.744751	0.974351	47.16	43.14	37.51	6	6	2	2	2	1	1	1	2	3	3	3	3	3
XP_047974417.1	peptide-N4-(N-acetyl-beta-glucosaminyl)asparagine amidase A-like [Salvia hispanica]	2	2	22	38.72	1.258	0.33	0.346456	0.812181	35.62	41.79	14.62	6	6	2	2	2	2	2	2	2	2	2	2	2	2
XP_047980619.1	glutamate--tRNA ligase, cytoplasmic-like [Salvia hispanica]	7	2	29	38.69	1.474	0.56	0.0893518	0.424085	26.27	13.8	33.55	6	4	1	1	1	1	1	1		1	1	1	1
XP_047972742.1	isocitrate dehydrogenase [NAD] regulatory subunit 1, mitochondrial isoform X1 [Salvia hispanica]	3	3	22	38.69	1.175	0.23	0.538708	0.920293	28.35	20.52	20.39	6	6	3	2	3	3	3	2	3	3	3	2	3	3
XP_047966806.1	nucleoside diphosphate kinase 2, chloroplastic-like [Salvia hispanica]	4	4	17	38.66	0.917	-0.13	0.565905	0.93028	35	3.93	11.33	6	6	2	3	3	3	3	3	3	4	4	4	3	4
XP_047947001.1	adenylylsulfatase HINT1-like [Salvia hispanica]	3	1	24	38.64	0.828	-0.27	0.287196	0.752903	22.2	5.98	19.88	3	6	1	1	1				1	1	1	1	1	1
XP_047938364.1	phenylacetaldehyde reductase [Salvia hispanica]	3	3	21	38.54	0.911	-0.13	0.544211	0.922856	33.71	39.05	8.96	6	6	3	3	3	3	3	2	3	3	3	3	3	3
XP_047979601.1	phragmoplastin DRP1E-like isoform X1 [Salvia hispanica]	5	5	17	38.51	1.032	0.04	0.9927	1	41.09	31.45	35.46	6	6	3	3	3	2	1	3	3	2	3	3	3	3
XP_047979048.1	universal stress protein PHOS32-like [Salvia hispanica]	4	4	17	38.49	0.742	-0.43	0.112787	0.478633	36.57	25.7	5.22	6	6	2	3	3	2	3	3	3	3	3	3	3	3
XP_047983262.1	dihydroorotase, mitochondrial [Salvia hispanica]	4	4	22	38.42	0.987	-0.02	0.823392	0.985965	28.87	11.74	10.88	6	6	2	3	3	1	2	3	3	2	3	3	3	3
XP_047969450.1	serine-threonine kinase receptor-associated protein-like [Salvia hispanica]	5	5	21	38.35	0.904	-0.15	0.520961	0.909338	26.25	13.86	11.07	6	6	3	3	3	3	3	3	5	5	5	4	4	5
XP_047955413.1	oxygen-dependent coproporphyrinogen-III oxidase, chloroplastic [Salvia hispanica]	4	4	17	38.28	1.061	0.09	0.898809	0.985965	39.51	31.93	25.22	6	6	4	3	3	4	4	3	3	4	3	4	4	4
XP_047953127.1	phenylalanine--tRNA ligase beta subunit, cytoplasmic-like [Salvia hispanica]	6	6	29	38.08	1.195	0.26	0.486824	0.886919	28.87	35.95	15.87	6	6	5	4	5	3	2	5	5	6	6	5	6	6
XP_047960313.1	universal stress protein PHOS34-like [Salvia hispanica]	2	2	13	37.86	0.818	-0.29	0.263649	0.732505	40.42	28.84	4.98	6	6	2	2	2	2	2	2	2	2	2	2	2	2
XP_047959524.1	protein transport protein SEC13 homolog B-like [Salvia hispanica]	2	2	19	37.81	1.095	0.13	0.783004	0.985965	13.76	8.92	7.1	6	6	2	2	2	2	2	2	2	2	2	2	2	2
XP_047966595.1	pyridoxal kinase-like [Salvia hispanica]	4	2	14	37.67	0.628	-0.67	0.0172081	0.128933	26.96	23.86	16.05	5	6	1	1	1	1	1		1	1	1	1	1	1
XP_047978575.1	protein transport protein SEC31 homolog B-like [Salvia hispanica]	9	7	21	37.65	1.191	0.25	0.497581	0.891058	40.14	52.04	25.96	6	6	5	5	4	2	3	3	6	6	6	5	5	5
XP_047963914.1	probable protein disulfide-isomerase A6 [Salvia hispanica]	4	2	28	37.57	1.088	0.12	0.805559	0.985965	49.26	48.27	50.98	6	6	2	2	2	2	2	1	1	2	1	2	2	2
XP_047980070.1	calmodulin-like [Salvia hispanica]	4	1	18	37.07	0.695	-0.53	0.0573233	0.313972	22.35	15.35	21.33	6	6	1	1	1	1	1	1	1	1	1	1	1	1
XP_047965741.1	importin subunit beta-1-like [Salvia hispanica]	5	5	39	36.98	1.049	0.07	0.944594	0.988437	75.96	54.65	31.57	6	6	5	5	5	5	5	4	5	5	5	5	5	5
XP_047981778.1	probable methylenetetrahydrofolate reductase [Salvia hispanica]	3	3	18	36.75	0.646	-0.63	0.0244196	0.161412	38.88	65.12	10.55	6	6	2	2	2	1	1	1	2	2	3	3	3	3
XP_047941026.1	temperature-induced lipocalin-1 [Salvia hispanica]	4	4	17	36.56	1.238	0.31	0.38815	0.850214	34.93	11.27	11.91	6	6	4	4	4	3	3	3	4	4	4	4	4	4
XP_047944882.1	nicotianamine aminotransferase 1-like [Salvia hispanica]	3	3	17	36.55	1.18	0.24	0.52544	0.910594	33.07	22.83	22.18	6	6	3	3	3	3	1	2	3	2	3	3	3	3
XP_047960948.1	coatomer subunit beta'-2-like [Salvia hispanica]	9	9	25	36.54	1.197	0.26	0.481666	0.885323	29.4	12.63	8.35	6	6	6	7	7	4	5	5	6	7	6	6	7	6
XP_047959974.1	uncharacterized protein LOC125205194 [Salvia hispanica]	3	3	15	36.48	0.535	-0.9	0.00162035	0.0159198	31.77	31.38	13.3	6	6	2	2	2	1	1	1	3	3	3	3	3	3
XP_047957488.1	bifunctional protein FolD 4, chloroplastic isoform X1 [Salvia hispanica]	3	2	20	36.45	1.026	0.04	0.971293	0.99422	51.6	34.43	29.9	6	6	2	2	2	2	2	2	2	2	2	2	2	2
XP_047960421.1	alpha-mannosidase 2 [Salvia hispanica]	2	2	15	36.39	1.245	0.32	0.372645	0.83799	20.55	10.49	9.42	6	6	2	2	2	2	2	2	2	2	2	2	2	2
XP_047950819.1	putative invertase inhibitor [Salvia hispanica]	2	2	43	36.38	1.188	0.25	0.504789	0.896969	54.07	40.37	9.26	6	6	3	3	3	3	3	3	3	3	3	3	3	3
XP_047952708.1	subtilisin-like protease SBT3 [Salvia hispanica]	2	2	19	36.34	0.75	-0.42	0.12399	0.504148	38.01	32.03	11.92	6	6	1	1	1	1	1	1	1	1	1	1	1	1
XP_047948552.1	60S ribosomal protein L27-3 [Salvia hispanica]	2	2	16	36.12	1.411	0.5	0.136274	0.538182	55.85	72.91	27.44	6	6	1	1	1	2	2	2	2	2	2	2	2	2
XP_047969809.1	glutathione S-transferase-like [Salvia hispanica]	3	3	28	36.06	0.932	-0.1	0.620894	0.944782	46.13	53.96	74.57	6	6	3	2	2	3	2	3	3	3	3	3	3	3
XP_047969300.1	long chain acyl-CoA synthetase 4-like [Salvia hispanica]	4	4	15	35.96	1.15	0.2	0.610741	0.939172	28.48	22.11	25.62	6	6	2	3	3	1	2	3	3	3	4	4	2	3
XP_047981290.1	ubiquitin carboxyl-terminal hydrolase 3-like [Salvia hispanica]	3	2	17	35.91	0.936	-0.1	0.634137	0.944782	34.46	31.44	27.83	4	6	1	1	1		1		2	2	2	1	1	2
XP_047972413.1	protein DJ-1 homolog D [Salvia hispanica]	5	5	18	35.86	1.156	0.21	0.591575	0.934214	29.55	16.22	19.14	6	6	4	4	4	5	5	4	4	3	4	4	4	4
XP_047943040.1	60S ribosomal protein L32-1-like [Salvia hispanica]	2	2	13	35.67	0.793	-0.34	0.203784	0.665661	73.36	57.41	36.77	6	6	2	2	2	2	2	2	2	2	2	2	2	2
XP_047942022.1	DEAD-box ATP-dependent RNA helicase 37-like isoform X1 [Salvia hispanica]	4	1	19	35.42	0.95	-0.07	0.687216	0.955518	25.53	14.47	24.32	6	6	1	1	1	1	1	1	1	1	1	1	1	1
XP_047963717.1	UDP-sugar pyrophosphorylase-like [Salvia hispanica]	7	3	20	35.19	0.92	-0.12	0.577864	0.934214	27.95	16.86	6.27	6	6	3	3	3	3	3	3	3	2	3	3	3	3
XP_047942822.1	isovaleryl-CoA dehydrogenase, mitochondrial [Salvia hispanica]	2	2	16	35.04	1.31	0.39	0.256072	0.727019	21.19	12.17	10.23	6	6	2	2	2	2	2	2	2	2	2	2	2	2
XP_047955705.1	ruvB-like 2 [Salvia hispanica]	6	6	21	35.04	1.176	0.23	0.536395	0.920293	31.38	30.98	9.63	6	6	4	5	5	4	4	5	4	4	4	4	4	4
XP_047946907.1	acetate--CoA ligase CCL3-like [Salvia hispanica]	1	1	17	34.82	1.074	0.1	0.853512	0.985965	21.69	22.42	6.21	6	6	1	1	1	1	1	1	1	1	1	1	1	1
XP_047981401.1	mitochondrial phosphate carrier protein 3, mitochondrial [Salvia hispanica]	3	3	17	34.78	1.182	0.24	0.52163	0.909338	48.54	64.88	17.48	6	6	3	3	3	1	1	1	2	2	3	3	3	3
XP_047948315.1	calmodulin-7 [Salvia hispanica]	4	1	15	34.73	0.633	-0.66	0.018876	0.136177	14.94	21.39	6.51	3	6		1	1		1		1	1	1	1	1	1
XP_047969013.1	proteasome subunit beta type-7-A-like [Salvia hispanica]	3	1	17	34.66	1.329	0.41	0.228607	0.69157	65.93	15.09	61.71	3	5	1	1	1				1	1	1	1	1
XP_047950412.1	mitochondrial-processing peptidase subunit alpha-like isoform X2 [Salvia hispanica]	2	1	12	34.57
XP_047964507.1	cytochrome b-c1 complex subunit 7 [Salvia hispanica]	3	3	15	34.35	0.903	-0.15	0.517984	0.908902	52.62	16.2	47.51	6	6	1	1	1	1	1	1	2	2	2	2	2	1
XP_047966776.1	acyl-CoA-binding protein-like [Salvia hispanica]	3	3	22	34.16	0.51	-0.97	0.000708319	0.00730002	35.49	32.8	26.1	6	6	3	3	3	2	2	3	3	3	3	3	3	3
XP_047938856.1	branched-chain-amino-acid aminotransferase-like protein 2 [Salvia hispanica]	2	1	24	34.12	0.993	-0.01	0.846011	0.985965	16.86	9.32	12.35	6	6	1	1	1	1	1	1	1	1	1	1	1	1
XP_047944076.1	ATP synthase subunit d, mitochondrial [Salvia hispanica]	3	3	14	34.03	1.27	0.35	0.323743	0.785169	28.52	43.02	31.42	6	5	2	2	2	3	3	1	3	2	3	2	3
XP_047941980.1	pyruvate dehydrogenase E1 component subunit beta-1, mitochondrial-like [Salvia hispanica]	3	2	15	33.94	1.171	0.23	0.548949	0.924119	22.49	11.68	9.43	6	6	2	2	2	2	2	2	2	2	2	2	2	2
XP_047977549.1	uncharacterized protein LOC125219576 isoform X1 [Salvia hispanica]	2	2	12	33.85	0.906	-0.14	0.529386	0.91367	47.94	59.37	11.38	5	6		1	1	1	1	1	1	2	2	2	2	2
XP_047955204.1	60S ribosomal protein L31-like isoform X1 [Salvia hispanica]	4	1	24	33.81	1.153	0.21	0.601693	0.934214	87.94	27.03	73.18	5	6	1	1	1	1		1	1	1	1	1	1	1
XP_047969339.1	transcription initiation factor TFIID subunit 15b [Salvia hispanica]	2	2	16	33.79	0.757	-0.4	0.136411	0.538182	24.69	34.68	12.44	6	6	2	2	2	1	1	1	2	2	2	2	2	2
XP_047968004.1	protein TOC75-3, chloroplastic-like [Salvia hispanica]	6	6	20	33.77	1.216	0.28	0.435524	0.880585	31.13	28.28	12.08	6	6	2	3	3	2	2	4	4	4	4	3	4	4
XP_047983035.1	protein SRC2 homolog [Salvia hispanica]	1	1	12	33.71	0.858	-0.22	0.373476	0.83799	20.63	14.02	17.63	6	6	1	1	1	1	1	1	1	1	1	1	1	1
XP_047941479.1	subtilisin-like protease SBT1.3 [Salvia hispanica]	5	5	25	33.7	1.167	0.22	0.561646	0.93003	42.16	30.33	24.37	6	6	4	4	4	4	5	4	4	5	5	5	5	5
XP_047974484.1	allene oxide cyclase, chloroplastic-like [Salvia hispanica]	5	5	26	33.68	0.948	-0.08	0.6804	0.955512	33.87	17.23	16.98	6	6	4	5	5	5	4	5	4	5	4	5	4	5
XP_047955097.1	spliceosome-associated protein 130 A [Salvia hispanica]	4	4	19	33.62	1.448	0.53	0.106762	0.460025	29.42	24.61	18.91	6	6	2	2	3	2	3	2	2	2	2	2	2	2
XP_047966245.1	40S ribosomal protein S23-like [Salvia hispanica]	2	2	11	33.45	0.927	-0.11	0.60082	0.934214	61.73	50.3	29.28	6	6	2	2	2	2	2	2	2	2	2	2	2	2
XP_047960230.1	3-isopropylmalate dehydrogenase, chloroplastic-like [Salvia hispanica]	5	5	30	33.43	0.992	-0.01	0.842669	0.985965	46.35	16.57	15.07	6	6	3	4	4	3	4	4	5	5	5	5	5	5
XP_047951128.1	protein translation factor SUI1 homolog 2 [Salvia hispanica]	3	3	17	33.39	0.706	-0.5	0.0678724	0.34958	25.15	32.13	7.89	6	6	2	2	3	3	3	2	3	3	3	3	3	3
XP_047981304.1	nudix hydrolase 3 [Salvia hispanica]	7	7	35	33.38	1.03	0.04	0.985667	0.999521	25.09	59.77	21.28	6	6	5	5	5	1	1	3	7	7	6	4	6	5
XP_047943597.1	40S ribosomal protein S12-like [Salvia hispanica]	2	2	15	33.25	0.688	-0.54	0.0514417	0.289933	29.05	15.31	19.43	6	6	2	2	2	2	2	2	2	2	2	2	2	2
XP_047949997.1	protein DJ-1 homolog A-like [Salvia hispanica]	6	6	19	33.25	0.919	-0.12	0.573496	0.933039	26.83	5.18	6.28	6	6	5	5	5	5	5	5	6	5	5	6	6	6
XP_047948151.1	bifunctional dTDP-4-dehydrorhamnose 3,5-epimerase/dTDP-4-dehydrorhamnose reductase [Salvia hispanica]	5	5	18	33.12	1.167	0.22	0.560315	0.93003	45.73	27.56	40.48	6	6	5	5	4	4	5	4	4	5	3	5	5	5
XP_047939159.1	40S ribosomal protein S25 [Salvia hispanica]	2	2	14	33.1	1.461	0.55	0.0975366	0.441362	19.64	6.1	32.2	6	6	1	1	1	1	1	1	2	2	2	2	2	1
XP_047967036.1	GEM-like protein 5 [Salvia hispanica]	3	3	17	32.87	1.176	0.23	0.536525	0.920293	24.09	13.8	18.13	6	6	3	3	3	2	3	3	3	3	3	3	3	3
XP_047967109.1	probable cysteine protease RD19D [Salvia hispanica]	3	3	25	32.71	0.992	-0.01	0.843656	0.985965	19.14	10.12	12.91	6	6	2	2	2	2	2	2	2	2	2	2	2	2
XP_047940535.1	60S ribosomal protein L10a-1 isoform X1 [Salvia hispanica]	2	1	14	32.7	1.16	0.21	0.58123	0.934214	30.6	26.61	9.7	6	6	1	1	1	1	1	1	1	1	1	1	1	1
XP_047942140.1	60S ribosomal protein L27a-3-like [Salvia hispanica]	2	2	17	32.67	0.45	-1.15	6.84673e-05	0.000761586	62.99	34.43	35.52	6	6	2	2	2	2	2	2	2	2	2	2	2	2
XP_047950546.1	polygalacturonase inhibitor-like [Salvia hispanica]	5	5	19	32.62	1.243	0.31	0.376992	0.839423	51.66	44.02	23.18	6	6	2	3	4	3	3	4	3	4	3	3	3	4
XP_047945308.1	3-oxoacyl-[acyl-carrier-protein] synthase I, chloroplastic-like [Salvia hispanica]	5	4	24	32.49	0.877	-0.19	0.432691	0.878322	25.5	6.76	19.42	6	6	2	3	3	3	3	2	2	3	3	3	3	3
XP_047943485.1	argininosuccinate lyase, chloroplastic [Salvia hispanica]	4	4	19	32.43	1.074	0.1	0.854584	0.985965	35.98	37.14	12.69	6	6	4	4	3	3	3	2	3	4	3	4	4	4
XP_047945094.1	small nuclear ribonucleoprotein-associated protein B'-like [Salvia hispanica]	2	2	14	32.16	1.233	0.3	0.397712	0.859779	37	30.63	10.29	6	6	2	2	2	2	2	2	2	2	2	2	2	2
XP_047974227.1	HMG1/2-like protein [Salvia hispanica]	2	2	11	32.12	0.688	-0.54	0.0516047	0.290205	44.8	19.66	13.82	6	6	2	2	2	1	1	1	2	2	2	2	2	2
XP_047981071.1	importin subunit alpha-2-like [Salvia hispanica]	5	2	22	32.11	0.976	-0.03	0.783956	0.985965	23.82	83.3	9.41	6	6	2	2	2	1	1	1	2	2	2	2	2	2
XP_047954856.1	purple acid phosphatase 7-like [Salvia hispanica]	2	2	14	32.04	0.65	-0.62	0.0264786	0.169917	28.98	19.23	11.94	6	6	2	2	2	2	2	2	3	3	3	3	3	3
XP_047958451.1	glutathione S-transferase-like [Salvia hispanica]	3	3	18	31.97	0.984	-0.02	0.81438	0.985965	28.36	10.97	20.91	6	6	3	3	3	3	3	3	3	3	3	3	3	3
XP_047945571.1	grpE protein homolog 2, mitochondrial-like [Salvia hispanica]	4	4	20	31.82	0.982	-0.03	0.805469	0.985965	44.54	20.39	29.87	6	6	2	3	3	3	2	2	4	4	4	3	2	3
XP_047939170.1	uncharacterized protein LOC125186768 [Salvia hispanica]	1	1	12	31.82	0.926	-0.11	0.598069	0.934214	20.2	13.02	16.21	6	6	1	1	1	1	1	1	1	1	1	1	1	1
XP_047970016.1	histone acetyltransferase KAT6A [Salvia hispanica]	6	6	27	31.76	0.838	-0.25	0.315251	0.780901	35.5	18.01	13.81	6	6	4	5	4	2	4	3	5	4	5	5	5	5
XP_047951158.1	1,2-dihydroxy-3-keto-5-methylthiopentene dioxygenase 2 [Salvia hispanica]	3	3	15	31.35	0.936	-0.1	0.634035	0.944782	21.48	22.01	9.09	6	6	2	2	2	1	2	2	3	3	3	3	3	3
XP_047939553.1	ubiquinone biosynthesis protein COQ9, mitochondrial isoform X1 [Salvia hispanica]	3	1	15	31.19	1.17	0.23	0.551965	0.925919	23.5	17.59	11.66	5	6	1	1	1	1		1	1	1	1	1	1	1
XP_047941430.1	flowering locus K homology domain [Salvia hispanica]	3	2	13	31.02	0.791	-0.34	0.199197	0.659204	25.06	22.91	20.09	5	6	1	1	1	1	1		1	1	1	1	1	1
XP_047976552.1	protein PHOSPHATE-INDUCED 1-like [Salvia hispanica]	3	3	13	30.97	0.889	-0.17	0.469885	0.88109	38.53	44.15	30.23	6	6	2	2	2	2	2	2	3	3	2	3	2	1
XP_047965964.1	probable NAD(P)H dehydrogenase (quinone) FQR1-like 1 [Salvia hispanica]	4	4	20	30.97	1.14	0.19	0.638285	0.944782	27.62	45.07	18.25	6	6	3	3	2	3	1	3	3	4	4	4	4	4
XP_047971100.1	serine/arginine-rich splicing factor SR34A-like isoform X1 [Salvia hispanica]	2	2	14	30.96	0.572	-0.81	0.00464717	0.0417584	22.7	39.83	7.32	6	6	2	2	2	2	2	1	2	2	2	2	2	2
XP_047977209.1	annexin Gh1-like [Salvia hispanica]	3	1	14	30.44	0.979	-0.03	0.796496	0.985965	23.53	16.72	20.59	3	6	1	1	1				1	1	1	1	1	1
XP_047945263.1	endo-1,3;1,4-beta-D-glucanase-like [Salvia hispanica]	3	3	14	30.34	0.78	-0.36	0.17808	0.617654	41.58	60.53	20.85	6	6	3	3	3	3	3	3	3	3	3	3	3	2
XP_047950900.1	glucose-1-phosphate adenylyltransferase small subunit, chloroplastic/amyloplastic [Salvia hispanica]	5	5	24	30.31	1.19	0.25	0.500379	0.892272	23.37	14.07	13.83	6	6	5	5	5	5	5	4	4	4	3	4	4	3
XP_047941694.1	peroxisomal and mitochondrial division factor 2-like [Salvia hispanica]	4	4	17	30.25	0.77	-0.38	0.158015	0.577963	13.17	27.52	13.46	5	6	3	3	3	1	1		3	3	3	3	3	3
XP_047977388.1	small ubiquitin-related modifier 2-like [Salvia hispanica]	2	1	12	30	0.01	-6.64	1e-17	1.34309e-16			17.33		6							1	1	1	1	1	1
XP_047951156.1	transmembrane emp24 domain-containing protein p24beta3-like isoform X1 [Salvia hispanica]	1	1	11	29.89	0.926	-0.11	0.597995	0.934214	24.49	18.47	15.2	6	6	1	1	1	1	1	1	1	1	1	1	1	1
XP_047952614.1	pyridine nucleotide-disulfide oxidoreductase domain-containing protein 2 isoform X1 [Salvia hispanica]	3	3	21	29.88	1.02	0.03	0.948523	0.988997	39.86	25.86	24.66	6	6	3	3	3	3	3	3	3	3	3	3	3	3
XP_047949828.1	glycolate oxidase 1-like [Salvia hispanica]	6	6	21	29.84	0.858	-0.22	0.372513	0.83799	25.75	34.7	5.27	6	6	4	3	3	4	4	4	3	3	3	3	3	3
XP_047969947.1	formate--tetrahydrofolate ligase [Salvia hispanica]	5	5	17	29.83	0.841	-0.25	0.324291	0.785169	27.79	52.25	33.83	6	6	4	3	3	2	4	2	3	3	3	2	2	3
XP_047956291.1	V-type proton ATPase subunit C-like [Salvia hispanica]	7	7	29	29.76	0.951	-0.07	0.688491	0.956074	35.43	36.47	7.22	6	6	6	6	6	5	4	4	6	7	6	7	7	7
XP_047975229.1	serine carboxypeptidase-like 42 isoform X1 [Salvia hispanica]	2	2	14	29.52	0.839	-0.25	0.318599	0.780901	25.21	26.56	15.46	6	6	2	2	2	1	1	2	2	2	2	2	2	2
XP_047960926.1	NADH dehydrogenase [ubiquinone] flavoprotein 1, mitochondrial [Salvia hispanica]	6	6	28	29.37	1.118	0.16	0.707968	0.961986	43.2	18.55	23.17	6	6	5	5	6	5	4	6	5	4	5	4	3	5
XP_047960460.1	outer envelope pore protein 16-3, chloroplastic/mitochondrial [Salvia hispanica]	3	3	16	29.32	1.419	0.5	0.129198	0.521126	40.96	13.28	28.8	6	6	2	2	2	2	2	2	3	3	3	3	3	3
XP_047946639.1	eukaryotic translation initiation factor 3 subunit K-like [Salvia hispanica]	3	3	17	29.27	0.877	-0.19	0.431521	0.877994	36.66	40.96	13.01	6	6	3	3	3	2	2	2	3	3	3	3	3	2
XP_047956862.1	ubiquitin-conjugating enzyme E2 36 isoform X1 [Salvia hispanica]	4	1	19	29.27	0.737	-0.44	0.105023	0.454859	18.12	9.42	15.19	3	5	1	1	1				1	1	1	1		1
XP_047960950.1	nuclear pore complex protein NUP50A-like [Salvia hispanica]	6	4	13	29.17	0.729	-0.46	0.0941482	0.433803	26.17	55.13	32.84	5	6	3	3	3	1	1		3	3	3	1	2	2
XP_047983923.1	cytochrome c oxidase subunit 6b-1-like, partial [Salvia hispanica]	2	2	13	29.11	0.927	-0.11	0.602761	0.934214	24.78	17.45	15.81	6	6	2	2	2	2	2	2	2	2	2	2	2	2
XP_047969543.1	biotin carboxyl carrier protein of acetyl-CoA carboxylase 2, chloroplastic-like isoform X1 [Salvia hispanica]	2	1	14	29.07	0.01	-6.64	1e-17	1.34309e-16			15.2		3							1	1			1
XP_047950502.1	ribose-phosphate pyrophosphokinase 4-like [Salvia hispanica]	5	2	16	28.92	1.568	0.65	0.045965	0.266196	36.18	18.16	45.66	5	6	1	1	1	1		1	1	1	1	2	1	2
XP_047956669.1	ultraviolet-B receptor UVR8-like [Salvia hispanica]	1	1	12	28.81	1.189	0.25	0.502432	0.894038	25.71	18.88	15.94	6	6	1	1	1	1	1	1	1	1	1	1	1	1
XP_047975435.1	bifunctional protein FolD 4, chloroplastic-like isoform X1 [Salvia hispanica]	2	1	13	28.69	100	6.64	1e-17	1.34309e-16		18.19		3				1	1	1
XP_047966943.1	vestitone reductase-like [Salvia hispanica]	5	5	12	28.68	1.051	0.07	0.93638	0.985965	36.17	39.54	23.12	6	6	4	4	4	2	3	4	5	5	5	5	4	4
XP_047971944.1	ABC transporter F family member 3 [Salvia hispanica]	4	4	18	28.59	1.004	0.01	0.890954	0.985965	39.57	57.68	43.54	6	6	3	3	3	1	3	2	4	4	4	4	2	3
XP_047981574.1	lysophospholipid acyltransferase LPEAT1-like isoform X1 [Salvia hispanica]	2	2	13	28.55	0.861	-0.22	0.381145	0.845752	37.16	44.54	16.89	5	6	2	2	2	2	1		2	2	2	2	2	2
XP_047970104.1	DEAD-box ATP-dependent RNA helicase 53, mitochondrial-like [Salvia hispanica]	5	5	11	28.44	0.987	-0.02	0.824878	0.985965	33.96	44.28	2.72	6	6	3	3	2	2	1	2	4	4	4	4	4	4
XP_047972899.1	transaldolase-like [Salvia hispanica]	2	2	11	28.26	0.896	-0.16	0.4934	0.888253	31.35	20.81	16.31	5	6	1	1	1		1	1	2	2	2	2	2	2
XP_047953475.1	peptide-N4-(N-acetyl-beta-glucosaminyl)asparagine amidase A-like [Salvia hispanica]	2	2	14	28.26	1.342	0.42	0.210818	0.677695	28.62	26.24	13.92	6	6	1	1	1	1	1	1	1	1	1	1	1	1
XP_047959720.1	H/ACA ribonucleoprotein complex subunit 2-like protein [Salvia hispanica]	2	2	12	28.24	0.736	-0.44	0.104467	0.454011	26.58	13.54	14.75	6	6	2	2	2	2	2	2	2	2	2	2	2	2
XP_047962264.1	ras-related protein RABD2a [Salvia hispanica]	5	3	30	28.21	1.279	0.35	0.308597	0.773929	44.4	36.88	17.16	6	6	3	3	3	2	3	3	3	3	3	3	3	3
XP_047941830.1	small nuclear ribonucleoprotein SmD3b-like [Salvia hispanica]	3	3	12	28.17	1.266	0.34	0.332161	0.794983	30.29	48.74	39.99	6	6	2	2	2	2	1	1	2	3	2	3	2	2
XP_047971496.1	ankyrin repeat domain-containing protein 2B-like [Salvia hispanica]	5	5	18	28.16	0.763	-0.39	0.146781	0.561281	44.91	44.63	16.33	6	6	4	4	4	1	2	3	5	5	5	5	4	5
XP_047939532.1	ATP synthase subunit epsilon, mitochondrial-like [Salvia hispanica]	2	2	10	28.11	0.841	-0.25	0.32464	0.785169	37.41	12.17	25.95	6	6	2	2	2	2	2	2	2	2	2	2	2	2
XP_047947271.1	WD-40 repeat-containing protein MSI4-like [Salvia hispanica]	6	5	14	28.07	0.79	-0.34	0.197743	0.655251	22.29	18.92	15.93	6	6	3	3	4	3	3	3	4	3	4	4	3	4
XP_047944177.1	uncharacterized protein LOC125190818 [Salvia hispanica]	2	2	17	28.07	1.239	0.31	0.385878	0.849622	71.56	49.66	35.98	6	6	1	2	2	2	2	1	2	2	2	2	2	2
XP_047942462.1	hypersensitive-induced response protein 2 [Salvia hispanica]	4	4	17	28.01	1.393	0.48	0.153316	0.569127	42.41	50.1	11.32	6	6	4	4	4	2	3	2	4	4	4	4	4	4
XP_047940342.1	mRNA-decapping enzyme-like protein isoform X1 [Salvia hispanica]	2	2	17	27.93	1.09	0.12	0.799937	0.985965	25.52	4.94	20.35	5	6	2	1		2	2	2	2	1	2	2	1	2
XP_047949988.1	low-temperature-induced cysteine proteinase-like [Salvia hispanica]	2	2	10	27.86	0.85	-0.23	0.348269	0.812181	26.01	29.34	8.67	6	6	1	2	2	2	2	2	2	2	2	2	2	2
XP_047979562.1	phospholipase D delta-like [Salvia hispanica]	4	4	12	27.81	1.584	0.66	0.0409561	0.242756	56.87	48.47	68.86	6	6	2	2	2	1	2	2	1	2	2	1	1	2
XP_047956902.1	probable acetyltransferase NATA1-like [Salvia hispanica]	3	3	15	27.79	1.159	0.21	0.582582	0.934214	44.89	26.96	12.98	6	6	2	2	2	2	2	2	3	3	3	3	3	3
XP_047969963.1	cystathionine beta-lyase, chloroplastic-like isoform X1 [Salvia hispanica]	4	4	15	27.79	1.068	0.1	0.874153	0.985965	26.31	44.87	51.72	6	6	3	3	2	1	2	2	3	3	3	3	1	1
XP_047972088.1	signal recognition particle subunit SRP72-like [Salvia hispanica]	3	3	13	27.45	1.093	0.13	0.789417	0.985965	45.17	46.59	26.24	6	6	2	2	2	1	2	2	2	1	2	2	2	2
XP_047950708.1	ferredoxin--NADP reductase, root isozyme, chloroplastic-like [Salvia hispanica]	3	3	14	27.44	1.331	0.41	0.225871	0.69157	40.2	16.42	12.99	6	6	2	2	2	1	1	2	3	3	3	3	3	3
XP_047942419.1	alpha-L-arabinofuranosidase 1-like [Salvia hispanica]	3	3	17	27.38	1.336	0.42	0.218754	0.688721	17.05	9.37	11.55	6	6	2	2	2	2	2	2	2	2	2	2	2	2
XP_047972781.1	uncharacterized protein LOC125215417 [Salvia hispanica]	4	4	27	27.24	1.058	0.08	0.912175	0.985965	24.2	29.55	35.27	6	6	4	4	4	4	3	2	3	4	4	4	3	4
XP_047981153.1	pentatricopeptide repeat-containing protein At1g80270, mitochondrial-like [Salvia hispanica]	2	2	14	27.02	0.963	-0.05	0.733804	0.969415	21.11	16.07	14.82	4	6	1	1	1	1			2	2	2	2	2	2
XP_047956062.1	ribose-phosphate pyrophosphokinase 1-like isoform X1 [Salvia hispanica]	2	2	11	26.99	1.079	0.11	0.835586	0.985965	50.34	15.76	52.51	6	5	2	2	1	1	2	1	2	1	2	2	1
XP_047943845.1	acetylornithine aminotransferase, chloroplastic/mitochondrial [Salvia hispanica]	4	4	16	26.85	1.036	0.05	0.990121	1	23.34	40.04	13.29	6	6	2	3	3	2	2	1	4	3	4	3	3	4
XP_047938762.1	NADH dehydrogenase [ubiquinone] 1 beta subcomplex subunit 9-like [Salvia hispanica]	5	5	18	26.73	1.07	0.1	0.867803	0.985965	54.42	19.45	32.68	6	6	4	4	4	3	4	4	5	5	5	5	5	4
XP_047958492.1	60S ribosomal protein L26-1 [Salvia hispanica]	3	3	10	26.72	0.821	-0.28	0.269587	0.734311	50.09	30.48	36.28	6	6	1	1	1	1	1	1	2	2	2	2	2	2
XP_047979799.1	lipoamide acyltransferase component of branched-chain alpha-keto acid dehydrogenase complex, mitochondrial [Salvia hispanica]	4	4	20	26.65	0.996	-0.01	0.858367	0.985965	27.8	21.85	18.2	6	6	3	3	3	3	3	2	4	4	4	4	3	4
XP_047940738.1	NADH dehydrogenase [ubiquinone] iron-sulfur protein 7, mitochondrial-like [Salvia hispanica]	2	2	12	26.64	0.845	-0.24	0.333388	0.796247	23.17	31.25	8.03	6	6	2	2	2	1	2	1	2	2	2	2	2	2
XP_047961109.1	cytochrome c [Salvia hispanica]	1	1	12	26.54	0.784	-0.35	0.18631	0.637443	30.96	15.4	23.64	6	6	1	1	1	1	1	1	1	1	1	1	1	1
XP_047965860.1	60S ribosomal protein L35a-3-like [Salvia hispanica]	1	1	8	26.48	1.207	0.27	0.458317	0.88109	69.99	51.84	12.04	6	6	1	1	1	1	1	1	1	1	1	1	1	1
XP_047956722.1	TPR repeat-containing thioredoxin TDX [Salvia hispanica]	5	5	14	26.43	1.005	0.01	0.892591	0.985965	26.25	7.88	20	6	6	4	4	3	3	4	4	3	4	3	3	3	3
XP_047946284.1	cyclase-like protein 2 isoform X1 [Salvia hispanica]	1	1	12	26.35	1.205	0.27	0.462075	0.88109	23.75	16.89	19.01	6	6	1	1	1	1	1	1	1	1	1	1	1	1
XP_047963365.1	norbelladine synthase-like [Salvia hispanica]	4	4	14	26.3	0.933	-0.1	0.622972	0.944782	31.54	56.93	9.55	6	6	4	3	4	1	2	3	4	4	4	3	4	4
XP_047972913.1	monodehydroascorbate reductase, chloroplastic/mitochondrial [Salvia hispanica]	4	4	23	26.3	0.996	-0.01	0.857844	0.985965	27.95	12.53	8.76	6	6	4	4	4	4	4	3	4	4	4	4	4	4
XP_047982044.1	probable polygalacturonase [Salvia hispanica]	2	2	11	26.22	1.136	0.18	0.652688	0.944782	33.99	44.15	18.23	6	6	1	2	2	2	2	2	2	2	2	2	2	2
XP_047959942.1	probable inactive purple acid phosphatase 1 [Salvia hispanica]	5	5	24	26.08	0.977	-0.03	0.787314	0.985965	38.8	17.37	24.89	6	6	4	4	4	4	4	4	5	5	5	4	3	4
XP_047950159.1	glycerophosphodiester phosphodiesterase GDPDL4-like [Salvia hispanica]	6	6	14	25.97	1.61	0.69	0.0338076	0.20714	41.56	18.74	35.06	6	6	4	4	4	3	3	3	3	3	3	2	1	2
XP_047965635.1	protein transport protein Sec61 subunit gamma-1 [Salvia hispanica]	2	2	18	25.9	1.254	0.33	0.355211	0.819842	38.54	35.01	12.99	6	6	2	2	1	2	2	2	2	2	2	2	2	2
XP_047948117.1	DNA damage-repair/toleration protein DRT102-like [Salvia hispanica]	5	5	21	25.8	1.004	0.01	0.889661	0.985965	24.27	46.96	15.99	6	6	3	2	3	1	1	2	4	4	4	4	3	4
XP_047971861.1	asparagine synthetase [glutamine-hydrolyzing] [Salvia hispanica]	4	2	18	25.75	0.653	-0.61	0.0280382	0.178329	41.67	32.57	9.56	3	6		1	1	1			2	2	2	2	2	2
XP_047939406.1	putative 4-hydroxy-4-methyl-2-oxoglutarate aldolase 2 [Salvia hispanica]	3	2	14	25.74	1.225	0.29	0.415068	0.87021	40.09	28.03	23.4	6	6	1	2	2	2	2	2	2	2	2	2	2	2
XP_047961604.1	non-specific lipid-transfer protein 2-like [Salvia hispanica]	1	1	10	25.5	0.94	-0.09	0.649572	0.944782	28.06	13.92	25.36	6	6	1	1	1	1	1	1	1	1	1	1	1	1
XP_047958650.1	glycine cleavage system H protein 2, mitochondrial-like [Salvia hispanica]	2	1	11	25.48	0.957	-0.06	0.713409	0.964841	13.75	5.12	29.58	3	6	1	1				1	1	1	1	1	1	1
XP_047978140.1	mitochondrial import receptor subunit TOM40-1-like [Salvia hispanica]	2	2	14	25.48	1.034	0.05	0.99873	1	17.58	12.92	13.75	6	6	1	1	1	1	1	1	1	1	1	1	1	1
XP_047980389.1	methylcrotonoyl-CoA carboxylase subunit alpha, mitochondrial isoform X1 [Salvia hispanica]	7	7	20	25.47	1.176	0.23	0.538005	0.920293	30.07	41.9	39.15	6	6	4	4	4	4	3	3	5	6	5	4	6	4
XP_047940209.1	chaperone protein ClpB3, chloroplastic [Salvia hispanica]	6	4	10	25.38	1.499	0.58	0.0752623	0.377293	37.43	37.3	48.14	5	5	1	2	2	1	1		2	1	1	2		1
XP_047971978.1	glycine-rich RNA-binding protein RZ1C-like [Salvia hispanica]	4	4	10	25.33	0.807	-0.31	0.235783	0.700652	37.17	36.36	4.22	6	6	3	4	4	2	4	2	4	4	4	4	4	4
XP_047974310.1	polyadenylate-binding protein RBP45-like [Salvia hispanica]	1	1	10	25.27	0.605	-0.73	0.0102426	0.0837585	23.34	23.1	8.32	5	6	1	1	1		1	1	1	1	1	1	1	1
XP_047969656.1	8-hydroxygeraniol dehydrogenase-like isoform X4 [Salvia hispanica]	2	2	10	25.15	1.07	0.1	0.868661	0.985965	48.61	34.34	9.46	6	6	1	2	2	1	1	1	2	1	1	2	2	1
XP_047970306.1	dihydrolipoyllysine-residue acetyltransferase component 1 of pyruvate dehydrogenase complex, mitochondrial [Salvia hispanica]	3	1	17	25.14	0.715	-0.48	0.0774682	0.385053	28.33	16.92	21.61	4	6	1	1	1		1		1	1	1	1	1	1
XP_047955663.1	protein BTR1 [Salvia hispanica]	4	4	10	24.97	0.919	-0.12	0.574274	0.933704	27.79	16.97	21.63	6	6	3	3	4	4	3	4	4	3	3	4	4	4
XP_047966076.1	uncharacterized protein At5g48480-like [Salvia hispanica]	3	3	11	24.7	0.692	-0.53	0.0543458	0.302254	36.22	40.35	24.24	3	6	1	1	1				3	3	3	3	2	3
XP_047972086.1	cysteine--tRNA ligase 2, cytoplasmic-like [Salvia hispanica]	4	2	15	24.66	0.01	-6.64	1e-17	1.34309e-16			79.13		6							2	2	2	1	2	1
XP_047937683.1	subtilisin-like protease SBT3.3 [Salvia hispanica]	2	2	12	24.6	0.674	-0.57	0.0403039	0.239453	25.39	18.62	17.19	6	6	1	1	1	1	1	1	2	2	2	2	2	2
XP_047938512.1	uncharacterized protein LOC125186206 [Salvia hispanica]	1	1	10	24.59	0.975	-0.04	0.779637	0.985965	19.57	9.25	17.31	6	6	1	1	1	1	1	1	1	1	1	1	1	1
XP_047963951.1	monodehydroascorbate reductase [Salvia hispanica]	5	5	12	24.56	1.026	0.04	0.972631	0.99422	18.23	15.47	20.01	6	6	3	3	3	2	2	2	3	2	3	3	3	2
XP_047969708.1	uncharacterized protein DDB_G0286299-like [Salvia hispanica]	2	2	22	24.56	0.863	-0.21	0.387293	0.849622	48.43	47.29	46.03	6	6	2	2	2	2	2	2	2	2	2	2	2	2
XP_047977030.1	probable calcium-binding protein CML21 isoform X1 [Salvia hispanica]	3	3	13	24.46	0.925	-0.11	0.595078	0.934214	25.32	12.4	5.11	6	6	2	2	2	2	1	2	3	3	3	3	3	3
XP_047939896.1	succinate dehydrogenase subunit 6, mitochondrial-like [Salvia hispanica]	2	2	10	24.43	0.96	-0.06	0.721659	0.968595	41.89	61.13	38.2	6	6	2	2	2	1	1	1	2	2	2	1	2	2
XP_047975565.1	MFP1 attachment factor 1-like [Salvia hispanica]	1	1	9	24.32	0.01	-6.64	1e-17	1.34309e-16			22.64		6							1	1	1	1	1	1
XP_047957514.1	putative cytochrome c oxidase subunit 5b-like [Salvia hispanica]	3	2	9	24.17	0.839	-0.25	0.319073	0.780901	25.44	40.08	26	5	6	2	1	2	1	1		2	2	2	2	2	2
XP_047973538.1	SNF1-related protein kinase regulatory subunit gamma-1-like [Salvia hispanica]	3	3	12	24.05	0.893	-0.16	0.484721	0.886919	30.13	36.92	17.66	5	6	2	2	2	1	2		2	2	2	2	1	2
XP_047939984.1	ribose-phosphate pyrophosphokinase 4-like [Salvia hispanica]	4	1	14	23.75
XP_047970065.1	guanylate-binding protein 4-like [Salvia hispanica]	2	2	11	23.63	0.428	-1.22	2.40542e-05	0.000276077	53.21	47.37	23.67	5	6	1	1	1		1	1	2	2	2	2	2	2
XP_047968778.1	late embryogenesis abundant protein 46-like [Salvia hispanica]	2	2	11	23.5	0.289	-1.79	1.00611e-09	1.3095e-08	20.47	12.5	29.44	6	6	1	1	1	1	1	1	1	2	1	2	2	2
XP_047981146.1	fibrous sheath CABYR-binding protein [Salvia hispanica]	6	6	19	23.46	0.01	-6.64	1e-17	1.34309e-16			18.74		6							3	4	4	4	4	4
XP_047960354.1	peroxiredoxin-2F, mitochondrial [Salvia hispanica]	3	3	12	23.4	0.951	-0.07	0.691101	0.95723	22.55	25.63	7.8	6	6	3	3	3	2	2	2	3	3	3	3	3	3
XP_047943857.1	calcium-binding protein CBP-like [Salvia hispanica]	1	1	9	23.35	1.246	0.32	0.372	0.83799	14.87	13.82	9.18	6	6	1	1	1	1	1	1	1	1	1	1	1	1
XP_047978249.1	macro domain-containing protein VPA0103 [Salvia hispanica]	4	4	9	23.3	1.075	0.1	0.852702	0.985965	27.56	18.24	12.54	6	6	3	4	4	3	4	4	4	4	4	3	3	4
XP_047938815.1	UDP-glycosyltransferase 74E1-like [Salvia hispanica]	3	3	13	23.29	0.95	-0.07	0.686617	0.955518	35.73	13.93	16.03	6	6	3	3	3	3	3	3	3	3	3	3	3	3
XP_047958498.1	40S ribosomal protein S24-1 [Salvia hispanica]	3	3	11	23.24	1.316	0.4	0.247936	0.712216	28.8	33.66	38.8	6	6	3	3	3	3	3	2	3	3	3	3	1	3
XP_047971842.1	uncharacterized protein LOC125214749 [Salvia hispanica]	3	3	23	23.24	0.997	0	0.861887	0.985965	55.07	35.63	18.81	6	6	3	3	3	3	3	3	3	3	3	3	3	3
XP_047947140.1	alpha-galactosidase-like isoform X1 [Salvia hispanica]	2	1	13	23.18	1.02	0.03	0.949784	0.988997	40.93	48.49	45.63	6	6	1	1	1	1	1	1	1	1	1	1	1	1
XP_047975314.1	RNA-binding protein Y14A-like [Salvia hispanica]	2	2	13	23.02	1.014	0.02	0.92556	0.985965	13.68	8.15	13.46	6	6	1	1	1	1	1	1	1	1	1	1	1	1
XP_047975950.1	macrophage migration inhibitory factor homolog isoform X1 [Salvia hispanica]	1	1	8	22.97	0.716	-0.48	0.0789485	0.38558	35.48	30.66	19.28	6	6	1	1	1	1	1	1	1	1	1	1	1	1
XP_047959367.1	uncharacterized GPI-anchored protein At3g06035-like [Salvia hispanica]	1	1	10	22.96	1.164	0.22	0.568449	0.930826	51.41	41.05	25.7	6	6	1	1	1	1	1	1	1	1	1	1	1	1
XP_047971538.1	diphosphomevalonate decarboxylase 2 [Salvia hispanica]	3	3	14	22.96	1.042	0.06	0.969712	0.99422	16.45	29.54	21.37	6	6	3	2	3	2	2	3	3	3	2	3	2	2
XP_047981369.1	prolyl endopeptidase-like [Salvia hispanica]	1	1	11	22.96	1.331	0.41	0.226373	0.69157	20.32	15.6	12.28	6	6	1	1	1	1	1	1	1	1	1	1	1	1
XP_047967874.1	beta-hexosaminidase 3-like [Salvia hispanica]	4	3	11	22.83	0.842	-0.25	0.326221	0.788237	28.68	21.84	8.93	6	6	2	2	2	2	2	2	3	3	3	3	3	3
XP_047938836.1	translocon-associated protein subunit alpha-like [Salvia hispanica]	1	1	8	22.82	0.95	-0.07	0.687028	0.955518	39.68	35.8	19.92	6	6	1	1	1	1	1	1	1	1	1	1	1	1
XP_047944496.1	polyadenylate-binding protein 1 [Salvia hispanica]	1	1	9	22.75	0.951	-0.07	0.689443	0.956074	12.6	4.67	11.24	6	6	1	1	1	1	1	1	1	1	1	1	1	1
XP_047983322.1	peptidyl-prolyl cis-trans isomerase CYP19-3-like [Salvia hispanica]	3	1	11	22.68	0.01	-6.64	1e-17	1.34309e-16			69.59		5							1	1	1	1		1
XP_047950510.1	vesicle-fusing ATPase-like [Salvia hispanica]	3	3	12	22.65	1.046	0.07	0.95431	0.988997	35.71	25.77	13.82	6	6	2	2	2	1	2	2	3	3	3	3	3	3
XP_047941554.1	4-hydroxy-tetrahydrodipicolinate synthase, chloroplastic-like isoform X1 [Salvia hispanica]	1	1	10	22.58	0.622	-0.69	0.014866	0.112722	28.55	31.77	13.04	6	6	1	1	1	1	1	1	1	1	1	1	1	1
XP_047943505.1	serine carboxypeptidase II-2-like [Salvia hispanica]	3	3	12	22.52	1.078	0.11	0.840758	0.985965	31.24	15.91	3.88	6	6	3	3	3	3	3	2	3	3	3	3	3	3
XP_047982148.1	ras-related protein RABA2a [Salvia hispanica]	3	2	12	22.52	1.261	0.33	0.342046	0.807919	29.82	41.98	12.09	6	6	2	2	2	2	1	1	2	2	2	2	2	2
XP_047939411.1	NADH dehydrogenase [ubiquinone] 1 alpha subcomplex subunit 9, mitochondrial-like [Salvia hispanica]	9	1	32	22.36
XP_047966835.1	vacuolar protein sorting-associated protein 29 [Salvia hispanica]	2	2	11	22.36	0.779	-0.36	0.17626	0.612182	34.94	17.23	15.64	6	6	2	2	2	2	2	2	2	2	2	2	2	2
XP_047954313.1	2-alkenal reductase (NADP(+)-dependent)-like [Salvia hispanica]	4	4	14	22.35	1.148	0.2	0.616095	0.943957	35.69	24.72	4.36	6	6	3	4	4	4	3	3	4	4	4	4	4	4
XP_047956302.1	pre-mRNA-processing factor 19-like [Salvia hispanica]	4	4	12	22.34	1.015	0.02	0.929896	0.985965	18.29	49.72	24.14	5	6	1	1	2	1	2		2	3	4	4	4	3
XP_047966986.1	small ubiquitin-related modifier 2-like [Salvia hispanica]	2	1	9	22.33	0.01	-6.64	1e-17	1.34309e-16			28.32		6							1	1	1	1	1	1
XP_047972248.1	protein BOLA2 [Salvia hispanica]	1	1	9	22.28	0.838	-0.26	0.314074	0.779781	26.68	20.96	16.34	5	6	1	1	1		1	1	1	1	1	1	1	1
XP_047978688.1	formin-like protein 13 [Salvia hispanica]	2	2	10	22.21	1.163	0.22	0.572729	0.932995	34.07	25.64	12.3	6	6	2	2	2	1	1	2	2	2	2	2	2	2
XP_047948187.1	26S proteasome non-ATPase regulatory subunit 1 homolog A-like [Salvia hispanica]	4	2	9	22.15	0.908	-0.14	0.534865	0.920293	37.4	46.6	32.34	4	5	2	2	2	1			2	2	2	1		2
XP_047967736.1	glutathione S-transferase DHAR2-like isoform X1 [Salvia hispanica]	2	1	16	21.86	0.776	-0.37	0.170383	0.600862	7.53	9.71	4.52	6	6	1	1	1	1	1	1	1	1	1	1	1	1
XP_047962621.1	uncharacterized protein Os08g0359500-like [Salvia hispanica]	3	3	11	21.61	0.49	-1.03	0.000350784	0.00378517	45.55	63.45	29	6	6	2	2	2	1	1	1	3	2	2	3	3	2
XP_047974050.1	late histone H2B.L4-like [Salvia hispanica]	2	2	13	21.59	0.789	-0.34	0.19628	0.654743	29.38	27.98	20.84	6	6	2	2	2	2	1	2	1	1	1	1	1	1
XP_047950208.1	ubiquitin-conjugating enzyme E2 36-like [Salvia hispanica]	4	1	19	21.55	0.01	-6.64	1e-17	1.34309e-16			15.08		5							1	1	1	1	1
XP_047975028.1	carbamoyl-phosphate synthase large chain, chloroplastic-like [Salvia hispanica]	6	6	12	21.46	1.342	0.42	0.211441	0.677695	29.55	41.57	21.77	6	6	5	4	5	2	3	5	4	4	5	5	3	5
XP_047970266.1	NHP2-like protein 1 [Salvia hispanica]	2	2	17	21.46	0.747	-0.42	0.119833	0.49827	27.42	13.96	18.51	6	6	2	2	2	2	2	2	2	2	2	2	2	2
XP_047973007.1	developmentally-regulated G-protein 3 [Salvia hispanica]	6	6	13	21.46	1.01	0.01	0.910318	0.985965	35.41	43.68	16.85	6	6	5	5	5	2	3	3	5	4	5	5	4	4
XP_047949383.1	profilin-like [Salvia hispanica]	2	1	10	21.43	0.809	-0.31	0.239686	0.706192	32.15	26.9	14.01	6	6	1	1	1	1	1	1	1	1	1	1	1	1
XP_047983157.1	actin-11-like [Salvia hispanica]	1	1	12	21.43	0.985	-0.02	0.818216	0.985965	18.54	19.2	7.56	6	6	1	1	1	1	1	1	1	1	1	1	1	1
XP_047974584.1	40S ribosomal protein S13-like [Salvia hispanica]	3	3	9	21.39	1.026	0.04	0.971239	0.99422	30.48	14.15	9.94	6	6	2	3	3	3	3	2	2	3	2	2	3	2
XP_047947574.1	perakine reductase-like [Salvia hispanica]	3	3	9	21.38	1.308	0.39	0.260128	0.727378	38.84	32.08	67.03	6	6	1	1	2	2	2	1	2	1	1	3	3	2
XP_047973191.1	ubiquitin-conjugating enzyme E2 7 [Salvia hispanica]	1	1	9	21.36	0.68	-0.56	0.0445963	0.260661	48.78	35.79	12.74	6	6	1	1	1	1	1	1	1	1	1	1	1	1
XP_047941432.1	transmembrane 9 superfamily member 11-like [Salvia hispanica]	3	3	11	21.28	1.253	0.32	0.357816	0.819861	39.84	30.83	18.49	6	6	3	2	3	2	3	2	3	2	3	3	3	3
XP_047960128.1	signal recognition particle 54 kDa protein 2 isoform X1 [Salvia hispanica]	4	4	13	21.27	0.887	-0.17	0.464482	0.88109	24.57	43.22	16.12	5	6	2	3	2	1	2		4	3	3	4	4	4
XP_047982383.1	pyruvate kinase isozyme A, chloroplastic [Salvia hispanica]	5	5	22	21.2	1.081	0.11	0.829866	0.985965	43.23	20.21	6.26	6	6	4	4	4	4	4	4	4	4	4	4	3	4
XP_047948673.1	epoxide hydrolase A-like [Salvia hispanica]	3	3	14	21.2	1.25	0.32	0.362141	0.825275	34.13	59.55	41.72	4	6	2	3	3			1	3	3	3	3	3	1
XP_047974785.1	pentatricopeptide repeat-containing protein At4g35850, mitochondrial [Salvia hispanica]	2	2	10	21.14	1.165	0.22	0.56569	0.93028	26.13	38.61	18.92	5	6	2	2	2	1	1		2	2	1	2	2	2
XP_047942739.1	transcription factor Pur-alpha 1 isoform X2 [Salvia hispanica]	3	3	10	21.11	1.069	0.1	0.872885	0.985965	29.34	16.96	13.37	6	6	3	3	3	3	3	2	3	3	3	3	3	3
XP_047973428.1	cysteine--tRNA ligase 2, cytoplasmic-like [Salvia hispanica]	4	2	10	21.02	1.453	0.54	0.103065	0.452743	52.58	43.35	28.16	4	5	1	1	1			1	2	2	2		1	1
XP_047966958.1	dicamba O-demethylase, ferredoxin component [Salvia hispanica]	2	2	9	20.97	0.01	-6.64	1e-17	1.34309e-16			12.42		6							1	1	1	1	1	1
XP_047957668.1	erlin-2-B isoform X1 [Salvia hispanica]	4	4	16	20.82	1.251	0.32	0.360157	0.822239	41.79	20.25	14.12	6	6	4	3	4	2	4	3	3	3	4	4	3	4
XP_047964234.1	probable glucan 1,3-alpha-glucosidase [Salvia hispanica]	5	5	14	20.8	1.203	0.27	0.466431	0.88109	29.2	7.63	13.76	6	6	3	4	4	4	3	4	3	4	3	4	4	3
XP_047975189.1	tryptophan--tRNA ligase, cytoplasmic [Salvia hispanica]	2	2	13	20.8	1.257	0.33	0.349148	0.812181	45.2	36.67	21.56	6	6	1	1	1	1	1	1	2	2	2	2	2	2
XP_047940772.1	probable aquaporin PIP2-8 [Salvia hispanica]	1	1	9	20.74	1.233	0.3	0.399467	0.862824	42.03	26.76	31.63	6	6	1	1	1	1	1	1	1	1	1	1	1	1
XP_047938440.1	elongation factor Ts, mitochondrial [Salvia hispanica]	3	3	11	20.72	1.105	0.14	0.749623	0.977058	29.29	17.13	12.74	6	6	2	2	2	2	1	2	3	2	2	3	3	3
XP_047976142.1	lysM domain-containing GPI-anchored protein 1 [Salvia hispanica]	1	1	7	20.72	100	6.64	1e-17	1.34309e-16		11.29		6		1	1	1	1	1	1
XP_047977812.1	beta-galactosidase 8-like [Salvia hispanica]	4	2	11	20.69	1.175	0.23	0.538126	0.920293	30.09	23.47	31.28	6	6	2	2	2	2	2	1	1	2	2	2	2	2
XP_047954643.1	uncharacterized protein LOC125200874 [Salvia hispanica]	5	4	12	20.54	1.06	0.08	0.903565	0.985965	17.03	5.05	14.41	6	6	2	2	2	2	2	2	2	2	2	2	2	2
XP_047974304.1	U1 small nuclear ribonucleoprotein 70 kDa [Salvia hispanica]	2	2	7	20.5	0.75	-0.41	0.125303	0.507035	30.98	15.25	15.87	6	6	2	2	2	2	2	2	2	2	2	2	2	2
XP_047980371.1	60S ribosomal protein L37a-1 [Salvia hispanica]	1	1	7	20.47	1.301	0.38	0.271402	0.73687	63.89	45.81	32.94	6	6	1	1	1	1	1	1	1	1	1	1	1	1
XP_047955347.1	vacuolar protein sorting-associated protein 35A-like [Salvia hispanica]	3	3	13	20.42	1.305	0.38	0.263634	0.732505	40.82	70.61	43.15	6	6	3	3	3	1	1	1	3	3	3	3	3	1
XP_047942180.1	leucine aminopeptidase-like [Salvia hispanica]	4	4	11	20.37	1.091	0.13	0.797089	0.985965	34.63	67.57	30.51	5	6	3	3	3		1	1	4	4	4	4	2	3
XP_047969017.1	heterogeneous nuclear ribonucleoprotein 1 [Salvia hispanica]	3	2	14	20.17	0.847	-0.24	0.341248	0.806789	20.5	14.97	13.92	6	6	1	1	1	1	1	1	2	1	2	2	1	1
XP_047967484.1	ras-related protein Rab7 [Salvia hispanica]	3	3	8	20.16	1.453	0.54	0.103296	0.452818	52.23	46.21	27.6	6	6	3	3	3	2	3	2	3	3	3	2	3	3
XP_047939295.1	ribonuclease 2-like isoform X1 [Salvia hispanica]	1	1	11	20.13	0.851	-0.23	0.35229	0.817586	51.86	41.61	31.43	5	6	1	1	1	1		1	1	1	1	1	1	1
XP_047961093.1	lon protease homolog 1, mitochondrial-like [Salvia hispanica]	3	3	9	20.05	1.216	0.28	0.435973	0.880664	20.78	37.36	25.39	6	6	3	3	3	1	3	3	3	3	3	2	3	3
XP_047971333.1	sulfite reductase 1 [ferredoxin], chloroplastic-like [Salvia hispanica]	6	6	17	20.02	1.108	0.15	0.738551	0.969415	32.58	24.81	16.41	6	6	5	5	6	4	6	5	6	5	6	4	4	5
XP_047962310.1	glutathionyl-hydroquinone reductase YqjG [Salvia hispanica]	4	4	14	20.01	0.93	-0.1	0.614656	0.942323	23.69	20.49	17.12	6	6	4	4	4	3	3	4	4	4	4	4	3	3
XP_047940106.1	heavy metal-associated isoprenylated plant protein 39 [Salvia hispanica]	1	1	7	19.89	0.703	-0.51	0.0647485	0.338354	17.9	13.39	12.02	6	6	1	1	1	1	1	1	1	1	1	1	1	1
XP_047976285.1	sm-like protein LSM3A [Salvia hispanica]	2	2	14	19.87	1.278	0.35	0.309495	0.773929	27.92	18.25	9.29	6	6	2	2	2	2	2	2	2	2	2	2	2	2
XP_047979801.1	epoxide hydrolase A-like [Salvia hispanica]	2	2	12	19.81	1.335	0.42	0.22002	0.69157	36.55	53.03	10.1	6	6	2	2	2	2	1	1	2	2	2	2	2	2
XP_047943454.1	eukaryotic translation initiation factor 2 subunit beta [Salvia hispanica]	2	2	16	19.81	0.807	-0.31	0.236234	0.700928	16.84	4.15	7.72	6	6	2	2	2	2	2	2	2	2	2	2	2	2
XP_047981508.1	glutamate-1-semialdehyde 2,1-aminomutase, chloroplastic-like [Salvia hispanica]	2	2	12	19.65	0.883	-0.18	0.45094	0.880664	20.96	17.77	16.04	3	4	1		1		1				1	1	1	1
XP_047957931.1	uncharacterized protein LOC125203591 [Salvia hispanica]	3	3	10	19.64	0.982	-0.03	0.805473	0.985965	36.72	28.74	8.59	6	6	3	3	3	1	3	2	3	3	3	3	3	3
XP_047960897.1	40S ribosomal protein S12-like [Salvia hispanica]	1	1	7	19.44	0.635	-0.66	0.0196135	0.140295	31.71	26.92	27.48	6	6	1	1	1	1	1	1	1	1	1	1	1	1
XP_047982838.1	phosphoinositide phospholipase C 6-like isoform X1 [Salvia hispanica]	1	1	9	19.4	1.547	0.63	0.0534775	0.299134	32.62	26.74	18.74	6	6	1	1	1	1	1	1	1	1	1	1	1	1
XP_047948734.1	thiosulfate/3-mercaptopyruvate sulfurtransferase 2-like isoform X1 [Salvia hispanica]	5	5	16	19.38	0.913	-0.13	0.552984	0.925919	33.88	60.33	8.83	6	6	5	5	5	3	3	3	5	5	5	5	5	5
XP_047969735.1	ER membrane protein complex subunit 7 homolog [Salvia hispanica]	1	1	9	19.38	0.961	-0.06	0.726076	0.968595	20.11	23.06	9.94	4	6	1	1	1			1	1	1	1	1	1	1
XP_047948433.1	acyl-coenzyme A oxidase 3, peroxisomal-like [Salvia hispanica]	5	5	9	19.27	0.87	-0.2	0.409684	0.87021	39.85	57.97	26.06	6	6	3	3	2	2	2	1	4	3	5	4	4	5
XP_047974562.1	clathrin light chain 1-like [Salvia hispanica]	1	1	9	19.22	0.718	-0.48	0.080986	0.392494	9.24	12.96	4.86	5	6	1	1	1	1	1		1	1	1	1	1	1
XP_047938163.1	isoflavone reductase-like protein [Salvia hispanica]	4	3	16	19.19	1.338	0.42	0.217234	0.684789	43.42	43.06	26.44	5	6	2	2	2		2	1	3	2	3	2	2	3
XP_047948210.1	proton pump-interactor 1-like [Salvia hispanica]	4	4	14	19.12	1.524	0.61	0.0629797	0.331581	42.83	59.97	45.68	6	6	4	4	4	2	1	1	3	3	3	1	3	3
XP_047982286.1	delta-1-pyrroline-5-carboxylate synthase [Salvia hispanica]	4	4	9	19.11	0.948	-0.08	0.677856	0.955512	18.72	12.16	14.49	6	6	2	2	2	2	2	2	3	2	3	3	2	2
XP_047983382.1	non-specific lipid-transfer protein 2-like [Salvia hispanica]	2	2	8	19.08	0.984	-0.02	0.813053	0.985965	34.02	15.37	20.75	6	6	1	2	2	2	2	2	2	2	2	2	2	2
XP_047957284.1	uric acid degradation bifunctional protein TTL-like isoform X1 [Salvia hispanica]	2	2	12	19.04	1.195	0.26	0.487454	0.886919	22.6	4.45	17.01	6	6	2	2	2	2	2	2	2	2	2	2	2	2
XP_047954586.1	DEAD-box ATP-dependent RNA helicase 37-like [Salvia hispanica]	4	2	15	18.94	1.103	0.14	0.755414	0.978164	24.17	29.18	11.07	6	6	1	1	1	1	1	1	1	1	1	1	1	1
XP_047946055.1	L-galactose dehydrogenase [Salvia hispanica]	3	3	13	18.9	1.007	0.01	0.901742	0.985965	37.04	35.28	19.92	6	6	3	1	3	1	1	2	3	3	2	3	3	3
XP_047963152.1	BAG family molecular chaperone regulator 7-like [Salvia hispanica]	4	4	17	18.85	0.807	-0.31	0.236594	0.701174	70.96	18.88	25.41	6	6	3	3	2	3	3	3	3	4	3	3	4	4
XP_047979241.1	serine/arginine-rich splicing factor SC35-like [Salvia hispanica]	2	1	9	18.85	0.01	-6.64	1e-17	1.34309e-16			15.13		6							1	1	1	1	1	1
XP_047971731.1	transmembrane and coiled-coil domain-containing protein 4-like [Salvia hispanica]	2	2	8	18.75	1.048	0.07	0.947913	0.988997	18.52	11.09	18.44	3	6	1	1	1				2	2	2	2	2	2
XP_047976669.1	ricin B-like lectin R40G3 [Salvia hispanica]	3	3	10	18.64	0.873	-0.2	0.419349	0.872355	20.21	16.49	19.36	4	6	1	1	1		1		2	3	3	2	3	3
XP_047958697.1	N-terminal acetyltransferase A complex auxiliary subunit NAA15 [Salvia hispanica]	6	6	13	18.56	1.051	0.07	0.936764	0.985965	35.92	47.93	31.3	6	6	3	3	3	1	2	3	5	5	5	4	3	4
XP_047954394.1	protein HEAT-STRESS-ASSOCIATED 32 [Salvia hispanica]	4	4	11	18.41	0.821	-0.28	0.269544	0.734311	44.34	44.56	14.07	6	6	3	3	2	4	4	2	3	3	2	3	3	3
XP_047972846.1	protein OPI10 homolog [Salvia hispanica]	2	2	10	18.35	0.736	-0.44	0.104148	0.454011	47.41	32.83	26.21	6	6	2	2	1	2	1	2	1	2	2	2	2	2
XP_047943972.1	pyrophosphate-energized vacuolar membrane proton pump [Salvia hispanica]	3	3	6	18.32	1.517	0.6	0.0663772	0.344861	32.61	29.59	7.8	6	6	3	3	3	2	2	2	2	2	2	2	2	2
XP_047939489.1	bifunctional phosphatase IMPL2, chloroplastic isoform X2 [Salvia hispanica]	2	2	10	18.3	0.802	-0.32	0.223959	0.69157	37.48	31.83	55.74	6	6	2	2	2	2	2	2	1	2	1	2	2	2
XP_047963891.1	NADH dehydrogenase [ubiquinone] flavoprotein 2, mitochondrial-like [Salvia hispanica]	2	1	9	18.27	0.01	-6.64	1e-17	1.34309e-16			25.05		6							1	1	1	1	1	1
XP_047969632.1	10 kDa chaperonin, mitochondrial-like [Salvia hispanica]	2	2	7	18.23	0.783	-0.35	0.184551	0.634865	31.19	14.19	37.77	6	6	2	2	2	2	2	2	2	2	2	2	1	2
XP_047947658.1	eukaryotic translation initiation factor-like [Salvia hispanica]	4	4	8	18.22	0.97	-0.04	0.759329	0.9795	22.2	18.98	13.48	6	6	2	2	2	1	1	1	3	3	3	3	2	3
XP_047972897.1	THO complex subunit 4D-like isoform X1 [Salvia hispanica]	2	2	14	18.2	1.14	0.19	0.639487	0.944782	34.08	27.45	61.65	6	6	2	2	2	2	1	2	2	1	2	2	2	2
XP_047970338.1	branched-chain-amino-acid aminotransferase-like protein 1 [Salvia hispanica]	5	4	26	18.15	1.135	0.18	0.65561	0.946493	40.46	26.31	28.12	6	6	4	4	4	4	3	3	3	4	4	4	4	3
XP_047941762.1	heavy metal-associated isoprenylated plant protein 26-like [Salvia hispanica]	3	3	8	18.13	0.931	-0.1	0.616659	0.944247	36.71	32.04	36.7	6	6	1	1	1	1	1	1	2	2	2	1	2	2
XP_047958095.1	protein transport protein SEC13 homolog B-like [Salvia hispanica]	1	1	8	18.06	1.082	0.11	0.825123	0.985965	34.48	28.31	17.98	3	6	1	1	1				1	1	1	1	1	1
XP_047943343.1	serine/arginine-rich SC35-like splicing factor SCL30A isoform X1 [Salvia hispanica]	2	2	6	18.02	0.336	-1.57	7.57875e-08	9.56818e-07	10.58	18.02	5.84	6	6	1	1	1	1	1	1	2	2	2	2	2	2
XP_047942278.1	coiled-coil domain-containing protein SCD2-like isoform X1 [Salvia hispanica]	1	1	10	18.01	1.175	0.23	0.539784	0.920293	92.5	51.87	70.68	6	6	1	1	1	1	1	1	1	1	1	1	1	1
XP_047983525.1	uncharacterized protein At5g02240-like [Salvia hispanica]	1	1	6	18	0.912	-0.13	0.549348	0.924119	21.31	16.45	10.18	6	6	1	1	1	1	1	1	1	1	1	1	1	1
XP_047976047.1	syntaxin-71-like [Salvia hispanica]	1	1	9	17.95	1.039	0.06	0.979972	0.995933	52	43.12	12.16	6	6	1	1	1	1	1	1	1	1	1	1	1	1
XP_047975250.1	serine/arginine-rich splicing factor SC35-like isoform X1 [Salvia hispanica]	2	1	9	17.92	0.01	-6.64	1e-17	1.34309e-16			17.79		6							1	1	1	1	1	1
XP_047981946.1	purple acid phosphatase 2-like [Salvia hispanica]	2	2	9	17.83	1.049	0.07	0.944011	0.988237	28.12	26.94	10.46	6	6	2	2	2	2	2	1	2	2	2	2	2	2
XP_047947003.1	protein JOKA2 isoform X1 [Salvia hispanica]	1	1	7	17.78	0.764	-0.39	0.148265	0.561281	27.69	21.93	18.93	6	6	1	1	1	1	1	1	1	1	1	1	1	1
XP_047958836.1	60S ribosomal protein L28-1-like [Salvia hispanica]	3	3	15	17.77	1.4	0.49	0.146447	0.561281	53.36	12.06	22.64	6	6	3	3	3	3	3	3	3	3	3	3	3	3
XP_047954987.1	U2 small nuclear ribonucleoprotein B'' [Salvia hispanica]	1	1	11	17.75	1.065	0.09	0.884557	0.985965	25.56	19.77	22.95	5	6	1	1	1	1		1	1	1	1	1	1	1
XP_047954180.1	histone H4 [Salvia hispanica]	3	3	8	17.61	1.6	0.68	0.0363784	0.218111	18.26	64.78	19.31	5	3	1	3	3	3	2			1	1	1
XP_047979212.1	uncharacterized protein LOC125221132 [Salvia hispanica]	2	2	8	17.59	0.821	-0.29	0.269151	0.734311	22.84	20.72	16.54	6	6	1	1	1	1	1	1	2	2	2	2	2	2
XP_047951432.1	NADH dehydrogenase [ubiquinone] 1 alpha subcomplex subunit 13-B [Salvia hispanica]	1	1	12	17.56	1.399	0.48	0.147221	0.561281	31.28	14.98	26.9	6	6	1	1	1	1	1	1	1	1	1	1	1	1
XP_047937695.1	multiple inositol polyphosphate phosphatase 1 [Salvia hispanica]	5	5	16	17.54	1.156	0.21	0.593648	0.934214	33.95	23.65	44.19	6	6	4	4	5	5	5	4	5	5	5	4	4	5
XP_047977694.1	peptidyl-prolyl cis-trans isomerase CYP22 [Salvia hispanica]	2	2	15	17.52	0.895	-0.16	0.48962	0.886919	31.15	5.75	15.68	6	6	2	2	2	2	2	2	2	2	2	2	2	2
XP_047953169.1	WD-40 repeat-containing protein MSI4-like [Salvia hispanica]	2	1	8	17.48
XP_047975884.1	presequence protease 1, chloroplastic/mitochondrial [Salvia hispanica]	3	3	10	17.48	0.969	-0.05	0.75634	0.978861	31.44	32.29	19.12	6	6	3	3	3	3	3	2	3	2	2	3	3	3
XP_047966246.1	bifunctional purine biosynthesis protein PurH isoform X1 [Salvia hispanica]	3	3	8	17.41	1.379	0.46	0.167909	0.600862	35.26	37.81	21.04	6	6	2	3	3	1	3	3	2	3	3	3	2	2
XP_047972705.1	eIF5-mimic protein 1-like [Salvia hispanica]	2	2	13	17.36	0.881	-0.18	0.444033	0.880664	57.87	43.31	32.66	6	6	2	2	2	1	2	2	2	2	2	2	2	2
XP_047979843.1	probable eukaryotic translation initiation factor 5-2 [Salvia hispanica]	2	2	9	17.32	0.749	-0.42	0.123477	0.504148	23.5	53.44	8.14	6	6	2	2	2	1	1	1	2	2	2	2	2	2
XP_047963470.1	dihydroorotate dehydrogenase (quinone), mitochondrial [Salvia hispanica]	3	3	12	17.2	0.802	-0.32	0.22398	0.69157	53.71	48.1	30.54	6	6	3	3	3	2	1	2	2	2	2	3	3	3
XP_047974349.1	germin-like protein 5-1 [Salvia hispanica]	1	1	7	17.18	0.867	-0.21	0.401434	0.864126	36.71	29.96	13.84	6	6	1	1	1	1	1	1	1	1	1	1	1	1
XP_047965476.1	probable pectinesterase/pectinesterase inhibitor 51 [Salvia hispanica]	3	3	8	17.18	1.175	0.23	0.540694	0.920601	75.02	41.86	59.78	4	6	1	1	1			1	2	2	2	1	2	1
XP_047963997.1	60S ribosomal protein L21-1-like [Salvia hispanica]	4	4	9	17.13	1.05	0.07	0.938638	0.986382	51.95	61.83	41.94	6	6	3	3	4	4	4	3	4	4	4	4	3	4
XP_047972549.1	15.7 kDa heat shock protein, peroxisomal-like [Salvia hispanica]	4	4	16	17.09	1.23	0.3	0.404656	0.870077	44.08	29.37	30.95	6	6	3	3	2	3	3	3	3	3	3	3	3	3
XP_047944110.1	protein EARLY-RESPONSIVE TO DEHYDRATION 7, chloroplastic-like [Salvia hispanica]	3	3	8	16.98	1.119	0.16	0.705398	0.961986	30.29	37.23	34.16	6	6	1	2	2	1	2	1	3	2	3	2	1	3
XP_047974072.1	uncharacterized protein LOC125216413 [Salvia hispanica]	3	3	9	16.97	0.446	-1.16	5.82234e-05	0.000653396	18.72	15.05	12.39	5	6	1	1	1		1	1	2	2	2	2	2	2
XP_047977517.1	pectinesterase [Salvia hispanica]	1	1	10	16.86	1.158	0.21	0.58778	0.934214	17.07	9.78	14.1	6	6	1	1	1	1	1	1	1	1	1	1	1	1
XP_047962951.1	nodulin-related protein 2-like [Salvia hispanica]	2	2	9	16.81	0.801	-0.32	0.22317	0.69157	39.02	19.28	43.74	6	6	1	1	1	1	1	1	1	2	2	2	2	2
XP_047942178.1	transcription initiation factor IIB-2-like [Salvia hispanica]	2	2	6	16.71	0.719	-0.48	0.082451	0.397579	29.39	43.74	6.54	6	6	2	2	2	1	2	2	2	2	2	2	2	2
XP_047980130.1	stomatin-like protein 2, mitochondrial [Salvia hispanica]	3	1	12	16.51	0.905	-0.14	0.525058	0.910594	73.19	46.6	47.97	5	6	1	1	1		1	1	1	1	1	1	1	1
XP_047974657.1	BAG family molecular chaperone regulator 7-like [Salvia hispanica]	3	3	10	16.48	0.953	-0.07	0.698958	0.961986	27.04	12.9	15.41	6	6	2	2	2	1	1	1	2	2	2	2	2	2
XP_047939408.1	translation machinery-associated protein 22-like isoform X1 [Salvia hispanica]	1	1	10	16.38	0.648	-0.63	0.0253647	0.164186	26.42	34.47	17.51	6	6	1	1	1	1	1	1	1	1	1	1	1	1
XP_047969447.1	dolichyl-diphosphooligosaccharide--protein glycosyltransferase 48 kDa subunit-like [Salvia hispanica]	2	2	8	16.15	1.442	0.53	0.111224	0.473593	28.4	28.45	46.26	3	4	1	1	1				2	2	2			1
XP_047962930.1	protein NCA1 [Salvia hispanica]	4	4	11	16.14	0.807	-0.31	0.235863	0.700652	61.23	97.13	28.7	4	6	1	2	2	2			4	3	3	4	3	4
XP_047959805.1	uncharacterized protein LOC125205051 [Salvia hispanica]	1	1	12	16.08	0.845	-0.24	0.334897	0.796247	25.23	12.17	19.2	6	6	1	1	1	1	1	1	1	1	1	1	1	1
XP_047954752.1	pleckstrin homology domain-containing protein 1 [Salvia hispanica]	2	2	7	16.03	1.252	0.32	0.359276	0.822239	40.49	32.95	20.2	6	6	1	1	1	1	1	1	2	2	2	2	2	2
XP_047943479.1	glutamine--tRNA ligase, cytoplasmic [Salvia hispanica]	3	3	11	15.98	0.898	-0.16	0.499999	0.892225	41.53	72.77	22.44	6	6	3	3	3	2	1	1	3	3	3	2	3	3
XP_047976753.1	uncharacterized protein LOC125218968 [Salvia hispanica]	1	1	8	15.97	1.23	0.3	0.404965	0.870077	14.38	16.62	8.47	6	6	1	1	1	1	1	1	1	1	1	1	1	1
XP_047974042.1	DNA-directed RNA polymerases II, IV and V subunit 3-like [Salvia hispanica]	2	2	9	15.9	1.238	0.31	0.387119	0.849622	29.13	16.39	20.42	4	6	1	1	1			1	1	1	1	1	1	1
XP_047971124.1	succinate dehydrogenase [ubiquinone] iron-sulfur subunit 3, mitochondrial [Salvia hispanica]	1	1	6	15.87	0.795	-0.33	0.209826	0.677506	36.46	27.86	20.02	6	6	1	1	1	1	1	1	1	1	1	1	1	1
XP_047956619.1	serine/threonine protein phosphatase 2A regulatory subunit B''beta-like [Salvia hispanica]	3	3	14	15.65	1.142	0.19	0.633983	0.944782	50.31	31.23	20.24	6	6	2	2	2	2	1	2	2	2	2	2	2	2
XP_047939394.1	inositol-3-phosphate synthase [Salvia hispanica]	3	3	12	15.63	1.617	0.69	0.0321693	0.199576	38.81	13.95	19.37	6	6	2	2	2	2	2	2	2	2	2	2	2	2
XP_047976983.1	proteasome subunit alpha type-4-like isoform X1 [Salvia hispanica]	1	1	10	15.62	0.972	-0.04	0.766998	0.983679	15.04	8.54	19.54	5	6	1	1	1	1		1	1	1	1	1	1	1
XP_047940735.1	far upstream element-binding protein 2-like isoform X1 [Salvia hispanica]	3	2	9	15.55	1.132	0.18	0.663149	0.949605	30.17	27.36	14.68	6	6	1	1	1	1	1	1	1	1	1	1	1	1
XP_047971916.1	CXXC motif containing zinc binding protein [Salvia hispanica]	1	1	6	15.55	0.811	-0.3	0.244464	0.708692	13.86	13.81	10.25	6	6	1	1	1	1	1	1	1	1	1	1	1	1
XP_047971898.1	protein EXORDIUM-like 2 [Salvia hispanica]	3	3	12	15.54	1.054	0.08	0.92418	0.985965	35.94	23.72	10.52	6	6	3	3	3	3	1	2	3	3	3	2	3	3
XP_047949968.1	dynamin-related protein 5A-like [Salvia hispanica]	3	3	8	15.5	0.839	-0.25	0.318568	0.780901	36.76	48.76	9.05	6	6	3	3	3	2	2	1	3	3	3	3	3	3
XP_047940244.1	cytochrome b-c1 complex subunit 8-like [Salvia hispanica]	1	1	7	15.46	0.894	-0.16	0.486084	0.886919	36.64	19.42	24.43	6	6	1	1	1	1	1	1	1	1	1	1	1	1
XP_047976098.1	uncharacterized isomerase BH0283-like [Salvia hispanica]	2	2	7	15.43	1.731	0.79	0.013582	0.107171	25.47	17.98	18.51	6	6	1	1	1	1	1	1	1	1	1	1	1	1
XP_047943592.1	sucrose-phosphatase 1-like [Salvia hispanica]	4	4	13	15.41	1.108	0.15	0.738675	0.969415	33.49	26.44	43.91	5	6	1	1	1		1	1	2	2	2	2	1	1
XP_047967331.1	pyruvate kinase 1, cytosolic-like [Salvia hispanica]	4	2	9	15.28	0.885	-0.18	0.45618	0.88109	14.63	39.33	19.52	6	6	2	2	1	1	2	1	2	1	2	2	2	2
XP_047957674.1	coatomer subunit epsilon-1-like [Salvia hispanica]	4	3	21	15.28	0.888	-0.17	0.46728	0.88109	31.99	44.4	7.16	6	6	3	3	3	2	2	2	3	3	3	3	3	3
XP_047959473.1	heterogeneous nuclear ribonucleoprotein 1-like [Salvia hispanica]	1	1	8	15.19	0.788	-0.34	0.194811	0.653597	20.15	29.42	16.94	4	6	1	1	1	1			1	1	1	1	1	1
XP_047965121.1	ubiquitin-conjugating enzyme E2 variant 1C-like [Salvia hispanica]	1	1	7	15.18	0.905	-0.14	0.525847	0.910675	35.11	22.86	26.78	6	6	1	1	1	1	1	1	1	1	1	1	1	1
XP_047951151.1	ADP-ribosylation factor 1 [Salvia hispanica]	2	2	7	15.16	1.666	0.74	0.0222489	0.151424	29.24	14.82	19.81	3	6	2	2	2				2	2	2	2	2	2
XP_047957481.1	serine/threonine-protein phosphatase BSL1-like isoform X1 [Salvia hispanica]	2	1	8	15.15	0.01	-6.64	1e-17	1.34309e-16			7.49		3								1	1			1
XP_047948542.1	auxin-induced protein PCNT115-like [Salvia hispanica]	2	1	13	15.14	0.881	-0.18	0.443365	0.880664	44.26	36.32	37.89	6	6	1	1	1	1	1	1	1	1	1	1	1	1
XP_047971786.1	monothiol glutaredoxin-S17 [Salvia hispanica]	2	2	7	15.09	1.356	0.44	0.193296	0.651632	25.56	16.75	15	5	6	1	1	1		1	1	1	1	1	1	1	1
XP_047952242.1	major allergen Pru ar 1-like [Salvia hispanica]	2	2	6	15.08	1.065	0.09	0.887544	0.985965	47.81	19.4	18.83	5	6	1		1	1	1	1	2	2	2	2	2	2
XP_047958850.1	ADP-ribosylation factor-like protein 8c isoform X1 [Salvia hispanica]	2	2	5	14.93	1.721	0.78	0.0146152	0.112722	9.06	56.72	20.33	4	5	2	2	2			1		1	1	1	1	1
XP_047973873.1	OVARIAN TUMOR DOMAIN-containing deubiquitinating enzyme 1-like [Salvia hispanica]	1	1	6	14.87	1.11	0.15	0.731913	0.968595	12.67	5.1	15.57	3	5	1	1	1				1	1	1	1	1
XP_047980964.1	uncharacterized protein LOC125222416 isoform X1 [Salvia hispanica]	3	3	8	14.81	0.911	-0.13	0.546826	0.922951	28.74	62.41	28.21	6	6	3	3	3	1	3	1	3	3	3	2	3	2
XP_047950559.1	guanosine deaminase-like isoform X1 [Salvia hispanica]	1	1	4	14.79	0.926	-0.11	0.597013	0.934214	41.13	17.08	27.36	6	6	1	1	1	1	1	1	1	1	1	1	1	1
XP_047975780.1	UDP-sugar pyrophosphorylase-like [Salvia hispanica]	6	2	13	14.77	0.87	-0.2	0.409252	0.87021	85.07	50.93	51.83	5	6	1	1		1	1	1	2	2	2	1	1	2
XP_047979713.1	60S ribosomal protein L23 [Salvia hispanica]	2	2	8	14.76	1.272	0.35	0.32138	0.782877	35.61	25.81	8.36	6	6	2	2	2	2	2	2	2	2	2	2	2	2
XP_047966742.1	malonyl CoA-acyl carrier protein transacylase-like [Salvia hispanica]	3	3	18	14.72	0.793	-0.34	0.203513	0.665661	30.24	51.02	17.78	6	6	2	2	2	2	2	1	2	2	2	2	2	2
XP_047962582.1	uncharacterized protein LOC125207333 [Salvia hispanica]	4	4	9	14.59	0.769	-0.38	0.155868	0.573349	36.91	36.69	18.34	6	6	2	3	3	2	3	3	3	3	3	3	3	3
XP_047966636.1	annexin D7-like [Salvia hispanica]	2	2	9	14.55	1.052	0.07	0.931596	0.985965	23.97	8.47	19.65	6	6	2	2	1	2	2	2	2	2	2	2	2	2
XP_047945518.1	probable histone-arginine methyltransferase 1.3 isoform X1 [Salvia hispanica]	2	2	10	14.52	1.28	0.36	0.305351	0.77317	24.26	39.3	37.96	6	6	1	1	2	2	2	2	2	1	1	2	2	2
XP_047964701.1	dihydrolipoyllysine-residue acetyltransferase component 1 of pyruvate dehydrogenase complex, mitochondrial-like [Salvia hispanica]	3	1	10	14.52
XP_047972954.1	ferredoxin, root R-B1-like [Salvia hispanica]	1	1	8	14.46	0.01	-6.64	1e-17	1.34309e-16			12.66		6							1	1	1	1	1	1
XP_047970545.1	acetyl-coenzyme A carboxylase carboxyl transferase subunit beta, chloroplastic-like [Salvia hispanica]	1	1	9	14.44	1.018	0.03	0.94117	0.98731	51.5	34.56	37.58	6	6	1	1	1	1	1	1	1	1	1	1	1	1
XP_047943863.1	eukaryotic translation initiation factor 3 subunit J-like [Salvia hispanica]	4	4	10	14.43	0.928	-0.11	0.605458	0.934781	39.7	42.72	11.23	6	6	4	4	4	3	2	4	4	4	4	4	4	4
XP_047949404.1	translin [Salvia hispanica]	1	1	8	14.39	0.634	-0.66	0.019127	0.137595	27.06	23.5	19.52	6	6	1	1	1	1	1	1	1	1	1	1	1	1
XP_047946402.1	uncharacterized protein LOC125192792 [Salvia hispanica]	1	1	6	14.39	0.567	-0.82	0.00401743	0.0368874	52.3	41.79	18.45	6	6	1	1	1	1	1	1	1	1	1	1	1	1
XP_047961979.1	glucan endo-1,3-beta-glucosidase-like [Salvia hispanica]	2	2	8	14.38	1.053	0.07	0.930835	0.985965	35.79	17.17	13.47	6	6	2	2	2	2	2	2	2	2	2	2	2	2
XP_047975140.1	serine/threonine-protein phosphatase BSL3-like isoform X1 [Salvia hispanica]	2	1	7	14.33	1.226	0.29	0.414904	0.87021	33.39	15.86	26.41	4	6	1	1		1		1	1	1	1	1	1	1
XP_047962346.1	putative cytochrome c oxidase subunit 5b-like [Salvia hispanica]	2	1	6	14.27	0.01	-6.64	1e-17	1.34309e-16			48.89		6							1	1	1	1	1	1
XP_047938426.1	plant UBX domain-containing protein 4-like [Salvia hispanica]	3	1	11	14.17	0.832	-0.27	0.298406	0.761874	35.83	16.25	32.7	4	5	1		1	1	1		1	1	1	1		1
XP_047967591.1	zinc-finger homeodomain protein 1-like [Salvia hispanica]	2	2	9	14.12	0.901	-0.15	0.511984	0.902666	61.44	17.05	26.22	6	6	2	2	2	2	2	2	2	2	2	2	2	2
XP_047980719.1	glutathione reductase, chloroplastic [Salvia hispanica]	2	2	8	14.1	1.01	0.01	0.913032	0.985965	33.21	22.81	35.12	6	6	2	2	2	1	1	1	2	2	2	2	1	1
XP_047949302.1	lectin CPL-like [Salvia hispanica]	1	1	6	14.09	1.274	0.35	0.317411	0.780901	27.7	21.89	14.97	6	6	1	1	1	1	1	1	1	1	1	1	1	1
XP_047965993.1	protein FAM98A-like [Salvia hispanica]	2	2	8	14.06	0.996	-0.01	0.860103	0.985965	30.68	15.08	30.61	6	6	1	1	1	1	1	1	1	1	1	1	1	1
XP_047953829.1	polygalacturonase inhibitor-like [Salvia hispanica]	3	3	8	13.99	0.927	-0.11	0.602074	0.934214	59.18	64.96	29.86	6	6	2	2	1	3	3	3	3	2	3	3	2	3
XP_047967770.1	proteasome assembly chaperone 2 [Salvia hispanica]	1	1	8	13.98	0.841	-0.25	0.323932	0.785169	18.6	15.3	17.12	3	5	1	1	1				1	1	1	1		1
XP_047974517.1	angio-associated migratory cell protein [Salvia hispanica]	1	1	8	13.96	1.316	0.4	0.247753	0.712216	18.25	21.77	12.31	6	6	1	1	1	1	1	1	1	1	1	1	1	1
XP_047969622.1	YTH domain-containing protein ECT4-like [Salvia hispanica]	3	3	14	13.95	0.621	-0.69	0.0147263	0.112722	24.82	71.64	34.12	5	6	2	2	2		1	1	2	2	2	1	2	2
XP_047961335.1	probable nucleolar protein 5-2 [Salvia hispanica]	4	1	12	13.9	4.208	2.07	1.80536e-11	2.38666e-10	46.47	40.92	26.34	6	6	1	1	1	1	1	1	1	1	1	1	1	1
XP_047982752.1	pathogenesis-related leaf protein 6-like [Salvia hispanica]	2	2	6	13.87	0.01	-6.64	1e-17	1.34309e-16			20.17		5							1	1	1	1	1
XP_047960600.1	probable acyl-CoA dehydrogenase IBR3 [Salvia hispanica]	2	2	8	13.8	1.031	0.04	0.991881	1	19.14	31.5	16.05	6	6	2	2	1	2	2	2	2	1	2	2	2	2
XP_047980730.1	histidine--tRNA ligase, cytoplasmic-like [Salvia hispanica]	2	2	10	13.79	1.138	0.19	0.64393	0.944782	14.17	4.81	16.95	3	5	1	1	1				1	1	1		1	1
XP_047982506.1	spermatogenesis-associated protein 20-like [Salvia hispanica]	4	2	20	13.79	1.258	0.33	0.347474	0.812181	33.57	20.33	15.09	6	6	2	2	2	2	2	2	2	2	2	2	2	2
XP_047943286.1	serine/arginine-rich splicing factor RSZ22-like [Salvia hispanica]	1	1	5	13.71	0.947	-0.08	0.674397	0.952911	38.15	21.28	32.12	6	6	1	1	1	1	1	1	1	1	1	1	1	1
XP_047940985.1	copper methylamine oxidase-like isoform X1 [Salvia hispanica]	2	2	7	13.71	1.004	0.01	0.890284	0.985965	24.91	18.97	19.58	6	6	2	2	2	2	2	2	1	2	2	2	2	2
XP_047951801.1	stress-response A/B barrel domain-containing protein UP3-like [Salvia hispanica]	1	1	6	13.7	3.363	1.75	1.6251e-08	2.09356e-07	83.63	65.27	22.14	6	5	1	1	1	1	1	1	1	1	1	1		1
XP_047981940.1	polyadenylate-binding protein RBP47B' isoform X1 [Salvia hispanica]	3	3	8	13.66	1.05	0.07	0.939504	0.986382	22.11	8.04	47.12	6	6	2	2	2	2	2	2	1	2	1	2	2	2
XP_047951531.1	UBX domain-containing protein 1 [Salvia hispanica]	2	2	7	13.66	0.782	-0.35	0.181747	0.628647	40.15	34.97	17.38	5	6	1	1	1	1		1	1	1	1	1	1	1
XP_047946456.1	lectin CPL-like [Salvia hispanica]	2	2	14	13.58	1.145	0.19	0.625509	0.944782	61.2	51.03	49.33	6	6	1	2	2	2	2	2	1	1	2	2	2	2
XP_047967261.1	tropinone reductase-like 3 [Salvia hispanica]	2	2	7	13.54	0.859	-0.22	0.374731	0.83799	22.23	10.44	9.01	6	6	2	2	2	2	2	2	2	2	2	2	2	2
XP_047976103.1	binding partner of ACD11 1-like isoform X1 [Salvia hispanica]	3	3	6	13.52	0.01	-6.64	1e-17	1.34309e-16			16.82		6							1	1	1	1	1	1
XP_047955228.1	glucosidase 2 subunit beta [Salvia hispanica]	1	1	7	13.46	0.997	0	0.861131	0.985965	19.97	14.71	14.66	6	6	1	1	1	1	1	1	1	1	1	1	1	1
XP_047942490.1	peptidyl-prolyl cis-trans isomerase FKBP53-like [Salvia hispanica]	3	3	6	13.24	0.637	-0.65	0.02058	0.145703	36.9	46.01	12.45	6	6	2	2	2	2	1	2	3	3	3	2	2	3
XP_047940904.1	zinc finger BED domain-containing protein DAYSLEEPER [Salvia hispanica]	3	3	7	13.1	0.528	-0.92	0.00128699	0.0129468	73.65	79.6	17.12	6	6	2	2	2	1	1	1	2	3	3	3	3	2
XP_047941864.1	40S ribosomal protein S11-2 [Salvia hispanica]	1	1	6	13.07	0.53	-0.92	0.00137687	0.0136874	88.78	65.68	39.86	6	6	1	1	1	1	1	1	1	1	1	1	1	1
XP_047949645.1	aspartic proteinase A1-like [Salvia hispanica]	3	3	8	12.91	1.055	0.08	0.920954	0.985965	38.64	19.84	11.03	6	6	2	3	2	3	3	3	3	3	3	3	3	3
XP_047959399.1	DEAD-box ATP-dependent RNA helicase 20 [Salvia hispanica]	4	3	11	12.88	1.332	0.41	0.224979	0.69157	46.06	36.94	14.5	6	6	1	1	1	1	1	1	3	2	3	2	2	1
XP_047940779.1	thioredoxin H2-like [Salvia hispanica]	3	3	7	12.83	1.031	0.04	0.990335	1	29.92	26.97	11.47	6	6	2	2	2	2	2	2	2	2	2	2	2	2
XP_047961189.1	protein MODIFIER OF SNC1 11-like isoform X1 [Salvia hispanica]	1	1	9	12.81	0.733	-0.45	0.100325	0.447018	20.67	9.49	16.84	3	6		1	1		1		1	1	1	1	1	1
XP_047949776.1	ran-binding protein 1 homolog c-like [Salvia hispanica]	1	1	5	12.79	0.691	-0.53	0.0535479	0.299134	28.83	16.43	20.99	6	6	1	1	1	1	1	1	1	1	1	1	1	1
XP_047956957.1	plant UBX domain-containing protein 4-like [Salvia hispanica]	3	1	8	12.71	0.01	-6.64	1e-17	1.34309e-16			55.72		5							1	1		1	1	1
XP_047950681.1	26S rRNA (cytosine-C(5))-methyltransferase NOP2B-like [Salvia hispanica]	1	1	5	12.68	1.153	0.21	0.599859	0.934214	18.74	22.1	16.7	3	6	1	1	1				1	1	1	1	1	1
XP_047972341.1	protein TRI1-like [Salvia hispanica]	1	1	6	12.6	0.639	-0.65	0.0213703	0.146233	21.87	10.32	20.95	3	3	1	1	1				1	1	1
XP_047942468.1	protein GAMETE CELL DEFECTIVE 1, mitochondrial [Salvia hispanica]	1	1	5	12.52	0.01	-6.64	1e-17	1.34309e-16			21.77		6							1	1	1	1	1	1
XP_047959451.1	uncharacterized protein LOC125204766 [Salvia hispanica]	1	1	6	12.49	0.782	-0.35	0.182146	0.629165	21.32	17.82	14.84	6	6	1	1	1	1	1	1	1	1	1	1	1	1
XP_047958694.1	H/ACA ribonucleoprotein complex subunit 3-like protein [Salvia hispanica]	1	1	4	12.44	0.813	-0.3	0.250779	0.717933	23.8	21.69	10.82	5	5	1	1		1	1	1	1	1	1	1		1
XP_047942371.1	uncharacterized protein LOC125189165 isoform X1 [Salvia hispanica]	1	1	9	12.33	0.766	-0.38	0.151008	0.563838	21.61	12.85	24.61	5	5	1	1	1	1		1	1	1	1	1	1
XP_047956148.1	tubulin-folding cofactor A [Salvia hispanica]	2	2	6	12.13	0.626	-0.68	0.016451	0.124367	25.2	22.81	18.82	6	6	1	1	1	1	1	1	1	1	1	1	1	1
XP_047944955.1	ras-related protein YPT3-like [Salvia hispanica]	2	1	5	12.07	1.492	0.58	0.0788648	0.38558	44.67	33.48	20.96	6	6	1	1	1	1	1	1	1	1	1	1	1	1
XP_047957868.1	eukaryotic translation initiation factor 6-2 [Salvia hispanica]	2	2	8	12	1.12	0.16	0.699527	0.961986	20.04	13.41	5.95	6	6	2	2	2	2	2	2	2	2	2	2	2	2
XP_047978229.1	serine carboxypeptidase-like 13 [Salvia hispanica]	1	1	7	11.94	0.892	-0.16	0.481805	0.885323	32.83	25.12	17.02	6	6	1	1	1	1	1	1	1	1	1	1	1	1
XP_047940621.1	topless-related protein 1 isoform X1 [Salvia hispanica]	2	1	5	11.91	1.061	0.08	0.902203	0.985965	33.62	8.04	28.56	3	6	1	1	1				1	1	1	1	1	1
XP_047971868.1	2-hydroxyacyl-CoA lyase-like [Salvia hispanica]	2	2	5	11.86	1.006	0.01	0.895909	0.985965	39.01	17.15	13.05	6	6	1	2	2	1	2	2	2	2	2	2	2	2
XP_047950165.1	ATPase GET3A [Salvia hispanica]	3	3	6	11.86	0.952	-0.07	0.694885	0.959314	38.15	23.72	20.19	5	4	1	1	1	1	1			1	1	1	1
XP_047958237.1	NADH dehydrogenase [ubiquinone] iron-sulfur protein 4, mitochondrial [Salvia hispanica]	1	1	5	11.75	0.901	-0.15	0.511868	0.902666	33.58	32.23	16.47	4	6	1	1	1		1		1	1	1	1	1	1
XP_047971682.1	glutamine-dependent NAD(+) synthetase [Salvia hispanica]	4	4	7	11.67	1.341	0.42	0.212031	0.677695	32.66	11.53	59.37	3	6	3	3	3				1	3	3	3	3	1
XP_047975183.1	uridine kinase-like protein 3 isoform X1 [Salvia hispanica]	3	2	7	11.65
XP_047967531.1	uncharacterized protein LOC125211681 [Salvia hispanica]	3	3	6	11.62	1.1	0.14	0.767075	0.983679	20.31	12.66	41.99	6	6	1	1	1	1	1	1	3	2	3	3	1	1
XP_047971694.1	actin-depolymerizing factor 3-like [Salvia hispanica]	2	1	14	11.59	1.614	0.69	0.0328193	0.202613	37.85	25.16	26.02	6	6	1	1	1	1	1	1	1	1	1	1	1	1
XP_047966547.1	pyruvate kinase, cytosolic isozyme-like [Salvia hispanica]	3	3	13	11.57	1.012	0.02	0.918001	0.985965	50.59	10.02	24.99	6	6	2	2	2	2	2	2	3	3	3	2	2	3
XP_047969362.1	26S proteasome regulatory subunit RPN13 [Salvia hispanica]	2	2	6	11.55	0.897	-0.16	0.498115	0.891382	23.98	31.37	19.45	5	6	2	2	2	1		1	2	2	2	2	2	1
XP_047964424.1	mitochondrial import receptor subunit TOM7-1-like [Salvia hispanica]	2	2	5	11.55
XP_047962381.1	probable L-ascorbate peroxidase 6, chloroplastic/mitochondrial isoform X1 [Salvia hispanica]	3	3	9	11.38	0.889	-0.17	0.470477	0.88109	40.88	36.81	31.45	5	6	1	1	1		1	1	2	2	2	2	1	2
XP_047956166.1	epoxide hydrolase A-like [Salvia hispanica]	2	2	6	11.29	1.278	0.35	0.309036	0.773929	22.85	18.79	17.98	6	5	1	1	1	1	1	1	1	1	1	1		1
XP_047982924.1	probable aspartyl protease At4g16563 [Salvia hispanica]	1	1	6	11.29	0.977	-0.03	0.787844	0.985965	31.23	27.96	21.33	6	6	1	1	1	1	1	1	1	1	1	1	1	1
XP_047940905.1	protein transport protein Sec24-like At4g32640 isoform X1 [Salvia hispanica]	1	1	5	11.27	1.468	0.55	0.0928224	0.43154	41.91	13.65	48	5	5	1	1	1		1	1	1	1	1	1		1
XP_047959789.1	calreticulin-3 [Salvia hispanica]	1	1	6	11.2	1.137	0.19	0.646804	0.944782	16.97	15.13	11.01	5	6	1	1	1	1		1	1	1	1	1	1	1
XP_047942295.1	heterogeneous nuclear ribonucleoprotein 1-like [Salvia hispanica]	1	1	6	11.17	0.01	-6.64	1e-17	1.34309e-16			6.37		4							1	1	1	1
XP_047942261.1	ATP-dependent Clp protease proteolytic subunit 2, mitochondrial-like [Salvia hispanica]	2	2	6	11.1	0.957	-0.06	0.711631	0.962951	33.12	19.4	25.51	6	6	1	1	1	1	1	1	1	1	2	2	1	2
XP_047981203.1	plant UBX domain-containing protein 8-like isoform X1 [Salvia hispanica]	5	5	12	11.02	0.923	-0.12	0.587294	0.934214	37.95	56.63	26.36	6	6	3	3	3	1	2	2	4	4	4	2	4	4
XP_047959663.1	LOW QUALITY PROTEIN: D-3-phosphoglycerate dehydrogenase 1, chloroplastic-like [Salvia hispanica]	2	1	6	10.95	1.436	0.52	0.115134	0.484523	30.76	20.42	42.3	4	6		1	1	1		1	1	1	1	1	1	1
XP_047981809.1	scopoletin glucosyltransferase-like [Salvia hispanica]	1	1	5	10.95	1.158	0.21	0.587956	0.934214	14.92	16.82	11.31	3	5	1	1	1				1	1	1		1	1
XP_047959434.1	uncharacterized protein PF3D7_1120000-like isoform X1 [Salvia hispanica]	2	1	8	10.94	0.666	-0.59	0.0356108	0.215533	34.41	7.32	24.22	3	6	1	1	1				1	1	1	1	1	1
XP_047941855.1	glycerol kinase [Salvia hispanica]	3	3	13	10.94	1.203	0.27	0.467001	0.88109	37.95	35.74	33.45	6	6	3	3	2	2	3	3	2	3	3	3	3	3
XP_047954801.1	neutral ceramidase 2-like [Salvia hispanica]	2	2	5	10.93	0.776	-0.37	0.168915	0.600862	20.55	16.04	12.4	6	5	1	1	1	1	1	1	1	1	1		1	1
XP_047946559.1	PITH domain-containing protein At3g04780-like [Salvia hispanica]	1	1	6	10.87	0.981	-0.03	0.801917	0.985965	15.48	17.65	21.26	3	6	1	1	1				1	1	1	1	1	1
XP_047954509.1	anthranilate synthase alpha subunit 2, chloroplastic-like [Salvia hispanica]	3	3	13	10.85	1.119	0.16	0.705283	0.961986	26.84	16.67	10.1	6	6	3	3	3	3	3	3	3	3	3	3	3	3
XP_047972458.1	putative BPI/LBP family protein At1g04970 [Salvia hispanica]	2	2	14	10.85	1.3	0.38	0.273003	0.740421	17.04	12.02	21.84	6	6	1	1	1	1	1	1	2	2	2	2	2	2
XP_047954724.1	uncharacterized protein LOC125200930 [Salvia hispanica]	4	3	10	10.83	2.119	1.08	0.00058681	0.00612271	24.91	9.9	19.16	5	6	1	1	1	1	1		1	1	1	1	1	1
XP_047967019.1	serine hydroxymethyltransferase 3, chloroplastic-like [Salvia hispanica]	3	3	6	10.82	1.182	0.24	0.521174	0.909338	15.1	16.22	12.68	6	6	2	2	2	2	2	2	2	1	2	2	2	2
XP_047963050.1	IAA-amino acid hydrolase ILR1-like 4 [Salvia hispanica]	1	1	5	10.72	0.935	-0.1	0.631398	0.944782	21.78	10.95	16.81	6	6	1	1	1	1	1	1	1	1	1	1	1	1
XP_047965450.1	nuclear pore complex protein NUP98A-like [Salvia hispanica]	2	2	8	10.71	1.108	0.15	0.738243	0.969415	19.37	10.84	37.23	5	6	1	1	1	1	1		1	1	1	2	2	2
XP_047956494.1	dirigent protein 21-like [Salvia hispanica]	3	3	5	10.71	0.846	-0.24	0.338758	0.803159	42.79	54.28	61.6	4	6			1	2	2	2	2	1	2	3	3	3
XP_047966689.1	uncharacterized protein LOC125211055 [Salvia hispanica]	1	1	11	10.67	0.849	-0.24	0.347507	0.812181	40.18	29.13	6.04	6	6	1	1	1	1	1	1	1	1	1	1	1	1
XP_047966566.1	uncharacterized protein OsI_027940-like [Salvia hispanica]	2	2	4	10.65	0.764	-0.39	0.148091	0.561281	40.92	25.04	33.71	5	6	2	2	2		2	1	2	2	2	2	1	2
XP_047945103.1	nudix hydrolase 16, mitochondrial-like isoform X1 [Salvia hispanica]	1	1	5	10.63	2.979	1.58	4.00938e-07	4.93838e-06	97.11	71.97	51.14	6	5	1	1	1	1	1	1		1	1	1	1	1
XP_047941837.1	peptide methionine sulfoxide reductase A1-like [Salvia hispanica]	1	1	6	10.6	1.026	0.04	0.972546	0.99422	17.53	15.56	13.1	6	6	1	1	1	1	1	1	1	1	1	1	1	1
XP_047982120.1	dihydrolipoyllysine-residue acetyltransferase component 5 of pyruvate dehydrogenase complex, chloroplastic [Salvia hispanica]	4	3	15	10.59	1.037	0.05	0.987321	0.999994	47.52	50.35	31.84	6	6	3	2	3	2	2	2	3	2	3	2	3	3
XP_047947791.1	(S)-ureidoglycine aminohydrolase [Salvia hispanica]	2	2	7	10.54	0.92	-0.12	0.576877	0.934214	52.17	42.4	9.9	6	6	1	1	1	1	1	1	1	1	1	1	1	1
XP_047956522.1	cinnamoyl-CoA reductase 1-like [Salvia hispanica]	1	1	10	10.5	1.319	0.4	0.243466	0.708664	35.82	15	38.47	6	6	1	1	1	1	1	1	1	1	1	1	1	1
XP_047964048.1	plastidial pyruvate kinase 2-like [Salvia hispanica]	5	5	8	10.48	1.535	0.62	0.0581803	0.316849	62.41	21.96	54.48	3	4	2	2	2				4	4	4	1
XP_047982961.1	proline--tRNA ligase, cytoplasmic-like [Salvia hispanica]	4	4	14	10.38	1.414	0.5	0.133403	0.534671	40.07	38.46	31.34	6	6	3	3	3	2	2	2	4	4	4	4	4	3
XP_047982933.1	ribulose-phosphate 3-epimerase, cytoplasmic isoform [Salvia hispanica]	2	2	7	10.37	0.904	-0.15	0.522342	0.909596	26.62	24.98	15.44	6	6	1	1	1	1	1	1	1	1	1	1	1	1
XP_047966545.1	serine/threonine-protein phosphatase PP1 isozyme 2-like [Salvia hispanica]	1	1	8	10.37	1.375	0.46	0.171377	0.601009	24.97	22.22	11.08	5	6	1	1	1	1	1		1	1	1	1	1	1
XP_047948063.1	37S ribosomal protein MRP17, mitochondrial-like [Salvia hispanica]	1	1	5	10.35	1.677	0.75	0.0205369	0.145703	21.5	17.08	14.23	5	5	1	1	1	1	1		1		1	1	1	1
XP_047970445.1	nuclear pore complex protein NUP50A-like [Salvia hispanica]	3	1	7	10.22	0.01	-6.64	1e-17	1.34309e-16			30.13		5							1	1	1	1		1
XP_047982099.1	LOW QUALITY PROTEIN: xanthine dehydrogenase 1-like [Salvia hispanica]	3	3	6	10.16	1.179	0.24	0.52832	0.912481	29.39	20.02	17.41	6	6	2	3	3	2	2	3	2	3	2	3	3	3
XP_047972224.1	probable pre-mRNA-splicing factor ATP-dependent RNA helicase DEAH2 isoform X1 [Salvia hispanica]	1	1	6	10.16	0.01	-6.64	1e-17	1.34309e-16			10.17		6							1	1	1	1	1	1
XP_047939932.1	cysteine proteinase inhibitor A-like [Salvia hispanica]	2	2	6	10.13	1.21	0.28	0.450382	0.880664	30.89	27.24	12.77	5	6	1	1	1		1	1	1	1	1	1	1	1
XP_047965370.1	hevamine-A-like [Salvia hispanica]	1	1	4	10.09	1.199	0.26	0.477593	0.885323	19.11	19.89	8.98	5	4	1	1		1	1	1	1	1	1	1
XP_047961994.1	transmembrane emp24 domain-containing protein p24delta3-like, partial [Salvia hispanica]	2	2	6	10.06	1.467	0.55	0.0935306	0.431746	40.24	33.07	42.48	6	6	2	2	2	2	2	1	2	2	2	1	1	2
XP_047946748.1	acyl carrier protein 1, chloroplastic-like [Salvia hispanica]	1	1	5	10.06	0.829	-0.27	0.289762	0.753583	18.95	15.03	12.86	5	6	1	1	1	1		1	1	1	1	1	1	1
XP_047947570.1	ribonuclease 2 [Salvia hispanica]	2	2	6	10.05	0.995	-0.01	0.854951	0.985965	94	53.84	82	6	6	1	1	1	1	1	1	1	2	2	1	2	1
XP_047940572.1	importin-5-like [Salvia hispanica]	2	2	5	10.04	1.725	0.79	0.0141628	0.11106	34.75	39.72	44.15	6	6	2	2	2	2	1	1	2	2	2	2	1	1
XP_047954924.1	7-deoxyloganetic acid glucosyl transferase-like [Salvia hispanica]	4	4	7	9.95	0.912	-0.13	0.547717	0.923838	60.7	65.82	41.31	6	6	2	2	2	1	1	2	2	4	4	4	2	3
XP_047943373.1	iron-sulfur cluster assembly protein 1-like [Salvia hispanica]	2	2	7	9.92	0.603	-0.73	0.00987212	0.0822676	79.28	33.7	14.11	6	6	2	2	2	2	2	2	2	2	2	2	2	2
XP_047976572.1	V-type proton ATPase subunit E-like [Salvia hispanica]	3	3	5	9.91	0.98	-0.03	0.797006	0.985965	28.13	24.22	10.02	6	6	2	2	2	2	1	2	2	2	2	2	2	2
XP_047975415.1	zinc finger CCCH domain-containing protein 11-like [Salvia hispanica]	3	3	6	9.86	0.762	-0.39	0.145067	0.558375	14.77	53	36.55	5	6	1	1	2	1		1	2	2	2	2	1	2
XP_047940360.1	ABC transporter F family member 1-like [Salvia hispanica]	5	5	8	9.86	1.016	0.02	0.933005	0.985965	24.94	20.79	9.67	6	6	3	3	3	2	2	2	3	3	3	3	3	3
XP_047939785.1	probable steroid-binding protein 3 [Salvia hispanica]	3	3	4	9.8	0.871	-0.2	0.410983	0.87021	27.38	34.62	25.05	6	6	3	3	3	1	3	3	3	3	3	3	2	3
XP_047957362.1	alpha-L-fucosidase 3-like [Salvia hispanica]	2	2	5	9.8	0.727	-0.46	0.0915042	0.430257	41.66	45.57	45.95	6	6	2	2	2	2	1	2	2	1	2	2	1	1
XP_047958264.1	aromatic aminotransferase ISS1 [Salvia hispanica]	1	1	5	9.72	1.207	0.27	0.458246	0.88109	24.27	18.91	11.19	5	6	1	1	1	1		1	1	1	1	1	1	1
XP_047978870.1	uridine/cytidine kinase UKL1, chloroplastic-like [Salvia hispanica]	2	1	10	9.71	1.786	0.84	0.00887058	0.0751618	70.61	66.64	17.42	5	6	1		1	1	1	1	1	1	1	1	1	1
XP_047969529.1	multiple organellar RNA editing factor 8, chloroplastic/mitochondrial [Salvia hispanica]	1	1	3	9.71	1.008	0.01	0.902491	0.985965	15.71	15.7	14.73	6	6	1	1	1	1	1	1	1	1	1	1	1	1
XP_047964541.1	protein GET4 isoform X1 [Salvia hispanica]	3	3	4	9.65	1.212	0.28	0.445234	0.880664	21.64	36.22	21.11	6	6	2	2	2	1	1	2	2	1	2	2	2	2
XP_047982980.1	60S ribosomal protein L30-like [Salvia hispanica]	2	2	4	9.63	0.697	-0.52	0.0589778	0.316849	16.92	45.07	12.23	5	6	1	2	2	1	2		1	2	2	1	2	2
XP_047971820.1	actin-depolymerizing factor 3-like [Salvia hispanica]	2	1	10	9.5	1.749	0.81	0.0117724	0.0943661	58.37	29.7	48.82	6	6	1	1	1	1	1	1	1	1	1	1	1	1
XP_047947586.1	subtilisin-like protease SBT1.7 [Salvia hispanica]	2	2	12	9.5	1.106	0.15	0.746572	0.975216	26.32	18.64	27.03	5	6	1	1		1	1	1	2	1	2	1	2	2
XP_047977443.1	electron transfer flavoprotein subunit alpha, mitochondrial [Salvia hispanica]	3	3	5	9.45	0.01	-6.64	1e-17	1.34309e-16			14.77		4							1	1	1			1
XP_047954409.1	SNW/SKI-interacting protein A-like [Salvia hispanica]	2	2	5	9.41	0.765	-0.39	0.149156	0.561281	19.07	14.78	29.16	6	6	1	1	1	1	1	1	2	2	2	2	1	2
XP_047970481.1	signal recognition particle 9 kDa protein-like [Salvia hispanica]	2	2	4	9.4	1.491	0.58	0.0792905	0.385852	31.84	22.88	17.83	6	6	1	1	1	1	1	1	2	2	2	2	2	2
XP_047951777.1	NASP-related protein sim3-like [Salvia hispanica]	4	4	13	9.34	0.936	-0.1	0.634732	0.944782	41.68	36.66	63.84	6	6	1	1	1	1	1	1	3	3	3	3	2	3
XP_047963507.1	desiccation-related protein PCC13-62-like [Salvia hispanica]	1	1	5	9.33
XP_047965390.1	pyridoxine/pyridoxamine 5'-phosphate oxidase 1, chloroplastic-like [Salvia hispanica]	2	2	6	9.32	1.457	0.54	0.10038	0.447018	23.78	52.15	11.63	6	6	2	2	2	1	1	2	2	2	2	2	2	2
XP_047939780.1	2-haloacrylate reductase-like [Salvia hispanica]	2	1	4	9.29
XP_047973944.1	reticulon-like protein B2 [Salvia hispanica]	3	3	5	9.28	1.086	0.12	0.81208	0.985965	44.64	82.62	65.43	5	6	2	2	2	1	1		3	2	2	3	2	1
XP_047947544.1	probable sucrose-phosphate synthase 1 [Salvia hispanica]	2	2	7	9.27	1.16	0.21	0.580978	0.934214	24.93	12.18	6.26	6	6	2	2	2	2	2	2	2	2	2	2	2	2
XP_047967867.1	probable prefoldin subunit 5 [Salvia hispanica]	3	3	4	9.26	0.91	-0.14	0.542177	0.92219	38.89	47.13	33.74	6	6	1	2	1	2	1	2	3	3	3	3	3	2
XP_047948014.1	protein CutA, chloroplastic-like isoform X1 [Salvia hispanica]	1	1	7	9.26	1.075	0.1	0.849575	0.985965	36.53	30.27	20.75	4	6		1	1	1		1	1	1	1	1	1	1
XP_047955897.1	multiprotein-bridging factor 1b-like [Salvia hispanica]	2	2	7	9.22	0.425	-1.23	2.118e-05	0.000245318	51.67	41.9	70.23	4	6	1	1	1			1	2	2	2	1	1	1
XP_047969348.1	polyadenylate-binding protein RBP47-like isoform X1 [Salvia hispanica]	1	1	6	9.21	0.601	-0.74	0.00935535	0.0784793	22.96	17.64	12.91	4	6	1	1	1	1			1	1	1	1	1	1
XP_047949996.1	phytochrome-associated serine/threonine-protein phosphatase 3 [Salvia hispanica]	2	2	9	9.17	1.302	0.38	0.268758	0.734311	20.93	24.6	19.11	6	6	2	2	2	1	2	1	2	2	2	2	2	2
XP_047972869.1	transcription initiation factor TFIID subunit 15 [Salvia hispanica]	1	1	3	9.14	0.01	-6.64	1e-17	1.34309e-16			17.3		3							1		1	1
XP_047946196.1	acid phosphatase 1-like [Salvia hispanica]	3	3	23	9.1	1.388	0.47	0.158167	0.577963	22.36	27.87	36.68	6	6	3	2	3	2	3	3	2	2	3	3	3	3
XP_047983164.1	phenylacetaldehyde reductase-like [Salvia hispanica]	1	1	4	9.05	0.832	-0.27	0.298358	0.761874	24.4	13.07	18.24	5	6	1	1	1		1	1	1	1	1	1	1	1
XP_047962399.1	uncharacterized protein LOC125207198 [Salvia hispanica]	3	3	7	9.05	0.908	-0.14	0.536325	0.920293	20.31	80.95	38.01	5	6		1	1	1	2	1	2	2	3	2	2	3
XP_047959301.1	ras-related protein Rab11B-like [Salvia hispanica]	3	2	4	9.02	2.128	1.09	0.000546823	0.0057771	35.42	27.64	26.8	6	3	1	1	1	1	1	1			1	1	1
XP_047963350.1	uncharacterized protein LOC125207889 [Salvia hispanica]	2	2	8	9	0.829	-0.27	0.292077	0.753723	26.71	28.37	14.65	6	6	2	2	2	1	2	2	2	2	2	2	2	2
XP_047945254.1	LL-diaminopimelate aminotransferase, chloroplastic-like [Salvia hispanica]	1	1	6	8.91	1.203	0.27	0.466474	0.88109	25.57	20.74	12.95	6	6	1	1	1	1	1	1	1	1	1	1	1	1
XP_047982317.1	thioredoxin-like protein Clot [Salvia hispanica]	3	3	14	8.9	0.722	-0.47	0.0855082	0.408917	35.4	62.54	17.09	6	6	3	3	3	1	1	2	3	3	3	3	3	3
XP_047966732.1	spermatogenesis-associated protein 20-like isoform X1 [Salvia hispanica]	3	1	12	8.88	1.19	0.25	0.498843	0.891422	24.1	25.97	12.23	4	5	1	1	1			1	1	1	1	1		1
XP_047958975.1	acyl carrier protein 1, chloroplastic-like [Salvia hispanica]	1	1	4	8.74	0.638	-0.65	0.0209278	0.145818	19.93	16.49	12.63	6	6	1	1	1	1	1	1	1	1	1	1	1	1
XP_047972754.1	U-box domain-containing protein 9-like [Salvia hispanica]	1	1	9	8.71	0.952	-0.07	0.694379	0.959314	35.57	27.78	20.87	6	6	1	1	1	1	1	1	1	1	1	1	1	1
XP_047941188.1	glycine-rich RNA-binding protein blt801-like isoform X1 [Salvia hispanica]	1	1	4	8.71
XP_047967646.1	monodehydroascorbate reductase-like [Salvia hispanica]	2	2	4	8.61	1.215	0.28	0.439361	0.880664	23.38	18.82	8.84	6	6	1	1	1	1	1	1	2	2	2	2	2	2
XP_047956553.1	vacuolar-sorting receptor 6-like [Salvia hispanica]	2	1	4	8.52	0.843	-0.25	0.329535	0.792454	51.63	47.82	24.3	6	6	1	1	1	1	1	1	1	1	1	1	1	1
XP_047952036.1	WD repeat-containing protein VIP3 [Salvia hispanica]	1	1	6	8.48	1.067	0.09	0.87785	0.985965	24.48	18.78	14.62	5	6	1	1	1	1	1		1	1	1	1	1	1
XP_047953296.1	PITH domain-containing protein 1 [Salvia hispanica]	1	1	4	8.25	0.71	-0.49	0.0719728	0.3645	18.38	14.35	13.05	5	6	1	1		1	1	1	1	1	1	1	1	1
XP_047955802.1	sterol carrier protein 2-like [Salvia hispanica]	2	2	9	8.25	0.629	-0.67	0.0174049	0.129257	19.49	22.99	6.37	6	6	2	2	2	2	2	2	2	2	2	2	2	2
XP_047971630.1	uncharacterized protein LOC125214585 [Salvia hispanica]	4	4	12	8.24	1.358	0.44	0.191579	0.646708	46.81	59.3	51.75	6	6	3	3	2	2	3	1	2	3	3	3	2	2
XP_047974626.1	quinone oxidoreductase-like protein 2 homolog [Salvia hispanica]	2	2	4	8.15	0.92	-0.12	0.576877	0.934214	15.07	11.85	11.65	6	6	1	1	1	1	1	1	1	2	2	2	2	1
XP_047939317.1	acyl-protein thioesterase 2-like [Salvia hispanica]	2	2	3	8.07	0.89	-0.17	0.474024	0.883662	33.83	27.93	12.66	6	6	1	1	1	1	1	1	1	1	1	1	1	1
XP_047944707.1	PHD finger protein ALFIN-LIKE 5-like [Salvia hispanica]	2	2	9	8.07	0.693	-0.53	0.0559607	0.308517	58.7	47.74	9.36	6	6	2	2	2	1	2	2	2	2	2	2	2	2
XP_047946206.1	ran guanine nucleotide release factor-like [Salvia hispanica]	1	1	13	8	1.305	0.38	0.264901	0.732505	62.32	23.49	60.27	6	6	1	1	1	1	1	1	1	1	1	1	1	1
XP_047971575.1	protein adenylyltransferase SelO [Salvia hispanica]	3	3	7	7.98	1.089	0.12	0.803193	0.985965	20.46	27.05	16.96	5	6	3	3	3		1	2	3	3	3	3	2	3
XP_047971222.1	N-carbamoylputrescine amidase [Salvia hispanica]	4	4	13	7.82	1.025	0.04	0.968618	0.99422	43.01	24.03	18.25	6	6	4	4	4	4	4	3	4	4	4	4	4	4
XP_047960719.1	60S ribosomal protein L27a-2-like [Salvia hispanica]	2	2	9	7.79	0.708	-0.5	0.0695691	0.354872	37.75	27.45	40.5	5	6	1		1	1	1	1	2	2	2	2	2	2
XP_047982829.1	late embryogenesis abundant protein D-34-like [Salvia hispanica]	2	2	16	7.74	0.519	-0.95	0.000981294	0.00995087	44.79	80.69	33.06	6	6	2	2	2	1	1	1	1	1	1	1	1	1
XP_047944702.1	omega-amidase, chloroplastic-like [Salvia hispanica]	2	2	4	7.72	1.088	0.12	0.804528	0.985965	20.29	6.65	13.82	6	6	2	2	2	2	2	2	2	2	2	2	2	2
XP_047978493.1	U5 small nuclear ribonucleoprotein 40 kDa protein-like [Salvia hispanica]	2	2	4	7.72	1.22	0.29	0.427907	0.876675	24.47	34.1	24.53	4	6		1	1	1	1		1	1	1	1	1	1
XP_047967802.1	cold shock domain-containing protein 3-like [Salvia hispanica]	1	1	7	7.72	0.01	-6.64	1e-17	1.34309e-16			25.44		5							1		1	1	1	1
XP_047960305.1	DNA-directed RNA polymerases II and IV subunit 5A-like [Salvia hispanica]	1	1	4	7.68	0.657	-0.61	0.0298733	0.186708	18.51	13.5	18.99	6	6	1	1	1	1	1	1	1	1	1	1	1	1
XP_047970684.1	fasciclin-like arabinogalactan protein 7 [Salvia hispanica]	2	2	5	7.68	1.839	0.88	0.00583091	0.0507691	37.23	21.23	34.88	6	6	1	1	1	1	1	1	1	1	1	1	1	1
XP_047959712.1	villin-3 isoform X1 [Salvia hispanica]	3	3	10	7.63	1.127	0.17	0.680111	0.955512	43.77	65.97	36.95	5	4	1		1	1	1	1	1		1	1		1
XP_047977085.1	importin subunit beta-1-like [Salvia hispanica]	1	1	4	7.63	1.311	0.39	0.255586	0.727019	34.96	5.19	26.78	3	3	1	1	1				1	1	1
XP_047973178.1	selenium-binding protein 1-like [Salvia hispanica]	2	1	5	7.62	100	6.64	1e-17	1.34309e-16		11.15		4		1	1	1			1
XP_047948074.1	eukaryotic translation initiation factor-like [Salvia hispanica]	4	2	14	7.6	0.839	-0.25	0.318197	0.780901	22.1	36.89	19.1	4	6	1	1	1	1			1	1	1	1	1	1
XP_047968803.1	coatomer subunit beta-1-like [Salvia hispanica]	4	4	6	7.54	1.353	0.44	0.197311	0.655251	49.78	42.52	40.3	5	6	2	2	2	1	2		3	2	3	3	3	2
XP_047939716.1	phenylacetaldehyde reductase-like [Salvia hispanica]	1	1	2	7.53	1.373	0.46	0.173997	0.608506	26.14	18.25	17.36	4	5	1	1	1		1		1		1	1	1	1
XP_047948335.1	ubiquitin carboxyl-terminal hydrolase MINDY-2-like [Salvia hispanica]	3	3	8	7.46	1.086	0.12	0.81223	0.985965	28.54	9.05	38.13	3	6	2	2	2				2	2	2	1	1	1
XP_047969372.1	abscisic-aldehyde oxidase-like isoform X1 [Salvia hispanica]	3	3	6	7.46	1.127	0.17	0.678133	0.955512	20.45	44.65	8.17	6	6	2	2	2	2	1	1	2	2	2	2	2	2
XP_047954933.1	protein transport protein Sec24-like At3g07100 isoform X1 [Salvia hispanica]	2	2	6	7.41	1.308	0.39	0.259711	0.727019	23.25	56.22	7.64	6	6	2	2	1	1	1	2	2	2	2	2	2	2
XP_047973753.1	2,3-dimethylmalate lyase-like [Salvia hispanica]	1	1	5	7.33	1.765	0.82	0.0103926	0.0843774	22.01	18.41	10.23	5	4	1	1		1	1	1	1			1	1	1
XP_047973045.1	asparagine synthetase [glutamine-hydrolyzing] 2 [Salvia hispanica]	4	2	12	7.3						27.57	26.98	4	6			1	1	1	1	1	1	1	1	1	1
XP_047968282.1	mitochondrial import inner membrane translocase subunit Tim9-like [Salvia hispanica]	1	1	3	7.28	1.234	0.3	0.397155	0.859779	32.98	17.86	28.21	5	6	1	1		1	1	1	1	1	1	1	1	1
XP_047950393.1	trafficking protein particle complex subunit 3 [Salvia hispanica]	2	2	7	7.24	1.119	0.16	0.704565	0.961986	27.69	25.09	12.24	6	6	1	1	1	1	1	1	2	2	2	2	2	2
XP_047953563.1	dirigent protein 21-like [Salvia hispanica]	1	1	3	7.22
XP_047962904.1	delta-aminolevulinic acid dehydratase, chloroplastic-like [Salvia hispanica]	1	1	5	7.13	1.131	0.18	0.668039	0.951381	13.89	26.66	10.67	5	6	1	1	1	1	1		1	1	1	1	1	1
XP_047981978.1	cysteine desulfurase, mitochondrial [Salvia hispanica]	3	3	3	7.11	1.014	0.02	0.924995	0.985965	26.11	11.24	6.2	6	6	2	2	2	1	2	2	3	3	3	3	3	3
XP_047979348.1	coatomer subunit gamma [Salvia hispanica]	3	3	4	7.07	1.097	0.13	0.775814	0.985965	57.49	47.29	26.4	6	6	3	3	3	2	2	3	3	3	3	3	3	3
XP_047983756.1	non-specific lipid-transfer protein 1-like [Salvia hispanica]	1	1	3	6.91	1.141	0.19	0.635994	0.944782	47	15.56	33.5	6	6	1	1	1	1	1	1	1	1	1	1	1	1
XP_047950785.1	methylthioribose-1-phosphate isomerase [Salvia hispanica]	2	2	3	6.9	0.987	-0.02	0.825327	0.985965	12.38	15.35	10.23	4	4	1	1			1	1	1	1	1			1
XP_047964070.1	serine/threonine-protein phosphatase PP2A-2 catalytic subunit-like isoform X1 [Salvia hispanica]	2	1	7	6.89	0.961	-0.06	0.727806	0.968595	17.25	10.82	34.27	6	4	1	1	1	1	1	1	1		1	1	1
XP_047958904.1	peptidyl-prolyl cis-trans isomerase E [Salvia hispanica]	1	1	4	6.73	0.796	-0.33	0.211614	0.677695	17.5	27.41	6.7	6	6	1	1	1	1	1	1	1	1	1	1	1	1
XP_047974478.1	probable hydroxyacylglutathione hydrolase 2, chloroplastic [Salvia hispanica]	2	2	5	6.7	1.015	0.02	0.92915	0.985965	30.97	37.2	15.3	6	6	1	2	2	1	2	2	2	2	2	1	2	2
XP_047973462.1	putative methyltransferase DDB_G0268948 [Salvia hispanica]	2	2	3	6.69	0.01	-6.64	1e-17	1.34309e-16			21.38		4							1	1		1	1
XP_047944292.1	switch-associated protein 70 [Salvia hispanica]	2	2	3	6.65	0.746	-0.42	0.118334	0.495511	32.97	15.36	27.62	5	6	1	1	1	1	1		1	1	1	1	1	1
XP_047977998.1	polyadenylate-binding protein RBP45-like isoform X1 [Salvia hispanica]	2	2	4	6.63	0.817	-0.29	0.259474	0.727019	30.5	26.58	28.13	6	6	1	2	2	2	2	2	2	2	2	2	2	2
XP_047954915.1	NAP1-related protein 2-like [Salvia hispanica]	1	1	3	6.62	0.01	-6.64	1e-17	1.34309e-16			17.03		6							1	1	1	1	1	1
XP_047954159.1	protein transport protein SEC23-like [Salvia hispanica]	2	2	4	6.62	1.05	0.07	0.941129	0.98731	25.43	17.17	17.5	3	4	1	1	1				1	1	1		1
XP_047946248.1	NADH--cytochrome b5 reductase 1 isoform X1 [Salvia hispanica]	1	1	8	6.6	1.672	0.74	0.0212519	0.145818	46.67	35.17	41.36	6	6	1	1	1	1	1	1	1	1	1	1	1	1
XP_047969269.1	PWWP domain-containing protein 3 [Salvia hispanica]	1	1	3	6.59	0.01	-6.64	1e-17	1.34309e-16			16.41		6							1	1	1	1	1	1
XP_047972603.1	beta-fructofuranosidase, insoluble isoenzyme 1-like [Salvia hispanica]	2	2	4	6.55	1.121	0.17	0.696743	0.961353	11.66	10.09	7.79	6	6	1	1	1	1	1	1	1	1	1	1	1	1
XP_047940374.1	berberine bridge enzyme-like 15 [Salvia hispanica]	2	2	3	6.53	0.735	-0.44	0.102791	0.452743	27.97	34.3	12.96	6	6	1	2	2	2	1	2	2	2	2	2	2	2
XP_047974409.1	ras-related protein Rab11D [Salvia hispanica]	3	2	4	6.52	0.996	-0.01	0.858993	0.985965	48.48	9.56	23.64	6	6	2	2	2	2	2	2	1	2	2	2	2	2
XP_047956654.1	nicotinate phosphoribosyltransferase 2-like [Salvia hispanica]	1	1	3	6.52	0.01	-6.64	1e-17	1.34309e-16			24.1		5							1	1	1		1	1
XP_047960290.1	eukaryotic translation initiation factor 1A-like [Salvia hispanica]	1	1	3	6.5	0.01	-6.64	1e-17	1.34309e-16			9.19		6							1	1	1	1	1	1
XP_047975616.1	monothiol glutaredoxin-S12, chloroplastic-like [Salvia hispanica]	2	2	7	6.47	1.065	0.09	0.885861	0.985965	15.43	14.91	8.33	6	6	1	1	1	1	1	1	2	2	2	2	2	2
XP_047955034.1	amidase 1 [Salvia hispanica]	2	2	8	6.37	1.067	0.09	0.880548	0.985965	17.72	15.46	38.06	5	6		1	1	1	1	1	2	2	2	1	2	1
XP_047939616.1	ubiquitin-like modifier-activating enzyme 5 [Salvia hispanica]	3	3	5	6.37	1.159	0.21	0.584001	0.934214	45.7	19.89	35.98	5	6	2	2	2		2	2	2	1	2	2	1	2
XP_047980425.1	ubiquitin-like domain-containing protein CIP73 isoform X1 [Salvia hispanica]	2	2	3	6.34	1.182	0.24	0.51978	0.909338	36.72	28.67	47.09	4	6	1	1			1	1	2	2	1	2	1	1
XP_047952085.1	apoptosis inhibitor 5-like protein API5 [Salvia hispanica]	2	2	3	6.34	0.837	-0.26	0.312998	0.779405	40.97	22.28	31.22	5	5		1	1	1	1	1		2	2	2	1	1
XP_047961540.1	plant UBX domain-containing protein 10 [Salvia hispanica]	2	2	4	6.32	0.764	-0.39	0.148289	0.561281	43.53	33.32	15.38	6	6	1	1	1	1	1	1	2	2	2	2	2	2
XP_047953244.1	protein NUCLEAR FUSION DEFECTIVE 2-like [Salvia hispanica]	2	2	8	6.31	1.04	0.06	0.977295	0.994715	33.15	26.22	13.54	6	6	2	2	2	2	2	2	2	2	2	1	2	1
XP_047958155.1	COP9 signalosome complex subunit 1-like [Salvia hispanica]	3	3	5	6.28	0.01	-6.64	1e-17	1.34309e-16			36.42		5								1	1	2	2	2
XP_047972597.1	uncharacterized protein LOC125215270 [Salvia hispanica]	1	1	3	6.27	0.902	-0.15	0.513743	0.904604	24.71	21.32	5.37	6	6	1	1	1	1	1	1	1	1	1	1	1	1
XP_047957880.1	LOW QUALITY PROTEIN: subtilisin-like protease SBT1.4 [Salvia hispanica]	1	1	3	6.25	0.01	-6.64	1e-17	1.34309e-16			27.23		5							1		1	1	1	1
XP_047969103.1	stress-response A/B barrel domain-containing protein At5g22580 [Salvia hispanica]	1	1	5	6.19	0.01	-6.64	1e-17	1.34309e-16			18.47		6							1	1	1	1	1	1
XP_047961795.1	peroxiredoxin-2E-2, chloroplastic-like [Salvia hispanica]	1	1	5	6.05	0.784	-0.35	0.185313	0.636618	28.25	21.53	4.74	6	6	1	1	1	1	1	1	1	1	1	1	1	1
XP_047942206.1	ubiquitin-like protein 5 [Salvia hispanica]	1	1	3	6.01	0.736	-0.44	0.103646	0.453565	44.68	32.83	34.3	6	5	1	1	1	1	1	1	1	1	1	1	1
XP_047966018.1	transmembrane 9 superfamily member 3-like [Salvia hispanica]	1	1	4	6.01	0.706	-0.5	0.0683931	0.34958	12.63	15.64	8.11	3	5	1	1	1				1	1	1		1	1
XP_047957271.1	non-classical arabinogalactan protein 31 [Salvia hispanica]	1	1	3	6	1.068	0.09	0.877227	0.985965	24.41	19.57	20.32	5	6		1	1	1	1	1	1	1	1	1	1	1
XP_047962463.1	nuclear transport factor 2 [Salvia hispanica]	2	2	11	5.97	1.059	0.08	0.908807	0.985965	21.2	13.73	47.1	6	6	1	1	1	1	1	1	1	1	2	2	2	1
XP_047982225.1	oryzain alpha chain-like [Salvia hispanica]	1	1	3	5.9	0.01	-6.64	1e-17	1.34309e-16			16.49		3							1		1		1
XP_047937788.1	uncharacterized protein LOC125185308 [Salvia hispanica]	2	2	9	5.86	0.605	-0.72	0.0103416	0.0842341	68.84	57.36	13.32	6	6	1	1	1	1	1	1	1	1	1	1	1	1
XP_047972706.1	ras-related protein RHN1 [Salvia hispanica]	2	1	4	5.82	1.382	0.47	0.164597	0.595425	34.64	27.21	22.48	4	6	1	1	1	1			1	1	1	1	1	1
XP_047960191.1	exportin-2-like [Salvia hispanica]	3	3	5	5.82	1.28	0.36	0.306206	0.77317	71.36	25.82	59.26	3	6	2	2	2				2	2	2	2	1	2
XP_047951154.1	serine/threonine-protein phosphatase 5-like [Salvia hispanica]	2	2	4	5.8	1.1	0.14	0.764834	0.983459	29.06	77.31	18.52	5	6	2	2	2		1	1	2	2	2	2	2	2
XP_047959855.1	protein decapping 5-like [Salvia hispanica]	1	1	3	5.8	1.284	0.36	0.298413	0.761874	50.05	41.17	9.99	5	3	1	1		1	1	1			1	1	1
XP_047958400.1	putative protease Do-like 14 [Salvia hispanica]	1	1	3	5.77	0.804	-0.31	0.229177	0.69219	24.28	23.99	14.83	3	6		1	1		1		1	1	1	1	1	1
XP_047981629.1	LOW QUALITY PROTEIN: long chain acyl-CoA synthetase 6, peroxisomal-like [Salvia hispanica]	3	3	5	5.77	1.254	0.33	0.354946	0.819842	22.11	29.12	31.26	6	6	2	2	2	1	1	2	3	3	3	2	2	1
XP_047939444.1	protein CIA1 [Salvia hispanica]	1	1	4	5.77	1.539	0.62	0.0567531	0.312204	34.95	21.02	31.91	5	6	1	1		1	1	1	1	1	1	1	1	1
XP_047959153.1	COP9 signalosome complex subunit 8-like [Salvia hispanica]	1	1	11	5.75	1.179	0.24	0.528335	0.912481	34.47	24.5	12.25	6	6	1	1	1	1	1	1	1	1	1	1	1	1
XP_047938073.1	phenolic glucoside malonyltransferase 1-like [Salvia hispanica]	1	1	5	5.73	1.222	0.29	0.423206	0.874108	22.72	16.56	19.27	4	6	1	1	1		1		1	1	1	1	1	1
XP_047954295.1	tropinone reductase homolog At5g06060-like [Salvia hispanica]	1	1	4	5.7	2.033	1.02	0.00119846	0.0121044	33.36	26.43	12.11	5	6	1	1	1	1		1	1	1	1	1	1	1
XP_047946299.1	calcyclin-binding protein-like [Salvia hispanica]	2	2	7	5.6	0.999	0	0.870043	0.985965	20.67	21.14	13.58	6	6	2	2	2	2	2	1	2	2	2	2	2	2
XP_047971367.1	protein arginine N-methyltransferase 1.5 isoform X1 [Salvia hispanica]	2	2	5	5.55	1.139	0.19	0.641382	0.944782	24.74	10.7	69.78	5	6	2	2	2	1		1	2	2	2	1	1	2
XP_047973737.1	vacuolar protein sorting-associated protein 26B isoform X1 [Salvia hispanica]	1	1	2	5.53	0.946	-0.08	0.671443	0.952038	29.59	16.35	24.59	4	4	1	1	1		1		1	1	1	1
XP_047952983.1	coatomer subunit gamma-2-like, partial [Salvia hispanica]	1	1	2	5.51	1.224	0.29	0.418194	0.872355	41.9	22.02	34.75	3	5	1	1	1					1	1	1	1	1
XP_047972748.1	DNA-directed RNA polymerases II, IV and V subunit 11-like [Salvia hispanica]	2	2	4	5.48	1.462	0.55	0.0967417	0.440926	47.22	22.51	14.85	6	6	2	2	2	1	1	2	2	2	2	2	2	2
XP_047942361.1	glucan endo-1,3-beta-D-glucosidase-like isoform X1 [Salvia hispanica]	1	1	4	5.47
XP_047946132.1	NADH dehydrogenase [ubiquinone] iron-sulfur protein 5-B [Salvia hispanica]	1	1	8	5.44	1.022	0.03	0.957183	0.99134	36.99	11.57	33.2	6	6	1	1	1	1	1	1	1	1	1	1	1	1
XP_047962469.1	hsp70 nucleotide exchange factor FES1-like [Salvia hispanica]	1	1	2	5.38	0.837	-0.26	0.313614	0.779405	17.21	12.57	13.3	6	6	1	1	1	1	1	1	1	1	1	1	1	1
XP_047962922.1	reticulon-like protein B13 [Salvia hispanica]	1	1	3	5.37	0.988	-0.02	0.828545	0.985965	37.2	32.34	25.1	3	6		1	1		1		1	1	1	1	1	1
XP_047975852.1	mitochondrial uncoupling protein 1 [Salvia hispanica]	1	1	5	5.36	1.198	0.26	0.481146	0.885323	15.22	15.24	5.85	6	6	1	1	1	1	1	1	1	1	1	1	1	1
XP_047950990.1	probable bifunctional methylthioribulose-1-phosphate dehydratase/enolase-phosphatase E1 1 [Salvia hispanica]	1	1	2	5.34
XP_047972087.1	molybdopterin biosynthesis protein CNX1 [Salvia hispanica]	1	1	6	5.3	0.735	-0.44	0.1031	0.452743	68.48	51.89	21.51	6	6	1	1	1	1	1	1	1	1	1	1	1	1
XP_047943633.1	translation initiation factor eIF-2B subunit gamma [Salvia hispanica]	1	1	12	5.27	1.082	0.11	0.827216	0.985965	5.73	5.45	5.69	6	6	1	1	1	1	1	1	1	1	1	1	1	1
XP_047956146.1	translocon-associated protein subunit beta isoform X1 [Salvia hispanica]	1	1	3	5.21	2.43	1.28	4.28434e-05	0.000482945	84.95	53.97	66.6	5	6	1	1	1	1	1		1	1	1	1	1	1
XP_047977729.1	splicing factor U2af small subunit B-like [Salvia hispanica]	1	1	2	5.15	0.01	-6.64	1e-17	1.34309e-16			15.06		5							1		1	1	1	1
XP_047949554.1	ornithine aminotransferase, mitochondrial [Salvia hispanica]	1	1	4	5.14	1.126	0.17	0.682479	0.955518	37.65	34.1	17.97	5	3	1		1	1	1	1	1	1	1
XP_047953617.1	cysteine synthase, chloroplastic/chromoplastic-like isoform X2 [Salvia hispanica]	2	2	3	5.14
XP_047981948.1	mitochondrial import receptor subunit TOM20-like isoform X1 [Salvia hispanica]	1	1	2	5.11							38.61		4							1	1	1			1
XP_047969838.1	glycine-rich protein DOT1-like [Salvia hispanica]	2	2	8	5.06	0.955	-0.07	0.704323	0.961986	44.56	25.01	28.14	6	6	2	2	2	2	2	2	2	2	2	2	2	2
XP_047964220.1	uncharacterized protein LOC125208611 [Salvia hispanica]	1	1	4	5.05	1.05	0.07	0.939317	0.986382	15.03	26.17	5.56	3	3	1	1	1				1	1	1
XP_047955470.1	uncharacterized protein At2g27730, mitochondrial-like isoform X1 [Salvia hispanica]	1	1	2	5.04	1.051	0.07	0.935462	0.985965	25.03	28.36	20.86	6	3	1	1	1	1	1	1	1	1	1
XP_047971533.1	protein MEMO1 [Salvia hispanica]	2	2	4	5.03	1.345	0.43	0.207679	0.674021	33.45	26.46	19.6	6	6	2	2	2	2	2	2	2	2	2	2	2	2
XP_047939828.1	40S ribosomal protein S27-2-like [Salvia hispanica]	1	1	2	5.01	100	6.64	1e-17	1.34309e-16		65.36		4			1	1		1	1
XP_047947298.1	serine/threonine-protein phosphatase PP2A-2 catalytic subunit-like [Salvia hispanica]	2	1	7	5.01	100	6.64	1e-17	1.34309e-16		12.13		3			1	1			1
XP_047964966.1	putative oxidoreductase TDA3 [Salvia hispanica]	1	1	2	5	100	6.64	1e-17	1.34309e-16		48.95		4		1	1		1	1
XP_047981446.1	2-isopropylmalate synthase A-like isoform X1 [Salvia hispanica]	1	1	5	4.99	1.138	0.19	0.644722	0.944782	48.17	79.5	38.88	6	6	1	1	1	1	1	1	1	1	1	1	1	1
XP_047964239.1	ribose-phosphate pyrophosphokinase 4 [Salvia hispanica]	2	2	4	4.88	1.245	0.32	0.372265	0.83799	43.27	46.76	29.58	5	5	1	2	1	2		2		2	2	2	2	2
XP_047971043.1	nucleolin-like isoform X1 [Salvia hispanica]	1	1	3	4.81	0.01	-6.64	1e-17	1.34309e-16			50.56		4							1	1	1	1
XP_047979629.1	UBP1-associated protein 2A-like [Salvia hispanica]	1	1	2	4.79	0.779	-0.36	0.175698	0.61107	19.58	23.81	9.07	5	6	1	1	1		1	1	1	1	1	1	1	1
XP_047949804.1	ornithine transcarbamylase, chloroplastic-like [Salvia hispanica]	1	1	3	4.69	1.208	0.27	0.454346	0.88109	25.46	2.53	25.31	3	6		1	1		1		1	1	1	1	1	1
XP_047969894.1	uncharacterized protein LOC125213409 [Salvia hispanica]	1	1	2	4.67	1.526	0.61	0.0621169	0.328816	56.74	43.05	11.63	6	6	1	1	1	1	1	1	1	1	1	1	1	1
XP_047980084.1	importin beta-like SAD2 [Salvia hispanica]	1	1	2	4.6	1.464	0.55	0.0957892	0.438961	38.93	21.61	35.35	3	6	1	1	1				1	1	1	1	1	1
XP_047939168.1	triacylglycerol lipase OBL1 [Salvia hispanica]	3	3	5	4.59	2.145	1.1	0.000472822	0.00501628	35.37	23.78	33.94	6	6	3	3	3	2	1	1	2	2	2	1	2	2
XP_047972052.1	uncharacterized protein At4g28440-like [Salvia hispanica]	1	1	2	4.56	1.03	0.04	0.988271	1	27.04	27.87	12.95	6	5	1	1	1	1	1	1	1	1	1	1	1
XP_047962789.1	uncharacterized protein LOC125207468 [Salvia hispanica]	1	1	6	4.51	1.189	0.25	0.501994	0.893889	35.65	39.19	20.88	5	6	1	1	1	1		1	1	1	1	1	1	1
XP_047982284.1	RAN GTPase-activating protein 1 [Salvia hispanica]	1	1	2	4.5
XP_047977633.1	nuclear transport factor 2A-like [Salvia hispanica]	1	1	3	4.49	0.01	-6.64	1e-17	1.34309e-16			35.55		5							1	1	1	1		1
XP_047960019.1	serine/threonine protein phosphatase 2A 55 kDa regulatory subunit B beta isoform-like [Salvia hispanica]	3	3	7	4.48	1.026	0.04	0.971702	0.99422	55.99	31.61	25.17	6	6	2	2	2	2	1	2	2	2	2	2	1	2
XP_047962881.1	AP-4 complex subunit mu isoform X1 [Salvia hispanica]	2	2	3	4.47	1.041	0.06	0.974382	0.994358	17.86	5.25	52.14	4	6	1		1		1	1	2	2	2	1	2	2
XP_047938226.1	uncharacterized protein LOC125185690 [Salvia hispanica]	1	1	3	4.46	1.567	0.65	0.0465038	0.268087	64.29	23.94	48.04	5	6	1	1		1	1	1	1	1	1	1	1	1
XP_047981353.1	dnaJ protein ERDJ3A isoform X2 [Salvia hispanica]	1	1	7	4.41	1.241	0.31	0.381174	0.845752	22.43	19.73	25.39	6	6	1	1	1	1	1	1	1	1	1	1	1	1
XP_047946978.1	electron transfer flavoprotein subunit beta, mitochondrial-like [Salvia hispanica]	1	1	13	4.37	1.006	0.01	0.895761	0.985965	46.71	29.68	28.73	6	6	1	1	1	1	1	1	1	1	1	1	1	1
XP_047966278.1	NADH dehydrogenase [ubiquinone] 1 beta subcomplex subunit 7-like [Salvia hispanica]	1	1	2	4.35	0.974	-0.04	0.776108	0.985965	36.74	16.2	27.39	6	6	1	1	1	1	1	1	1	1	1	1	1	1
XP_047983649.1	lipase [Salvia hispanica]	1	1	2	4.33	0.01	-6.64	1e-17	1.34309e-16			41.11		5							1	1	1	1		1
XP_047963475.1	glutathione transferase GST 23-like [Salvia hispanica]	2	2	3	4.3	1.305	0.38	0.264409	0.732505	29.59	22	32.91	6	6	2	2	2	2	2	2	2	2	2	2	2	2
XP_047947355.1	28 kDa ribonucleoprotein, chloroplastic-like [Salvia hispanica]	2	2	10	4.28	1.36	0.44	0.189176	0.642627	39.18	28.52	22.9	6	6	2	2	2	2	1	2	2	2	2	2	2	2
XP_047940651.1	isoleucine--tRNA ligase, cytoplasmic [Salvia hispanica]	2	2	2	4.24	1.618	0.69	0.031993	0.198971	46.81	17.3	45.01	5	3	1	1	1		1	1	1	1	1
XP_047976761.1	dirigent protein 21-like [Salvia hispanica]	1	1	2	4.18	1.125	0.17	0.684591	0.955518	23.53	18.79	15.89	4	4	1			1	1	1	1	1		1		1
XP_047955292.1	beta-hexosaminidase 1-like [Salvia hispanica]	2	1	3	4.18	1.108	0.15	0.737869	0.969415	69.84	42.49	67.46	6	6	1	1	1	1	1	1	1	1	1	1	1	1
XP_047943586.1	10 kDa chaperonin, mitochondrial-like [Salvia hispanica]	1	1	2	4.14
XP_047957562.1	carbonyl reductase [NADPH] 1-like [Salvia hispanica]	1	1	8	4.12						51.49	30.47	6	6	1	1	1	1	1	1	1	1	1	1	1	1
XP_047964356.1	serine/arginine-rich-splicing factor SR34-like [Salvia hispanica]	1	1	2	4.12	0.01	-6.64	1e-17	1.34309e-16			19.43		6							1	1	1	1	1	1
XP_047969629.1	protein TOPLESS-RELATED PROTEIN 2-like [Salvia hispanica]	2	1	2	4.12
XP_047941499.1	protein RAE1-like [Salvia hispanica]	2	2	5	4.11	1.125	0.17	0.685581	0.955518	36.59	15.91	39.04	3	6	1	1	1				1	2	2	2	2	1
XP_047943867.1	BAHD acyltransferase DCR [Salvia hispanica]	1	1	6	4.11	0.692	-0.53	0.0542868	0.302254	33.79	25.52	5.92	6	6	1	1	1	1	1	1	1	1	1	1	1	1
XP_047966550.1	RGS1-HXK1-interacting protein 1 isoform X1 [Salvia hispanica]	1	1	3	4	1.069	0.1	0.871755	0.985965	25.04	13.18	23.96	3	5	1	1	1				1	1	1	1		1
XP_047976749.1	pre-mRNA-processing factor 39-2 isoform X1 [Salvia hispanica]	1	1	2	4	1.43	0.52	0.119991	0.49827	24.68	18.79	17.62	3	6	1	1	1				1	1	1	1	1	1
XP_047962267.1	proline iminopeptidase [Salvia hispanica]	1	1	3	3.97	1.198	0.26	0.479765	0.885323	26.9	18.78	23.9	3	6	1	1	1				1	1	1	1	1	1
XP_047966277.1	glucan endo-1,3-beta-glucosidase 2-like [Salvia hispanica]	2	2	2	3.97	1.184	0.24	0.51428	0.904918	41.39	32.43	19.88	3	4	1	1		1			1			1	1	1
XP_047950897.1	protein TRI1-like [Salvia hispanica]	1	1	3	3.95	0.96	-0.06	0.724361	0.968595	44.7	21.19	34.98	3	6		1	1			1	1	1	1	1	1	1
XP_047982579.1	uncharacterized protein LOC125223460 [Salvia hispanica]	2	2	8	3.91	1.2	0.26	0.475754	0.885323	12.71	2.63	16.96	3	5	1	1	1				1	1	1	1	1
XP_047941703.1	phospholipase A-2-activating protein isoform X1 [Salvia hispanica]	3	3	12	3.91	1.015	0.02	0.931477	0.985965	34.54	32.93	21.42	6	6	2	2	2	1	1	1	2	2	2	2	2	2
XP_047939709.1	mitochondrial acidic protein mam33 [Salvia hispanica]	1	1	3	3.9	1.08	0.11	0.834049	0.985965	23.44	31.12	19.46	5	5	1	1	1		1	1	1	1	1	1		1
XP_047941301.1	nucleoid-associated protein At4g30620, chloroplastic-like [Salvia hispanica]	1	1	3	3.89	0.01	-6.64	1e-17	1.34309e-16			20.62		4							1	1	1		1
XP_047944164.1	probable ADP-ribosylation factor GTPase-activating protein AGD8 [Salvia hispanica]	2	2	3	3.87	1.31	0.39	0.256492	0.727019	30.82	25.26	11.07	5	6		1	1	1	1	1	2	2	2	2	2	2
XP_047965615.1	pantoate--beta-alanine ligase isoform X1 [Salvia hispanica]	2	2	2	3.87	1.122	0.17	0.693954	0.959314	21.11	30.72	6.82	5	6	2	2	2		1	1	2	2	2	2	2	2
XP_047971029.1	agmatine deiminase-like [Salvia hispanica]	2	2	4	3.85	1.033	0.05	0.99734	1	24.68	15.6	14.82	5	6		1	1	1	1	1	2	2	1	2	2	2
XP_047952989.1	copper transport protein ATX1-like [Salvia hispanica]	2	2	3	3.82	0.01	-6.64	1e-17	1.34309e-16			26.53		4							1	1	1		1
XP_047959146.1	ubiquitin-fold modifier 1-like isoform X1 [Salvia hispanica]	1	1	4	3.82	0.01	-6.64	1e-17	1.34309e-16			10.03		5								1	1	1	1	1
XP_047962781.1	remorin-like [Salvia hispanica]	1	1	1	3.82
XP_047951762.1	uncharacterized protein At2g34160-like [Salvia hispanica]	2	2	4	3.77	1.151	0.2	0.605234	0.934781	34.13	58.06	60.26	6	6	2	1	2	1	2	1	1	2	2	2	2	1
XP_047939470.1	vacuolar protein sorting-associated protein 32 homolog 2-like [Salvia hispanica]	1	1	2	3.75
XP_047943720.1	calcineurin subunit B-like [Salvia hispanica]	1	1	2	3.74	1.291	0.37	0.287836	0.752903	39.57	56.73	57.74	6	6	1	1	1	1	1	1	1	1	1	1	1	1
XP_047946561.1	ras-related protein RABF2b-like [Salvia hispanica]	2	1	2	3.73	1.076	0.11	0.847208	0.985965	33.07	18.36	19.77	5	3	1	1	1		1	1		1			1	1
XP_047940124.1	probable inactive nicotinamidase At3g16190 [Salvia hispanica]	2	2	3	3.73	1.363	0.45	0.185699	0.637079	29.32	60.11	35.8	5	6	1		2	2	1	2	2	1	2	1	2	2
XP_047948393.1	cytosolic Fe-S cluster assembly factor NBP35-like [Salvia hispanica]	2	2	3	3.7	1.14	0.19	0.639409	0.944782	43.14	56.29	6.6	6	6	2	2	2	1	1	2	2	2	2	2	2	2
XP_047972192.1	light-induced protein, chloroplastic-like [Salvia hispanica]	2	2	6	3.68	1.048	0.07	0.946986	0.988997	48.27	20.17	49.85	6	6	1	1	1	1	1	1	2	1	1	2	2	1
XP_047956136.1	cysteine proteinase inhibitor 5-like [Salvia hispanica]	2	2	2	3.64	0.01	-6.64	1e-17	1.34309e-16			21.9		3										2	2	2
XP_047941212.1	insulin-degrading enzyme-like 1, peroxisomal [Salvia hispanica]	3	3	7	3.64	1.194	0.26	0.489808	0.886919	22.82	14.89	11.21	6	6	2	2	2	2	2	2	3	2	3	3	2	2
XP_047955871.1	probable transcription factor PosF21 isoform X1 [Salvia hispanica]	1	1	2	3.63	0.938	-0.09	0.642625	0.944782	20.24	18.45	13.72	6	6	1	1	1	1	1	1	1	1	1	1	1	1
XP_047955702.1	probable lactoylglutathione lyase, chloroplastic isoform X1 [Salvia hispanica]	2	1	2	3.63	1.194	0.26	0.490703	0.886919	20.01	20.23	10.93	6	6	1	1	1	1	1	1	1	1	1	1	1	1
XP_047941173.1	glyoxylate/succinic semialdehyde reductase 1 [Salvia hispanica]	1	1	6	3.61	1.325	0.41	0.234838	0.700652	33.99	21.78	26.39	4	6	1	1	1		1		1	1	1	1	1	1
XP_047980972.1	glutathione S-transferase T1-like [Salvia hispanica]	1	1	2	3.59	0.01	-6.64	1e-17	1.34309e-16			14.38		6							1	1	1	1	1	1
XP_047941581.1	L-galactono-1,4-lactone dehydrogenase, mitochondrial [Salvia hispanica]	1	1	2	3.57	1.127	0.17	0.679972	0.955512	23.39	16.18	20.41	3	6	1	1	1				1	1	1	1	1	1
XP_047946026.1	enoyl-[acyl-carrier-protein] reductase, mitochondrial [Salvia hispanica]	2	2	8	3.56	1.559	0.64	0.0489986	0.278652	42.22	35.43	38.04	6	6	1	1	1	1	1	1	2	1	2	2	2	2
XP_047951617.1	protein RETICULATA-RELATED 3, chloroplastic-like [Salvia hispanica]	1	1	2	3.52
XP_047966390.1	protein BTR1-like [Salvia hispanica]	2	2	3	3.52	1.004	0.01	0.890529	0.985965	14.39	8.82	12.36	3	6		1	1			1	1	1	1	1	1	1
XP_047948456.1	transmembrane 9 superfamily member 8-like [Salvia hispanica]	1	1	12	3.52	1.07	0.1	0.869048	0.985965	39.98	49.69	15.12	5	6	1	1	1	1	1		1	1	1	1	1	1
XP_047958758.1	uncharacterized protein At2g34160-like [Salvia hispanica]	1	1	2	3.49	0.791	-0.34	0.200418	0.661511	17.27	17.87	8.07	3	6		1	1			1	1	1	1	1	1	1
XP_047962238.1	AP-1 complex subunit mu-2-like [Salvia hispanica]	2	2	3	3.49	1.034	0.05	0.997099	1	51.47	37.43	19.33	6	6	1	1	1	1	1	1	1	1	1	1	1	1
XP_047953226.1	shikimate O-hydroxycinnamoyltransferase-like [Salvia hispanica]	1	1	9	3.46	0.94	-0.09	0.648233	0.944782	28.11	23.73	9.85	6	6	1	1	1	1	1	1	1	1	1	1	1	1
XP_047980302.1	uncharacterized protein LOC125221978 [Salvia hispanica]	2	2	10	3.45	1.223	0.29	0.420527	0.87262	47.04	71.5	69.14	6	6	2	2	2	1	2	1	2	2	2	2	1	1
XP_047979910.1	UPF0047 protein YjbQ-like [Salvia hispanica]	1	1	1	3.45	1.295	0.37	0.280783	0.749448	39.45	25.6	34.54	5	6	1	1	1		1	1	1	1	1	1	1	1
XP_047971256.1	glucan endo-1,3-beta-glucosidase 6-like [Salvia hispanica]	2	2	6	3.43	1.175	0.23	0.540183	0.920352	27.89	41.58	11.94	6	6	2	2	2	2	1	2	2	2	2	2	1	2
XP_047955107.1	NEDD8-conjugating enzyme Ubc12-like [Salvia hispanica]	1	1	3	3.43	1.033	0.05	0.998887	1	11.19	14.97	11.25	5	4	1	1	1		1	1	1	1	1		1
XP_047950243.1	uncharacterized protein LOC125195973 [Salvia hispanica]	2	2	7	3.42	0.941	-0.09	0.653605	0.944782	38.07	47.42	38.01	6	6	2	2	2	2	1	2	2	2	2	2	2	1
XP_047981179.1	DEAD-box ATP-dependent RNA helicase 6-like [Salvia hispanica]	2	2	7	3.4	1.289	0.37	0.290689	0.753583	19.56	58.9	50.12	6	6	1	1	1	1	1	1	1	1	1	1	1	1
XP_047980796.1	dynamin-2B-like isoform X1 [Salvia hispanica]	2	2	11	3.31	1.289	0.37	0.29064	0.753583	18.89	15.01	60.51	6	6	1	1	1	1	1	1	2	2	2	2	1	1
XP_047963765.1	pantothenate kinase 2-like [Salvia hispanica]	3	3	3	3.24	0.01	-6.64	1e-17	1.34309e-16			50.18		5								1	2	1	1	1
XP_047967566.1	HMG-Y-related protein A-like [Salvia hispanica]	1	1	1	3.08	0.812	-0.3	0.248814	0.713263	34.21	22.92	26.33	6	6	1	1	1	1	1	1	1	1	1	1	1	1
XP_047956117.1	eukaryotic translation initiation factor-like [Salvia hispanica]	1	1	1	3.02	0.01	-6.64	1e-17	1.34309e-16			8.66		5							1	1	1	1	1
XP_047983495.1	binding partner of ACD11 1 [Salvia hispanica]	1	1	1	2.97	0.741	-0.43	0.110731	0.473092	11.3	5.88	11.58	4	6	1	1	1		1		1	1	1	1	1	1
XP_047945749.1	peroxisomal fatty acid beta-oxidation multifunctional protein AIM1-like [Salvia hispanica]	1	1	1	2.92	0.01	-6.64	1e-17	1.34309e-16			19.82		6							1	1	1	1	1	1
XP_047981325.1	uncharacterized protein LOC125222644 [Salvia hispanica]	1	1	1	2.91
XP_047944037.1	probable aspartic proteinase GIP2 isoform X1 [Salvia hispanica]	1	1	1	2.91	1.056	0.08	0.916802	0.985965	53.88	40.97	38.41	4	6		1		1	1	1	1	1	1	1	1	1
XP_047939215.1	ras-related protein RABB1c [Salvia hispanica]	2	2	6	2.8	1.639	0.71	0.0272572	0.173799	19.95	37.1	24.94	5	6	2	2	2	1	1		2	2	1	2	2	2
XP_047969621.1	peptidyl-prolyl cis-trans isomerase NIMA-interacting 4 [Salvia hispanica]	1	1	1	2.79	0.01	-6.64	1e-17	1.34309e-16			40.48		6							1	1	1	1	1	1
XP_047957802.1	V-type proton ATPase 16 kDa proteolipid subunit [Salvia hispanica]	1	1	5	2.77	1.283	0.36	0.301447	0.768841	66.22	47.56	40.11	4	5	1	1	1	1			1	1	1	1	1
XP_047981215.1	TOM1-like protein 4 [Salvia hispanica]	1	1	4	2.68	0.55	-0.86	0.00252515	0.0240604	51.98	43.89	29.64	3	6	1		1			1	1	1	1	1	1	1
XP_047957518.1	uncharacterized protein LOC125203251 [Salvia hispanica]	1	1	4	2.63	0.593	-0.75	0.00772591	0.0665799	46.35	16.91	49.73	4	6	1	1	1			1	1	1	1	1	1	1
XP_047942195.1	uncharacterized protein LOC125189062 isoform X1 [Salvia hispanica]	1	1	1	2.63	0.01	-6.64	1e-17	1.34309e-16			23.11		3							1	1	1
XP_047982197.1	vacuolar cation/proton exchanger 3-like isoform X1 [Salvia hispanica]	1	1	2	2.62	1.938	0.95	0.00261176	0.0245156	28.39	24.56	16.05	6	6	1	1	1	1	1	1	1	1	1	1	1	1
XP_047959022.1	ubiquitin-fold modifier-conjugating enzyme 1 [Salvia hispanica]	1	1	1	2.61	0.979	-0.03	0.794509	0.985965	32.72	49.35	11.33	4	5	1	1	1		1		1	1	1		1	1
XP_047971514.1	mitochondrial Rho GTPase 1-like [Salvia hispanica]	1	1	1	2.61	0.01	-6.64	1e-17	1.34309e-16			20.47		3							1	1	1
XP_047979994.1	ran-binding protein M homolog [Salvia hispanica]	1	1	4	2.6	0.756	-0.4	0.134405	0.535288	58.84	19	65.26	3	5	1	1		1				1	1	1	1	1
XP_047963055.1	norbelladine synthase-like [Salvia hispanica]	1	1	1	2.57	0.935	-0.1	0.63238	0.944782	21.92	15.35	15.59	3	5	1	1	1				1		1	1	1	1
XP_047978186.1	uncharacterized protein LOC125220092 [Salvia hispanica]	1	1	1	2.56	0.933	-0.1	0.62303	0.944782	38.81	11.54	29.41	3	6	1	1			1		1	1	1	1	1	1
XP_047980344.1	golgin candidate 6-like [Salvia hispanica]	1	1	1	2.56
XP_047966307.1	NADPH-dependent aldehyde reductase-like protein, chloroplastic [Salvia hispanica]	2	2	4	2.55	0.955	-0.07	0.704266	0.961986	34.91	73.77	99.32	6	6	2	1	1	2	1	1	1	2	1	2	2	1
XP_047973303.1	actin-related protein 4 isoform X1 [Salvia hispanica]	2	2	4	2.54	0.729	-0.46	0.0952067	0.437085	41.06	47.38	13.77	6	6	2	2	2	1	2	2	2	2	2	2	2	2
XP_047945048.1	uncharacterized protein At4g28440-like [Salvia hispanica]	2	1	11	2.52	0.766	-0.38	0.151399	0.563838	26.3	28.68	22.96	6	6	1	1	1	1	1	1	1	1	1	1	1	1
XP_047967054.1	peptidyl-prolyl cis-trans isomerase FKBP12 [Salvia hispanica]	1	1	2	2.52	1.182	0.24	0.520343	0.909338	32.28	2.85	28.2	3	6	1	1	1				1	1	1	1	1	1
XP_047967125.1	nitrogen regulatory protein P-II homolog isoform X1 [Salvia hispanica]	2	2	3	2.5	0.01	-6.64	1e-17	1.34309e-16			36.21		6							2	1	2	1	1	2
XP_047938033.1	2-keto-3-deoxy-L-rhamnonate aldolase-like [Salvia hispanica]	2	2	5	2.49	1.169	0.23	0.555935	0.928116	24.04	26.14	10.63	6	6	2	2	2	1	2	1	2	2	2	2	2	1
XP_047955689.1	UTP--glucose-1-phosphate uridylyltransferase-like isoform X1 [Salvia hispanica]	1	1	1	2.49
XP_047940768.1	bifunctional purple acid phosphatase 26-like [Salvia hispanica]	1	1	1	2.48	0.849	-0.24	0.344709	0.812181	45.76	40.67	12.55	6	6	1	1	1	1	1	1	1	1	1	1	1	1
XP_047946512.1	YTH domain-containing protein ECT3-like [Salvia hispanica]	2	2	4	2.48						37.62	13.95	5	4	1	1	1	1	1		1	1	1			1
XP_047938566.1	DNA-directed RNA polymerases II, IV and V subunit 6A-like [Salvia hispanica]	1	1	4	2.47	1.16	0.21	0.582225	0.934214	45.92	30.13	39.92	4	5	1	1	1			1	1	1		1	1	1
XP_047959816.1	RNA-binding KH domain-containing protein RCF3 [Salvia hispanica]	1	1	1	2.47	0.931	-0.1	0.618009	0.944782	28.9	23.54	31.14	4	3	1	1	1			1	1	1	1
XP_047956503.1	60S ribosomal protein L13-1-like [Salvia hispanica]	1	1	1	2.46
XP_047943374.1	SEC1 family transport protein SLY1 [Salvia hispanica]	2	2	5	2.44						80.67	31.49	6	5	1	1	1	1	1	1	1	1	1	1		1
XP_047957143.1	AT-hook motif nuclear-localized protein 28-like [Salvia hispanica]	1	1	1	2.42	0.776	-0.37	0.170334	0.600862	26.96	22.98	19.27	5	6	1	1	1		1	1	1	1	1	1	1	1
XP_047945773.1	(S)-8-oxocitronellyl enol synthase ISY1 [Salvia hispanica]	3	3	9	2.41	0.926	-0.11	0.598464	0.934214	43.8	64.55	24.63	6	6	3	3	3	2	3	2	3	3	3	3	3	3
XP_047960110.1	serine carboxypeptidase-like 25 isoform X1 [Salvia hispanica]	2	2	2	2.4	1.075	0.1	0.849551	0.985965	45.83	34.28	15.5	4	6	1		1	1		1	2	2	2	2	1	2
XP_047971165.1	ubiquitin-conjugating enzyme E2-17 kDa isoform X1 [Salvia hispanica]	1	1	1	2.4	0.686	-0.54	0.0496731	0.281221	22.32	22.21	2.92	6	6	1	1	1	1	1	1	1	1	1	1	1	1
XP_047941296.1	3-hydroxyisobutyryl-CoA hydrolase-like protein 2, mitochondrial [Salvia hispanica]	1	1	2	2.39
XP_047967334.1	alpha-glucan phosphorylase, H isozyme-like [Salvia hispanica]	2	2	2	2.39	1.287	0.36	0.294214	0.756739	24.76	37.99	16.9	6	6	2	2	2	1	1	2	2	1	2	2	2	2
XP_047971141.1	gamma-glutamyl hydrolase 2-like [Salvia hispanica]	1	1	1	2.38	0.765	-0.39	0.14995	0.563428	28.47	23.22	24.94	6	6	1	1	1	1	1	1	1	1	1	1	1	1
XP_047938258.1	uncharacterized protein LOC125186003 isoform X1 [Salvia hispanica]	1	1	1	2.38	1.604	0.68	0.03548	0.215533	60.12	30.25	62.06	5	5	1	1	1		1	1	1	1	1		1	1
XP_047963530.1	altered inheritance of mitochondria protein 3 isoform X1 [Salvia hispanica]	1	1	3	2.35	0.853	-0.23	0.356495	0.819861	22.21	15.11	19.81	5	6	1	1	1	1		1	1	1	1	1	1	1
XP_047945768.1	WD repeat-containing protein 55-like isoform X1 [Salvia hispanica]	1	1	1	2.32
XP_047965783.1	monocopper oxidase-like protein SKU5 [Salvia hispanica]	1	1	1	2.31	1.866	0.9	0.00469051	0.0419984	48.93	18.08	37.29	6	6	1	1	1	1	1	1	1	1	1	1	1	1
XP_047972206.1	diaminopimelate decarboxylase 1, chloroplastic-like [Salvia hispanica]	1	1	1	2.31	0.801	-0.32	0.221492	0.69157	34.21	26.94	13.77	6	6	1	1	1	1	1	1	1	1	1	1	1	1
XP_047979858.1	acyl-coenzyme A thioesterase 13-like [Salvia hispanica]	1	1	8	2.31	1.989	0.99	0.00172191	0.016852	57.62	33.96	41.61	6	6	1	1	1	1	1	1	1	1	1	1	1	1
XP_047967536.1	biotin carboxyl carrier protein of acetyl-CoA carboxylase isoform X1 [Salvia hispanica]	1	1	9	2.31	0.828	-0.27	0.287647	0.752903	30.87	14.39	22.12	6	6	1	1	1	1	1	1	1	1	1	1	1	1
XP_047958267.1	delta(3,5)-Delta(2,4)-dienoyl-CoA isomerase, peroxisomal [Salvia hispanica]	1	1	3	2.3	1.222	0.29	0.422708	0.874108	46.85	33.86	22.78	6	5	1	1	1	1	1	1	1	1		1	1	1
XP_047942112.1	superoxide dismutase [Cu-Zn] 2 isoform X1 [Salvia hispanica]	1	1	2	2.28	0.798	-0.33	0.214777	0.679133	69.48	34.26	52.09	6	6	1	1	1	1	1	1	1	1	1	1	1	1
XP_047957877.1	ureidoglycolate hydrolase [Salvia hispanica]	3	3	4	2.27	1.168	0.22	0.558887	0.93003	27.21	32.59	11.61	4	3	1	1		1		1	1				1	1
XP_047958438.1	calcium-binding allergen Ole e 8-like [Salvia hispanica]	2	2	9	2.27	1.013	0.02	0.92332	0.985965	50.74	34.01	28.92	6	6	1	1	1	1	1	1	2	1	2	1	1	2
XP_047977516.1	pectinesterase 2-like [Salvia hispanica]	1	1	1	2.25	1.136	0.18	0.650358	0.944782	29.88	31.09	9.74	6	5	1	1	1	1	1	1	1	1		1	1	1
XP_047939952.1	coiled-coil domain-containing protein 124 [Salvia hispanica]	2	2	3	2.24
XP_047960788.1	threonine synthase, chloroplastic-like [Salvia hispanica]	1	1	1	2.23
XP_047955882.1	oleosin G [Salvia hispanica]	1	1	1	2.23
XP_047941263.1	uncharacterized protein LOC125188458 [Salvia hispanica]	1	1	1	2.22	0.852	-0.23	0.353622	0.819842	41.42	19.08	39.46	6	6	1	1	1	1	1	1	1	1	1	1	1	1
XP_047950673.1	TBC1 domain family member 13-like [Salvia hispanica]	1	1	1	2.22	0.01	-6.64	1e-17	1.34309e-16			8.57		3								1	1	1
XP_047972647.1	glycerol-3-phosphate dehydrogenase SDP6, mitochondrial-like [Salvia hispanica]	1	1	1	2.22
XP_047962374.1	cytochrome b5-like [Salvia hispanica]	1	1	2	2.22	1.468	0.55	0.0933151	0.43154	30.3	22.68	19.13	4	3	1	1	1		1		1				1	1
XP_047968311.1	PI-PLC X domain-containing protein At5g67130-like [Salvia hispanica]	1	1	1	2.21
XP_047977208.1	expansin-A11-like [Salvia hispanica]	2	2	2	2.19	0.911	-0.13	0.545666	0.922951	41.4	32.56	24.69	6	4	1	1	1	1	1	1		1	1	1	1
XP_047956195.1	acylamino-acid-releasing enzyme 1-like [Salvia hispanica]	2	2	8	2.17	1.104	0.14	0.753296	0.977744	30.24	18.33	14.04	6	6	2	2	2	2	2	2	2	2	2	2	2	2
XP_047973020.1	probable protein phosphatase 2C 55 isoform X1 [Salvia hispanica]	1	1	1	2.15	1.152	0.2	0.603077	0.934214	22.51	9.11	18.76	3	5	1	1	1				1		1	1	1	1
XP_047959006.1	cannabidiolic acid synthase-like [Salvia hispanica]	2	2	2	2.15	1.074	0.1	0.853816	0.985965	58.14	44.04	62.23	6	6	1	1	1	1	1	1	2	1	1	2	2	1
XP_047964378.1	uncharacterized protein LOC125208901 [Salvia hispanica]	1	1	2	2.13	0.01	-6.64	1e-17	1.34309e-16			16.87		6							1	1	1	1	1	1
XP_047962719.1	serine/arginine-rich splicing factor SR34B-like isoform X1 [Salvia hispanica]	1	1	1	2.13	1.074	0.1	0.854046	0.985965	18.19	7.46	16.17	3	6	1		1			1	1	1	1	1	1	1
XP_047950693.1	ATP-dependent (S)-NAD(P)H-hydrate dehydratase-like isoform X1 [Salvia hispanica]	1	1	1	2.12	0.865	-0.21	0.393776	0.85629	34.7	33.04	12.42	5	6	1	1	1	1		1	1	1	1	1	1	1
XP_047979980.1	U1 small nuclear ribonucleoprotein A [Salvia hispanica]	1	1	2	2.12	0.01	-6.64	1e-17	1.34309e-16			22.1		4								1	1	1	1
XP_047954263.1	tryptophan synthase alpha chain-like [Salvia hispanica]	3	3	5	2.11	1.108	0.15	0.738607	0.969415	20.65	7.6	14.55	6	6	2	2	2	2	1	2	2	2	2	2	2	1
XP_047964431.1	small nuclear ribonucleoprotein Sm D2-like [Salvia hispanica]	1	1	1	2.11	1.113	0.15	0.722609	0.968595	31.69	28.11	11.6	6	6	1	1	1	1	1	1	1	1	1	1	1	1
XP_047955542.1	importin subunit alpha-9 [Salvia hispanica]	1	1	1	2.1
XP_047940407.1	splicing factor 3B subunit 1-like [Salvia hispanica]	1	1	1	2.1
XP_047938910.1	nicalin-1-like [Salvia hispanica]	1	1	8	2.1	1.324	0.41	0.235504	0.700652	37.93	25.3	27.36	5	6	1	1	1	1	1		1	1	1	1	1	1
XP_047947915.1	DNA-binding protein DDB_G0278111 isoform X1 [Salvia hispanica]	1	1	1	2.09	1.111	0.15	0.729039	0.968595	23.6	8.34	18.34	6	6	1	1	1	1	1	1	1	1	1	1	1	1
XP_047945504.1	protein phosphatase 1 regulatory inhibitor subunit PPP1R7 homolog [Salvia hispanica]	1	1	1	2.08
XP_047973196.1	40S ribosomal protein S6 [Salvia hispanica]	1	1	1	2.08	3.356	1.75	1.71816e-08	2.19108e-07	112.49	94	44.58	6	5	1	1	1	1	1	1		1	1	1	1	1
XP_047955737.1	acyl-CoA hydrolase 2 isoform X1 [Salvia hispanica]	1	1	3	2.07	1.213	0.28	0.444709	0.880664	22.14	16.23	24.69	4	5	1			1	1	1	1		1	1	1	1
XP_047938637.1	enoyl-CoA hydratase 2, peroxisomal-like [Salvia hispanica]	1	1	4	2.06	0.723	-0.47	0.0864786	0.411221	40.06	10.62	31.09	3	6	1	1	1				1	1	1	1	1	1
XP_047960246.1	AP-1 complex subunit gamma-2-like isoform X1 [Salvia hispanica]	1	1	1	2.06
XP_047968571.1	protein WVD2-like 7 [Salvia hispanica]	1	1	1	2.06						24.22	37.17	6	6	1	1	1	1	1	1	1	1	1	1	1	1
XP_047939511.1	heme-binding protein 2-like [Salvia hispanica]	1	1	7	2.05	1.078	0.11	0.839336	0.985965	56.49	41.55	51.7	3	5	1	1	1				1	1	1	1		1
XP_047939535.1	cytochrome b-c1 complex subunit 9-like [Salvia hispanica]	1	1	1	2.05	1.027	0.04	0.975082	0.994358	12.13	7.89	13.82	5	6	1	1	1	1	1		1	1	1	1	1	1
XP_047957801.1	glutathione S-transferase L3-like [Salvia hispanica]	1	1	8	2.04	1.159	0.21	0.583689	0.934214	33.16	26.01	14.68	6	6	1	1	1	1	1	1	1	1	1	1	1	1
XP_047982603.1	methylthioribose kinase 1-like isoform X1 [Salvia hispanica]	2	2	8	2.04	1.346	0.43	0.205874	0.670773	29.17	21.44	39.69	6	6	1	1	1	1	1	1	2	2	2	1	2	2
XP_047961174.1	CDK5RAP3-like protein [Salvia hispanica]	1	1	3	2.02	1.048	0.07	0.946054	0.988997	24.48	23.35	38.29	5	5	1	1	1	1	1		1	1	1	1		1
XP_047948322.1	cysteine proteinase inhibitor B-like [Salvia hispanica]	1	1	3	2.02	0.89	-0.17	0.474203	0.883662	42.52	35.21	26.84	6	6	1	1	1	1	1	1	1	1	1	1	1	1
XP_047971414.1	uncharacterized protein LOC125214428 [Salvia hispanica]	1	1	3	2.01	1.278	0.35	0.309572	0.773929	39.45	33.75	9.38	6	5	1	1	1	1	1	1	1	1	1	1	1
XP_047958764.1	uncharacterized protein At5g49945 [Salvia hispanica]	1	1	4	2.01	0.998	0	0.866568	0.985965	55.52	54.89	24.18	3	6		1	1		1		1	1	1	1	1	1
XP_047946164.1	probable methyltransferase PMT9 [Salvia hispanica]	1	1	2	2	0.804	-0.31	0.228697	0.69157	15.55	15.24	14.49	3	4		1	1			1	1	1	1	1
XP_047960287.1	protein PHLOEM PROTEIN 2-LIKE A1-like [Salvia hispanica]	1	1	1	2	0.01	-6.64	1e-17	1.34309e-16			19.46		5							1	1	1		1	1
XP_047969684.1	FT-interacting protein 3 [Salvia hispanica]	1	1	3	2	1.071	0.1	0.865611	0.985965	34.29	32.83	32.02	6	6	1	1	1	1	1	1	1	1	1	1	1	1
XP_047960257.1	pectinesterase-like [Salvia hispanica]	3	3	6	1.99	1.197	0.26	0.483178	0.886645	53.36	36.24	22.58	6	6	3	2	3	3	3	3	3	3	3	3	3	3
XP_047966885.1	ultraviolet-B receptor UVR8 [Salvia hispanica]	1	1	1	1.99	0.01	-6.64	1e-17	1.34309e-16			15.77		3							1	1	1
XP_047966137.1	glycine-rich RNA-binding protein 3, mitochondrial-like [Salvia hispanica]	1	1	1	1.99	0.01	-6.64	1e-17	1.34309e-16			20.14		4							1	1	1			1
XP_047953875.1	uncharacterized protein LOC125200188 [Salvia hispanica]	1	1	2	1.98	0.94	-0.09	0.65029	0.944782	16.01	16.92	10.16	5	6	1		1	1	1	1	1	1	1	1	1	1
XP_047950914.1	glyceraldehyde-3-phosphate dehydrogenase GAPCP2, chloroplastic [Salvia hispanica]	1	1	1	1.97	1.171	0.23	0.550335	0.925163	16.55	12.24	13.09	6	6	1	1	1	1	1	1	1	1	1	1	1	1
XP_047953410.1	AT-hook motif nuclear-localized protein 10-like [Salvia hispanica]	1	1	1	1.96
XP_047956039.1	ELKS/Rab6-interacting/CAST family member 1-like [Salvia hispanica]	2	2	3	1.96	0.824	-0.28	0.278055	0.745397	36.12	39.07	39.21	4	6	2	2	2	1			2	2	2	1	2	2
XP_047938151.1	COP9 signalosome complex subunit 6a-like [Salvia hispanica]	2	2	5	1.95	1.429	0.51	0.121268	0.500971	33.79	17.78	43.18	5	6	2	2	2		1	1	2	2	2	2	2	1
XP_047941719.1	probable sucrose-phosphate synthase 1 isoform X1 [Salvia hispanica]	1	1	1	1.95	0.01	-6.64	1e-17	1.34309e-16			29.96		6							1	1	1	1	1	1
XP_047972104.1	alpha-mannosidase [Salvia hispanica]	2	2	3	1.95	0.789	-0.34	0.196293	0.654743	54.1	26.63	39.63	6	6	1	1	1	1	1	1	1	1	1	1	1	1
XP_047973456.1	lanC-like protein GCL1 isoform X1 [Salvia hispanica]	3	3	6	1.93	1.129	0.18	0.672655	0.952582	66.13	48.15	79.48	6	6	1	1	1	1	1	1	1	1	1	1	1	1
XP_047981672.1	3-phosphoshikimate 1-carboxyvinyltransferase 2 isoform X1 [Salvia hispanica]	1	1	1	1.93	0.01	-6.64	1e-17	1.34309e-16			17.85		5							1	1	1	1		1
XP_047964695.1	fumarate hydratase 1, mitochondrial-like [Salvia hispanica]	2	2	3	1.92	0.01	-6.64	1e-17	1.34309e-16			24.32		5								1	1	1	1	1
XP_047972379.1	COP9 signalosome complex subunit 5a-like [Salvia hispanica]	1	1	3	1.9	1.009	0.01	0.907989	0.985965	21.37	16.69	10.54	4	6	1	1	1	1			1	1	1	1	1	1
XP_047960162.1	protein ROOT HAIR DEFECTIVE 3-like [Salvia hispanica]	1	1	2	1.89	100	6.64	1e-17	1.34309e-16		22.41		3		1	1	1
XP_047971402.1	50S ribosomal protein L25-like [Salvia hispanica]	1	1	1	1.89	1.229	0.3	0.407163	0.870077	18.27	19.52	11	5	6	1		1	1	1	1	1	1	1	1	1	1
XP_047959993.1	thioredoxin H1 [Salvia hispanica]	1	1	1	1.87	0.01	-6.64	1e-17	1.34309e-16			26.84		6							1	1	1	1	1	1
XP_047957614.1	pentatricopeptide repeat-containing protein At1g26460, mitochondrial [Salvia hispanica]	1	1	1	1.86
XP_047982288.1	GPN-loop GTPase QQT2 [Salvia hispanica]	1	1	2	1.85	0.01	-6.64	1e-17	1.34309e-16			22.65		5							1	1	1	1		1
XP_047955635.1	COMPASS-like H3K4 histone methylase component WDR5A [Salvia hispanica]	1	1	1	1.85
XP_047971439.1	protein fluG [Salvia hispanica]	1	1	1	1.85	1.521	0.61	0.0643603	0.337858	20.78	15.65	6.6	4	5	1	1			1	1	1		1	1	1	1
XP_047981474.1	3-hydroxybutyryl-CoA dehydrogenase-like [Salvia hispanica]	1	1	1	1.82	0.01	-6.64	1e-17	1.34309e-16			15.24		4							1		1	1		1
XP_047956196.1	cinnamoyl-CoA reductase 1-like [Salvia hispanica]	1	1	11	1.82	1.319	0.4	0.243466	0.708664	35.82	15	38.47	6	6	1	1	1	1	1	1	1	1	1	1	1	1
XP_047973079.1	serine/arginine-rich splicing factor SR45a isoform X1 [Salvia hispanica]	1	1	1	1.82
XP_047970719.1	aspartate-semialdehyde dehydrogenase-like [Salvia hispanica]	2	2	7	1.82	1.386	0.47	0.160232	0.583818	63.74	22.59	32.35	6	6	2	2	2	2	2	2	2	2	2	2	2	2
XP_047977795.1	thioredoxin M3, chloroplastic [Salvia hispanica]	1	1	1	1.81
XP_047972926.1	adenylosuccinate lyase-like [Salvia hispanica]	1	1	1	1.8
XP_047948052.1	coatomer subunit epsilon-1-like [Salvia hispanica]	3	2	16	1.8	1.104	0.14	0.751155	0.977663	36.28	25.26	11.76	6	6	1	2	2	2	1	2	2	2	2	2	1	2
XP_047952437.1	LOW QUALITY PROTEIN: phosphoglucomutase, chloroplastic-like [Salvia hispanica]	1	1	3	1.79	0.816	-0.29	0.258318	0.727019	37.83	28.39	27.31	4	6	1	1	1			1	1	1	1	1	1	1
XP_047979183.1	pumilio homolog 2-like, partial [Salvia hispanica]	2	2	3	1.79	0.01	-6.64	1e-17	1.34309e-16			19.05		3							1	1	1
XP_047966453.1	autophagy-related protein 18a-like [Salvia hispanica]	1	1	1	1.78	0.95	-0.07	0.685575	0.955518	27.59	21.98	21.53	3	6		1	1		1		1	1	1	1	1	1
XP_047955983.1	protein NUCLEAR FUSION DEFECTIVE 4-like [Salvia hispanica]	1	1	2	1.77	1.257	0.33	0.349318	0.812181	26.03	14.88	21.27	5	5		1	1	1	1	1	1	1	1		1	1
XP_047946312.1	histidinol dehydrogenase, chloroplastic isoform X1 [Salvia hispanica]	1	1	11	1.77	2.066	1.05	0.000916257	0.00932883	46.7	71.41	98.18	6	6	1	1	1	1	1	1	1	1	1	1	1	1
XP_047948071.1	probable pectin methylesterase CGR3 [Salvia hispanica]	1	1	1	1.77
XP_047951198.1	haloacid dehalogenase-like hydrolase domain-containing protein At2g33255 [Salvia hispanica]	1	1	1	1.76	1.205	0.27	0.463227	0.88109	22.83	14.95	20.32	6	6	1	1	1	1	1	1	1	1	1	1	1	1
XP_047960061.1	uncharacterized protein LOC125205268 [Salvia hispanica]	1	1	10	1.76	0.551	-0.86	0.00262473	0.0245461	96.76	75.46	25.74	6	6	1	1	1	1	1	1	1	1	1	1	1	1
XP_047962283.1	probable nucleoredoxin 1 [Salvia hispanica]	2	2	3	1.76	0.01	-6.64	1e-17	1.34309e-16			44.53		6							2	2	2	2	2	1
XP_047957777.1	uncharacterized protein LOC125203472 isoform X1 [Salvia hispanica]	1	1	4	1.75	0.757	-0.4	0.135633	0.536792	15.74	10.12	18.26	4	6	1	1	1		1		1	1	1	1	1	1
XP_047970263.1	polyadenylate-binding protein 2-like isoform X1 [Salvia hispanica]	1	1	6	1.75	0.827	-0.27	0.28551	0.752518	17.99	20.85	13.95	3	6	1	1	1				1	1	1	1	1	1
XP_047944952.1	3-hydroxyisobutyryl-CoA hydrolase-like protein 5 [Salvia hispanica]	1	1	1	1.74	0.632	-0.66	0.0185843	0.13617	79.38	34.62	72.98	3	6		1	1		1		1	1	1	1	1	1
XP_047942464.1	methionine S-methyltransferase-like isoform X1 [Salvia hispanica]	1	1	1	1.74	100	6.64	1e-17	1.34309e-16		25.79		3		1		1			1
XP_047952822.1	protein arginine methyltransferase NDUFAF7 homolog, mitochondrial-like [Salvia hispanica]	1	1	1	1.73
XP_047970370.1	zinc finger CCCH domain-containing protein 36-like [Salvia hispanica]	2	2	5	1.73	0.825	-0.28	0.281345	0.750155	36.29	32.65	51.47	5	6	1	1	1		1	1	1	2	2	1	2	2
XP_047972575.1	putative GEM-like protein 3 [Salvia hispanica]	1	1	5	1.72	100	6.64	1e-17	1.34309e-16		13.08		3				1	1	1
XP_047945823.1	coatomer subunit zeta-1-like isoform X1 [Salvia hispanica]	1	1	3	1.72	0.593	-0.75	0.00778887	0.0666675	19.82	30.07	12.44	5	6	1	1	1	1		1	1	1	1	1	1	1
XP_047964743.1	exosome complex component CSL4 [Salvia hispanica]	1	1	1	1.7
XP_047953129.1	4-alpha-glucanotransferase DPE2 [Salvia hispanica]	1	1	4	1.7	2.254	1.17	0.000189631	0.00208182	103.07	125.6	121.97	5	4		1	1	1	1	1		1	1	1		1
XP_047938296.1	vestitone reductase-like [Salvia hispanica]	1	1	1	1.7	0.845	-0.24	0.33456	0.796247	27.89	22.14	20.67	3	5	1			1		1		1	1	1	1	1
XP_047955271.1	inositol monophosphatase 3-like [Salvia hispanica]	1	1	1	1.68
XP_047967232.1	NAP1-related protein 2-like [Salvia hispanica]	1	1	1	1.68	1.469	0.56	0.0922407	0.430514	28.11	22.09	9.85	5	4		1	1	1	1	1	1		1	1		1
XP_047951662.1	alpha-aminoadipic semialdehyde synthase [Salvia hispanica]	1	1	3	1.68	1.069	0.1	0.873123	0.985965	31.91	25.39	16.1	6	6	1	1	1	1	1	1	1	1	1	1	1	1
XP_047957640.1	ubiquitin-conjugating enzyme E2 variant 1D [Salvia hispanica]	1	1	2	1.67	0.01	-6.64	1e-17	1.34309e-16			20.41		3							1	1	1
XP_047971831.1	uncharacterized protein LOC125214740 [Salvia hispanica]	1	1	2	1.66	0.741	-0.43	0.110979	0.473348	58.15	55.39	33.33	3	6	1	1	1				1	1	1	1	1	1
XP_047969911.1	bifunctional aspartate aminotransferase and glutamate/aspartate-prephenate aminotransferase isoform X1 [Salvia hispanica]	3	3	9	1.66	0.749	-0.42	0.123706	0.504148	20.17	13.13	15.83	4	6	1	1	1	1			2	2	2	1	2	2
XP_047938776.1	nitrile-specifier protein 5 isoform X1 [Salvia hispanica]	1	1	12	1.65	0.981	-0.03	0.80324	0.985965	41.94	34.25	24.51	6	6	1	1	1	1	1	1	1	1	1	1	1	1
XP_047960653.1	glucose-6-phosphate 1-dehydrogenase, chloroplastic-like [Salvia hispanica]	1	1	2	1.64	1.077	0.11	0.842431	0.985965	17.34	13.33	12.09	4	4		1	1	1		1		1	1	1	1
XP_047952709.1	carbamoyl-phosphate synthase small chain, chloroplastic-like [Salvia hispanica]	1	1	1	1.63	1.273	0.35	0.319474	0.780901	24.92	27.41	10.79	6	6	1	1	1	1	1	1	1	1	1	1	1	1
XP_047982398.1	65-kDa microtubule-associated protein 1-like [Salvia hispanica]	1	1	1	1.63	0.01	-6.64	1e-17	1.34309e-16			37.54		5							1	1	1	1	1
XP_047962661.1	sirohydrochlorin ferrochelatase isoform X1 [Salvia hispanica]	1	1	1	1.63	1.207	0.27	0.45881	0.88109	25.38	13.62	24.4	4	5	1	1	1	1			1	1	1	1		1
XP_047954382.1	mitogen-activated protein kinase homolog MMK2 [Salvia hispanica]	1	1	3	1.6	1.425	0.51	0.123846	0.504148	60.57	72.99	8.77	4	3	1	1	1			1	1	1	1
XP_047979908.1	chaperone protein dnaJ 10-like isoform X1 [Salvia hispanica]	1	1	4	0	0.917	-0.13	0.565412	0.93028	22.12	15.78	15.76	4	6	1	1	1			1	1	1	1	1	1	1
XP_047964576.1	protein HEAT INTOLERANT 4-like [Salvia hispanica]	2	2	2	0	0.869	-0.2	0.407426	0.870077	25.53	8.96	16.14	6	6	1	1	1	1	1	1	2	2	2	2	2	2
XP_047959891.1	probable ubiquitin conjugation factor E4 [Salvia hispanica]	2	2	2	0	1.452	0.54	0.103965	0.454011	55.4	23.81	39.66	3	5	1	1	1				1	1	1	1		1
XP_047959163.1	thioredoxin-like protein slr0233 [Salvia hispanica]	1	1	2	0	0.823	-0.28	0.275625	0.741954	31.39	8.04	25.66	3	6	1	1	1				1	1	1	1	1	1
XP_047954106.1	probable disease resistance RPP8-like protein 2 [Salvia hispanica]	1	1	6	0						14.59	27.67	6	6	1	1	1	1	1	1	1	1	1	1	1	1
XP_047955950.1	periodic tryptophan protein 1 homolog [Salvia hispanica]	1	1	2	0	0.916	-0.13	0.564165	0.93028	20.12	17.63	9.46	6	6	1	1	1	1	1	1	1	1	1	1	1	1
XP_047937873.1	phosphoglycerate mutase-like protein 1 [Salvia hispanica]	1	1	2	0	0.711	-0.49	0.0731052	0.367711	56.71	46.94	28.8	4	3	1		1	1	1		1	1			1
XP_047949025.1	protein TPLATE [Salvia hispanica]	1	1	3	0	1.302	0.38	0.269355	0.734311	83.32	52.47	54.4	4	4	1	1	1			1		1	1	1		1
XP_047958199.1	protein C2-DOMAIN ABA-RELATED 4-like [Salvia hispanica]	1	1	4	0	0.776	-0.37	0.170025	0.600862	23.13	18	19.2	3	6	1	1		1			1	1	1	1	1	1
XP_047969453.1	polypyrimidine tract-binding protein homolog 3-like [Salvia hispanica]	2	2	5	0	1.603	0.68	0.0357657	0.215533	55.11	46.17	29.65	6	6	1	1	1	1	1	1	1	1	1	1	1	1
XP_047967169.1	actin cytoskeleton-regulatory complex protein pan1-like [Salvia hispanica]	1	1	4	0	0.01	-6.64	1e-17	1.34309e-16			17.97		4								1	1	1		1
XP_047963877.1	multiple organellar RNA editing factor 8, chloroplastic/mitochondrial-like [Salvia hispanica]	1	1	3	0	1.123	0.17	0.689888	0.956074	20.37	26.98	19.85	3	4	1	1	1				1	1			1	1
XP_047942480.1	ATP-dependent Clp protease proteolytic subunit 6, chloroplastic [Salvia hispanica]	1	1	1	0
XP_047952258.1	NEDD8-activating enzyme E1 catalytic subunit-like [Salvia hispanica]	1	1	4	0	0.862	-0.21	0.385906	0.849622	48.14	43.36	17.13	4	5	1	1	1	1			1	1		1	1	1
XP_047938622.1	vesicle transport v-SNARE 13-like [Salvia hispanica]	1	1	2	0	1.14	0.19	0.637926	0.944782	14.42	13.5	18.19	5	3	1	1	1	1		1	1	1	1
XP_047972604.1	DDB1- and CUL4-associated factor homolog 1-like [Salvia hispanica]	1	1	1	0	100	6.64	1e-17	1.34309e-16		49.22		6		1	1	1	1	1	1
XP_047983373.1	AT-hook motif nuclear-localized protein 8-like [Salvia hispanica]	1	1	3	0
XP_047977225.1	cytochrome P450 736A117-like [Salvia hispanica]	1	1	14	0						30.56	29.96	6	6	1	1	1	1	1	1	1	1	1	1	1	1
XP_047969694.1	protein ENHANCED DISEASE RESISTANCE 2-like isoform X1 [Salvia hispanica]	1	1	3	0	1.067	0.09	0.877535	0.985965	52.13	46.85	23.09	4	6		1		1	1	1	1	1	1	1	1	1
XP_047964277.1	mitochondrial import inner membrane translocase subunit TIM23-1-like [Salvia hispanica]	1	1	1	0	0.01	-6.64	1e-17	1.34309e-16			37.93		3										1	1	1
XP_047972014.1	bifunctional UDP-glucose 4-epimerase and UDP-xylose 4-epimerase 1-like isoform X1 [Salvia hispanica]	3	3	4	0	1.15	0.2	0.609577	0.937954	39.72	60.22	40.64	6	6	1	2	1	1	2	2	2	3	2	3	2	3
XP_047972002.1	formamidase-like isoform X3 [Salvia hispanica]	1	1	2	0	1.676	0.74	0.0207158	0.145703	55.22	53.36	27.91	6	6	1	1	1	1	1	1	1	1	1	1	1	1
XP_047954614.1	nuclear transport factor 2-like [Salvia hispanica]	1	1	2	0	0.01	-6.64	1e-17	1.34309e-16			53.34		6							1	1	1	1	1	1
XP_047965345.1	vacuolar protein sorting-associated protein 26B-like [Salvia hispanica]	1	1	1	0
XP_047971741.1	ATP-dependent Clp protease proteolytic subunit 4, chloroplastic [Salvia hispanica]	1	1	4	0	1.061	0.09	0.900215	0.985965	47.28	39.4	41.12	5	5	1		1	1	1	1	1		1	1	1	1
XP_047954760.1	HMG-Y-related protein A-like [Salvia hispanica]	1	1	1	0
XP_047963192.1	putative ATP synthase protein YMF19 [Salvia hispanica]	1	1	7	0	0.961	-0.06	0.727782	0.968595	61.24	49.43	30.74	5	5	1	1	1	1		1	1	1	1		1	1
XP_047982347.1	small nuclear ribonucleoprotein SmD1a [Salvia hispanica]	1	1	1	0
XP_047971271.1	UDP-D-apiose/UDP-D-xylose synthase 2-like [Salvia hispanica]	3	3	5	0	1.383	0.47	0.163383	0.591884	35.12	66.79	84.38	6	6	3	3	3	1	2	1	2	3	3	2	3	2
XP_047970751.1	uncharacterized protein At4g28440-like [Salvia hispanica]	2	1	7	0	0.01	-6.64	1e-17	1.34309e-16			12.16		6							1	1	1	1	1	1
XP_047945132.1	probable 3-hydroxyisobutyrate dehydrogenase-like 1, mitochondrial [Salvia hispanica]	1	1	4	0	1.442	0.53	0.110732	0.473092	29.72	26.05	16.88	5	5	1	1	1		1	1	1	1	1	1	1
XP_047954061.1	eukaryotic translation initiation factor-like [Salvia hispanica]	1	1	1	0	0.85	-0.23	0.349049	0.812181	37.5	26.11	28.75	4	6	1	1	1			1	1	1	1	1	1	1
XP_047972442.1	EEF1A lysine methyltransferase 1 [Salvia hispanica]	1	1	4	0	1.003	0	0.883569	0.985965	35.98	20.73	28.99	3	6	1		1		1		1	1	1	1	1	1
XP_047970147.1	cytochrome b5-like isoform X1 [Salvia hispanica]	2	2	5	0	1.159	0.21	0.583946	0.934214	26.53	31.66	26.03	5	6	1	2	2		2	2	2	2	2	1	2	2
XP_047941550.1	elongation factor P isoform X1 [Salvia hispanica]	1	1	2	0
XP_047947392.1	deoxyhypusine synthase isoform X1 [Salvia hispanica]	1	1	2	0	0.01	-6.64	1e-17	1.34309e-16			4.13		3								1	1		1
XP_047957675.1	probable N-succinyldiaminopimelate aminotransferase DapC [Salvia hispanica]	1	1	1	0	1.17	0.23	0.5524	0.925919	22.44	19.15	21.55	3	4	1	1	1				1	1	1			1
XP_047955081.1	probable linoleate 9S-lipoxygenase 5 [Salvia hispanica]	1	1	1	0	1.021	0.03	0.952775	0.988997	91.47	30.1	93.52	4	5		1	1		1	1	1	1	1	1		1
XP_047960485.1	farnesylcysteine lyase [Salvia hispanica]	1	1	7	0	1.907	0.93	0.00337057	0.0312893	74.88	75.88	61.66	6	6	1	1	1	1	1	1	1	1	1	1	1	1
XP_047966487.1	plasma membrane ATPase 3 [Salvia hispanica]	1	1	1	0
XP_047939050.1	MYG1 protein-like [Salvia hispanica]	1	1	2	0	0.01	-6.64	1e-17	1.34309e-16			19.56		4							1	1	1			1
XP_047971620.1	long chain acyl-CoA synthetase 8 isoform X1 [Salvia hispanica]	1	1	1	0	1.408	0.49	0.138587	0.544354	39.94	30.45	39.93	6	5	1	1	1	1	1	1		1	1	1	1	1
XP_047957113.1	branched-chain amino acid aminotransferase 2, chloroplastic [Salvia hispanica]	2	2	9	0	1.091	0.13	0.794801	0.985965	20.79	16.91	13.9	6	6	1	1	1	1	1	1	1	1	1	1	1	1
XP_047971852.1	glucomannan 4-beta-mannosyltransferase 2-like [Salvia hispanica]	1	1	3	0	100	6.64	1e-17	1.34309e-16		5.32		3					1	1	1
XP_047975782.1	protein ESSENTIAL FOR POTEXVIRUS ACCUMULATION 1-like isoform X1 [Salvia hispanica]	2	2	4	0	1.863	0.9	0.00480908	0.0426067	55	47.73	26.61	6	5	2	2	1	2	2	1	1		1	1	1	1
XP_047940518.1	subtilisin-like protease SBT2.4 [Salvia hispanica]	1	1	1	0
XP_047951249.1	cullin-4-like [Salvia hispanica]	1	1	2	0	1.182	0.24	0.521813	0.909338	47.53	19.78	42.34	3	5	1	1	1				1	1	1	1		1
XP_047962000.1	serine carboxypeptidase-like 50, partial [Salvia hispanica]	1	1	13	0	1.469	0.56	0.0922145	0.430514	39.51	29.79	13.3	6	6	1	1	1	1	1	1	1	1	1	1	1	1
XP_047943283.1	centromere/kinetochore protein zw10 homolog [Salvia hispanica]	1	1	2	0
XP_047971156.1	calcium-dependent protein kinase SK5-like [Salvia hispanica]	1	1	2	0	0.01	-6.64	1e-17	1.34309e-16			27.23		5							1	1	1	1		1
XP_047969715.1	uncharacterized protein LOC125213297 isoform X1 [Salvia hispanica]	1	1	8	0	2.838	1.5	1.32927e-06	1.60594e-05	80.71	28.58	59.36	6	6	1	1	1	1	1	1	1	1	1	1	1	1
XP_047955835.1	thaumatin-like protein [Salvia hispanica]	1	1	1	0	1.258	0.33	0.346356	0.812181	32.41	21.45	25.04	5	6		1	1	1	1	1	1	1	1	1	1	1
XP_047938104.1	60S ribosomal protein L38-like [Salvia hispanica]	1	1	1	0	0.605	-0.73	0.01025	0.0837585	40.52	23.45	34.27	5	6		1	1	1	1	1	1	1	1	1	1	1
XP_047983121.1	long chain acyl-CoA synthetase 9, chloroplastic [Salvia hispanica]	1	1	4	0	1.08	0.11	0.835028	0.985965	82.96	68.35	37.26	5	6	1	1	1	1	1		1	1	1	1	1	1
XP_047981439.1	SKP1-like protein 1A [Salvia hispanica]	1	1	6	0	0.766	-0.38	0.151251	0.563838	44.38	22.54	37.54	6	6	1	1	1	1	1	1	1	1	1	1	1	1
XP_047970472.1	UDP-glucose:glycoprotein glucosyltransferase isoform X1 [Salvia hispanica]	1	1	2	0	1.378	0.46	0.168458	0.600862	32.68	41.66	16.88	6	6	1	1	1	1	1	1	1	1	1	1	1	1
XP_047950588.1	WD repeat-containing protein 43 [Salvia hispanica]	1	1	3	0	0.01	-6.64	1e-17	1.34309e-16			23.22		5							1	1	1	1		1
XP_047975773.1	cytochrome P450 71A8-like [Salvia hispanica]	1	1	1	0	1.964	0.97	0.00212503	0.0204019	44.82	35.64	24.58	5	5	1	1	1	1	1		1	1	1		1	1
XP_047946467.1	copper chaperone for superoxide dismutase, chloroplastic/cytosolic-like isoform X1 [Salvia hispanica]	1	1	3	0	0.789	-0.34	0.195173	0.653597	36.43	26.29	25.5	5	5	1	1	1		1	1	1		1	1	1	1
XP_047950338.1	FGGY carbohydrate kinase domain-containing protein-like isoform X1 [Salvia hispanica]	1	1	11	0	1.331	0.41	0.226698	0.69157	44.5	32.96	17.06	6	6	1	1	1	1	1	1	1	1	1	1	1	1
XP_047968555.1	NADH dehydrogenase [ubiquinone] 1 alpha subcomplex subunit 8-B [Salvia hispanica]	1	1	2	0
XP_047960285.1	phosphatase IMPL1, chloroplastic isoform X1 [Salvia hispanica]	1	1	1	0	1.157	0.21	0.589971	0.934214	8.76	2.12	10.87	3	6		1	1		1		1	1	1	1	1	1
XP_047967055.1	sm-like protein LSM8 [Salvia hispanica]	1	1	5	0	1.033	0.05	0.99766	1	26	23.5	11.55	6	6	1	1	1	1	1	1	1	1	1	1	1	1
XP_047982956.1	eukaryotic translation initiation factor 4G-like isoform X1 [Salvia hispanica]	1	1	8	0	0.933	-0.1	0.624046	0.944782	23.33	9.19	27.84	6	6	1	1	1	1	1	1	1	1	1	1	1	1
XP_047976654.1	exosome complex component RRP42-like isoform X1 [Salvia hispanica]	1	1	2	0	1.001	0	0.877593	0.985965	8.65	18.2	16.81	3	4	1	1	1				1	1	1		1
XP_047970763.1	110 kDa U5 small nuclear ribonucleoprotein component CLO [Salvia hispanica]	3	3	4	0	1.168	0.22	0.557914	0.929243	40.14	67.31	26.8	6	6	2	2	1	1	1	1	2	2	2	1	2	1
XP_047967876.1	nuclear pore complex protein NUP93A [Salvia hispanica]	1	1	1	0	1.206	0.27	0.461284	0.88109	67.66	46.74	30.72	3	6	1	1	1				1	1	1	1	1	1
XP_047959345.1	anthocyanin 5-aromatic acyltransferase-like [Salvia hispanica]	1	1	3	0	1.397	0.48	0.148859	0.561281	76.19	51.78	28.34	5	6	1	1	1	1		1	1	1	1	1	1	1
XP_047950446.1	ubiquinone biosynthesis monooxygenase COQ6, mitochondrial isoform X1 [Salvia hispanica]	1	1	1	0

## Sheet: Quantified
															AA						T0
Accession	Description	Peptides	Unique Peptides	PSMs	Score Sequest	Ratio: AA/To	Ratio (log2): AA/To	P-Value: AA/To	Adj. P-Value: AA/To	Variability [%]: AA/To	CV [%]: AA	CV [%]: To	Count: AA	Count: To	Count: WN 1	Count: WN 2	Count: WN 3	Count: MN 1	Count: MN 2	Count: MN 3	Count: WN 1	Count: WN 2	Count: WN 3	Count: MN 1	Count: MN 2	Count: MN 3
XP_047950871.1	cocosin 1-like [Salvia hispanica]	44	44	5209	12078.2	1.339	0.42	0.214876	0.679133	41.71	14.52	11.29	6	6	51	51	52	51	52	51	51	50	51	52	52	52
XP_047974399.1	11S globulin seed storage protein 2-like [Salvia hispanica]	30	27	4992	9276.19	1.157	0.21	0.590181	0.934214	46.68	9.43	9.22	6	6	45	47	47	48	47	47	48	46	47	47	48	47
XP_047952105.1	11S globulin seed storage protein Ana o 2.0101-like [Salvia hispanica]	37	32	4535	9059.62	1.282	0.36	0.302759	0.769081	43.4	19.25	13.53	6	6	37	38	38	39	39	38	38	39	36	39	39	38
XP_047958388.1	11S globulin-like [Salvia hispanica]	47	46	3769	9011.16	1.393	0.48	0.153495	0.569127	50.28	18.08	13.14	6	6	45	51	52	51	53	53	47	50	48	50	51	51
XP_047976489.1	11S globulin seed storage protein 2-like [Salvia hispanica]	36	33	3220	7315.82	1.316	0.4	0.247497	0.712216	41.72	22.65	13.83	6	6	49	52	49	53	51	53	52	52	51	50	51	51
XP_047960314.1	vicilin Cor a 11.0101 [Salvia hispanica]	43	43	2395	5405.02	1.266	0.34	0.331099	0.794875	40.78	12.6	5.74	6	6	46	47	47	47	46	46	46	46	46	47	47	46
XP_047954700.1	11S globulin seed storage protein Jug r 4-like [Salvia hispanica]	35	31	2173	5075.01	1.296	0.37	0.278085	0.745397	46.41	9.97	8.92	6	6	24	28	28	26	27	27	29	28	29	27	29	27
XP_047958387.1	11S globulin-like [Salvia hispanica]	37	37	1605	3642.23	1.244	0.32	0.375101	0.83799	44.92	16.1	13.2	6	6	40	42	42	41	42	41	41	40	42	42	42	42
XP_047965477.1	2S sulfur-rich seed storage protein 1-like [Salvia hispanica]	7	4	1102	2713.22	0.937	-0.09	0.639943	0.944782	69.47	28.24	16.51	6	6	4	4	4	4	4	4	4	4	4	4	4	4
XP_047969551.1	2S seed storage protein-like [Salvia hispanica]	5	2	1099	2690.87	0.914	-0.13	0.555337	0.928116	49.11	36.86	14.65	6	6	3	2	2	3	3	2	2	2	2	2	2	2
XP_047983673.1	vicilin-like seed storage protein At2g28490 [Salvia hispanica]	24	24	998	2545.67	1.266	0.34	0.331172	0.794875	37.84	20.05	13.97	6	6	27	26	25	26	26	26	27	27	27	26	26	27
XP_047944240.1	LOW QUALITY PROTEIN: 13S globulin seed storage protein 1-like [Salvia hispanica]	8	3	1123	2347.41	1.235	0.3	0.394063	0.85629	30.97	25.29	31.07	6	6	1	3	2	2	2	3	1	1	1	1	1	1
XP_047948475.1	embryonic protein DC-8 isoform X1 [Salvia hispanica]	47	47	776	2087.31	0.791	-0.34	0.19981	0.660366	32.96	8.01	12.21	6	6	47	48	49	47	47	47	49	49	49	49	50	50
XP_047969797.1	luminal-binding protein 4 [Salvia hispanica]	32	18	702	1581.58	1.037	0.05	0.98676	0.999827	36.93	13.44	6.67	6	6	20	20	20	20	20	20	20	20	20	20	19	20
XP_047961271.1	late embryogenesis abundant protein D-34-like [Salvia hispanica]	16	16	457	1531.52	1.216	0.28	0.437595	0.880664	27.62	14.19	7.6	6	6	19	19	18	18	19	17	19	19	19	18	19	19
XP_047955639.1	11S globulin seed storage protein Jug r 4-like [Salvia hispanica]	23	20	600	1524	1.38	0.46	0.166566	0.600829	35.52	7.87	18.21	6	6	18	20	20	20	20	20	18	19	20	19	19	20
XP_047974299.1	vicilin-like seed storage protein At2g18540 [Salvia hispanica]	20	20	607	1501.23	1.183	0.24	0.517867	0.908902	32.67	17.8	10.15	6	6	22	22	22	22	22	22	20	21	21	21	21	21
XP_047969400.1	heat shock cognate 70 kDa protein-like [Salvia hispanica]	30	14	621	1480.19	1.071	0.1	0.86474	0.985965	37.59	9.18	2.95	6	6	16	17	16	17	17	17	17	16	17	17	17	17
XP_047963313.1	heat shock cognate 70 kDa protein 2 [Salvia hispanica]	24	1	555	1406.9	0.48	-1.06	0.000236537	0.00258553	29.47	29.87	32.49	4	4		1	1	1		1	1		1	1		1
XP_047963324.1	heat shock cognate 70 kDa protein 2-like [Salvia hispanica]	25	3	546	1399.57	1.041	0.06	0.97219	0.99422	29.86	13.93	11.87	6	6	2	2	2	2	2	2	2	2	2	2	2	2
XP_047971175.1	heat shock cognate 70 kDa protein 2-like [Salvia hispanica]	25	9	511	1287.9	1.056	0.08	0.919842	0.985965	25.02	5.56	3.54	6	6	9	9	9	8	9	8	10	9	10	10	10	10
XP_047964294.1	protein disulfide-isomerase-like [Salvia hispanica]	36	36	499	1247.95	0.948	-0.08	0.680053	0.955512	30.87	9.63	7.99	6	6	36	36	36	36	36	35	36	36	36	36	36	36
AVW82634.1	glyceraldehyde-3-phosphate-dehydrogenase [Salvia hispanica]	20	7	534	1228.43	1.139	0.19	0.642122	0.944782	42.16	25.16	11	6	6	7	7	7	7	7	7	8	8	8	8	7	7
XP_047960252.1	NADPH-dependent aldehyde reductase 1, chloroplastic-like [Salvia hispanica]	18	18	662	1189.11	1.136	0.18	0.650239	0.944782	35.01	11.93	8.24	6	6	20	21	21	20	21	21	20	20	19	21	21	20
XP_047955412.1	embryonic protein DC-8 [Salvia hispanica]	26	26	413	1169.3	0.795	-0.33	0.209089	0.675991	38.56	15.51	12.55	6	6	24	26	26	24	23	22	26	26	25	26	27	27
XP_047954951.1	aspartic proteinase-like isoform X1 [Salvia hispanica]	19	12	545	1153.55	1.068	0.09	0.876834	0.985965	27.11	12.13	11.04	6	6	13	13	13	13	13	13	13	13	13	13	13	13
XP_047972310.1	low-temperature-induced 65 kDa protein-like isoform X1 [Salvia hispanica]	34	34	445	1127.1	0.713	-0.49	0.0754586	0.377293	25.88	10.93	9.26	6	6	32	32	33	31	32	31	36	36	35	36	35	35
XP_047963012.1	glyceraldehyde-3-phosphate dehydrogenase, cytosolic-like [Salvia hispanica]	20	2	494	1103.26	1.399	0.48	0.147607	0.561281	41.31	39.92	23.62	6	6	1	2	2	2	2	2	2	2	2	2	2	2
XP_047973366.1	glyceraldehyde-3-phosphate dehydrogenase, cytosolic [Salvia hispanica]	20	1	491	1078.6	1.518	0.6	0.065796	0.342546	23.77	23.63	13.67	6	6	1	1	1	1	1	1	1	1	1	1	1	1
XP_047960080.1	11-beta-hydroxysteroid dehydrogenase A-like [Salvia hispanica]	20	17	406	1062.01	1.226	0.29	0.412993	0.87021	53.81	40.13	12.11	6	6	21	21	21	21	20	18	21	19	21	21	21	21
XP_047942127.1	aspartic proteinase-like [Salvia hispanica]	21	14	515	1060.25	1.102	0.14	0.757904	0.97889	28.79	18.83	21.23	6	6	12	12	12	12	12	12	13	13	13	13	14	14
XP_047980384.1	bifunctional enolase 2/transcriptional activator [Salvia hispanica]	18	4	433	1060.07	0.934	-0.1	0.627545	0.944782	32.18	5.05	7.85	6	6	4	4	4	4	4	4	4	4	4	4	4	4
XP_047940916.1	ATP synthase subunit beta, mitochondrial [Salvia hispanica]	22	22	484	1056.42	1.253	0.33	0.357451	0.819861	25.23	4.51	4.81	6	6	25	24	23	24	23	23	22	23	24	24	21	22
XP_047941308.1	succinate-semialdehyde dehydrogenase, mitochondrial isoform X2 [Salvia hispanica]	28	28	430	1055.62	1.089	0.12	0.80338	0.985965	25.75	7.42	3.93	6	6	34	34	34	33	33	33	33	34	33	34	34	34
XP_047981438.1	enolase [Salvia hispanica]	18	4	422	1043.92	0.944	-0.08	0.664512	0.949605	28.1	12.76	12.63	6	6	2	2	2	2	1	2	2	2	2	2	2	1
XP_047970570.1	chaperone protein ClpB1 [Salvia hispanica]	31	30	395	1034.72	1.003	0	0.886932	0.985965	31.32	5.72	3.55	6	6	29	30	32	30	30	29	29	29	31	31	30	31
XP_047966170.1	oil body-associated protein 2C [Salvia hispanica]	15	15	486	1029.38	1.13	0.18	0.669003	0.952038	29.62	12.72	11.43	6	6	22	24	23	24	24	24	23	23	23	23	23	23
XP_047950706.1	oleosin H1-like [Salvia hispanica]	11	9	380	1020.5	0.779	-0.36	0.175028	0.61107	85.88	69.39	38.38	6	6	11	11	11	10	10	11	11	11	11	11	11	11
XP_047952056.1	late embryogenesis abundant protein, group 3-like [Salvia hispanica]	23	23	352	964.45	0.431	-1.21	2.83865e-05	0.000322864	43.62	30.25	23.56	6	6	23	23	23	17	20	20	23	23	23	23	22	22
XP_047980590.1	protein ADP-ribosyltransferase PARP3 isoform X1 [Salvia hispanica]	31	31	391	953.61	1.047	0.07	0.950803	0.988997	39.37	12.61	1.98	6	6	31	30	28	28	30	30	30	27	30	30	30	30
XP_047973018.1	vicilin-like seed storage protein At2g18540 [Salvia hispanica]	24	24	363	928.29	1.209	0.27	0.45431	0.88109	47.41	25.62	10.63	6	6	25	26	26	26	26	26	26	25	25	26	26	26
XP_047962252.1	glyceraldehyde-3-phosphate dehydrogenase, cytosolic-like [Salvia hispanica]	18	7	391	908.39	1.219	0.29	0.430393	0.876675	33.54	45.61	74.32	6	6	9	9	9	9	9	9	9	8	9	9	9	9
XP_047940741.1	ribonuclease TUDOR 2-like [Salvia hispanica]	37	17	360	880.04	0.98	-0.03	0.797208	0.985965	28.28	15.22	9.63	6	6	14	15	15	13	15	14	16	16	17	17	15	15
XP_047969141.1	luminal-binding protein 5-like [Salvia hispanica]	21	7	396	859.47	1.213	0.28	0.443518	0.880664	41.22	22.74	11.92	6	6	6	5	6	6	4	6	7	7	7	6	7	6
XP_047948434.1	phosphoglycerate kinase, cytosolic [Salvia hispanica]	27	8	331	836.63	0.876	-0.19	0.429188	0.876675	29.87	14.69	6.21	6	6	8	8	8	8	8	8	8	8	8	8	8	8
AVW82640.1	elongation factor 1-alpha [Salvia hispanica]	14	3	333	827.49	0.849	-0.24	0.346455	0.812181	31.3	10.04	11.19	6	6	6	6	6	6	6	6	6	6	6	6	6	6
XP_047957557.1	aconitate hydratase, cytoplasmic-like [Salvia hispanica]	26	20	348	826.09	1.092	0.13	0.791637	0.985965	21.75	4.88	2.74	6	6	22	21	21	22	22	22	22	22	22	22	22	22
XP_047976638.1	elongation factor 2-like [Salvia hispanica]	26	26	421	804.26	1.244	0.32	0.374389	0.83799	28.21	3.34	6.35	6	6	28	27	27	27	28	27	30	30	30	28	29	29
XP_047972682.1	malate synthase-like [Salvia hispanica]	24	22	300	753.35	0.969	-0.05	0.757913	0.97889	29.29	15.88	5.96	6	6	25	26	26	25	26	25	25	26	26	26	26	26
XP_047979925.1	alcohol dehydrogenase 1 [Salvia hispanica]	16	13	303	723.2	1.002	0	0.879824	0.985965	29.5	7.52	7.9	6	6	14	15	16	14	16	16	17	16	17	17	16	16
XP_047960712.1	fructose-bisphosphate aldolase 1, cytoplasmic [Salvia hispanica]	17	7	250	710.37	1.036	0.05	0.991415	1	22.96	4.95	3.58	6	6	7	7	7	7	7	7	7	7	7	7	7	7
XP_047946193.1	1-Cys peroxiredoxin PER1 [Salvia hispanica]	14	14	260	698.07	0.869	-0.2	0.407467	0.870077	27.13	13.46	8.25	6	6	15	15	15	15	15	14	16	16	16	16	15	16
XP_047950036.1	leucine aminopeptidase 2, chloroplastic-like [Salvia hispanica]	21	9	245	696.61	0.975	-0.04	0.778338	0.985965	29.2	5.77	4.74	6	6	8	8	8	8	8	8	8	8	8	8	8	8
XP_047975888.1	late embryogenesis abundant protein D-34-like [Salvia hispanica]	12	12	238	694.27	0.985	-0.02	0.815877	0.985965	24.27	19.61	5.97	6	6	15	13	14	15	15	14	15	14	14	14	14	14
XP_047982468.1	chaperonin CPN60-2, mitochondrial [Salvia hispanica]	26	14	280	692.55	0.962	-0.06	0.730503	0.968595	28.99	8.07	12.77	6	6	14	15	14	14	14	15	14	14	14	14	14	14
XP_047969592.1	heat shock cognate protein 80-like [Salvia hispanica]	27	2	285	682.88	0.783	-0.35	0.183689	0.632762	47.53	35.52	12.11	6	6	1	1	1	1	1	1	2	2	3	3	3	2
XP_047945663.1	heat shock cognate protein 80-like [Salvia hispanica]	28	3	287	678.98	0.904	-0.15	0.521277	0.909338	34.53	32.63	31.03	6	6	2	3	3	2	3	2	3	3	3	3	2	3
XP_047944677.1	phosphoglycerate kinase, cytosolic-like [Salvia hispanica]	25	6	277	672.39	0.958	-0.06	0.716343	0.96829	30.8	25.21	7.74	6	6	6	6	6	6	6	6	6	6	6	6	6	6
XP_047979886.1	fructose-bisphosphate aldolase 6, cytosolic-like [Salvia hispanica]	16	6	236	656.44	1.003	0	0.886342	0.985965	23.45	5.79	3.1	6	6	6	6	6	6	6	6	6	6	6	6	6	6
XP_047944149.1	leucine aminopeptidase 2, chloroplastic-like [Salvia hispanica]	22	11	223	618.31	1.067	0.09	0.878473	0.985965	48.74	28.36	33.92	6	6	8	8	8	8	8	8	9	9	9	8	8	8
XP_047983162.1	cell division control protein 48 homolog E-like [Salvia hispanica]	26	2	269	605.38	1.381	0.47	0.165055	0.596229	46.03	16.01	9.98	6	6	3	3	3	3	3	3	3	3	2	3	3	3
XP_047969008.1	5-methyltetrahydropteroyltriglutamate--homocysteine methyltransferase-like [Salvia hispanica]	23	8	279	598.11	1.066	0.09	0.884332	0.985965	26.64	5.21	10.18	6	6	6	6	6	6	6	6	8	8	8	7	6	6
XP_047969359.1	cell division cycle protein 48 homolog [Salvia hispanica]	26	1	252	586.23	1.168	0.22	0.559306	0.93003	28.69	15.29	20.45	6	6	1	1	1	1	1	1	1	1	1	1	1	1
XP_047939042.1	aconitate hydratase, cytoplasmic [Salvia hispanica]	23	4	267	585.75	1.209	0.27	0.452159	0.88109	20.24	36.85	7.54	6	6	4	4	4	2	3	3	4	4	4	4	4	4
XP_047938623.1	elongation factor 1-alpha-like [Salvia hispanica]	12	4	233	576.37	0.985	-0.02	0.817529	0.985965	29.86	6.38	7.93	6	6	6	6	6	5	5	5	6	6	6	6	5	6
XP_047941197.1	tripeptidyl-peptidase 2 isoform X1 [Salvia hispanica]	27	27	232	571.79	1.205	0.27	0.463456	0.88109	34.04	5.19	8.15	6	6	26	27	27	25	24	26	25	25	26	25	26	25
XP_047966862.1	11-beta-hydroxysteroid dehydrogenase A-like [Salvia hispanica]	14	11	266	564.64	1.142	0.19	0.633979	0.944782	60.24	46.92	18.94	6	6	15	15	15	15	15	15	15	15	15	15	15	15
XP_047980205.1	endoplasmin homolog isoform X1 [Salvia hispanica]	34	33	276	564.1	0.877	-0.19	0.432726	0.878322	31.52	4.39	5.12	6	6	29	30	29	28	27	27	32	32	32	31	32	31
XP_047976803.1	catalase [Salvia hispanica]	19	6	270	561.79	1.008	0.01	0.903443	0.985965	27.6	8.58	7.53	6	6	6	6	6	6	6	6	6	6	6	6	6	6
XP_047967143.1	oil body-associated protein 1A-like [Salvia hispanica]	9	9	238	555.95	1.087	0.12	0.809397	0.985965	26.09	11.08	9.61	6	6	11	12	12	12	12	12	12	12	12	12	12	12
XP_047977317.1	5-methyltetrahydropteroyltriglutamate--homocysteine methyltransferase [Salvia hispanica]	22	7	256	554.95	1.025	0.04	0.967351	0.99422	31.52	15.56	10.95	6	6	7	7	7	6	6	6	7	7	7	7	7	7
XP_047961170.1	protein disulfide-isomerase-like [Salvia hispanica]	22	21	233	550.55	0.992	-0.01	0.845566	0.985965	26.39	10.11	2.9	6	6	20	20	20	19	18	18	20	20	20	20	20	20
XP_047942176.1	actin-7 [Salvia hispanica]	15	4	253	549.73	1.021	0.03	0.953639	0.988997	31.25	15.44	3.12	6	6	4	4	4	4	4	4	4	4	4	4	4	4
XP_047941315.1	cell division cycle protein 48 homolog [Salvia hispanica]	25	1	236	549.13	1.261	0.33	0.340787	0.806455	10.4	5.79	9.11	6	6	1	1	1	1	1	1	1	1	1	1	1	1
XP_047958073.1	glyoxysomal fatty acid beta-oxidation multifunctional protein MFP-a [Salvia hispanica]	23	23	286	543.83	0.939	-0.09	0.647322	0.944782	41.1	9.87	7.05	6	6	23	24	24	22	23	24	24	24	23	24	23	24
XP_047951894.1	ribonuclease TUDOR 1 [Salvia hispanica]	31	11	246	541.55	1.034	0.05	0.997636	1	29.76	55.19	14.59	6	6	10	10	9	5	6	5	10	10	10	9	9	10
XP_047947757.1	heat shock 70 kDa protein, mitochondrial-like [Salvia hispanica]	26	7	216	535.7	0.991	-0.01	0.839919	0.985965	26.44	4.56	10.53	6	6	5	5	5	5	5	5	5	5	7	7	7	7
XP_047965780.1	phosphoenolpyruvate carboxylase-like [Salvia hispanica]	36	5	224	526.57	1.332	0.41	0.22423	0.69157	43.6	31.65	32.94	6	6	3	2	2	3	2	3	3	3	3	2	2	3
XP_047947557.1	aconitate hydratase, cytoplasmic-like [Salvia hispanica]	20	1	240	519.6	0.964	-0.05	0.736674	0.969415	23.43	19.97	12.37	4	6	1	1	1	1			1	1	1	1	1	1
XP_047941192.1	actin-like [Salvia hispanica]	13	2	233	517.02	1.095	0.13	0.781391	0.985965	29.85	39.11	11.67	6	6	2	2	2	2	1	2	2	2	2	2	2	2
XP_047959447.1	phosphoenolpyruvate carboxylase [Salvia hispanica]	32	2	223	510.44	1.623	0.7	0.0306533	0.19111	27.87	25.12	24.21	6	6	2	2	2	1	1	1	2	2	2	2	2	2
XP_047940898.1	peptidyl-prolyl cis-trans isomerase [Salvia hispanica]	6	6	192	506	0.531	-0.91	0.00144366	0.0142951	51.39	43.23	9.84	6	6	7	7	7	7	7	7	7	7	7	7	7	7
XP_047962809.1	eukaryotic initiation factor 4A-10-like isoform X2 [Salvia hispanica]	20	7	258	489.74	0.911	-0.13	0.546282	0.922951	38.49	24.26	6.4	6	6	5	6	6	5	6	6	6	6	6	6	6	5
XP_047960821.1	cell division control protein 48 homolog E [Salvia hispanica]	20	1	197	487.06	0.979	-0.03	0.795793	0.985965	15.55	11.05	10.66	4	6	1	1	1		1		1	1	1	1	1	1
XP_047949819.1	3-ketoacyl-CoA thiolase 2, peroxisomal [Salvia hispanica]	15	10	177	486.06	0.937	-0.09	0.638812	0.944782	32.1	11.64	9.82	6	6	10	10	10	9	8	9	10	10	10	10	10	10
XP_047980659.1	cell division control protein 48 homolog E-like [Salvia hispanica]	20	1	197	485.16	0.771	-0.37	0.1609	0.585405	31.19	11.64	23.35	3	5			1	1	1		1	1	1	1	1
XP_047946425.1	heat shock cognate protein 80 [Salvia hispanica]	22	4	201	480.92	0.915	-0.13	0.560976	0.93003	33.05	31.05	22.99	6	6	2	2	2	1	1	1	3	3	3	3	2	3
XP_047971386.1	phosphoglucomutase, cytoplasmic [Salvia hispanica]	21	10	215	476.47	0.956	-0.07	0.707634	0.961986	34.74	36.19	4.29	6	6	9	10	10	8	7	6	9	10	9	10	10	10
XP_047969531.1	malate dehydrogenase, mitochondrial [Salvia hispanica]	11	4	162	476.3	0.849	-0.24	0.347054	0.812181	31.27	19.31	10.57	6	6	3	4	3	4	4	4	3	3	3	3	3	3
XP_047970043.1	UDP-glucose 4-epimerase GEPI48-like isoform X1 [Salvia hispanica]	13	5	159	453.8	0.996	-0.01	0.858927	0.985965	37.25	13.6	6.69	6	6	5	5	5	4	5	4	5	5	5	5	5	5
XP_047968141.1	elongation factor 1-alpha [Salvia hispanica]	13	2	191	450.98	1.014	0.02	0.927307	0.985965	19.44	22.86	2.64	6	3	1	1	1	1	1	1				1	1	1
XP_047980552.1	heat shock 70 kDa protein, mitochondrial [Salvia hispanica]	22	3	176	449.55	1.223	0.29	0.421371	0.872815	24.74	18.96	28.92	6	6	2	2	1	2	2	1	3	2	3	2	1	3
XP_047954783.1	malate dehydrogenase 1, mitochondrial-like [Salvia hispanica]	11	5	159	449.32	0.943	-0.08	0.659692	0.949479	30.77	8.9	9.44	6	6	4	4	4	4	4	4	4	4	4	4	4	4
XP_047945695.1	3-ketoacyl-CoA thiolase 2, peroxisomal-like [Salvia hispanica]	13	8	172	448.73	0.889	-0.17	0.469397	0.88109	27.06	6.58	10.77	6	6	8	8	8	8	8	8	8	8	8	8	8	8
XP_047945225.1	glyceraldehyde-3-phosphate dehydrogenase, cytosolic [Salvia hispanica]	6	1	179	444.91	1.058	0.08	0.910874	0.985965	22.88	12.75	18.36	5	6	1	1	1	1	1		1	1	1	1	1	1
XP_047940305.1	malate dehydrogenase [Salvia hispanica]	9	9	204	443.48	1.109	0.15	0.735638	0.969415	38.02	9.88	10.36	6	6	11	11	11	11	11	11	11	11	11	11	11	11
XP_047943997.1	eukaryotic initiation factor 4A-2-like [Salvia hispanica]	19	2	238	442.71	0.92	-0.12	0.576999	0.934214	23.66	10.9	15.54	6	6	2	2	2	2	2	2	2	2	2	2	2	2
XP_047954332.1	17.3 kDa class I heat shock protein-like [Salvia hispanica]	10	3	192	442.52	1.588	0.67	0.0398651	0.237404	46.83	22.23	32.68	6	6	3	3	3	3	3	3	3	3	3	3	3	3
XP_047955159.1	catalase-like isoform X1 [Salvia hispanica]	13	1	213	438.18	1.081	0.11	0.82975	0.985965	14.66	11.11	10.74	6	6	1	1	1	1	1	1	1	1	1	1	1	1
XP_047970064.1	eukaryotic initiation factor 4A-14 [Salvia hispanica]	19	2	241	437.7	1.149	0.2	0.613397	0.941968	45.79	52.26	20.75	6	6	2	2	2	1	2	1	2	2	2	2	2	2
XP_047949123.1	ATP synthase subunit alpha, mitochondrial [Salvia hispanica]	13	13	154	435.67	1.229	0.3	0.406148	0.870077	19.68	1.69	4.68	6	6	14	14	14	14	14	14	13	14	13	14	14	14
XP_047947174.1	probable mitochondrial-processing peptidase subunit beta, mitochondrial [Salvia hispanica]	19	19	173	430.99	1.147	0.2	0.619483	0.944782	25.39	4.96	5	6	6	19	19	19	18	18	19	19	19	19	19	19	19
XP_047944309.1	em-like protein GEA6 [Salvia hispanica]	10	10	168	421.87	0.608	-0.72	0.0110106	0.0888236	32.61	35.52	10.21	6	6	11	11	10	10	9	10	11	11	11	11	11	11
XP_047968707.1	2S sulfur-rich seed storage protein 1-like [Salvia hispanica]	4	4	198	418.87	1.199	0.26	0.477513	0.885323	60.91	35.08	13.5	6	6	9	9	8	9	9	9	9	8	9	9	9	9
XP_047939461.1	nascent polypeptide-associated complex subunit alpha-like protein [Salvia hispanica]	9	5	149	415.25	0.829	-0.27	0.291561	0.753723	35.05	16.51	7.79	6	6	6	6	6	6	6	6	6	5	6	6	6	6
XP_047958614.1	elongation factor 1-gamma-like [Salvia hispanica]	15	5	163	410.4	0.772	-0.37	0.161901	0.587357	30.49	23.1	7.09	6	6	5	5	5	4	4	4	5	5	4	5	5	5
XP_047975174.1	2S seed storage albumin protein-like [Salvia hispanica]	8	8	198	403.79	0.984	-0.02	0.8125	0.985965	46.58	22.98	13.61	6	6	8	8	7	8	8	7	8	8	8	8	8	8
XP_047970105.1	2,3-bisphosphoglycerate-independent phosphoglycerate mutase [Salvia hispanica]	19	11	173	399.1	1.054	0.08	0.92536	0.985965	18.48	6.74	6.39	6	6	10	10	10	9	11	10	11	12	11	11	11	11
XP_047945856.1	stromal 70 kDa heat shock-related protein, chloroplastic [Salvia hispanica]	15	4	165	397.91	1.135	0.18	0.653286	0.944782	24.37	8.83	6.76	6	6	4	4	4	4	4	4	4	4	4	4	4	4
XP_047954553.1	oleosin H1-like [Salvia hispanica]	9	7	147	392.81	0.941	-0.09	0.651903	0.944782	90.63	59.82	17.74	6	6	8	8	8	8	8	7	8	9	9	9	8	8
XP_047972213.1	UTP--glucose-1-phosphate uridylyltransferase-like [Salvia hispanica]	16	4	163	383.19	0.89	-0.17	0.473369	0.883662	33.68	14.02	19.54	6	6	4	4	4	4	2	3	4	4	4	4	4	4
XP_047954636.1	triosephosphate isomerase, cytosolic [Salvia hispanica]	10	9	167	380.36	1.165	0.22	0.566744	0.930756	39.22	15.6	16.85	6	6	9	9	8	9	8	8	9	9	9	9	9	9
XP_047954726.1	UTP--glucose-1-phosphate uridylyltransferase isoform X1 [Salvia hispanica]	17	5	160	375.15	0.924	-0.11	0.590118	0.934214	36.93	25.23	16.43	6	6	4	4	4	4	3	3	5	5	5	5	5	5
XP_047971596.1	benzaldehyde dehydrogenase, mitochondrial-like [Salvia hispanica]	16	14	149	370.95	1.025	0.04	0.967635	0.99422	40.39	19.02	16.2	6	6	12	12	12	12	10	11	12	12	12	11	11	11
XP_047960657.1	dihydrolipoyl dehydrogenase 2, chloroplastic-like [Salvia hispanica]	16	16	160	368.75	1.069	0.1	0.872702	0.985965	39.31	14.24	8.64	6	6	16	15	16	15	15	15	17	17	17	17	16	17
XP_047959510.1	dihydrolipoyl dehydrogenase, mitochondrial-like [Salvia hispanica]	15	5	141	365.35	1.168	0.22	0.557652	0.929243	27.19	8.06	21.45	6	6	5	5	5	5	5	3	5	4	5	4	5	5
XP_047944392.1	mitochondrial outer membrane protein porin of 34 kDa-like [Salvia hispanica]	8	7	133	365.06	1.084	0.12	0.819616	0.985965	33.46	11.12	9.62	6	6	7	7	7	7	7	7	7	7	7	7	7	7
XP_047939371.1	oleosin 1-like [Salvia hispanica]	7	7	125	355.05	0.617	-0.7	0.0134962	0.106827	89.85	65.26	35.54	6	6	7	7	7	7	6	6	7	7	7	7	6	7
XP_047947657.1	peroxygenase-like [Salvia hispanica]	10	10	147	354.41	0.975	-0.04	0.780024	0.985965	42.56	31.72	8.79	6	6	13	13	13	12	13	13	13	13	13	13	13	13
XP_047982005.1	MDIS1-interacting receptor like kinase 2-like [Salvia hispanica]	13	13	153	354.03	1.024	0.03	0.964271	0.99422	38.05	26.78	15.86	6	6	11	11	11	12	12	12	12	13	12	12	12	13
XP_047962412.1	probable UDP-arabinopyranose mutase 2 [Salvia hispanica]	11	7	178	351.8	1.074	0.1	0.854538	0.985965	36.16	10.93	13.2	6	6	7	8	8	8	8	8	7	8	7	8	8	8
XP_047970573.1	14-3-3-like protein 16R [Salvia hispanica]	13	4	151	349.04	0.687	-0.54	0.0503307	0.284306	38.65	37.51	14.57	6	6	3	3	3	3	3	2	3	3	3	3	3	3
XP_047980885.1	alcohol dehydrogenase 3 [Salvia hispanica]	11	8	143	348.8	1.035	0.05	0.99358	1	32.81	8.24	5.68	6	6	8	8	8	7	7	6	8	8	7	6	7	8
XP_047981450.1	elongation factor 1-gamma 2-like [Salvia hispanica]	13	3	140	342.9	0.905	-0.14	0.525355	0.910594	58	41.86	5.6	6	6	3	3	3	2	3	2	3	3	3	3	3	3
XP_047971261.1	probable serine protease EDA2 [Salvia hispanica]	14	14	128	342.18	1.141	0.19	0.63482	0.944782	31.9	14.97	6.14	6	6	13	13	13	13	13	13	13	13	13	13	13	13
XP_047983947.1	2S seed storage albumin protein-like [Salvia hispanica]	5	5	141	336.46	1.331	0.41	0.225997	0.69157	46.74	38.11	4.64	6	6	5	4	5	5	5	5	5	5	5	5	5	5
XP_047975342.1	catalase-like [Salvia hispanica]	11	8	158	334.38	1.068	0.09	0.87732	0.985965	39.11	18.76	20.32	6	6	9	9	9	9	9	9	9	9	8	9	9	9
XP_047969839.1	14-3-3-like protein A [Salvia hispanica]	11	6	154	334.28	0.74	-0.43	0.110074	0.47188	33.07	19.31	7.69	6	6	6	6	6	6	6	6	6	6	6	6	6	6
XP_047970766.1	UDP-glucose 4-epimerase GEPI48-like [Salvia hispanica]	13	5	125	326.18	0.903	-0.15	0.517229	0.908839	41.16	41.41	7.14	6	6	5	5	5	3	4	4	5	4	5	5	5	5
XP_047979791.1	stromal 70 kDa heat shock-related protein, chloroplastic-like [Salvia hispanica]	14	3	135	326	1.135	0.18	0.654051	0.944782	22.61	28.52	26.77	6	6	3	2	3	2	1	3	3	2	3	2	2	3
XP_047955602.1	nucleoside diphosphate kinase 1 isoform X1 [Salvia hispanica]	7	3	121	325.51	1.042	0.06	0.970706	0.99422	31.86	17.48	9.29	6	6	3	3	3	3	3	3	3	3	3	3	3	3
AVW82638.1	beta-tubulin [Salvia hispanica]	14	4	142	324.41	0.887	-0.17	0.463963	0.88109	31.35	8.73	12.61	6	6	4	4	4	4	4	4	2	3	2	3	3	3
XP_047982515.1	phosphoglucomutase, cytoplasmic-like isoform X1 [Salvia hispanica]	15	4	145	321.35	1.113	0.15	0.723431	0.968595	54.55	86.12	13.21	6	6	4	4	4	1	1	1	3	3	3	3	3	3
XP_047965712.1	malate dehydrogenase, glyoxysomal [Salvia hispanica]	12	12	140	320.6	0.898	-0.16	0.500998	0.892744	45.77	18.04	20.02	6	6	11	11	11	11	11	11	11	10	11	11	11	11
XP_047966819.1	nucleolin 1-like [Salvia hispanica]	21	15	136	319.91	0.629	-0.67	0.0173198	0.129257	44.89	23.37	11.06	6	6	12	13	13	8	9	8	15	14	15	15	15	15
XP_047958144.1	probable protein phosphatase 2C 39 isoform X1 [Salvia hispanica]	11	11	124	318.96	1.111	0.15	0.730744	0.968595	26.22	4.18	6.29	6	6	11	11	11	11	11	10	11	11	11	11	11	11
XP_047946667.1	11-beta-hydroxysteroid dehydrogenase B-like isoform X1 [Salvia hispanica]	10	9	126	316.85	1.376	0.46	0.171211	0.601009	46.25	43.73	17.46	6	6	9	9	9	8	8	8	10	10	10	9	9	10
XP_047960705.1	lactoylglutathione lyase GLX1 [Salvia hispanica]	10	9	122	316.09	1.041	0.06	0.972575	0.99422	25.17	12.65	14.09	6	6	9	9	9	9	9	9	9	9	9	9	9	9
XP_047941778.1	guanine nucleotide-binding protein subunit beta-like protein [Salvia hispanica]	10	5	132	316	1.101	0.14	0.76407	0.983459	27.73	13.2	7	6	6	4	5	5	4	5	5	4	5	5	4	4	3
XP_047971728.1	dihydrolipoyl dehydrogenase 1, mitochondrial [Salvia hispanica]	12	2	125	315.52	1.076	0.11	0.846041	0.985965	23.84	15.55	11.07	6	6	2	2	2	2	2	2	2	2	2	2	2	2
XP_047947644.1	adenosylhomocysteinase-like [Salvia hispanica]	16	6	138	312.89	1.078	0.11	0.841239	0.985965	45.34	14.15	8.73	6	6	5	5	5	5	5	5	5	5	5	5	5	5
XP_047963416.1	2S seed storage albumin protein-like [Salvia hispanica]	3	3	145	310.42	1.207	0.27	0.458158	0.88109	57.88	32.51	13.19	6	6	4	5	4	5	5	5	5	3	3	5	5	5
XP_047977099.1	11-beta-hydroxysteroid dehydrogenase B-like [Salvia hispanica]	13	2	128	305.78	0.767	-0.38	0.153797	0.569409	47.76	38.07	18.67	6	6	2	2	2	2	2	2	2	2	2	2	2	2
XP_047977401.1	11-beta-hydroxysteroid dehydrogenase B-like [Salvia hispanica]	12	1	124	303.05	0.975	-0.04	0.780875	0.985965	65.13	55.36	22.41	5	6	1	1	1	1	1		1	1	1	1	1	1
XP_047947562.1	isocitrate lyase [Salvia hispanica]	14	14	112	302.39	0.987	-0.02	0.824468	0.985965	31.17	15.89	17.73	6	6	11	10	11	10	12	11	12	11	11	13	13	13
XP_047960833.1	ubiquitin-40S ribosomal protein S27a [Salvia hispanica]	7	7	154	300.84	1.057	0.08	0.914715	0.985965	37.94	6.46	4.64	6	6	5	6	6	6	6	5	7	7	7	6	6	5
XP_047967675.1	peroxygenase-like [Salvia hispanica]	8	8	135	300.41	1.225	0.29	0.415594	0.87021	54.33	36.64	13.3	6	6	9	10	10	8	9	9	9	9	9	9	9	9
XP_047961992.1	glucose-6-phosphate isomerase 1, chloroplastic [Salvia hispanica]	17	17	142	298.77	1.035	0.05	0.9954	1	28.27	21.15	7.1	6	6	18	17	16	16	15	15	18	18	19	19	17	17
XP_047969663.1	60S ribosomal protein L4 [Salvia hispanica]	15	3	123	298.62	0.826	-0.28	0.282671	0.751521	44.76	32.67	48.22	6	6	3	3	2	3	2	2	3	2	3	3	2	2
XP_047961262.1	fructose-1,6-bisphosphatase, cytosolic isoform X1 [Salvia hispanica]	14	14	132	297	0.9	-0.15	0.508805	0.900254	26.54	4.03	7.5	6	6	14	14	14	14	14	14	14	14	14	14	14	14
XP_047971700.1	heat shock protein 83 [Salvia hispanica]	17	11	138	295.68	0.831	-0.27	0.296978	0.760516	34.11	10.98	10.15	6	6	10	11	11	8	10	9	11	11	11	11	11	11
XP_047978278.1	alpha-galactosidase 1-like isoform X2 [Salvia hispanica]	13	10	136	295.23	0.806	-0.31	0.2339	0.700589	40.83	19.09	10.94	6	6	11	11	9	10	10	11	11	10	10	11	10	11
XP_047972528.1	aminopeptidase M1 [Salvia hispanica]	23	23	132	291.28	1.237	0.31	0.389604	0.85247	55.84	34.66	30.72	6	6	22	22	22	19	20	20	21	21	21	21	20	19
XP_047970829.1	isocitrate dehydrogenase [NADP], chloroplastic [Salvia hispanica]	13	9	128	291.19	1.031	0.04	0.990548	1	31.27	10.57	4.75	6	6	9	9	9	8	7	8	8	9	8	9	9	9
XP_047954766.1	14-3-3-like protein 16R [Salvia hispanica]	11	2	125	289.65	0.749	-0.42	0.123741	0.504148	18.05	12.97	12.22	6	6	1	1	1	1	1	1	2	2	2	1	1	1
XP_047970201.1	tubulin beta-2 chain [Salvia hispanica]	12	3	134	287.67	1.079	0.11	0.835794	0.985965	27.11	18.53	11.89	6	6	3	3	3	3	3	3	3	3	3	3	3	3
XP_047950377.1	26S proteasome regulatory subunit 6A homolog [Salvia hispanica]	12	11	130	287.36	0.932	-0.1	0.619766	0.944782	40.16	19.85	2.81	6	6	11	11	11	9	9	10	11	11	11	11	11	10
XP_047980903.1	nucleoside diphosphate kinase 1-like [Salvia hispanica]	7	3	113	286.29	0.964	-0.05	0.738422	0.969415	16.7	9.02	11.47	6	6	3	3	3	3	3	3	3	3	3	3	3	3
XP_047976830.1	ruBisCO large subunit-binding protein subunit beta, chloroplastic [Salvia hispanica]	15	6	128	285.96	1.136	0.18	0.651497	0.944782	35.94	12.35	7.48	6	6	6	6	6	5	6	6	6	6	6	6	6	6
XP_047963854.1	ATP-citrate synthase beta chain protein 2 [Salvia hispanica]	16	16	129	283.89	1.151	0.2	0.605795	0.934781	29.11	10.43	9.22	6	6	14	15	15	14	15	14	14	15	15	15	14	15
XP_047969923.1	mannose/glucose-specific lectin Cramoll-like [Salvia hispanica]	3	3	113	278.9	1.143	0.19	0.628952	0.944782	39.8	11.15	29.52	6	6	4	4	4	4	4	4	4	4	4	4	4	4
XP_047946754.1	NADP-dependent malic enzyme [Salvia hispanica]	14	13	129	278.49	1.04	0.06	0.975456	0.994358	29.18	8.17	9.1	6	6	11	13	13	12	12	13	12	13	12	12	13	13
XP_047940289.1	phosphoenolpyruvate carboxylase 2 [Salvia hispanica]	15	1	108	276.93	1.611	0.69	0.0337108	0.207104	21.42	20.67	12.14	6	5	1	1	1	1	1	1	1	1	1	1	1
XP_047940190.1	proteasome subunit alpha type-3 [Salvia hispanica]	11	11	121	275.09	1.117	0.16	0.710508	0.961986	31.06	5.93	11.02	6	6	11	11	11	11	11	11	11	11	11	11	11	11
XP_047973239.1	lanC-like protein GCR2 [Salvia hispanica]	11	11	131	274.14	1.034	0.05	0.998449	1	32.84	14.26	11.56	6	6	12	12	12	11	12	12	11	11	11	11	11	11
XP_047955364.1	UDP-arabinopyranose mutase 1-like [Salvia hispanica]	10	5	113	270.99	0.913	-0.13	0.551466	0.925919	43.26	17.06	14.47	6	6	4	5	5	4	5	5	5	5	5	5	5	5
XP_047948357.1	cysteine proteinase inhibitor 6 [Salvia hispanica]	8	8	105	268.95	0.765	-0.39	0.148901	0.561281	28.69	13.63	10.25	6	6	8	8	8	8	8	8	8	8	8	8	8	8
XP_047968216.1	26S proteasome regulatory subunit S10B homolog B-like isoform X2 [Salvia hispanica]	13	12	137	266.6	1.046	0.07	0.953515	0.988997	36.99	17.6	16.11	6	6	11	12	12	11	12	12	12	12	12	12	12	12
XP_047960064.1	alanine aminotransferase 2-like [Salvia hispanica]	11	10	106	266.35	1.152	0.2	0.604966	0.934781	27.82	5.92	5.44	6	6	10	10	9	10	9	9	9	9	9	9	9	9
XP_047972424.1	T-complex protein 1 subunit theta [Salvia hispanica]	14	3	115	264.44	1.035	0.05	0.995883	1	15	21.62	8.28	6	6	3	3	3	2	2	2	3	3	3	3	3	3
XP_047973987.1	pistil-specific extensin-like protein [Salvia hispanica]	5	5	91	262.75	1.264	0.34	0.334633	0.796247	38.14	19.97	9.22	6	6	5	5	5	5	5	5	5	5	5	5	5	5
XP_047947606.1	adenosylhomocysteinase [Salvia hispanica]	14	4	119	262.33	1.008	0.01	0.906007	0.985965	38.86	10.62	10.86	6	6	4	3	4	3	4	4	4	4	4	4	4	4
XP_047945235.1	urease accessory protein G [Salvia hispanica]	10	10	103	261.4	0.769	-0.38	0.15747	0.577086	33.5	20.68	2.41	6	6	10	10	10	10	10	10	10	10	10	10	10	10
XP_047947777.1	prohibitin-1, mitochondrial-like [Salvia hispanica]	11	4	108	260.95	0.974	-0.04	0.774318	0.985965	26.24	5.69	5.88	6	6	4	4	4	4	4	4	4	4	4	4	4	4
XP_047970847.1	pyruvate kinase, cytosolic isozyme [Salvia hispanica]	12	12	103	260.87	1.07	0.1	0.867141	0.985965	31.13	19.3	9.03	6	6	12	12	12	12	11	10	12	12	12	12	12	12
XP_047939460.1	nascent polypeptide-associated complex subunit alpha-like protein [Salvia hispanica]	7	3	100	258.76	0.889	-0.17	0.469425	0.88109	26.3	38.11	14.03	6	6	2	2	2	2	3	3	3	3	3	4	4	4
XP_047975370.1	NADPH-dependent aldo-keto reductase, chloroplastic-like [Salvia hispanica]	13	9	108	258.52	0.809	-0.31	0.24054	0.707882	27.25	2.59	13.99	6	6	8	9	9	9	9	9	8	9	9	9	9	9
XP_047952903.1	tubulin alpha chain isoform X1 [Salvia hispanica]	9	1	102	258.46	1.233	0.3	0.397568	0.859779	17.4	12.84	12.49	6	6	1	1	1	1	1	1	1	1	1	1	1	1
XP_047970805.1	uncharacterized protein Mb0911c [Salvia hispanica]	5	5	102	257.8	1.136	0.18	0.650932	0.944782	22.14	13.03	5.55	6	6	5	5	5	5	5	5	5	5	5	5	5	5
XP_047956924.1	40S ribosomal protein S17-like [Salvia hispanica]	10	2	122	257.55	0.978	-0.03	0.7909	0.985965	28.47	22.26	16.19	6	6	2	2	2	2	2	2	2	2	2	2	2	2
XP_047968488.1	glutamine synthetase cytosolic isozyme 2-like [Salvia hispanica]	9	7	107	256.96	0.999	0	0.868955	0.985965	23.78	6.84	5.72	6	6	7	7	7	7	7	7	7	7	7	7	7	7
XP_047970641.1	tubulin beta-1 chain [Salvia hispanica]	11	2	114	254.39	1.244	0.32	0.3749	0.83799	24.27	48.54	44.64	6	6	2	2	2	2	1	1	2	2	2	2	2	2
XP_047970305.1	60S ribosomal protein L4-like [Salvia hispanica]	13	1	109	253.13	1.07	0.1	0.869234	0.985965	22.77	20.21	22.3	6	6	1	1	1	1	1	1	1	1	1	1	1	1
XP_047971448.1	alpha-glucosidase 2-like isoform X1 [Salvia hispanica]	15	15	124	252.06	1.32	0.4	0.242044	0.708664	24.64	6.75	4.47	6	6	16	16	16	16	16	16	16	16	16	16	16	16
XP_047971829.1	sucrose synthase 3-like [Salvia hispanica]	21	21	138	249.83	1.167	0.22	0.561111	0.93003	30.8	9.74	18.54	6	6	19	19	19	17	19	18	17	19	19	19	19	18
XP_047970939.1	ruBisCO large subunit-binding protein subunit alpha [Salvia hispanica]	16	2	124	248.95	0.839	-0.25	0.31761	0.780901	16.82	7.7	22.09	6	6	1	1	1	1	1	1	2	2	2	2	1	2
XP_047956888.1	60S ribosomal protein L9 [Salvia hispanica]	10	10	96	248.89	1.132	0.18	0.661928	0.949605	28.88	7.12	10.13	6	6	11	11	11	11	9	10	10	11	11	11	11	11
XP_047982034.1	pyruvate decarboxylase 2 [Salvia hispanica]	11	8	113	248.22	0.939	-0.09	0.646628	0.944782	36.49	11.26	5.1	6	6	8	9	9	9	9	9	9	9	9	8	9	9
XP_047977857.1	ERBB-3 BINDING PROTEIN 1 [Salvia hispanica]	13	6	115	246.73	1.301	0.38	0.271276	0.73687	38.43	35.45	13.21	6	6	6	6	4	5	4	5	5	4	5	5	5	5
XP_047969836.1	T-complex protein 1 subunit zeta 1-like [Salvia hispanica]	14	2	121	246.4	1.202	0.27	0.469486	0.88109	46.92	28.68	21.53	6	6	2	2	2	1	2	2	2	2	2	2	2	2
XP_047941799.1	proteasome subunit alpha type-6 [Salvia hispanica]	10	10	95	244.43	1.021	0.03	0.951246	0.988997	19.46	3.34	7.53	6	6	10	10	10	9	9	9	10	10	10	10	10	10
XP_047946849.1	aldose reductase [Salvia hispanica]	11	11	107	243.08	1.026	0.04	0.970378	0.99422	28.99	3.87	5.5	6	6	10	11	11	10	10	10	11	11	11	10	11	11
XP_047981597.1	eugenol synthase 2-like [Salvia hispanica]	12	11	107	242.87	0.669	-0.58	0.0369464	0.220543	34.27	25.1	12.47	6	6	11	11	11	8	10	11	11	11	11	11	11	11
XP_047976784.1	guanosine nucleotide diphosphate dissociation inhibitor 1 [Salvia hispanica]	13	3	119	241.32	0.929	-0.11	0.609531	0.937954	33.34	11.99	10.31	6	6	3	3	3	3	3	2	3	3	3	3	3	3
XP_047954537.1	phosphoenolpyruvate carboxykinase (ATP) 1-like [Salvia hispanica]	18	15	131	240.55	1.034	0.05	0.997772	1	24.12	10.59	10.7	6	6	13	12	13	13	13	13	13	14	13	13	12	14
XP_047972611.1	T-complex protein 1 subunit gamma isoform X1 [Salvia hispanica]	12	12	104	240.22	0.938	-0.09	0.641373	0.944782	25.77	15.36	6.68	6	6	11	11	12	11	10	11	11	11	11	11	11	11
XP_047980752.1	40S ribosomal protein S5-like [Salvia hispanica]	9	2	92	239.85	0.873	-0.2	0.419422	0.872355	20.85	50.58	30.4	6	6	1	1	2	2	2	2	1	2	2	2	2	2
XP_047982417.1	histone deacetylase HDT1-like [Salvia hispanica]	8	7	89	239.62	0.912	-0.13	0.548535	0.924119	38.15	7.95	4.51	6	6	7	7	7	7	7	7	7	7	7	7	7	7
XP_047980147.1	polyadenylate-binding protein 8-like [Salvia hispanica]	11	4	102	238.71	0.938	-0.09	0.64065	0.944782	20.27	10.11	8.99	6	6	4	4	4	4	4	4	4	4	4	4	4	4
XP_047943528.1	triosephosphate isomerase, chloroplastic [Salvia hispanica]	9	8	88	238.66	0.971	-0.04	0.764703	0.983459	31.29	2.9	3.11	6	6	8	8	8	8	8	8	8	8	8	8	8	8
XP_047940369.1	tubulin alpha chain-like [Salvia hispanica]	9	1	94	237.74	1.197	0.26	0.481876	0.885323	31.17	35.32	24.31	6	5	1	1	1	1	1	1	1	1		1	1	1
XP_047978754.1	guanosine nucleotide diphosphate dissociation inhibitor 2-like [Salvia hispanica]	14	4	115	237.53	0.947	-0.08	0.675925	0.954537	27.93	10.37	5.27	6	6	4	4	3	4	3	3	4	4	4	4	4	4
XP_047960435.1	serine--tRNA ligase [Salvia hispanica]	12	12	100	237.46	1.117	0.16	0.710536	0.961986	42.16	10.57	7.97	6	6	12	13	13	13	12	12	13	13	13	13	12	13
XP_047956761.1	probable galactinol--sucrose galactosyltransferase 2 [Salvia hispanica]	11	11	93	236.72	1.129	0.18	0.671516	0.952038	23.1	7.32	7.61	6	6	11	11	11	11	11	11	11	11	11	11	11	11
XP_047950438.1	guanine nucleotide-binding protein subunit beta-like protein [Salvia hispanica]	7	2	97	236.69	0.887	-0.17	0.463366	0.88109	42.59	12.77	7.34	6	6	2	2	2	2	2	2	2	2	2	2	2	2
XP_047957019.1	elongation factor Tu, mitochondrial-like [Salvia hispanica]	13	4	109	236	1.095	0.13	0.781963	0.985965	19.49	17.52	8.64	6	6	3	4	4	4	4	4	4	4	4	4	4	4
XP_047983645.1	ERBB-3 BINDING PROTEIN 1 [Salvia hispanica]	12	5	105	235	1.08	0.11	0.833921	0.985965	23.88	19.99	8.19	6	6	4	5	5	5	4	4	5	5	5	5	4	4
XP_047980573.1	calreticulin-like [Salvia hispanica]	16	3	117	234.24	0.75	-0.41	0.12498	0.506539	28.45	11.35	10.16	6	6	3	3	3	3	3	3	3	3	3	3	3	3
XP_047975162.1	universal stress protein YxiE-like [Salvia hispanica]	6	6	84	233.86	0.879	-0.19	0.438734	0.880664	21.4	7.6	4.27	6	6	6	6	6	6	6	6	6	6	6	6	6	6
XP_047949902.1	tubulin alpha chain-like [Salvia hispanica]	8	1	91	233.21	1.239	0.31	0.385978	0.849622	34.58	16.48	28.15	6	6	1	1	1	1	1	1	1	1	1	1	1	1
XP_047964121.1	aldehyde dehydrogenase family 7 member B4-like [Salvia hispanica]	10	1	92	232.63	1.472	0.56	0.090567	0.427442	17.86	9.02	23.08	6	6	1	1	1	1	1	1	1	1	1	1	1	1
XP_047943253.1	26.5 kDa heat shock protein, mitochondrial [Salvia hispanica]	5	5	83	232.54	1.073	0.1	0.856335	0.985965	40.98	8.91	4.08	6	6	6	6	6	6	6	6	6	5	6	6	6	6
XP_047981274.1	T-complex protein 1 subunit beta [Salvia hispanica]	16	16	119	231.65	0.979	-0.03	0.795147	0.985965	26.68	9.24	2.92	6	6	15	15	14	14	13	14	16	16	15	15	15	16
XP_047963175.1	60S ribosomal protein L6-like [Salvia hispanica]	11	3	91	231.35	1.335	0.42	0.220608	0.69157	65.12	15.63	14.22	6	6	3	3	3	3	3	3	3	3	3	3	3	3
XP_047960630.1	glutathione S-transferase F9-like isoform X1 [Salvia hispanica]	8	8	104	230.86	0.912	-0.13	0.549115	0.924119	42.31	33.34	11.12	6	6	8	8	8	8	7	8	8	8	8	8	8	8
XP_047960766.1	26S proteasome regulatory subunit 4 homolog A-like [Salvia hispanica]	12	1	122	230.84	1.39	0.48	0.155996	0.573349	57.81	18.81	51.92	6	6	1	1	1	1	1	1	1	1	1	1	1	1
XP_047972091.1	40S ribosomal protein S3-2 [Salvia hispanica]	14	3	128	230.61	1.007	0.01	0.900433	0.985965	17.5	11.88	13.39	6	6	2	2	2	2	2	2	3	2	3	3	3	2
XP_047947426.1	40S ribosomal protein S3-3 [Salvia hispanica]	13	2	119	229.69	0.821	-0.28	0.271331	0.73687	15.53	8.74	8.9	6	6	2	2	2	2	2	2	2	2	2	2	2	2
XP_047969064.1	malate dehydrogenase, chloroplastic-like [Salvia hispanica]	11	9	94	229.2	1.008	0.01	0.902797	0.985965	25.33	7.75	5.67	6	6	7	7	7	7	7	6	8	7	8	7	7	8
XP_047954398.1	ADP,ATP carrier protein 1, mitochondrial-like [Salvia hispanica]	11	4	95	227.96	0.881	-0.18	0.445363	0.880664	28.83	31.06	15.21	6	6	4	4	4	3	4	3	4	4	4	4	4	4
XP_047981660.1	lysine--tRNA ligase isoform X2 [Salvia hispanica]	15	15	96	226.85	1.104	0.14	0.754185	0.977744	20.9	11.41	8.71	6	6	15	15	14	12	13	13	13	15	14	14	14	14
XP_047940998.1	peptidyl-prolyl cis-trans isomerase FKBP62-like [Salvia hispanica]	15	15	96	226.23	0.911	-0.13	0.545842	0.922951	27.07	14.82	7.36	6	6	14	14	14	11	12	14	14	15	14	15	14	15
XP_047942099.1	26S proteasome regulatory subunit 4 homolog A [Salvia hispanica]	12	1	119	224.92	1.579	0.66	0.0424616	0.24992	23.75	15.42	29.11	6	6	1	1	1	1	1	1	1	1	1	1	1	1
XP_047980273.1	vacuolar-sorting receptor 3-like [Salvia hispanica]	9	7	91	224.04	1.118	0.16	0.705657	0.961986	31.56	10.48	9.18	6	6	6	6	7	6	5	6	7	7	7	6	7	7
XP_047962548.1	mitochondrial outer membrane protein porin of 36 kDa-like [Salvia hispanica]	8	8	83	223.63	0.965	-0.05	0.741213	0.971735	23.67	8.25	7.19	6	6	8	8	8	8	8	8	8	8	8	8	8	8
XP_047955716.1	chloroplast envelope quinone oxidoreductase homolog [Salvia hispanica]	12	8	112	223.22	1.067	0.09	0.880372	0.985965	34.08	6.46	11.32	6	6	7	7	7	7	7	7	7	7	7	8	8	7
XP_047983193.1	fasciclin-like arabinogalactan protein 1 [Salvia hispanica]	7	7	85	222.11	0.98	-0.03	0.798904	0.985965	47.68	25.35	21.97	6	6	7	7	7	6	7	7	7	7	7	7	7	7
XP_047956634.1	succinate--CoA ligase [ADP-forming] subunit beta, mitochondrial-like [Salvia hispanica]	14	9	97	221.63	0.959	-0.06	0.720163	0.968595	28.29	15.77	11.84	6	6	9	9	9	8	9	9	9	9	9	9	9	9
XP_047967669.1	elongation factor 1-beta 2-like [Salvia hispanica]	9	5	87	220.64	0.915	-0.13	0.559922	0.93003	35.07	30.18	5.05	6	6	4	4	4	4	4	4	5	5	5	5	5	5
XP_047952006.1	oleosin L-like [Salvia hispanica]	4	4	83	219.29	0.733	-0.45	0.100005	0.447018	73.51	64.61	24.46	6	6	4	4	4	4	4	4	4	4	4	4	4	4
XP_047971012.1	6-phosphogluconate dehydrogenase, decarboxylating 3, chloroplastic-like [Salvia hispanica]	13	2	115	218.79	1.128	0.17	0.677148	0.955512	34.06	27.99	20.62	6	6	2	2	2	2	1	2	2	2	2	2	2	2
XP_047937647.1	proteasome subunit beta type-2-A-like [Salvia hispanica]	9	9	104	218.74	1.074	0.1	0.853132	0.985965	28.36	8.45	11.72	6	6	9	10	9	10	10	10	10	10	10	10	10	10
XP_047977169.1	protein SLE1 [Salvia hispanica]	8	8	82	218.63	0.668	-0.58	0.0364526	0.218111	35.18	28.07	10.29	6	6	8	8	8	7	8	8	9	9	9	9	9	9
XP_047981741.1	pyrophosphate--fructose 6-phosphate 1-phosphotransferase subunit alpha [Salvia hispanica]	15	15	101	218.5	1.088	0.12	0.80506	0.985965	31.95	20.15	13.94	6	6	15	15	15	11	11	13	15	15	15	14	13	13
XP_047962902.1	pyruvate dehydrogenase E1 component subunit alpha, mitochondrial-like [Salvia hispanica]	14	14	116	218.24	1.119	0.16	0.703171	0.961986	32.56	8.78	4.87	6	6	12	13	13	11	12	11	13	13	13	13	13	13
XP_047969569.1	phosphomannomutase/phosphoglucomutase isoform X2 [Salvia hispanica]	11	11	112	218.08	1.025	0.04	0.966857	0.99422	21.23	4.98	7.44	6	6	10	10	10	10	9	10	10	10	10	10	10	10
XP_047970331.1	40S ribosomal protein S17-like [Salvia hispanica]	9	1	107	217.57	2.725	1.45	3.47155e-06	4.09611e-05	42.23	37.48	31.78	6	5	1	1	1	1	1	1	1		1	1	1	1
XP_047941832.1	serine/threonine-protein phosphatase 2A 65 kDa regulatory subunit A beta isoform [Salvia hispanica]	12	12	96	217.44	1.012	0.02	0.920893	0.985965	53.76	46.54	19.65	6	6	11	11	11	9	10	9	11	11	11	10	11	11
XP_047954868.1	pyruvate kinase 1, cytosolic [Salvia hispanica]	15	8	96	216.99	1.098	0.14	0.771539	0.985965	31.21	11.43	8.56	6	6	8	8	8	7	6	7	8	8	8	7	8	8
XP_047959879.1	heat shock 70 kDa protein 15-like [Salvia hispanica]	16	4	102	216.47	0.97	-0.04	0.761972	0.982123	32.26	44.17	15.63	6	6	3	3	3	1	2	3	3	2	2	3	3	3
XP_047948766.1	chaperonin CPN60-like 1, mitochondrial [Salvia hispanica]	12	1	95	216.47	0.878	-0.19	0.435584	0.880585	15.48	8.29	12.86	6	6	1	1	1	1	1	1	1	1	1	1	1	1
XP_047962639.1	serpin-ZX [Salvia hispanica]	11	11	98	215.77	1.013	0.02	0.924186	0.985965	27.59	9.51	10.15	6	6	10	11	11	10	11	10	11	11	11	11	11	11
XP_047961153.1	S-formylglutathione hydrolase [Salvia hispanica]	7	7	87	214.33	1.079	0.11	0.838217	0.985965	23.2	5.49	6.74	6	6	8	8	8	7	7	7	7	8	8	8	8	8
XP_047967542.1	uncharacterized protein ECU03_1610 [Salvia hispanica]	10	10	89	214.17	0.504	-0.99	0.000580156	0.0060784	53.44	26.16	17.4	6	6	8	7	8	5	7	7	9	9	9	8	9	8
XP_047950070.1	serine hydroxymethyltransferase 4 [Salvia hispanica]	14	8	111	213.29	0.991	-0.01	0.838836	0.985965	27.93	9.69	5.1	6	6	7	7	7	7	7	7	7	7	7	7	7	7
XP_047976901.1	desiccation-related protein PCC27-45-like [Salvia hispanica]	6	6	81	213.16	0.682	-0.55	0.0461293	0.266536	27.28	22.06	13.65	6	6	6	6	6	6	6	6	6	6	6	6	6	6
XP_047937976.1	40S ribosomal protein S3a [Salvia hispanica]	9	2	96	213.02	0.88	-0.18	0.440861	0.880664	43.42	33.52	14.88	6	6	2	2	2	2	2	2	2	2	2	2	2	2
XP_047944102.1	probable alpha-mannosidase At5g13980 [Salvia hispanica]	12	5	83	211.82	1.19	0.25	0.49989	0.892225	16.09	8.5	12.6	6	6	4	4	4	4	4	4	4	4	4	3	3	4
XP_047982805.1	alpha-mannosidase At3g26720-like [Salvia hispanica]	13	13	91	211.76	1.149	0.2	0.611377	0.939579	24.73	15.37	10.09	6	6	12	11	11	12	12	12	11	12	13	12	12	13
XP_047940480.1	acetyl-CoA acetyltransferase, cytosolic 1 [Salvia hispanica]	11	2	92	211.34	1.016	0.02	0.935464	0.985965	32.89	21.94	11.75	6	6	2	2	2	2	2	2	2	2	2	2	2	2
XP_047946818.1	26S proteasome regulatory subunit 8 homolog A [Salvia hispanica]	11	3	89	209.36	1.118	0.16	0.70765	0.961986	22.71	16.65	14.07	6	6	2	2	2	2	2	2	2	2	2	2	2	2
XP_047952880.1	galactose mutarotase-like [Salvia hispanica]	10	10	81	208.21	0.991	-0.01	0.840612	0.985965	40.38	29.24	6.24	6	6	8	10	10	10	10	8	10	10	10	10	10	10
XP_047981484.1	dihydrolipoyllysine-residue succinyltransferase component of 2-oxoglutarate dehydrogenase complex 2, mitochondrial-like [Salvia hispanica]	9	9	89	207.68	1.023	0.03	0.962068	0.99422	34.52	10.42	6.96	6	6	8	8	8	7	8	7	8	9	9	9	9	9
XP_047962912.1	outer envelope pore protein 16-2, chloroplastic [Salvia hispanica]	4	4	72	206.01	1.072	0.1	0.861864	0.985965	21.29	7.28	12.08	6	6	5	4	5	5	4	4	5	4	5	5	5	5
XP_047956411.1	11-beta-hydroxysteroid dehydrogenase A-like [Salvia hispanica]	13	13	97	205.69	1.085	0.12	0.817321	0.985965	27.45	12.36	13.19	6	6	12	13	13	11	13	13	13	13	13	12	13	13
XP_047961108.1	40S ribosomal protein S5-like [Salvia hispanica]	9	2	78	205.32	0.895	-0.16	0.49181	0.888226	25.1	14.65	13.1	6	6	1	1	1	1	1	1	2	2	2	2	2	2
XP_047983335.1	protein disulfide-isomerase like 2-1-like [Salvia hispanica]	12	9	87	205.05	0.84	-0.25	0.320287	0.782133	39.19	18.08	10.2	6	6	8	7	8	8	8	8	8	8	8	8	8	8
XP_047941463.1	aspartate aminotransferase, cytoplasmic-like [Salvia hispanica]	9	5	85	204.15	1.407	0.49	0.140197	0.549638	26.81	10.59	14.13	6	6	5	5	5	5	5	5	5	5	5	5	5	5
XP_047960258.1	11S globulin seed storage protein Ana o 2.0101-like [Salvia hispanica]	10	10	89	204.03	1.034	0.05	0.999264	1	34.88	11.07	18.18	6	6	8	8	8	8	8	8	9	9	9	10	10	10
XP_047964464.1	60S ribosomal protein L11-like isoform X1 [Salvia hispanica]	5	1	81	203.88	0.995	-0.01	0.855649	0.985965	9.53	8.8	7.48	6	6	1	1	1	1	1	1	1	1	1	1	1	1
XP_047960066.1	proteasome subunit alpha type-5 [Salvia hispanica]	7	7	82	203.29	0.885	-0.18	0.457894	0.88109	18.53	15.36	6	6	6	7	7	7	6	6	6	6	6	6	6	6	6
XP_047971506.1	17.3 kDa class II heat shock protein-like [Salvia hispanica]	5	5	88	203.04	0.756	-0.4	0.133913	0.535016	23.52	12.2	6.2	6	6	7	7	7	7	6	6	7	7	7	7	7	7
XP_047951800.1	calreticulin-like [Salvia hispanica]	16	3	103	202.95	0.768	-0.38	0.154745	0.571244	37.11	40.64	11.44	6	6	3	3	3	1	2	2	3	3	3	3	3	3
XP_047966527.1	enoyl-[acyl-carrier-protein] reductase [NADH] 1, chloroplastic-like [Salvia hispanica]	9	2	97	201.5	0.895	-0.16	0.489703	0.886919	18.73	12.6	3.92	6	6	2	2	2	2	2	2	2	2	2	2	2	2
XP_047966094.1	aspartic proteinase A1-like isoform X1 [Salvia hispanica]	8	6	116	200.36	0.786	-0.35	0.189861	0.642627	42.85	37.65	35.65	6	6	4	4	4	4	4	4	4	4	4	5	5	5
XP_047971711.1	UDP-arabinopyranose mutase 1-like [Salvia hispanica]	6	1	82	198.86	0.01	-6.64	1e-17	1.34309e-16			15.94		6							1	1	1	1	1	1
XP_047945140.1	proteasome subunit alpha type-2-A [Salvia hispanica]	10	5	75	198.85	1.073	0.1	0.859748	0.985965	15.51	5.28	6.43	6	6	5	5	4	5	5	5	5	5	5	5	5	5
XP_047956458.1	betaine aldehyde dehydrogenase, chloroplastic-like [Salvia hispanica]	11	8	78	198.24	1.079	0.11	0.836869	0.985965	26.82	6.1	8.08	6	6	8	8	8	7	7	8	8	8	8	8	8	8
XP_047939059.1	2,3-bisphosphoglycerate-independent phosphoglycerate mutase-like isoform X2 [Salvia hispanica]	13	5	86	198.2	0.985	-0.02	0.816	0.985965	23.21	8.72	10.2	6	6	4	4	4	3	4	4	4	3	4	4	4	4
XP_047968278.1	40S ribosomal protein S7 [Salvia hispanica]	7	1	82	197.99	0.929	-0.11	0.609515	0.937954	10.77	6.74	8.69	6	6	1	1	1	1	1	1	1	1	1	1	1	1
XP_047967069.1	probable phospholipid hydroperoxide glutathione peroxidase [Salvia hispanica]	8	7	77	197.26	0.65	-0.62	0.026409	0.169917	33.61	30.26	13.21	6	6	4	4	4	4	3	4	6	6	6	5	6	5
XP_047980148.1	polyadenylate-binding protein 2-like [Salvia hispanica]	10	5	81	196.57	0.908	-0.14	0.533494	0.919928	20.66	26.45	12.6	6	6	4	4	4	4	3	2	5	5	4	5	5	5
XP_047939531.1	enoyl-[acyl-carrier-protein] reductase [NADH] 1, chloroplastic-like [Salvia hispanica]	9	2	96	196.38	0.873	-0.2	0.420093	0.87262	25.5	21.94	6.58	6	6	2	2	2	2	2	2	2	2	2	2	2	2
XP_047944554.1	T-complex protein 1 subunit theta-like [Salvia hispanica]	13	2	88	196.08	1.385	0.47	0.161725	0.587357	35.17	14.16	34.1	3	6	1	1	1				1	1	1	1	1	1
XP_047983927.1	60S ribosomal protein L6-like [Salvia hispanica]	11	3	78	196.08	1.084	0.12	0.820883	0.985965	50.53	14.42	10.72	6	6	3	3	3	3	3	3	3	3	3	3	3	3
XP_047956807.1	MA3 DOMAIN-CONTAINING TRANSLATION REGULATORY FACTOR 1 [Salvia hispanica]	13	13	86	195.85	1.1	0.14	0.766039	0.983679	45.07	43.05	17.31	6	6	11	11	11	8	10	9	12	12	13	12	12	11
XP_047975244.1	40S ribosomal protein S14-3 [Salvia hispanica]	6	6	66	195.64	1.489	0.57	0.0807473	0.39209	39	15.71	15.03	6	6	6	6	6	6	6	6	6	6	6	6	6	6
XP_047940844.1	T-complex protein 1 subunit zeta 1-like [Salvia hispanica]	14	2	107	195.62	1.248	0.32	0.367462	0.833842	18.52	35.26	14.42	5	6	2	2	2	2		2	2	1	2	2	2	2
XP_047964327.1	3-oxoacyl-[acyl-carrier-protein] reductase 4 [Salvia hispanica]	9	9	80	195.57	1.058	0.08	0.91045	0.985965	33.4	22.57	20.5	6	6	8	8	8	8	7	7	8	8	8	8	8	7
XP_047966122.1	40S ribosomal protein S7-like [Salvia hispanica]	7	1	84	195.49	1.019	0.03	0.943916	0.988237	19.66	10.14	14.34	6	6	1	1	1	1	1	1	1	1	1	1	1	1
XP_047950355.1	aspartyl protease AED3 [Salvia hispanica]	7	6	79	195.16	1.052	0.07	0.933098	0.985965	31.4	22.23	7.93	6	6	6	6	6	6	6	6	6	6	6	6	6	6
XP_047971597.1	V-type proton ATPase catalytic subunit A-like [Salvia hispanica]	13	13	87	193.99	1.125	0.17	0.686101	0.955518	31.3	12.32	14.37	6	6	10	11	11	10	11	10	12	13	13	12	11	11
XP_047975500.1	GDSL esterase/lipase At1g71250, partial [Salvia hispanica]	7	7	98	193.2	1.201	0.26	0.473058	0.883662	23.48	18.67	11.09	6	6	6	7	7	7	6	7	6	6	6	6	6	6
XP_047958378.1	40S ribosomal protein SA-like [Salvia hispanica]	7	7	81	192.83	1.037	0.05	0.989333	1	25.1	11.82	9.26	6	6	7	7	7	7	7	7	7	7	7	7	7	7
XP_047971013.1	6-phosphogluconate dehydrogenase, decarboxylating 3, chloroplastic-like [Salvia hispanica]	12	1	100	192.65	1.223	0.29	0.420586	0.87262	17.32	9.65	14.8	6	6	1	1	1	1	1	1	1	1	1	1	1	1
XP_047957208.1	ubiquitin-activating enzyme E1 1-like isoform X1 [Salvia hispanica]	16	5	106	192.41	1.271	0.35	0.321832	0.782877	43.39	50.87	14.56	6	6	3	3	3	2	3	2	3	3	4	3	4	4
XP_047957968.1	phospholipase D alpha 1 [Salvia hispanica]	23	23	130	191.16	1.153	0.21	0.6013	0.934214	42.66	26.88	7.6	6	6	21	22	21	21	20	19	22	21	22	22	22	22
XP_047980941.1	heat shock 70 kDa protein 8 [Salvia hispanica]	9	9	75	191.07	0.985	-0.02	0.81925	0.985965	38.96	20.91	13.31	6	6	8	8	8	7	8	8	8	8	8	8	8	8
XP_047980818.1	26S proteasome regulatory subunit 6B homolog [Salvia hispanica]	11	10	91	190.65	1.008	0.01	0.905873	0.985965	29.43	5.85	6.91	6	6	9	9	9	9	9	9	10	9	9	9	10	10
XP_047942050.1	mitochondrial-processing peptidase subunit alpha-like [Salvia hispanica]	11	9	92	188.92	1.167	0.22	0.56237	0.93028	32.33	5.63	8.12	6	6	8	8	8	7	8	8	8	8	8	8	8	8
XP_047941747.1	thiamine thiazole synthase 2, chloroplastic-like [Salvia hispanica]	7	7	78	188.66	1.039	0.06	0.980156	0.995933	21.96	12.6	10.18	6	6	7	7	6	6	6	7	7	7	7	7	7	7
XP_047962692.1	aldehyde dehydrogenase family 7 member B4-like [Salvia hispanica]	10	1	77	188.14	1.277	0.35	0.310899	0.776479	27.88	26.2	13.86	6	6	1	1	1	1	1	1	1	1	1	1	1	1
XP_047969401.1	NADH dehydrogenase [ubiquinone] iron-sulfur protein 1, mitochondrial-like [Salvia hispanica]	13	5	82	188.02	1.151	0.2	0.605903	0.934781	25.89	16.25	16.77	6	6	5	5	5	5	5	4	5	5	5	5	5	5
XP_047943576.1	60S ribosomal protein L12-3-like [Salvia hispanica]	5	5	66	187.41	0.916	-0.13	0.561701	0.93003	18.95	5.61	6.46	6	6	5	5	5	4	4	4	5	5	5	4	4	4
XP_047939109.1	oleosin L-like [Salvia hispanica]	3	3	85	186.83	0.713	-0.49	0.0754178	0.377293	74.45	53.72	24.03	6	6	3	3	3	3	3	3	3	3	3	3	3	3
XP_047956636.1	proteasome subunit alpha type-7 [Salvia hispanica]	8	8	78	185.88	0.995	-0.01	0.857009	0.985965	23.64	13.51	9.4	6	6	6	6	6	6	6	6	8	8	7	7	7	6
XP_047957925.1	26S proteasome regulatory subunit 8 homolog A-like [Salvia hispanica]	9	1	81	185.39	0.01	-6.64	1e-17	1.34309e-16			13.13		3								1		1		1
XP_047941123.1	protein argonaute 4-like [Salvia hispanica]	17	17	98	185.2	1.111	0.15	0.729059	0.968595	30.73	6.4	11.21	6	6	14	13	14	14	13	14	15	15	15	15	13	14
XP_047950933.1	acetyl-CoA acetyltransferase, cytosolic 1-like [Salvia hispanica]	11	3	87	184.03	1.053	0.07	0.928636	0.985965	45.75	16.37	15.75	6	6	3	3	3	3	3	3	3	3	3	3	3	3
XP_047964168.1	putative transferase At4g12130, mitochondrial [Salvia hispanica]	11	11	89	183.13	0.967	-0.05	0.749719	0.977058	37.53	20.22	24.53	6	6	5	7	6	7	7	6	9	9	10	8	9	9
XP_047979736.1	2S seed storage albumin protein-like [Salvia hispanica]	6	6	95	182.78	1.008	0.01	0.905703	0.985965	37.15	23.4	9.8	6	6	7	7	7	7	7	7	7	7	7	7	7	7
XP_047981967.1	thioredoxin H-type 1-like [Salvia hispanica]	6	4	77	181.92	0.82	-0.29	0.267203	0.733356	33.01	17.84	6.69	6	6	5	5	5	5	5	5	5	5	5	5	5	5
XP_047938365.1	gamma-interferon-responsive lysosomal thiol protein isoform X1 [Salvia hispanica]	5	1	80	181.4	1.166	0.22	0.564967	0.93028	15.56	11.99	10.74	6	6	1	1	1	1	1	1	1	1	1	1	1	1
XP_047980368.1	guanine nucleotide-binding protein subunit beta-like protein [Salvia hispanica]	9	9	81	181.36	1.195	0.26	0.4878	0.886919	37.05	20.54	13.63	6	6	9	9	9	7	9	9	9	8	9	9	9	9
XP_047977377.1	transketolase, chloroplastic [Salvia hispanica]	12	7	93	181.34	0.905	-0.14	0.523824	0.910594	28.02	4.29	5.51	6	6	7	7	7	7	7	7	7	7	7	7	7	7
XP_047948568.1	glutathione S-transferase U19-like isoform X1 [Salvia hispanica]	9	9	79	181.05	0.981	-0.03	0.803964	0.985965	54.02	35.96	28.19	6	6	8	8	8	8	6	7	9	9	9	8	8	8
XP_047967519.1	3-hydroxyacyl-[acyl-carrier-protein] dehydratase FabZ-like [Salvia hispanica]	6	2	71	180.99	1.075	0.1	0.850025	0.985965	48.73	14.32	24.35	6	6	2	2	2	2	2	2	2	2	2	2	2	2
XP_047952898.1	mitochondrial outer membrane protein porin of 34 kDa-like [Salvia hispanica]	5	4	72	178.86	0.869	-0.2	0.405422	0.870077	25.32	18.85	7.36	6	6	4	4	4	4	4	4	4	4	4	4	4	4
XP_047959762.1	superoxide dismutase [Cu-Zn]-like [Salvia hispanica]	4	4	57	178.48	0.997	0	0.863148	0.985965	21.12	8.84	3.96	6	6	4	4	4	4	4	4	4	4	4	4	4	4
XP_047949685.1	26S proteasome non-ATPase regulatory subunit 2 homolog A-like [Salvia hispanica]	14	14	75	177.86	0.996	-0.01	0.860171	0.985965	40.3	10.36	9.2	6	6	13	13	13	6	8	7	13	13	13	13	13	13
XP_047944865.1	T-complex protein 1 subunit eta-like [Salvia hispanica]	13	1	78	177.34	0.922	-0.12	0.583053	0.934214	18.08	19.1	5.92	6	6	1	1	1	1	1	1	1	1	1	1	1	1
XP_047965118.1	ATP synthase subunit gamma, mitochondrial [Salvia hispanica]	11	3	88	175.37	1.055	0.08	0.923585	0.985965	26.55	51.27	15.49	6	6	2	2	2	2	2	2	3	3	3	3	3	3
XP_047956115.1	superoxide dismutase [Mn], mitochondrial-like [Salvia hispanica]	8	8	78	175.36	0.932	-0.1	0.621288	0.944782	27.88	4.97	11.05	6	6	7	8	7	8	8	8	7	8	7	8	8	8
XP_047969338.1	ubiquitin-activating enzyme E1 1-like [Salvia hispanica]	16	5	94	174.22	1.309	0.39	0.257744	0.727019	30.52	50.41	31.81	5	6	4	4	4		2	3	4	3	4	3	3	2
XP_047961615.1	40S ribosomal protein S18 [Salvia hispanica]	5	1	74	173.96	1.497	0.58	0.0760334	0.379416	47.65	36.49	39.66	6	6	1	1	2	2	2	2	2	1	2	2	2	2
XP_047982453.1	T-complex protein 1 subunit eta [Salvia hispanica]	13	1	75	173.92	0.892	-0.17	0.479484	0.885323	29.77	24.47	7	6	6	1	1	1	1	1	1	1	1	1	1	1	1
XP_047983662.1	40S ribosomal protein S3a-like [Salvia hispanica]	9	2	81	173.15	1.008	0.01	0.903292	0.985965	35.6	27.33	12.21	6	6	1	2	2	1	2	2	2	2	2	2	2	2
XP_047948488.1	probable enoyl-CoA hydratase 1, peroxisomal [Salvia hispanica]	10	10	78	173.06	1.012	0.02	0.91934	0.985965	40.2	20.34	13.53	6	6	10	10	8	9	10	10	10	10	9	10	9	8
XP_047971642.1	26S proteasome non-ATPase regulatory subunit 11 homolog [Salvia hispanica]	12	1	80	172.82	0.561	-0.84	0.00339378	0.0313894	48	39.12	13.44	6	6	1	1	1	1	1	1	1	1	1	1	1	1
XP_047978045.1	phosphoenolpyruvate carboxykinase (ATP) 1-like [Salvia hispanica]	17	14	75	172.33	0.941	-0.09	0.653986	0.944782	33.36	24.95	13.98	6	6	11	12	10	10	10	9	11	11	11	10	11	12
XP_047938510.1	40S ribosomal protein S5-like [Salvia hispanica]	8	1	69	172.11	0.01	-6.64	1e-17	1.34309e-16			72.72		3										1	1	1
XP_047974546.1	40S ribosomal protein S5 [Salvia hispanica]	8	1	69	172.11	0.01	-6.64	1e-17	1.34309e-16			27.61		4									1	1	1	1
XP_047971940.1	protein HOTHEAD-like [Salvia hispanica]	9	9	75	171.83	0.883	-0.18	0.451203	0.880664	54.61	46.76	24.73	6	6	7	7	7	8	8	8	8	8	8	8	8	8
XP_047970203.1	heat shock 70 kDa protein 15-like [Salvia hispanica]	13	2	85	171.73	0.01	-6.64	1e-17	1.34309e-16			17.12		5							1	1	1		1	1
XP_047960426.1	nucleolin 1-like [Salvia hispanica]	13	7	75	171.42	0.73	-0.45	0.0964559	0.440418	24.68	12.01	11.73	6	6	3	3	3	3	3	3	6	6	5	5	5	6
XP_047971294.1	fructose-bisphosphate aldolase 3, chloroplastic [Salvia hispanica]	9	9	84	171.29	1.063	0.09	0.894998	0.985965	33.01	9.06	11.16	6	6	9	9	10	8	10	9	10	10	10	8	9	10
XP_047971917.1	14-3-3-like protein 16R [Salvia hispanica]	8	2	77	171.27	1.01	0.01	0.910223	0.985965	29.79	6.52	27.25	3	6	1	1			1		1	1	1	1	1	1
XP_047938526.1	prohibitin-1, mitochondrial-like [Salvia hispanica]	9	2	74	170.76	0.829	-0.27	0.29108	0.753723	25.36	13.28	16.15	6	6	2	2	2	2	2	2	2	2	2	2	2	2
XP_047959670.1	26S proteasome regulatory subunit 7-like [Salvia hispanica]	11	11	76	170.72	0.969	-0.05	0.757415	0.97889	31.18	10.67	3.12	6	6	11	11	11	10	11	11	11	11	11	11	11	11
XP_047976856.1	3-hydroxyacyl-[acyl-carrier-protein] dehydratase FabZ-like [Salvia hispanica]	5	1	65	170.35	1.273	0.35	0.318301	0.780901	24.84	20.45	6.89	6	6	1	1	1	1	1	1	1	1	1	1	1	1
XP_047978180.1	elongation factor Tu, mitochondrial-like [Salvia hispanica]	12	3	89	169.67	0.962	-0.06	0.729053	0.968595	24.09	45.66	15.22	6	6	3	3	3	2	2	1	3	3	3	3	2	2
XP_047980142.1	ruBisCO large subunit-binding protein subunit alpha-like [Salvia hispanica]	11	3	85	169.27	1.107	0.15	0.744012	0.974351	24.23	29.08	9.04	4	5		1	1	1	1		1	1	1	1	1
XP_047943778.1	heat shock 70 kDa protein 14-like [Salvia hispanica]	11	5	84	169	0.917	-0.12	0.566932	0.930756	40.53	33.5	24.31	6	6	5	5	5	4	3	4	5	5	4	4	5	4
XP_047955325.1	proteasome subunit beta type-1-like [Salvia hispanica]	6	1	70	167.53	1.355	0.44	0.19544	0.653624	41.56	27.69	27.72	6	6	1	1	1	1	1	1	1	1	1	1	1	1
XP_047950516.1	protein disulfide isomerase-like 2-3 [Salvia hispanica]	10	4	74	166.88	0.881	-0.18	0.443166	0.880664	27.38	17.04	7.79	6	6	4	4	3	4	4	3	4	4	4	4	4	4
XP_047969487.1	biotin carboxylase 1, chloroplastic-like [Salvia hispanica]	8	8	64	166.09	1.138	0.19	0.645934	0.944782	31.06	9.09	11.25	6	6	7	8	7	8	8	7	7	8	8	8	7	7
XP_047951075.1	peroxisomal acyl-coenzyme A oxidase 1-like [Salvia hispanica]	11	11	71	166.01	1.156	0.21	0.59197	0.934214	32.65	10.59	9.72	6	6	10	10	10	9	10	10	11	11	11	10	11	11
XP_047963404.1	galactokinase [Salvia hispanica]	8	4	69	165.53	0.94	-0.09	0.650491	0.944782	40.93	26.17	14.82	6	6	4	4	4	3	3	3	4	4	4	4	3	3
XP_047968812.1	14-3-3 protein 1 [Salvia hispanica]	7	5	78	165.45	0.68	-0.56	0.0449763	0.261295	55.39	41.21	20.05	6	6	5	5	4	4	4	3	5	5	4	5	5	5
XP_047955349.1	aspartyl protease family protein 2-like [Salvia hispanica]	9	7	69	165.38	1.132	0.18	0.662027	0.949605	46.47	40.92	24.88	6	6	5	6	6	6	6	6	6	6	6	6	6	6
XP_047949998.1	elongation factor 1-gamma 2-like [Salvia hispanica]	7	4	64	165.01	0.978	-0.03	0.789984	0.985965	31.65	30.36	8.72	6	6	4	4	4	3	3	4	3	4	4	4	3	4
XP_047955806.1	glutathione S-transferase DHAR2-like [Salvia hispanica]	6	5	77	164.09	0.769	-0.38	0.155959	0.573349	27.06	13.59	8.06	6	6	4	5	5	5	5	5	5	5	5	5	5	5
XP_047945478.1	glutamate decarboxylase-like [Salvia hispanica]	8	8	68	164	1.066	0.09	0.882318	0.985965	44.85	32.09	7.37	6	6	8	8	8	7	7	7	7	8	8	7	8	8
XP_047975828.1	proteasome subunit beta type-1 [Salvia hispanica]	6	1	69	163.29	0.01	-6.64	1e-17	1.34309e-16			40.33		5							1		1	1	1	1
XP_047959428.1	SNF1-related protein kinase regulatory subunit gamma-1-like [Salvia hispanica]	9	9	68	163.13	0.891	-0.17	0.477553	0.885323	29.82	23.73	10.06	6	6	8	8	8	5	6	5	8	8	8	8	8	7
XP_047953714.1	14-3-3-like protein [Salvia hispanica]	7	2	73	163	0.812	-0.3	0.2468	0.712216	23.05	51.87	9.99	5	6	2	2	2	1		2	2	2	2	2	1	2
XP_047966312.1	adenylate kinase 4 [Salvia hispanica]	11	4	94	162.29	1.115	0.16	0.71793	0.968595	29.75	16.31	10.35	6	6	5	5	5	5	5	5	5	5	5	5	5	5
XP_047950379.1	proteasome subunit beta type-6-like [Salvia hispanica]	8	1	68	162.19	0.9	-0.15	0.508593	0.900254	32.54	19.33	28.4	3	5	1	1	1				1	1	1	1	1
XP_047939152.1	proteasome subunit beta type-6 [Salvia hispanica]	8	1	67	162.19	1.58	0.66	0.0421848	0.24887	29.65	12.44	26.56	6	6	1	1	1	1	1	1	1	1	1	1	1	1
XP_047958450.1	bifunctional protein FolD 2-like [Salvia hispanica]	10	10	70	161.96	0.899	-0.15	0.505581	0.897518	21.79	11.5	3.12	6	6	8	9	9	7	7	7	9	9	9	7	8	9
XP_047974580.1	40S ribosomal protein S4-1-like [Salvia hispanica]	11	6	72	161.62	1.584	0.66	0.0411278	0.243203	51.22	40.57	12.3	6	6	6	6	6	6	6	6	6	6	6	6	6	6
XP_047976679.1	60S ribosomal protein L4-1-like [Salvia hispanica]	10	4	71	160.57	0.95	-0.07	0.686157	0.955518	49.92	35.5	33.32	6	6	3	4	4	4	4	3	4	4	4	4	4	4
XP_047939302.1	ketol-acid reductoisomerase, chloroplastic-like [Salvia hispanica]	7	7	55	160.29	0.914	-0.13	0.555541	0.928116	30.43	24.64	13.58	6	6	7	7	7	7	7	7	7	7	7	7	7	7
XP_047945826.1	polyadenylate-binding protein 2-like [Salvia hispanica]	9	3	72	160.15	0.863	-0.21	0.386949	0.849622	24.27	15.07	10.68	6	6	2	2	2	2	2	2	2	2	2	2	2	2
XP_047981022.1	transketolase, chloroplastic-like [Salvia hispanica]	9	4	74	159.94	0.973	-0.04	0.774025	0.985965	23.05	11.49	15.24	6	6	4	4	4	4	4	4	4	4	4	4	4	4
XP_047951552.1	UDP-glucuronic acid decarboxylase 6-like [Salvia hispanica]	9	4	76	159.72	0.956	-0.07	0.706784	0.961986	17.66	9.73	14.72	6	6	2	2	2	2	2	2	3	2	3	3	3	3
XP_047968854.1	adenosine kinase 2 [Salvia hispanica]	8	6	74	159	0.939	-0.09	0.644868	0.944782	31.36	24.02	5.91	6	6	5	5	5	4	4	4	5	5	5	5	5	5
XP_047961999.1	cell wall / vacuolar inhibitor of fructosidase 1-like [Salvia hispanica]	5	5	55	158.59	0.803	-0.32	0.226873	0.69157	31.3	11.71	12.11	6	6	5	5	5	5	4	4	5	5	5	5	5	5
XP_047961376.1	heat shock 70 kDa protein 15-like, partial [Salvia hispanica]	12	5	67	158.35	0.844	-0.24	0.331769	0.794983	45.04	34.68	7.79	6	6	4	4	4	4	4	3	4	4	4	4	4	4
XP_047957548.1	60S ribosomal protein L7-2-like [Salvia hispanica]	7	1	71	158.23	0.01	-6.64	1e-17	1.34309e-16			51.98		6							1	1	1	1	1	1
XP_047981164.1	alcohol dehydrogenase class-3 [Salvia hispanica]	6	2	61	158.07	0.987	-0.02	0.824469	0.985965	28.61	14.52	7.42	6	6	2	2	2	2	2	2	2	2	2	2	2	2
XP_047966272.1	vacuolar-processing enzyme [Salvia hispanica]	7	7	74	157.38	0.993	-0.01	0.849177	0.985965	25.25	8.43	8.19	6	6	6	7	7	7	7	7	7	7	7	7	7	7
XP_047957651.1	60S ribosomal protein L7-4-like [Salvia hispanica]	7	1	74	157.11	1.723	0.78	0.0144487	0.112602	34.28	16.26	56.11	6	6	1	1	1	1	1	1	1	1	1	1	1	1
XP_047972204.1	prohibitin-3, mitochondrial-like [Salvia hispanica]	7	7	69	156.93	1.108	0.15	0.740391	0.971162	23.57	7.6	8.01	6	6	5	5	5	5	5	5	5	6	5	6	6	6
XP_047973310.1	aspartate aminotransferase, chloroplastic [Salvia hispanica]	9	8	62	156.75	1.093	0.13	0.787847	0.985965	26.44	8.88	4.06	6	6	8	7	8	7	8	7	8	8	8	8	8	8
XP_047981862.1	gamma carbonic anhydrase 2, mitochondrial-like [Salvia hispanica]	8	8	62	156.62	1.147	0.2	0.619349	0.944782	23.86	11.03	7.14	6	6	8	8	8	8	8	8	8	8	8	8	8	8
XP_047951226.1	major allergen Pru ar 1-like [Salvia hispanica]	6	2	82	156.42	0.662	-0.59	0.0331684	0.204269	56.75	17.27	13.46	6	6	2	2	2	2	2	2	2	2	2	2	2	2
XP_047943548.1	ATP synthase subunit gamma, mitochondrial-like [Salvia hispanica]	11	3	82	156.27	1.097	0.13	0.775886	0.985965	39.69	23.09	53.18	6	6	2	2	2	2	2	2	2	2	2	2	2	2
XP_047983950.1	2-Cys peroxiredoxin BAS1, chloroplastic-like [Salvia hispanica]	5	1	55	156.03	0.939	-0.09	0.64579	0.944782	21.08	11	18.69	6	6	1	1	1	1	1	1	1	1	1	1	1	1
XP_047969681.1	obg-like ATPase 1 [Salvia hispanica]	9	9	54	155.96	0.997	0	0.861914	0.985965	27.28	8.67	3.79	6	6	8	8	8	8	8	8	8	8	8	8	8	8
XP_047980933.1	cysteine synthase [Salvia hispanica]	8	8	64	155.59	0.977	-0.03	0.787418	0.985965	32.43	10.41	11.5	6	6	7	7	7	7	7	7	7	7	7	7	7	7
XP_047942648.1	dirigent protein 1-like [Salvia hispanica]	5	3	55	155.23	1.944	0.96	0.00249138	0.0238285	56.2	44.2	26.31	6	6	3	3	3	3	3	3	3	3	3	3	3	3
XP_047954795.1	adenylate kinase 4-like [Salvia hispanica]	12	5	96	155.11	1.165	0.22	0.567495	0.930826	42.88	59.21	35	6	6	4	4	4	3	4	3	4	4	4	4	4	4
XP_047944967.1	nascent polypeptide-associated complex subunit beta-like [Salvia hispanica]	8	5	66	154.91	0.786	-0.35	0.189444	0.642627	47.21	19.75	53.08	6	6	4	4	4	4	4	4	5	5	5	5	4	4
XP_047966805.1	delta-1-pyrroline-5-carboxylate dehydrogenase 12A1, mitochondrial-like [Salvia hispanica]	13	13	78	154.38	1.143	0.19	0.631374	0.944782	32.58	17.3	12	6	6	12	12	12	11	10	12	12	12	12	12	12	12
XP_047983123.1	uncharacterized oxidoreductase At4g09670 [Salvia hispanica]	8	8	58	154.11	1.046	0.06	0.954526	0.988997	25.1	7.47	7.82	6	6	7	7	7	7	7	7	8	8	7	8	8	8
XP_047978653.1	agglutinin-2-like [Salvia hispanica]	4	4	62	153.1	1.257	0.33	0.348524	0.812181	49.92	39.88	21.89	6	6	4	4	4	4	4	4	4	4	4	4	4	4
XP_047939054.1	40S ribosomal protein S18-like [Salvia hispanica]	5	1	72	152.79	1.342	0.42	0.210944	0.677695	48.35	37.32	31.16	6	6	1	1	1	1	1	1	1	1	1	1	1	1
XP_047977356.1	uncharacterized protein LOC125219424 [Salvia hispanica]	4	4	57	152.34	1.083	0.11	0.824461	0.985965	29.78	20.62	12.32	6	6	4	4	4	4	4	4	4	4	4	4	4	4
XP_047972972.1	40S ribosomal protein S4-1 [Salvia hispanica]	10	5	64	151.67	1.616	0.69	0.0324972	0.201117	59.81	47.9	10.39	6	6	5	5	4	5	5	5	5	5	5	4	5	5
XP_047976454.1	proteasome subunit alpha type-1-B-like [Salvia hispanica]	5	5	50	151.28	1.01	0.01	0.910302	0.985965	18.75	9.6	38.89	6	6	4	4	4	4	4	4	4	4	4	5	5	5
XP_047959917.1	40S ribosomal protein S19-3 [Salvia hispanica]	6	6	65	151.03	1.101	0.14	0.762619	0.982456	22.17	10.37	8.45	6	6	5	6	6	6	6	6	5	5	4	5	5	5
XP_047980975.1	D-3-phosphoglycerate dehydrogenase 3, chloroplastic-like [Salvia hispanica]	10	5	73	150.9	1.158	0.21	0.585716	0.934214	28.97	6.82	9.45	6	6	4	4	4	4	4	4	5	5	5	5	5	5
XP_047955840.1	heat shock cognate 70 kDa protein-like isoform X1 [Salvia hispanica]	3	1	58	150.23	0.743	-0.43	0.113313	0.479254	58.76	44.79	13.44	6	6	1	1	1	1	1	1	1	1	1	1	1	1
XP_047974544.1	tubulin alpha-5 chain-like [Salvia hispanica]	7	2	74	149.81	1.129	0.17	0.673087	0.95266	32.9	20.8	29.46	6	6	2	2	2	2	1	2	2	2	2	2	2	2
XP_047982928.1	2-Cys peroxiredoxin BAS1, chloroplastic-like [Salvia hispanica]	5	1	53	149.35	1.09	0.12	0.798778	0.985965	8.61	6.62	6.05	6	6	1	1	1	1	1	1	1	1	1	1	1	1
XP_047948137.1	serine hydroxymethyltransferase 4-like [Salvia hispanica]	11	5	76	149.22	1.052	0.07	0.93349	0.985965	39.87	21.68	18.95	6	6	4	5	5	5	5	4	5	5	5	5	4	5
XP_047964263.1	transaldolase-like [Salvia hispanica]	8	8	66	149.21	1.067	0.09	0.87773	0.985965	23.73	7.96	6.71	6	6	8	8	8	8	8	8	7	8	8	8	8	8
XP_047981491.1	alcohol dehydrogenase class-3-like [Salvia hispanica]	6	2	56	149.15	0.835	-0.26	0.307824	0.773929	26.09	35.87	19.38	6	6	2	2	2	1	1	2	2	2	2	2	1	2
XP_047981414.1	beta-glucosidase BoGH3B-like [Salvia hispanica]	11	11	59	147.77	1.109	0.15	0.737039	0.969415	29.38	30.54	6.6	6	6	5	8	8	9	9	9	8	10	9	8	9	10
XP_047947993.1	auxin-induced protein PCNT115-like [Salvia hispanica]	8	6	64	146.92	1.008	0.01	0.904888	0.985965	18.61	11.91	4.75	6	6	5	5	5	5	5	5	5	5	5	5	5	5
XP_047948683.1	citrate synthase, glyoxysomal-like [Salvia hispanica]	9	9	70	146.83	1.021	0.03	0.951897	0.988997	28.28	12.95	6.17	6	6	8	9	8	7	7	8	9	9	9	9	9	9
XP_047975188.1	17.8 kDa class I heat shock protein-like [Salvia hispanica]	7	1	85	146.8	0.551	-0.86	0.00259929	0.0245156	37.17	45.42	48.16	6	6	1	1	1	1	1	1	1	1	1	1	1	1
XP_047980363.1	ADP,ATP carrier protein, mitochondrial [Salvia hispanica]	9	1	63	145.85	0.978	-0.03	0.790935	0.985965	22.95	19.34	16.25	5	6	1	1	1	1	1		1	1	1	1	1	1
XP_047943452.1	60S ribosomal protein L5-like [Salvia hispanica]	8	7	61	145.52	1.008	0.01	0.90412	0.985965	30.03	11.56	6.77	6	6	5	6	5	5	5	5	7	7	7	6	7	6
XP_047982406.1	eukaryotic translation initiation factor 2 subunit gamma-like [Salvia hispanica]	11	11	64	145.43	1.012	0.02	0.91918	0.985965	24.15	15.14	6.81	6	6	10	10	9	8	8	8	10	10	9	9	9	10
XP_047983088.1	16.9 kDa class I heat shock protein 1-like [Salvia hispanica]	4	4	53	144.97	1.289	0.37	0.290189	0.753583	40.62	13.56	17.57	6	6	4	4	4	4	4	4	3	3	4	4	4	4
XP_047970332.1	40S ribosomal protein S17-2-like [Salvia hispanica]	9	3	84	143.56	0.908	-0.14	0.534963	0.920293	29.5	18.5	14.49	6	6	2	2	2	2	2	2	2	2	2	2	2	2
XP_047941706.1	succinate--CoA ligase [ADP-forming] subunit alpha-2, mitochondrial [Salvia hispanica]	7	7	63	143.42	1.002	0	0.879753	0.985965	35.2	85.69	78.77	6	6	6	6	5	7	7	7	7	7	7	7	7	7
XP_047969968.1	probable protein phosphatase 2C 28 [Salvia hispanica]	9	9	56	143.14	0.894	-0.16	0.487669	0.886919	26.09	4.34	10.34	6	6	9	9	9	9	9	9	9	9	9	9	9	9
XP_047971326.1	UPF0098 protein CPn_0877/CP_0992/CPj0877/CpB0906 [Salvia hispanica]	7	7	84	142.95	1.074	0.1	0.854566	0.985965	28.47	13.34	11.21	6	6	7	7	7	7	7	7	7	7	7	7	7	7
XP_047944613.1	elongation factor 1-delta-like [Salvia hispanica]	12	7	85	142.53	0.994	-0.01	0.852657	0.985965	36.39	11.25	6.1	6	6	4	5	5	5	5	5	6	6	6	6	6	6
XP_047942651.1	dirigent protein 21-like [Salvia hispanica]	5	3	49	141.26	1.826	0.87	0.00644509	0.0559239	54.96	42.89	22.51	6	6	3	3	3	3	3	3	3	3	3	3	3	3
XP_047954541.1	NADH dehydrogenase [ubiquinone] iron-sulfur protein 1, mitochondrial [Salvia hispanica]	13	5	62	139.88	1.164	0.22	0.569552	0.931786	28.09	22	23.69	6	6	3	3	3	2	3	3	4	4	4	4	3	4
XP_047983732.1	LOW QUALITY PROTEIN: 60S acidic ribosomal protein P0-like [Salvia hispanica]	4	4	56	139.86	0.911	-0.14	0.543734	0.922666	24.13	11.04	8.41	6	6	4	4	4	4	4	4	4	4	5	5	5	5
XP_047968284.1	late embryogenesis abundant protein Dc3-like [Salvia hispanica]	5	5	55	139.57	0.465	-1.1	0.000131371	0.00145487	33.71	34.18	7.18	6	6	5	5	5	4	4	4	6	6	5	6	5	5
XP_047942244.1	ATP synthase subunit O, mitochondrial [Salvia hispanica]	7	7	76	139.55	0.96	-0.06	0.722128	0.968595	33.1	14.36	13.54	6	6	7	7	7	7	7	7	7	7	7	7	7	7
XP_047955701.1	chloroplast envelope quinone oxidoreductase homolog [Salvia hispanica]	9	5	70	139.22	0.993	-0.01	0.848497	0.985965	24.12	12.15	12.26	6	6	5	5	5	5	5	5	5	5	5	5	5	5
XP_047946296.1	60S ribosomal protein L11 [Salvia hispanica]	5	1	61	138.15	0.962	-0.06	0.729647	0.968595	26.86	22.35	18.04	4	6	1	1	1	1			1	1	1	1	1	1
XP_047971017.1	aspartyl protease AED3-like [Salvia hispanica]	6	5	59	138.08	1.017	0.02	0.93671	0.985965	30.25	22.43	7.51	6	6	5	5	5	5	5	5	5	5	5	5	5	5
XP_047982698.1	glucose-6-phosphate isomerase, cytosolic [Salvia hispanica]	10	4	62	137.87	1.186	0.25	0.509134	0.900254	28.65	41.82	14.28	6	6	3	3	3	2	2	2	3	3	2	3	3	3
XP_047976404.1	T-complex protein 1 subunit epsilon [Salvia hispanica]	10	2	56	137.79	1.037	0.05	0.986251	0.999713	21.77	46.33	36.83	6	6	1	2	2	1	2	2	2	2	2	2	1	2
XP_047979926.1	dipeptidyl-peptidase 5 isoform X1 [Salvia hispanica]	10	10	69	137.21	1.034	0.05	0.999124	1	31.77	10.89	4.87	6	6	9	9	9	8	8	9	10	10	10	9	9	9
XP_047941164.1	adenylosuccinate synthetase 2, chloroplastic-like [Salvia hispanica]	7	7	51	136.47	1.082	0.11	0.825587	0.985965	25.13	13.23	9.3	6	6	7	7	7	7	7	7	6	7	6	7	7	7
XP_047943302.1	40S ribosomal protein S2-4-like [Salvia hispanica]	5	5	58	136.37	0.632	-0.66	0.0186076	0.13617	61.29	31.86	21.6	6	6	5	5	5	5	5	5	5	5	5	5	5	5
XP_047971657.1	heat shock protein 90-6, mitochondrial [Salvia hispanica]	14	11	71	136.24	1.043	0.06	0.965911	0.99422	27.37	13.82	13.7	6	6	6	7	7	6	6	6	9	9	7	9	7	9
XP_047965337.1	chaperonin 60 subunit beta 3, chloroplastic-like [Salvia hispanica]	10	1	57	135.7	0.928	-0.11	0.606034	0.934781	18.58	19.28	10.46	3	5	1	1	1				1	1	1	1	1
XP_047956880.1	proteasome subunit alpha type-4 [Salvia hispanica]	7	7	60	135.04	0.825	-0.28	0.27974	0.749038	31.38	7.49	10.11	6	6	7	6	7	6	5	6	7	6	7	7	7	7
XP_047948247.1	eukaryotic peptide chain release factor GTP-binding subunit ERF3A isoform X1 [Salvia hispanica]	8	8	64	135.01	0.82	-0.29	0.266361	0.732505	32.64	14.37	8.9	6	6	7	8	8	7	8	7	8	8	8	8	8	8
XP_047963442.1	T-complex protein 1 subunit epsilon-like [Salvia hispanica]	10	2	58	134.38	0.966	-0.05	0.744565	0.974351	22.67	16.12	18.66	6	6	2	2	2	2	2	2	2	2	2	2	2	2
XP_047938072.1	ADP,ATP carrier protein 1, mitochondrial-like [Salvia hispanica]	8	1	61	133.96	1.085	0.12	0.816871	0.985965	18.1	13.22	14.57	6	6	1	1	1	1	1	1	1	1	1	1	1	1
XP_047980366.1	arginase 1, mitochondrial [Salvia hispanica]	6	6	52	133.77	1.165	0.22	0.568058	0.930826	34.57	11.43	9.21	6	6	5	6	6	6	5	6	6	6	6	5	6	6
XP_047962765.1	alanine--tRNA ligase-like [Salvia hispanica]	11	5	69	133.76	1.018	0.03	0.942731	0.988126	32.82	45.88	8.8	6	6	4	4	4	1	2	4	4	4	4	4	4	4
XP_047951881.1	aspartate aminotransferase, cytoplasmic [Salvia hispanica]	10	6	66	133.57	0.979	-0.03	0.795844	0.985965	30.15	15.18	24.84	6	6	5	5	5	5	6	6	6	5	6	6	6	6
XP_047941248.1	T-complex protein 1 subunit delta [Salvia hispanica]	14	7	68	133.37	1.006	0.01	0.89778	0.985965	34.63	63.42	12.98	6	6	4	4	3	1	3	2	7	7	7	7	7	7
XP_047949897.1	probable alpha-mannosidase At5g13980 isoform X1 [Salvia hispanica]	12	5	61	131.76	1.203	0.27	0.468319	0.88109	26.5	22.58	15.45	6	6	4	4	4	4	4	4	5	5	5	5	5	5
XP_047971849.1	probable phospholipid hydroperoxide glutathione peroxidase [Salvia hispanica]	9	5	55	131.75	0.823	-0.28	0.27415	0.741385	23.86	14.85	7.92	6	6	3	3	3	3	3	3	4	5	4	4	4	4
XP_047938804.1	GTP-binding nuclear protein Ran-3-like [Salvia hispanica]	5	5	57	131.45	0.896	-0.16	0.494906	0.88879	27.75	16.25	4.35	6	6	5	5	5	5	4	4	5	5	5	5	5	5
XP_047938483.1	lactoylglutathione lyase isoform X1 [Salvia hispanica]	8	8	63	131.37	1.055	0.08	0.922226	0.985965	29.16	17.15	7.77	6	6	7	8	8	8	7	7	8	7	7	8	8	8
XP_047954584.1	eukaryotic translation initiation factor 3 subunit B-like [Salvia hispanica]	11	1	63	131.14	1.1	0.14	0.765346	0.983459	16.33	13.91	9.63	6	6	1	1	1	1	1	1	1	1	1	1	1	1
XP_047961236.1	6-phosphogluconate dehydrogenase, decarboxylating 2-like [Salvia hispanica]	9	6	56	131.05	0.895	-0.16	0.49213	0.888226	29.26	32.11	11.07	6	6	6	6	6	4	4	5	6	6	6	6	5	6
XP_047940381.1	ATP-dependent 6-phosphofructokinase 2, partial [Salvia hispanica]	11	11	65	130.79	1.04	0.06	0.977459	0.994715	29.28	16.72	8.04	6	6	8	10	10	9	6	9	9	9	9	8	8	8
XP_047940725.1	primary amine oxidase [Salvia hispanica]	10	10	63	130.68	1.176	0.23	0.537826	0.920293	24.69	8.28	5.38	6	6	9	9	9	8	9	8	9	9	9	9	9	9
XP_047947444.1	beta-glucosidase 44-like [Salvia hispanica]	8	8	49	129.93	1.251	0.32	0.36152	0.824606	37.5	22.84	9.65	6	6	8	8	7	8	8	7	8	8	7	8	8	7
XP_047950348.1	aspartate aminotransferase, mitochondrial [Salvia hispanica]	6	6	55	129.23	0.859	-0.22	0.3753	0.83799	33.33	10.29	8.96	6	6	6	5	6	6	6	6	6	5	6	6	6	5
XP_047962797.1	dihydrolipoyllysine-residue acetyltransferase component 3 of pyruvate dehydrogenase complex, mitochondrial-like [Salvia hispanica]	9	9	56	128.92	1.159	0.21	0.584529	0.934214	28.91	10.57	6.39	6	6	6	7	7	7	6	5	8	8	8	7	8	7
XP_047944080.1	ATP-dependent Clp protease ATP-binding subunit ClpA homolog CD4B, chloroplastic [Salvia hispanica]	12	6	52	128.56	0.992	-0.01	0.845196	0.985965	24.59	6.12	17.45	6	6	4	4	4	4	4	4	6	5	6	6	4	5
XP_047965095.1	probable phospholipid hydroperoxide glutathione peroxidase [Salvia hispanica]	5	2	50	128.47	0.905	-0.14	0.524454	0.910594	17.76	5.91	8.44	6	6	2	2	2	2	2	2	2	2	2	2	2	2
XP_047947563.1	protein usf-like [Salvia hispanica]	7	7	55	128.33	0.833	-0.26	0.302104	0.768964	28.93	12.03	4	6	6	7	6	7	5	6	5	7	7	7	6	6	6
XP_047967670.1	proteasome subunit beta type-5-like [Salvia hispanica]	5	2	50	127.67	1.033	0.05	0.997007	1	34	18.58	4.13	6	6	2	2	2	2	2	2	2	2	2	2	2	2
XP_047972798.1	alpha-galactosidase 1-like [Salvia hispanica]	5	3	53	127.65	1.066	0.09	0.882103	0.985965	20.58	41.35	42.63	6	6	3	3	3	1	2	3	3	3	3	3	2	2
XP_047981756.1	T-complex protein 1 subunit alpha-like [Salvia hispanica]	9	7	81	127.13	0.908	-0.14	0.53374	0.919928	22.32	11.89	5.99	6	6	7	7	7	7	7	7	7	7	7	7	7	7
XP_047949727.1	T-complex protein 1 subunit delta-like [Salvia hispanica]	11	4	59	125.03	1.105	0.14	0.750466	0.97727	55.01	46.49	25.13	6	6	2	2	2	1	2	2	4	4	4	4	3	3
XP_047955963.1	18.2 kDa class I heat shock protein-like [Salvia hispanica]	6	1	61	124.68	1.286	0.36	0.29581	0.759066	21.88	12.68	20.83	6	6	1	1	1	1	1	1	1	1	1	1	1	1
XP_047978281.1	acetylornithine deacetylase [Salvia hispanica]	9	9	71	124.52	0.992	-0.01	0.845641	0.985965	23.33	7.91	10.76	6	6	8	9	9	8	9	8	9	9	8	9	9	9
XP_047946250.1	peptidyl-prolyl cis-trans isomerase CYP20-1-like [Salvia hispanica]	6	6	66	124.47	0.937	-0.09	0.639681	0.944782	17.32	5.73	7.15	6	6	6	6	5	6	5	5	6	6	6	6	6	6
XP_047949967.1	mitochondrial-processing peptidase subunit alpha-like [Salvia hispanica]	8	7	58	123.32	1.038	0.05	0.985522	0.999521	28.93	13.36	10.17	6	6	6	6	6	7	7	6	7	7	7	7	7	5
XP_047941156.1	tubulin alpha-3 chain isoform X1 [Salvia hispanica]	7	2	64	122.98	1.191	0.25	0.496773	0.890242	86.62	35.27	72.76	6	6	1	1	1	1	1	1	2	2	2	1	1	2
XP_047979722.1	ADP-ribosylation factor 2 isoform X1 [Salvia hispanica]	5	5	47	122.74	1.163	0.22	0.571249	0.931786	21.89	16.75	6.94	6	6	5	5	5	5	4	5	5	5	5	5	5	5
XP_047954879.1	isopentenyl-diphosphate Delta-isomerase I-like [Salvia hispanica]	7	7	58	122.15	1.07	0.1	0.867038	0.985965	26.68	27.29	11.72	6	6	7	7	7	6	6	6	7	7	7	7	7	7
XP_047960723.1	carbonic anhydrase 2-like [Salvia hispanica]	6	6	58	121.74	0.884	-0.18	0.455338	0.88109	53.2	33.14	9.58	6	6	5	5	5	5	5	5	5	5	5	5	5	5
XP_047971701.1	40S ribosomal protein S10-1-like [Salvia hispanica]	3	2	46	120.88	0.816	-0.29	0.256635	0.727019	16.24	12.33	11.04	6	6	2	2	2	2	2	2	2	2	2	2	2	2
XP_047951175.1	eukaryotic translation initiation factor 3 subunit B-like [Salvia hispanica]	12	2	58	120.75	1.122	0.17	0.694641	0.959314	26.6	38.62	58.46	5	5	2	1		2	1	2	2		2	1	1	2
XP_047957547.1	uncharacterized protein At5g48480-like [Salvia hispanica]	5	5	47	120.02	0.843	-0.25	0.328292	0.790216	23.29	18.08	12.77	6	6	5	5	5	4	4	4	5	5	5	5	5	5
XP_047970988.1	eukaryotic translation initiation factor 5A-4 [Salvia hispanica]	6	4	64	119.78	0.725	-0.46	0.0900864	0.42677	30.06	19.98	10.91	6	6	4	4	4	3	4	3	4	4	4	4	4	4
XP_047969446.1	2-oxoglutarate dehydrogenase, mitochondrial-like [Salvia hispanica]	9	2	59	119.55	1.049	0.07	0.943656	0.988237	28.24	45.36	11.37	6	6	2	2	2	1	1	1	2	2	2	2	2	2
XP_047958265.1	argininosuccinate synthase, chloroplastic [Salvia hispanica]	8	5	65	119.53	0.996	-0.01	0.858623	0.985965	33.59	18.34	14.17	6	6	5	5	5	4	5	5	5	5	5	5	5	5
XP_047950849.1	dihydroxy-acid dehydratase, chloroplastic [Salvia hispanica]	9	9	53	119.49	1.068	0.09	0.876211	0.985965	25.54	12.76	7.81	6	6	7	7	7	7	6	7	6	6	6	7	7	7
XP_047940999.1	V-type proton ATPase subunit B 2-like [Salvia hispanica]	8	8	53	119	1.057	0.08	0.915681	0.985965	31.71	14.5	12.45	6	6	8	8	8	8	8	8	7	8	8	7	8	8
XP_047956129.1	pyruvate dehydrogenase E1 component subunit beta-1, mitochondrial [Salvia hispanica]	9	8	53	118.64	1.043	0.06	0.966384	0.99422	25.13	13.19	11.36	6	6	7	7	7	5	6	6	6	7	6	7	7	7
XP_047938567.1	inosine-5'-monophosphate dehydrogenase 2 isoform X1 [Salvia hispanica]	9	5	59	118.06	1.223	0.29	0.420968	0.872697	39.33	14.82	25.25	6	6	3	3	4	4	3	3	3	3	4	4	4	4
XP_047945527.1	elongation factor 1-delta-like [Salvia hispanica]	9	4	63	117.41	1.01	0.01	0.911182	0.985965	20.69	7.17	6.98	6	6	4	4	4	4	4	4	4	4	4	4	4	4
XP_047943320.1	ectonucleotide pyrophosphatase/phosphodiesterase family member 3-like [Salvia hispanica]	5	5	55	117.32	1.404	0.49	0.14254	0.55417	37.91	28.79	9.37	6	6	5	5	5	5	5	5	5	5	5	5	4	5
XP_047983161.1	pyruvate kinase 1, cytosolic-like [Salvia hispanica]	8	1	56	117.23	1.098	0.14	0.771609	0.985965	15.86	13.29	10.21	3	6	1	1				1	1	1	1	1	1	1
XP_047938916.1	CBS domain-containing protein CBSX3, mitochondrial-like [Salvia hispanica]	7	3	59	117.11	1.084	0.12	0.818439	0.985965	21.11	10.78	16.88	6	6	2	2	2	2	2	2	3	3	3	3	2	2
XP_047949786.1	asparagine--tRNA ligase, cytoplasmic 1 [Salvia hispanica]	9	9	47	116.71	0.943	-0.08	0.660227	0.949479	30.06	22.39	5.69	6	6	8	8	7	7	8	8	8	9	9	8	9	8
XP_047940633.1	glycine--tRNA ligase, mitochondrial 1-like [Salvia hispanica]	10	10	58	116.37	1.257	0.33	0.348685	0.812181	32.08	20.27	13.93	6	6	10	10	10	9	9	9	9	10	10	9	10	9
XP_047956419.1	CBS domain-containing protein CBSX3, mitochondrial-like [Salvia hispanica]	7	3	71	116.33	1.077	0.11	0.843908	0.985965	25.82	12.76	10.22	6	6	3	3	3	3	3	3	3	3	3	3	3	3
XP_047941073.1	calnexin homolog [Salvia hispanica]	12	12	68	115.62	1.244	0.32	0.37443	0.83799	42.92	30.06	17.38	6	6	8	8	8	6	7	6	10	11	10	10	12	11
XP_047945950.1	translationally-controlled tumor protein homolog [Salvia hispanica]	5	5	51	115.13	0.857	-0.22	0.368111	0.834364	33.69	16.28	5.34	6	6	6	6	6	6	6	4	5	6	6	6	6	6
XP_047954590.1	RGG repeats nuclear RNA binding protein A-like [Salvia hispanica]	9	6	76	114.95	0.577	-0.79	0.00527248	0.0460657	52.96	37.52	22.14	6	6	3	3	2	2	3	3	6	5	6	5	5	6
XP_047937959.1	superoxide dismutase [Cu-Zn] [Salvia hispanica]	4	2	43	114.81	0.726	-0.46	0.090313	0.427042	36.87	35.25	38.55	6	6	2	1	2	2	2	2	2	1	2	2	2	2
XP_047939311.1	proliferating cell nuclear antigen [Salvia hispanica]	7	7	55	113.84	1.154	0.21	0.598347	0.934214	40.8	8.72	9.6	6	6	5	5	5	5	5	5	4	5	4	6	6	6
XP_047969402.1	subtilisin-like protease SBT1.5 [Salvia hispanica]	7	7	52	113.68	0.894	-0.16	0.485435	0.886919	31.28	14.54	12.44	6	6	5	5	5	4	5	4	7	7	6	6	6	7
XP_047945368.1	40S ribosomal protein S16-like [Salvia hispanica]	5	2	42	112.84	1.061	0.09	0.901427	0.985965	57.41	25.14	22.87	6	6	2	2	2	2	2	2	2	2	2	2	2	2
XP_047972622.1	mitochondrial dicarboxylate/tricarboxylate transporter DTC [Salvia hispanica]	8	8	48	112.74	1.445	0.53	0.109074	0.468827	24.29	17.27	17.16	6	6	8	8	8	7	7	8	7	8	8	7	6	8
XP_047966349.1	methionine gamma-lyase-like [Salvia hispanica]	8	5	47	112.42	1.02	0.03	0.949473	0.988997	34.67	19.78	9.12	6	6	4	4	4	4	4	4	4	4	4	4	4	4
XP_047946852.1	leucine--tRNA ligase, cytoplasmic-like [Salvia hispanica]	11	3	56	112.01	1.28	0.36	0.30595	0.77317	44.63	77.37	50.77	6	6	2	2	2	1	1	1	2	3	3	3	2	2
XP_047982962.1	beta-xylosidase/alpha-L-arabinofuranosidase 1-like [Salvia hispanica]	5	5	43	111.95	1.02	0.03	0.950553	0.988997	23.51	10.9	6.12	6	6	5	5	5	4	4	4	5	5	5	5	4	5
XP_047954600.1	galactokinase-like [Salvia hispanica]	5	1	44	111.52	1.286	0.36	0.295166	0.758184	29.14	21.62	22.75	5	5	1	1	1	1		1	1	1	1	1	1
XP_047954436.1	glucose-6-phosphate isomerase, cytosolic-like [Salvia hispanica]	7	1	50	110.12	1.117	0.16	0.709772	0.961986	35.53	27.02	17.63	5	6	1	1	1		1	1	1	1	1	1	1	1
XP_047972553.1	thioredoxin reductase NTRB isoform X1 [Salvia hispanica]	8	8	51	109.84	1.078	0.11	0.839618	0.985965	32.27	18.37	14.27	6	6	6	6	6	6	6	6	7	7	8	8	7	8
XP_047956495.1	glutathione S-transferase 2-like [Salvia hispanica]	7	7	70	109.42	0.934	-0.1	0.628711	0.944782	46.08	32.57	15.39	6	6	7	7	7	6	6	6	7	7	7	7	7	7
XP_047980315.1	60S ribosomal protein L14-2 [Salvia hispanica]	5	1	49	109.01	1.106	0.15	0.745528	0.974385	12.51	11.58	6.11	6	6	1	1	1	1	1	1	1	1	1	1	1	1
XP_047981026.1	eukaryotic initiation factor 4A-3-like [Salvia hispanica]	9	7	46	108.74	1.143	0.19	0.629753	0.944782	29.12	21.65	13.62	6	6	6	6	7	5	5	7	7	7	7	7	7	6
XP_047974063.1	ran-binding protein 1 homolog c-like [Salvia hispanica]	7	7	46	108.51	0.655	-0.61	0.0290812	0.184498	25.84	18.57	79.88	6	6	5	5	4	2	4	2	7	7	7	6	7	7
XP_047981765.1	eukaryotic translation initiation factor 3 subunit H [Salvia hispanica]	7	7	51	108.45	1	0	0.87243	0.985965	29.95	21	15.13	6	6	6	6	6	4	5	5	6	5	7	7	6	7
XP_047983599.1	alpha-xylosidase 1-like [Salvia hispanica]	10	4	64	108.4	0.791	-0.34	0.200745	0.661723	24.04	37.85	14.79	6	6	3	3	3	3	2	1	4	3	4	4	4	3
XP_047970804.1	succinate dehydrogenase [ubiquinone] flavoprotein subunit 1, mitochondrial [Salvia hispanica]	8	4	58	108.02	1.104	0.14	0.752738	0.977744	33.58	18.65	6.02	6	6	3	4	4	4	4	2	4	4	4	4	4	4
XP_047952446.1	GTP-binding protein SAR1A [Salvia hispanica]	6	1	42	107.81	1.525	0.61	0.0627397	0.331418	28.78	14.13	24.51	6	6	1	1	1	1	1	1	1	1	1	1	1	1
XP_047941384.1	sorbitol dehydrogenase [Salvia hispanica]	6	6	48	107.8	1.022	0.03	0.958237	0.992025	32.48	14.65	5.59	6	6	6	6	6	6	5	5	6	6	6	6	6	6
XP_047974387.1	enolase 1, chloroplastic [Salvia hispanica]	8	8	53	107.53	1.097	0.13	0.776073	0.985965	32.86	14.8	17.73	6	6	6	8	7	7	6	7	8	6	8	6	6	6
XP_047938824.1	proteasome subunit alpha type-2-A-like [Salvia hispanica]	8	3	46	107.48	1.27	0.34	0.324251	0.785169	26.53	33.11	14.97	6	6	3	2	1	3	2	3	3	3	3	2	3	2
XP_047949969.1	selenium-binding protein 1-like [Salvia hispanica]	6	5	43	106.72	0.826	-0.28	0.282531	0.751521	26.88	24.67	18	6	6	5	4	5	4	4	3	5	5	5	5	5	5
XP_047939385.1	protein LE25-like [Salvia hispanica]	4	4	43	106.59	0.381	-1.39	1.72346e-06	2.07226e-05	41.9	23.54	12.48	6	6	3	3	3	3	3	3	3	3	3	3	3	3
XP_047968618.1	ubiquitin C-terminal hydrolase 12-like isoform X1 [Salvia hispanica]	12	12	75	106.57	1.009	0.01	0.906303	0.985965	35.68	41.53	6.66	6	6	11	11	11	6	8	6	11	11	11	12	12	12
XP_047981115.1	14-3-3 protein 7 [Salvia hispanica]	5	4	57	106.21	0.796	-0.33	0.211856	0.677695	37.51	19.66	7.6	6	6	3	3	3	2	3	2	4	4	4	3	3	3
XP_047981416.1	3-hydroxyacyl-[acyl-carrier-protein] dehydratase FabZ-like isoform X1 [Salvia hispanica]	3	1	37	106.03	1.479	0.56	0.086138	0.410375	9.48	7.44	4.88	4	3	1	1		1		1	1	1	1
XP_047980319.1	vacuolar-sorting receptor 1-like [Salvia hispanica]	5	4	41	105.67	0.986	-0.02	0.82143	0.985965	30.96	6.92	21.44	6	6	4	4	4	4	4	4	4	4	4	4	4	3
XP_047962285.1	ubiquitin receptor RAD23d-like [Salvia hispanica]	6	6	49	105.2	0.807	-0.31	0.235381	0.700652	27.62	12.97	7.97	6	6	6	6	6	6	6	5	6	5	6	6	6	6
XP_047953245.1	formate dehydrogenase, mitochondrial [Salvia hispanica]	6	6	52	104.81	0.95	-0.07	0.68585	0.955518	33.17	16.91	6.72	6	6	6	6	6	6	6	6	6	6	6	6	6	6
XP_047955319.1	glutamine synthetase cytosolic isozyme [Salvia hispanica]	5	2	47	104.79	0.976	-0.03	0.784426	0.985965	18.25	13.53	13.48	6	6	2	2	2	2	2	2	2	2	2	2	2	2
XP_047946746.1	superoxide dismutase [Cu-Zn]-like [Salvia hispanica]	3	1	44	104.52	0.899	-0.15	0.50405	0.896286	53.14	34.85	32.28	6	6	1	1	1	1	1	1	1	1	1	1	1	1
XP_047969962.1	dynamin-related protein 3A-like [Salvia hispanica]	8	8	45	104.24	0.956	-0.06	0.709529	0.961986	28.42	34.13	7.22	6	6	6	6	6	3	4	5	7	7	7	7	6	7
XP_047937962.1	fasciclin-like arabinogalactan protein 10 [Salvia hispanica]	7	7	44	103.95	1.346	0.43	0.206147	0.670773	29.15	9.53	14.24	6	6	6	7	7	7	6	7	6	5	6	6	6	5
XP_047938080.1	probable ATP synthase 24 kDa subunit, mitochondrial [Salvia hispanica]	9	5	61	103.9	0.992	-0.01	0.842922	0.985965	40.29	22.01	3.42	6	6	5	4	5	5	4	4	5	5	5	5	4	5
XP_047962312.1	DEAD-box ATP-dependent RNA helicase 38-like [Salvia hispanica]	10	3	55	103.85	0.775	-0.37	0.168827	0.600862	52.72	36.62	28.59	6	6	1	1	1	1	1	1	3	3	3	1	2	3
XP_047950605.1	pathogenesis-related protein STH-21-like [Salvia hispanica]	3	3	45	103.75	0.385	-1.38	2.28627e-06	2.73594e-05	58.76	44.1	11.07	6	6	3	3	3	3	3	3	3	3	3	3	3	3
XP_047967333.1	pyruvate kinase 2, cytosolic-like [Salvia hispanica]	8	4	54	103.4	1.213	0.28	0.44416	0.880664	31.52	9.08	23.03	6	6	3	3	3	3	3	3	4	3	4	4	3	4
XP_047981755.1	probable methionine--tRNA ligase [Salvia hispanica]	9	9	53	103.36	1.204	0.27	0.464894	0.88109	32.3	17.43	14.55	6	6	7	7	7	6	7	6	7	7	7	7	7	7
XP_047952203.1	proteasome subunit beta type-5-B-like [Salvia hispanica]	6	3	42	103.04	0.923	-0.12	0.588104	0.934214	23.29	11.87	11.51	6	6	3	3	3	3	3	3	3	3	3	3	3	3
XP_047946428.1	lactoylglutathione lyase [Salvia hispanica]	4	4	62	103.02	0.926	-0.11	0.598684	0.934214	33.31	16.71	11.14	6	6	4	4	4	4	4	4	4	4	4	4	4	4
XP_047982063.1	ATP-citrate synthase alpha chain protein 2 [Salvia hispanica]	6	3	48	102.77	1.077	0.11	0.843707	0.985965	32.8	16.53	13.69	6	6	3	3	3	3	3	3	3	3	3	3	3	3
XP_047956879.1	probable fructokinase-6, chloroplastic [Salvia hispanica]	6	5	47	102.71	1.238	0.31	0.388236	0.850214	27.81	16.91	9.98	6	6	5	5	5	5	5	5	5	5	5	5	5	5
XP_047964635.1	cyanate hydratase [Salvia hispanica]	6	6	55	102.48	1.1	0.14	0.765248	0.983459	32.17	17.2	14.38	6	6	6	6	5	6	6	6	6	6	6	5	6	5
XP_047950484.1	glutathione reductase, cytosolic-like [Salvia hispanica]	7	4	49	102.38	1.226	0.29	0.41306	0.87021	33.38	20.66	13.17	6	6	2	3	3	3	3	3	2	3	3	3	3	3
XP_047950975.1	citrate synthase, mitochondrial [Salvia hispanica]	8	3	70	102.11	1.055	0.08	0.921721	0.985965	23.66	27.23	5.74	6	6	2	2	2	1	1	1	2	2	2	2	2	2
XP_047964942.1	universal stress protein PHOS34-like isoform X1 [Salvia hispanica]	4	4	38	101.94	0.879	-0.19	0.438307	0.880664	34.2	10.64	11.43	6	6	3	3	3	3	3	3	3	3	3	3	3	3
XP_047945131.1	hexokinase-2 [Salvia hispanica]	9	9	54	101.72	1.463	0.55	0.0961482	0.439809	37.28	26.25	12.31	6	6	7	8	8	7	6	7	6	6	6	7	7	7
XP_047982174.1	LOW QUALITY PROTEIN: UDP-glucosyltransferase 29-like [Salvia hispanica]	5	5	49	101.55	1.028	0.04	0.978779	0.995335	18.98	13.83	9.55	6	6	3	3	3	3	3	3	3	3	3	3	3	3
XP_047979748.1	elongation factor 1-beta 2-like isoform X1 [Salvia hispanica]	7	3	49	101.45	0.836	-0.26	0.308584	0.773929	26.29	38.9	16.15	6	6	2	2	2	2	1	2	3	3	3	3	2	3
XP_047982524.1	uricase [Salvia hispanica]	8	8	49	101.26	1.137	0.19	0.648076	0.944782	26.67	10.13	10.52	6	6	8	8	8	7	8	8	7	7	8	8	8	8
XP_047939440.1	eukaryotic translation initiation factor 3 subunit C-like [Salvia hispanica]	11	4	54	101.14	1.448	0.53	0.106663	0.460025	32.69	45.11	36.04	6	6	3	3	3	1	1	1	2	2	3	2	2	1
XP_047977108.1	6,7-dimethyl-8-ribityllumazine synthase, chloroplastic-like [Salvia hispanica]	4	4	37	100.96	1.306	0.39	0.262647	0.732505	54.36	15.82	9.85	6	6	3	4	4	4	4	4	3	4	4	4	3	3
XP_047970229.1	dnaJ homolog subfamily B member 13-like [Salvia hispanica]	5	5	40	100.14	0.909	-0.14	0.539293	0.920293	35.12	14.92	11.32	6	6	5	4	5	5	5	5	5	5	5	5	5	5
XP_047955775.1	protein ASPARTIC PROTEASE IN GUARD CELL 1-like [Salvia hispanica]	4	4	36	99.95	1.244	0.31	0.376024	0.838007	44.86	48.79	15.55	6	6	2	3	1	2	3	3	2	2	2	2	2	2
XP_047979788.1	patellin-3-like [Salvia hispanica]	8	5	48	99.7	0.87	-0.2	0.409805	0.87021	30.74	41.75	19.68	6	6	2	2	2	1	1	2	2	2	2	2	2	2
XP_047938696.1	dirigent protein 1-like [Salvia hispanica]	3	3	37	98.91	1.779	0.83	0.00932319	0.0784793	56.29	49.1	24.05	6	6	2	3	3	3	3	3	3	3	3	3	3	3
XP_047955645.1	pyrophosphate--fructose 6-phosphate 1-phosphotransferase subunit beta [Salvia hispanica]	7	7	41	98.84	1.021	0.03	0.954529	0.988997	28.11	23.29	13.95	6	6	5	5	5	3	3	2	6	6	6	6	6	6
XP_047980347.1	2-oxoglutarate dehydrogenase, mitochondrial-like [Salvia hispanica]	9	2	45	98.81	1.225	0.29	0.416667	0.87021	24.18	29.22	46.89	4	5	2	2	2			1	2	2	2	1		1
XP_047946190.1	membrane protein PM19L [Salvia hispanica]	2	2	29	98.57	0.615	-0.7	0.0128059	0.102003	58.37	43.28	27.4	6	6	2	2	2	2	2	2	2	2	2	2	2	2
XP_047974255.1	nucleoside diphosphate kinase 3-like [Salvia hispanica]	7	7	49	98.43	0.919	-0.12	0.573383	0.933039	28.1	12.26	8.68	6	6	7	7	7	7	7	7	7	7	7	7	7	7
XP_047981505.1	LOW QUALITY PROTEIN: leucine--tRNA ligase, cytoplasmic-like [Salvia hispanica]	10	2	49	98.11	1.853	0.89	0.00517919	0.0454078	32.53	32	24.05	3	4	1	1	1				1	1	1			1
XP_047959927.1	alcohol dehydrogenase-like [Salvia hispanica]	6	6	37	97.8	1.169	0.23	0.556134	0.928116	18.78	9.07	5.4	6	6	6	6	6	6	6	6	6	6	6	6	6	6
XP_047939140.1	galactose mutarotase-like [Salvia hispanica]	4	4	40	97.75	1.047	0.07	0.951452	0.988997	17.74	8.59	7.53	6	6	4	4	4	4	4	4	4	4	4	4	4	4
XP_047955815.1	citrate synthase, mitochondrial-like isoform X1 [Salvia hispanica]	6	1	55	97.59	1.219	0.29	0.430526	0.876675	14.74	9.06	11.31	5	5	1	1	1	1		1	1	1	1		1	1
XP_047953146.1	peptidyl-prolyl cis-trans isomerase A1-like [Salvia hispanica]	5	5	47	97.26	0.916	-0.13	0.563001	0.93028	45.54	34.61	3.61	6	6	5	5	5	4	5	5	5	5	5	5	5	5
XP_047969896.1	serine/threonine-protein kinase SRK2A [Salvia hispanica]	5	5	36	97.2	0.885	-0.18	0.456406	0.88109	20.72	20.07	7.19	6	6	5	5	5	4	4	5	5	5	5	5	5	5
XP_047954849.1	probable cytosolic oligopeptidase A [Salvia hispanica]	10	10	55	96.98	0.934	-0.1	0.628662	0.944782	42.29	26.57	9.31	6	6	6	8	7	7	5	8	8	9	8	9	7	7
XP_047980578.1	uncharacterized protein LOC125222146 [Salvia hispanica]	9	8	48	96.83	0.664	-0.59	0.0338808	0.20714	50.31	73.72	29.19	6	6	5	5	5	3	2	1	8	8	8	8	6	8
XP_047960925.1	LOW QUALITY PROTEIN: eukaryotic translation initiation factor 5A-2 [Salvia hispanica]	4	2	39	96.44	0.833	-0.26	0.301932	0.768964	51.51	34.72	17.97	6	6	2	2	2	2	2	2	2	2	2	2	2	2
XP_047974669.1	40S ribosomal protein S20-2-like [Salvia hispanica]	3	1	34	96.25	0.685	-0.55	0.0487155	0.278296	25.26	13.11	20.37	6	6	1	1	1	1	1	1	1	1	1	1	1	1
XP_047979033.1	eukaryotic translation initiation factor 3 subunit G-like [Salvia hispanica]	7	7	42	95.48	0.999	0	0.871242	0.985965	31.34	8.29	15.23	6	6	5	4	5	5	5	5	6	5	5	5	6	6
XP_047938366.1	gamma-interferon-responsive lysosomal thiol protein isoform X2 [Salvia hispanica]	6	2	53	95.22	0.843	-0.25	0.328234	0.790216	31.93	44.24	27.43	6	6	2	2	2	1	1	1	2	2	2	2	1	2
XP_047977506.1	protein argonaute 1 [Salvia hispanica]	9	9	49	95.08	1.403	0.49	0.143793	0.556134	39.22	15.59	18.78	6	6	9	9	8	8	9	9	9	9	9	8	8	7
XP_047939691.1	osmotin-like protein [Salvia hispanica]	2	2	34	94.18	0.977	-0.03	0.788293	0.985965	42.55	29.51	10.08	6	6	2	2	2	2	2	2	2	2	2	2	2	2
XP_047943803.1	probable aspartyl aminopeptidase [Salvia hispanica]	6	6	34	94.11	1.13	0.18	0.670927	0.952038	35.85	21.81	8.58	6	6	5	6	6	5	5	5	5	5	6	6	6	6
XP_047953532.1	isocitrate dehydrogenase [NADP]-like [Salvia hispanica]	9	5	43	94.08	1.192	0.25	0.495806	0.889773	34.38	16.99	12.36	6	6	3	3	4	4	4	4	5	4	5	5	5	5
XP_047948297.1	40S ribosomal protein S15 [Salvia hispanica]	4	1	55	93.46	0.863	-0.21	0.387187	0.849622	37.39	37.94	17.66	5	6	1	1	1	1	1		1	1	1	1	1	1
XP_047965107.1	GTP-binding protein SAR1A-like [Salvia hispanica]	7	3	35	92.77	1.089	0.12	0.803736	0.985965	34.83	23.67	39.89	6	6	3	3	2	3	2	3	2	3	3	3	2	3
XP_047982299.1	arginine--tRNA ligase, cytoplasmic-like [Salvia hispanica]	12	12	50	92.56	1.028	0.04	0.980709	0.996094	39.47	26.54	17.8	6	6	11	11	11	8	10	9	11	11	12	12	12	10
XP_047965944.1	protein disulfide isomerase-like 2-3 [Salvia hispanica]	9	3	52	92	0.74	-0.43	0.109176	0.468827	24.37	27.85	10.09	6	6	2	2	3	2	3	2	3	3	3	3	3	3
XP_047957090.1	alpha-galactosidase 3-like [Salvia hispanica]	6	6	45	91.66	1.188	0.25	0.505809	0.897518	37.99	17.48	11.41	6	6	4	5	4	5	4	5	3	4	4	5	5	4
XP_047972986.1	universal stress protein A-like protein [Salvia hispanica]	4	4	34	91.35	0.805	-0.31	0.230907	0.696584	39.7	24.42	2.77	6	6	4	4	4	4	4	3	4	4	4	4	4	4
XP_047962623.1	GTP-binding protein SAR1A-like [Salvia hispanica]	5	1	32	91.32	1.117	0.16	0.710108	0.961986	47.83	37.95	35.32	6	5	1	1	1	1	1	1	1	1	1	1		1
XP_047937599.1	glutathione reductase, cytosolic-like [Salvia hispanica]	5	2	39	91.32	1.136	0.18	0.649889	0.944782	13.06	8.31	8.51	6	6	2	2	2	2	2	2	2	2	2	2	2	2
XP_047951686.1	phenylcoumaran benzylic ether reductase POP1-like [Salvia hispanica]	8	6	46	91.13	0.963	-0.05	0.735348	0.969415	26.2	7.38	7.27	6	6	6	6	6	6	6	5	6	6	6	6	6	6
XP_047956605.1	17.8 kDa class I heat shock protein-like [Salvia hispanica]	5	1	51	90.98	1.345	0.43	0.207202	0.673341	64.18	44.97	54.04	6	6	1	1	1	1	1	1	1	1	1	1	1	1
XP_047950241.1	60S ribosomal protein L8-like [Salvia hispanica]	3	3	31	90.84	1.112	0.15	0.727677	0.968595	64.33	56.06	36.8	6	6	3	4	3	4	4	4	4	3	3	4	3	4
XP_047982318.1	uridine 5'-monophosphate synthase [Salvia hispanica]	9	9	48	90.68	1.068	0.09	0.875992	0.985965	27.52	22.28	5.69	6	6	8	8	8	5	5	5	8	8	8	7	7	7
XP_047957783.1	low-specificity L-threonine aldolase 1-like isoform X2 [Salvia hispanica]	4	4	45	90.66	0.764	-0.39	0.1472	0.561281	53.6	17.42	29.12	6	6	4	4	4	4	4	4	4	4	4	4	4	4
XP_047950161.1	40S ribosomal protein S8-like [Salvia hispanica]	5	1	31	90.14	0.01	-6.64	1e-17	1.34309e-16			27.96		5							1	1	1	1	1
XP_047938356.1	60S ribosomal protein L22-2-like [Salvia hispanica]	3	2	36	90.11	1.136	0.18	0.652596	0.944782	24.32	19.82	8.73	6	6	2	2	2	2	2	2	2	2	2	2	2	2
XP_047946563.1	40S ribosomal protein S21-2 [Salvia hispanica]	3	3	30	89.59	0.944	-0.08	0.665121	0.949605	29.01	10.33	8.87	6	6	3	2	3	2	2	3	3	3	3	3	3	3
XP_047951437.1	eukaryotic translation initiation factor 3 subunit M-like isoform X2 [Salvia hispanica]	9	5	48	89.54	1.04	0.06	0.977533	0.994715	35.28	69.08	46.94	6	6	4	4	4	2	2	2	3	4	4	4	4	2
XP_047966900.1	40S ribosomal protein S16-like [Salvia hispanica]	5	2	40	89.12	1.292	0.37	0.285371	0.752518	37.88	50.7	48.05	6	6	2	2	2	1	1	1	1	1	2	2	2	2
XP_047962524.1	methionine aminopeptidase 2B-like [Salvia hispanica]	4	4	31	88.89	1.085	0.12	0.81619	0.985965	25.65	20.58	8.53	6	6	4	4	4	4	4	4	4	4	4	4	4	4
XP_047961172.1	spermidine synthase 1 [Salvia hispanica]	5	5	34	88.07	0.92	-0.12	0.578628	0.934214	28.38	11.55	9.56	6	6	4	3	4	4	3	3	5	5	5	5	5	5
XP_047973127.1	26S proteasome non-ATPase regulatory subunit 4 homolog [Salvia hispanica]	5	1	40	87.78	0.963	-0.05	0.73609	0.969415	16.2	13.71	12.62	6	6	1	1	1	1	1	1	1	1	1	1	1	1
XP_047970101.1	puromycin-sensitive aminopeptidase isoform X1 [Salvia hispanica]	4	4	37	87.53	1.052	0.07	0.932819	0.985965	28.87	10.58	9.57	6	6	4	4	4	3	4	4	4	4	4	4	4	4
XP_047948708.1	DEAD-box ATP-dependent RNA helicase 15 isoform X1 [Salvia hispanica]	5	5	43	87.49	1.007	0.01	0.901265	0.985965	28.02	9.61	5.6	6	6	5	4	4	5	4	4	5	4	5	5	5	4
XP_047960377.1	patellin-3-like [Salvia hispanica]	8	5	45	87.24	0.99	-0.01	0.836271	0.985965	42.59	83.25	21.06	6	6	4	4	4	1	2	1	5	5	5	5	5	5
XP_047960816.1	40S ribosomal protein S7-like [Salvia hispanica]	6	5	37	87.2	1.164	0.22	0.56844	0.930826	18.81	14.45	12.82	6	6	4	3	4	4	4	4	5	5	5	5	5	4
XP_047948545.1	auxin-induced protein PCNT115-like isoform X1 [Salvia hispanica]	5	2	41	86.85	0.919	-0.12	0.57245	0.932995	43.49	24.24	25.8	6	6	2	2	2	2	2	2	2	2	2	2	2	2
XP_047955392.1	fructokinase-2-like [Salvia hispanica]	8	7	42	86.85	0.975	-0.04	0.780827	0.985965	25.87	8.94	9.15	6	6	7	7	7	7	7	6	7	7	7	7	7	7
XP_047969037.1	S-adenosylmethionine synthase 5 [Salvia hispanica]	4	4	27	86.48	1.03	0.04	0.984892	0.999521	38.96	21.49	9.21	6	6	4	4	4	3	4	3	4	4	4	4	4	4
XP_047963251.1	3-ketoacyl CoA thiolase 1, peroxisomal-like [Salvia hispanica]	5	4	46	86.32	1.142	0.19	0.63285	0.944782	33.12	16.54	14.28	6	6	2	2	2	2	2	2	3	3	3	3	3	2
XP_047954695.1	dehydrin DHN1 [Salvia hispanica]	3	3	38	85.91	0.414	-1.27	1.17794e-05	0.0001377	41.63	23.08	20.96	6	6	2	3	3	3	3	3	3	3	3	3	3	3
XP_047982186.1	NADPH-dependent aldo-keto reductase, chloroplastic-like [Salvia hispanica]	8	4	37	85.49	0.96	-0.06	0.723731	0.968595	31.09	33.89	4.33	6	6	3	3	3	2	3	2	3	3	3	3	3	3
XP_047969422.1	11 kDa late embryogenesis abundant protein-like [Salvia hispanica]	3	3	37	85.43	0.627	-0.67	0.0165518	0.124756	29.03	32.59	31.07	6	6	2	2	2	2	2	2	3	3	3	2	3	2
XP_047960882.1	NADP-dependent malic enzyme-like [Salvia hispanica]	10	9	46	85.35	1.058	0.08	0.909993	0.985965	24.66	12.58	7.78	6	6	9	9	9	8	8	9	9	9	9	9	9	9
XP_047982494.1	methylmalonate-semialdehyde dehydrogenase [acylating], mitochondrial [Salvia hispanica]	7	7	48	85.19	1.074	0.1	0.853623	0.985965	32.94	9.04	12.28	6	6	7	7	7	5	7	5	7	7	7	6	6	6
XP_047959070.1	40S ribosomal protein S20-2 [Salvia hispanica]	3	1	32	85.07	0.75	-0.41	0.124696	0.5062	28.03	26.8	23.11	6	6	1	1	1	1	1	1	1	1	1	1	1	1
XP_047969767.1	40S ribosomal protein S10-1-like isoform X2 [Salvia hispanica]	3	2	30	84.93	0.812	-0.3	0.247346	0.712216	24.36	13.5	16.48	6	6	2	2	2	2	2	2	2	2	2	2	2	2
XP_047962576.1	aminoaldehyde dehydrogenase 2, peroxisomal [Salvia hispanica]	7	4	32	84.2	1.062	0.09	0.897019	0.985965	22.12	22.31	9.26	6	6	3	3	3	1	3	2	3	3	3	3	3	3
XP_047957099.1	quinone oxidoreductase PIG3-like [Salvia hispanica]	6	6	37	84.15	1.155	0.21	0.594128	0.934214	20.86	8.09	12.72	6	6	4	5	5	5	5	5	6	5	5	6	4	6
XP_047963714.1	eukaryotic translation initiation factor 3 subunit I-like [Salvia hispanica]	5	2	40	84.03	1.012	0.02	0.91835	0.985965	38.3	13.86	25.22	6	6	2	2	2	2	2	1	2	2	2	2	1	2
XP_047956171.1	40S ribosomal protein S15-4-like [Salvia hispanica]	4	1	52	83.6	0.811	-0.3	0.24436	0.708692	19.52	16.32	13.81	6	6	1	1	1	1	1	1	1	1	1	1	1	1
XP_047948073.1	phosphoglycerate kinase, chloroplastic [Salvia hispanica]	6	4	38	83.55	0.788	-0.34	0.193904	0.652811	14.26	36.78	31.97	5	6	2	1	2		2	1	3	3	3	2	2	2
XP_047974913.1	60S ribosomal protein L22-2 [Salvia hispanica]	3	2	31	83.21	1.198	0.26	0.478994	0.885323	19.2	13.14	8.51	6	6	2	2	2	2	2	2	2	2	2	2	2	2
XP_047945393.1	26S proteasome non-ATPase regulatory subunit 14 homolog [Salvia hispanica]	3	3	39	83.04	1.008	0.01	0.903777	0.985965	22.89	6.21	8.24	6	6	3	3	3	3	3	3	3	3	3	3	3	3
XP_047962760.1	probable CoA ligase CCL8 [Salvia hispanica]	6	6	47	82.98	0.946	-0.08	0.669847	0.952038	40.56	14.75	9.77	6	6	5	6	6	6	6	6	5	6	6	6	6	6
XP_047944193.1	dirigent protein 1-like [Salvia hispanica]	5	5	31	82.54	1.041	0.06	0.972726	0.99422	49.41	40.16	26.92	6	6	4	4	4	4	4	4	4	4	4	4	4	4
XP_047965383.1	alanine--tRNA ligase-like [Salvia hispanica]	8	2	45	82.32	1.322	0.4	0.238755	0.706192	14.93	10.65	37.95	3	5	2	2	2				2	2	2	1		1
XP_047981628.1	coatomer subunit delta-like [Salvia hispanica]	6	6	50	82.31	0.914	-0.13	0.555412	0.928116	30.24	22.6	9.13	6	6	6	5	6	4	6	6	6	6	6	6	6	5
XP_047959052.1	chaperonin CPN60-like 2, mitochondrial [Salvia hispanica]	7	7	38	82	1.158	0.21	0.587717	0.934214	20.61	8.91	18	6	6	5	5	5	5	5	5	7	6	7	6	4	6
XP_047957465.1	60S ribosomal protein L17-2 isoform X1 [Salvia hispanica]	3	3	29	81.73	0.926	-0.11	0.59943	0.934214	52.1	38.03	20.41	6	6	2	2	2	2	2	2	2	2	2	2	2	2
XP_047953848.1	GDP-mannose 3,5-epimerase 2-like [Salvia hispanica]	5	5	33	81.68	1.077	0.11	0.843229	0.985965	22.07	18.76	11.9	6	6	2	4	4	3	4	3	4	4	4	3	3	4
XP_047939162.1	beta-galactosidase 8 [Salvia hispanica]	6	4	39	81.47	1.034	0.05	1	1	40.9	24.51	8.93	6	6	4	4	4	4	4	4	4	4	4	4	4	4
XP_047954447.1	26S proteasome non-ATPase regulatory subunit 7 homolog A [Salvia hispanica]	5	5	37	81.41	1.02	0.03	0.949011	0.988997	26.95	38.24	6.18	6	6	5	5	5	2	3	4	5	5	5	5	5	5
XP_047971815.1	nucleolar protein 56-like [Salvia hispanica]	9	2	46	81.23	1.245	0.32	0.373673	0.83799	41.99	29.68	22.04	6	6	2	2	2	2	2	2	2	2	2	2	2	2
XP_047969547.1	probable histone H2B.1 [Salvia hispanica]	4	4	50	80.82	1.211	0.28	0.447888	0.880664	40.4	9.34	20.05	6	6	5	5	5	4	5	5	5	5	5	5	5	4
XP_047966092.1	probable 6-phosphogluconolactonase 4, chloroplastic [Salvia hispanica]	7	7	39	80.59	0.97	-0.04	0.759549	0.9795	28.27	10.16	5.03	6	6	7	7	7	7	6	6	7	7	7	7	6	7
AVW82639.1	eukaryotic translation initiation factor 3 subunit E [Salvia hispanica]	8	2	43	80.52	1.207	0.27	0.457033	0.88109	36.6	17.26	23.14	6	6	2	2	2	2	2	2	2	2	2	2	2	2
XP_047972829.1	aspartyl protease family protein At5g10770-like [Salvia hispanica]	4	4	41	80.37	0.783	-0.35	0.183074	0.631505	53.14	44	15.68	6	6	4	3	4	4	4	4	4	4	4	4	4	4
XP_047945825.1	proteasome subunit beta type-4-like [Salvia hispanica]	5	1	37	79.79	0.849	-0.24	0.345836	0.812181	20.99	14.82	13.82	6	6	1	1	1	1	1	1	1	1	1	1	1	1
XP_047946901.1	2-dehydro-3-deoxyphosphooctonate aldolase 1 [Salvia hispanica]	6	6	30	79.18	1.149	0.2	0.613678	0.941968	21.04	13.34	7.14	6	6	5	6	6	5	6	4	6	6	6	5	5	5
XP_047946495.1	reactive Intermediate Deaminase A, chloroplastic-like [Salvia hispanica]	7	3	40	79	0.893	-0.16	0.484613	0.886919	31.83	16.78	13.81	6	6	2	3	3	3	3	3	3	3	3	3	3	3
XP_047968927.1	probable sarcosine oxidase [Salvia hispanica]	5	5	42	78.75	1.387	0.47	0.15948	0.581919	39.41	16.18	17.38	6	6	5	5	5	4	4	4	5	4	5	5	5	5
XP_047950565.1	20 kDa chaperonin, chloroplastic [Salvia hispanica]	4	4	29	78.45	0.874	-0.19	0.422739	0.874108	19.54	27.91	8.35	6	6	4	4	4	3	3	2	4	4	4	4	4	4
XP_047955937.1	26S proteasome non-ATPase regulatory subunit 4 homolog [Salvia hispanica]	6	2	42	78.43	1.033	0.05	0.9977	1	27.83	11.45	18.82	6	6	1	1	1	1	1	1	1	2	2	2	2	2
XP_047975155.1	probable proteasome inhibitor [Salvia hispanica]	4	4	31	78.38	0.887	-0.17	0.465014	0.88109	26.23	24.86	8.44	6	6	4	2	4	3	3	3	4	4	4	4	4	4
XP_047980798.1	3-isopropylmalate dehydratase large subunit, chloroplastic-like [Salvia hispanica]	5	5	30	78.13	0.863	-0.21	0.386488	0.849622	29.33	13.01	11.67	6	6	5	5	5	4	4	4	5	4	4	5	5	5
XP_047953042.1	probable dehydrin LEA [Salvia hispanica]	3	3	36	78.01	0.575	-0.8	0.00494976	0.0435476	46.13	36.67	29.34	6	6	2	1	2	1	1	2	3	3	3	1	2	2
XP_047947976.1	pyruvate, phosphate dikinase 2 isoform X1 [Salvia hispanica]	11	11	53	77.9	1.21	0.28	0.450178	0.880664	33.24	26.06	39.48	6	6	10	10	10	6	6	7	9	9	9	7	8	8
XP_047939376.1	proteasome subunit beta type-4-like [Salvia hispanica]	5	1	34	77.9	0.81	-0.3	0.243417	0.708664	18.78	14.72	14.83	5	6		1	1	1	1	1	1	1	1	1	1	1
XP_047961248.1	activator of 90 kDa heat shock protein ATPase homolog [Salvia hispanica]	5	5	34	77.87	1.067	0.09	0.877497	0.985965	22.28	16.93	12.14	6	6	5	5	3	4	5	4	5	4	5	5	4	4
XP_047943811.1	aminoacylase-1 isoform X1 [Salvia hispanica]	6	6	39	77.26	1.322	0.4	0.239326	0.706192	21	12.65	11.23	6	6	5	6	6	6	6	6	4	5	5	5	5	4
XP_047949432.1	RNA-binding protein FUS-like [Salvia hispanica]	12	7	42	77.18	0.632	-0.66	0.0186593	0.13617	36.78	23.12	20.61	6	6	4	4	4	3	4	4	6	7	7	6	7	5
XP_047941604.1	DEAD-box ATP-dependent RNA helicase 37-like [Salvia hispanica]	6	3	33	77	0.988	-0.02	0.829148	0.985965	31.49	31.2	11.26	6	6	3	3	2	2	3	3	3	2	3	3	3	3
XP_047967068.1	glutathione S-transferase T1-like isoform X2 [Salvia hispanica]	5	5	29	77	0.875	-0.19	0.424072	0.874108	27.18	22.25	11.05	6	6	4	4	4	3	4	4	4	4	4	4	4	4
XP_047980834.1	low-temperature-induced cysteine proteinase-like [Salvia hispanica]	2	2	29	76.97	0.759	-0.4	0.138622	0.544354	28.13	23.4	9.53	6	6	2	2	2	2	2	2	2	2	2	2	2	2
XP_047945796.1	nucleosome assembly protein 1;3-like [Salvia hispanica]	7	1	44	76.85	0.932	-0.1	0.618987	0.944782	13.55	5.59	16.18	6	6	1	1	1	1	1	1	1	1	1	1	1	1
XP_047956615.1	class I heat shock protein-like [Salvia hispanica]	6	6	37	76.85	1.087	0.12	0.808712	0.985965	33.39	24.65	10.31	6	6	5	5	5	5	4	5	5	5	5	4	4	5
XP_047940799.1	3-hydroxyisobutyryl-CoA hydrolase-like protein 3, mitochondrial isoform X3 [Salvia hispanica]	7	7	35	76.84	0.941	-0.09	0.651979	0.944782	29.44	11.21	5.53	6	6	6	7	7	7	6	7	6	7	7	7	7	7
XP_047943331.1	GLABROUS1 enhancer-binding protein-like [Salvia hispanica]	6	6	35	76.83	0.65	-0.62	0.0265138	0.169917	49.96	40.42	7.17	6	6	4	4	5	5	5	4	5	5	5	5	5	5
XP_047959689.1	eukaryotic peptide chain release factor subunit 1-3-like [Salvia hispanica]	6	2	36	76.75	1.657	0.73	0.0239284	0.158929	21.07	21.64	28.54	6	6	1	1	1	1	1	1	2	2	1	2	1	2
XP_047942352.1	damage-control phosphatase At2g17340-like isoform X1 [Salvia hispanica]	9	9	46	76.59	1.131	0.18	0.66604	0.949605	37.01	8.19	7.27	6	6	8	9	9	9	9	8	9	9	9	9	9	9
XP_047944880.1	40S ribosomal protein S15a-like [Salvia hispanica]	4	4	37	76.52	1.198	0.26	0.478853	0.885323	21.59	8.48	6.69	6	6	4	4	4	4	4	4	4	4	4	4	3	4
XP_047960245.1	GDSL esterase/lipase APG-like [Salvia hispanica]	5	5	39	76.49	1.028	0.04	0.977775	0.994715	38.28	15.76	15.82	6	6	5	5	5	5	5	5	4	5	5	5	5	5
XP_047959295.1	SNF1-related protein kinase regulatory subunit gamma-like PV42a [Salvia hispanica]	6	6	28	76.05	1.068	0.09	0.876043	0.985965	57.56	22.29	17.01	6	6	5	5	5	4	4	4	5	6	6	6	5	6
XP_047938357.1	3-oxoacyl-[acyl-carrier-protein] synthase 3 A, chloroplastic-like [Salvia hispanica]	4	4	28	75.69	1.361	0.44	0.188348	0.640941	19.45	13.06	6.67	6	6	3	3	3	3	3	3	4	4	4	4	4	4
XP_047979869.1	eukaryotic translation initiation factor 5A-2 [Salvia hispanica]	4	2	38	75.43	0.871	-0.2	0.412729	0.87021	43.83	20.96	23.38	6	6	2	2	2	2	2	2	2	2	2	2	2	2
XP_047970052.1	importin subunit alpha-like [Salvia hispanica]	8	4	64	75.12	1.141	0.19	0.63596	0.944782	52.71	33.69	16.5	6	6	3	3	3	3	3	3	4	4	4	3	4	4
XP_047982636.1	ras-related protein RABC1 [Salvia hispanica]	5	4	35	75.08	1.414	0.5	0.133844	0.535016	47.98	32.25	11.59	6	6	4	4	4	3	3	3	4	4	4	4	4	4
XP_047940562.1	dnaJ protein homolog [Salvia hispanica]	7	7	44	75	0.731	-0.45	0.0970318	0.441362	30.16	17.22	12.35	6	6	6	5	7	5	6	6	7	7	7	6	7	7
XP_047954565.1	annexin Gh1-like [Salvia hispanica]	7	5	45	74.87	1.068	0.1	0.874668	0.985965	25.6	10.91	12.88	6	6	4	4	4	3	3	3	4	4	4	4	3	4
XP_047974474.1	3-oxoacyl-[acyl-carrier-protein] synthase I, chloroplastic-like [Salvia hispanica]	8	6	44	74.81	0.925	-0.11	0.593597	0.934214	27.9	22.27	11.34	6	6	6	6	5	5	4	6	6	5	6	6	6	5
XP_047981379.1	stem-specific protein TSJT1 [Salvia hispanica]	6	6	47	74.63	0.998	0	0.867639	0.985965	31.87	18.56	21.5	6	6	5	5	6	3	5	3	5	6	5	6	5	6
XP_047978611.1	eukaryotic translation initiation factor 2 subunit alpha homolog [Salvia hispanica]	6	3	42	74.51	0.801	-0.32	0.222026	0.69157	26.66	44.87	10.71	6	6	3	3	3	2	1	2	3	3	3	3	3	3
XP_047968436.1	uncharacterized protein LOC125212345 [Salvia hispanica]	3	3	27	74.29	0.359	-1.48	4.23674e-07	5.19309e-06	31.96	35.83	10.87	5	6	2	2	2		1	1	3	3	3	3	3	3
XP_047950691.1	probable voltage-gated potassium channel subunit beta [Salvia hispanica]	6	6	37	74.21	0.876	-0.19	0.427759	0.876675	32.4	15.89	15.22	6	6	4	4	4	4	4	4	5	5	5	5	4	4
XP_047952227.1	UDP-glycosyltransferase 75C1-like [Salvia hispanica]	5	5	43	74.2	1.228	0.3	0.408626	0.87021	44.81	23.1	19.37	6	6	5	5	5	5	5	5	5	5	5	5	5	5
XP_047964236.1	mitochondrial outer membrane protein porin 2-like [Salvia hispanica]	5	2	34	74.12	1.11	0.15	0.731415	0.968595	46.12	37.01	23.89	6	6	2	2	2	2	2	2	2	2	2	2	2	2
XP_047958422.1	probable fructokinase-7 [Salvia hispanica]	8	7	34	74.11	1.138	0.19	0.64444	0.944782	25.26	20.95	18.46	6	6	7	6	7	4	4	4	6	6	7	7	6	7
XP_047977062.1	eukaryotic peptide chain release factor subunit 1-3-like [Salvia hispanica]	7	3	36	74.01	1.389	0.47	0.157009	0.576232	28.55	30.72	9.12	6	6	2	2	2	1	1	2	2	2	2	2	2	2
XP_047962284.1	inosine-5'-monophosphate dehydrogenase 2-like [Salvia hispanica]	7	3	40	73.82	1.317	0.4	0.245376	0.710522	27.89	28.97	12.24	6	6	1	1	1	1	1	1	2	2	2	2	2	2
XP_047983608.1	adenine phosphoribosyltransferase 1, chloroplastic-like [Salvia hispanica]	4	4	33	73.8	1.014	0.02	0.928422	0.985965	24.85	18.6	17.23	6	6	3	3	3	3	3	3	3	3	3	3	3	3
XP_047963466.1	ATP-citrate synthase alpha chain protein 1 [Salvia hispanica]	4	1	34	73.77	1.159	0.21	0.583684	0.934214	33.83	19.05	28.1	5	6	1	1	1		1	1	1	1	1	1	1	1
XP_047947911.1	uncharacterized protein LOC125193979 isoform X1 [Salvia hispanica]	5	5	32	73.49	0.68	-0.56	0.0450152	0.261295	33.53	30.03	11.5	6	6	3	3	3	2	2	3	3	3	3	3	3	3
XP_047961016.1	alpha-xylosidase 1-like [Salvia hispanica]	8	2	45	73.24	0.954	-0.07	0.700341	0.961986	33.81	44.62	24.29	6	6	1	1	2	1	2	1	2	2	2	2	1	2
XP_047963611.1	nuclear transport factor 2B [Salvia hispanica]	4	4	29	73.24	0.797	-0.33	0.213705	0.679133	17.77	11.62	5.88	6	6	3	4	4	4	3	4	4	4	4	4	4	4
XP_047950000.1	profilin [Salvia hispanica]	3	2	28	73	0.757	-0.4	0.135491	0.536792	22.31	15.75	16.46	6	6	2	2	2	2	2	2	2	2	2	2	2	2
XP_047946539.1	UBP1-associated protein 2C-like [Salvia hispanica]	6	6	33	72.93	1.03	0.04	0.984742	0.999521	27.48	9	10	6	6	5	6	6	5	5	5	6	6	6	6	6	6
XP_047958553.1	benzaldehyde dehydrogenase, mitochondrial [Salvia hispanica]	3	1	36	72.8	1.273	0.35	0.31924	0.780901	40.42	40.61	23.71	6	5	1	1	1	1	1	1	1		1	1	1	1
XP_047943287.1	14-3-3-like protein D [Salvia hispanica]	5	3	34	72.44	0.645	-0.63	0.023981	0.158929	39.65	58.52	29.76	6	6	3	3	2	1	1	2	2	3	3	3	3	2
XP_047941791.1	hsp70-Hsp90 organizing protein 3-like [Salvia hispanica]	10	9	46	72.05	0.872	-0.2	0.416474	0.87021	32.96	17.03	9.73	6	6	9	8	7	7	8	7	9	9	9	8	8	9
XP_047976781.1	26S proteasome non-ATPase regulatory subunit 6 homolog [Salvia hispanica]	6	6	32	71.94	0.959	-0.06	0.720278	0.968595	40.77	13.01	15.71	6	6	4	4	4	4	2	4	4	5	5	5	4	4
XP_047976559.1	coatomer subunit alpha-1-like [Salvia hispanica]	6	6	37	71.75	1.105	0.14	0.749916	0.977058	28.61	6.19	13.74	6	6	5	5	6	4	5	5	4	6	5	5	5	6
XP_047975488.1	60S acidic ribosomal protein P2A-like [Salvia hispanica]	4	3	34	71.51	0.829	-0.27	0.289496	0.753583	42.48	23	27.34	6	6	3	3	2	3	2	3	3	3	3	3	2	3
XP_047971551.1	probable pyridoxal 5'-phosphate synthase subunit PDX1 [Salvia hispanica]	4	4	29	71.27	0.974	-0.04	0.776652	0.985965	28.88	12.96	11.22	6	6	3	3	3	3	3	3	4	4	4	4	4	4
XP_047951266.1	uncharacterized protein LOC125196699 [Salvia hispanica]	3	3	25	71.21	1.259	0.33	0.345491	0.812181	22.64	16.79	8.2	6	6	3	3	3	3	3	3	3	3	3	3	3	3
XP_047978178.1	protein DNA-DAMAGE INDUCIBLE 1 [Salvia hispanica]	7	7	31	71.03	0.829	-0.27	0.29168	0.753723	42.94	28.31	34.95	6	6	3	4	4	3	4	4	6	3	5	6	6	6
XP_047971340.1	serine carboxypeptidase-like [Salvia hispanica]	4	4	26	71.03	0.743	-0.43	0.113998	0.481345	42.81	37.89	13.84	6	6	4	4	4	2	3	3	4	4	4	4	4	3
XP_047948310.1	leucine aminopeptidase 1-like [Salvia hispanica]	4	1	24	71.01	1.273	0.35	0.318969	0.780901	19.79	15.15	8.1	6	6	1	1	1	1	1	1	1	1	1	1	1	1
XP_047967853.1	chloroplast envelope quinone oxidoreductase homolog [Salvia hispanica]	5	3	32	70.89	0.752	-0.41	0.12747	0.51498	40.74	29.34	44	6	6	1	1	1	1	1	1	2	2	1	2	2	2
XP_047938346.1	adenylate kinase 4-like isoform X1 [Salvia hispanica]	6	2	34	70.69	1.326	0.41	0.23332	0.700515	49.35	53.64	71.59	6	6	2	2	2	2	2	2	2	2	2	2	2	2
XP_047946733.1	uncharacterized protein LOC125193063 [Salvia hispanica]	5	5	39	70.52	0.678	-0.56	0.0437082	0.256063	23.06	18.56	7.29	6	6	4	4	4	4	4	4	5	5	5	5	5	5
XP_047949971.1	tryptophan synthase beta chain 1 [Salvia hispanica]	6	6	30	70.41	1.034	0.05	0.999837	1	28.09	18.87	4.48	6	6	5	5	5	5	5	5	5	5	5	5	5	5
XP_047944290.1	xylose isomerase [Salvia hispanica]	6	6	45	70.21	1.121	0.16	0.698458	0.961986	63.08	57.93	48.15	6	6	5	6	6	5	6	4	6	6	6	6	5	5
XP_047938556.1	40S ribosomal protein S9-2-like [Salvia hispanica]	6	6	30	70.13	1.346	0.43	0.20604	0.670773	81.26	61.63	27.6	6	6	4	5	3	5	5	5	6	5	6	5	5	5
XP_047980805.1	eukaryotic translation initiation factor 3 subunit I-like [Salvia hispanica]	5	2	36	70.03	1.112	0.15	0.726812	0.968595	18.3	14.09	17.74	6	6	1	1	1	1	1	1	2	1	2	2	1	2
XP_047955719.1	DEAD-box ATP-dependent RNA helicase 38-like [Salvia hispanica]	8	1	42	69.84	1.089	0.12	0.803817	0.985965	39.87	31.08	34.48	3	4	1	1	1				1	1	1	1
XP_047938668.1	eukaryotic translation initiation factor 3 subunit E-like [Salvia hispanica]	8	2	42	69.52	1.011	0.02	0.913801	0.985965	27.26	46.4	14.62	4	6	2	2	2		1		2	2	2	2	2	2
XP_047957630.1	polyvinylalcohol dehydrogenase-like [Salvia hispanica]	5	5	32	69.4	1.217	0.28	0.435102	0.880585	59.62	45.91	21.2	6	6	4	5	4	5	5	5	4	3	4	3	4	4
XP_047965793.1	biotin carboxyl carrier protein of acetyl-CoA carboxylase, chloroplastic-like [Salvia hispanica]	4	3	38	69.14	0.855	-0.23	0.364285	0.828667	34.68	21.05	8.4	6	6	3	3	3	3	3	3	3	3	3	3	3	3
XP_047982750.1	ras-related protein RABD1-like [Salvia hispanica]	6	4	48	69.09	1.559	0.64	0.0489644	0.278652	71.53	64.45	29.44	6	6	4	4	4	3	3	2	4	4	4	4	4	4
XP_047939742.1	eukaryotic translation initiation factor 3 subunit M-like [Salvia hispanica]	6	2	44	69	0.896	-0.16	0.493552	0.888253	43.84	103.14	29.29	6	6	1	1	1	1	1	1	1	1	1	1	1	1
[truncated: 1,042 more rows]

## Sheet: p<0.05
															AA						T0
[truncated: 235 more rows]
