# Supplementary material for: Shotgun proteomics profiling of chia seeds (Salvia hispanica L.) reveals genotypic differential responses to viability loss
Source: Front Plant Sci. 2024 Aug 15;15:1441234. doi: 10.3389/fpls.2024.1441234 (PMC11358080; doi:10.3389/fpls.2024.1441234)
Supplement: Supplementary Table 2 — Protein identification and quantification comparing chia genotypes (WN and MN) of aged (AA) seeds. [file Table2.xlsx]

## Sheet: Identified
Accession	Description	Peptides	Unique Peptides	PSMs	Score Sequest	Ratio: WN/MN	Ratio (log2): WN/MN	P-Value: WN/MN	Adj. P-Value: WN/MN	Variability [%]: WN/MN	CV [%]: WN	CV [%]: MN	Count: WN	Count: MN	Count: WN 1	Count: WN 2	Count: WN 3	Count: MN 1	Count: MN 2	Count: MN 3
XP_047950871.1	cocosin 1-like [Salvia hispanica]	42	42	2529	5923.96	0.72	-0.47	0.287372	0.798081	34.86	4.54	6.28	3	3	49	49	50	49	49	49
XP_047958388.1	11S globulin-like [Salvia hispanica]	45	44	1881	4415.8	0.644	-0.63	0.160273	0.586482	39.8	4.73	9.69	3	3	44	51	51	49	51	52
XP_047952105.1	11S globulin seed storage protein Ana o 2.0101-like [Salvia hispanica]	37	32	2234	4390.92	0.679	-0.56	0.213764	0.681477	32.89	1.07	9.7	3	3	36	37	37	38	38	37
XP_047974399.1	11S globulin seed storage protein 2-like [Salvia hispanica]	29	26	2232	4266.89	0.795	-0.33	0.447244	0.892167	45.54	0.56	9.33	3	3	43	44	44	44	43	44
XP_047976489.1	11S globulin seed storage protein 2-like [Salvia hispanica]	33	30	1538	3525.31	0.694	-0.53	0.238759	0.725148	30.69	3.29	8.99	3	3	48	48	47	49	48	49
XP_047960314.1	vicilin Cor a 11.0101 [Salvia hispanica]	39	39	1115	2501.68	0.727	-0.46	0.300169	0.814149	38.65	9.9	10.52	3	3	43	44	44	44	44	45
XP_047954700.1	11S globulin seed storage protein Jug r 4-like [Salvia hispanica]	32	28	1057	2440.06	0.691	-0.53	0.2337	0.715044	47.79	3.84	6.24	3	3	23	26	26	26	24	25
XP_047958387.1	11S globulin-like [Salvia hispanica]	36	36	765	1702.7	0.673	-0.57	0.203531	0.674259	46.29	2.85	8.75	3	3	38	39	40	39	39	39
XP_047965477.1	2S sulfur-rich seed storage protein 1-like [Salvia hispanica]	6	3	507	1237.29	0.709	-0.5	0.266243	0.769733	108.15	41.78	14.16	3	3	3	3	3	3	3	3
XP_047969551.1	2S seed storage protein-like [Salvia hispanica]	5	2	509	1229.78	0.455	-1.14	0.0133989	0.0903871	4.41	8.5	10.52	3	3	2	2	2	2	2	2
XP_047983673.1	vicilin-like seed storage protein At2g28490 [Salvia hispanica]	22	22	467	1217.75	0.652	-0.62	0.171381	0.616576	31.08	12.2	6.74	3	3	26	26	25	25	25	25
XP_047944240.1	LOW QUALITY PROTEIN: 13S globulin seed storage protein 1-like [Salvia hispanica]	7	2	540	1129.15	0.678	-0.56	0.21152	0.681477	16.67	19.19	19.95	3	3	1	2	2	2	1	2
XP_047948475.1	embryonic protein DC-8 isoform X1 [Salvia hispanica]	40	40	348	925.02	1.001	0	0.95658	0.99434	29.35	8.46	6.65	3	3	44	45	45	45	44	45
XP_047969797.1	luminal-binding protein 4 [Salvia hispanica]	32	18	347	755.27	0.829	-0.27	0.527149	0.918883	27.99	1.1	5.31	3	3	20	20	20	20	20	20
XP_047955639.1	11S globulin seed storage protein Jug r 4-like [Salvia hispanica]	22	19	299	747.94	1.032	0.05	0.969308	0.995391	29.5	3.58	8.7	3	3	17	18	18	18	18	18
XP_047961271.1	late embryogenesis abundant protein D-34-like [Salvia hispanica]	16	16	223	724.55	0.771	-0.37	0.393687	0.890601	20.74	3.63	3.37	3	3	19	19	17	18	18	17
XP_047974299.1	vicilin-like seed storage protein At2g18540 [Salvia hispanica]	19	19	289	721.75	0.69	-0.54	0.232552	0.713718	45.32	5.47	2.25	3	3	21	21	21	21	21	21
XP_047969400.1	heat shock cognate 70 kDa protein-like [Salvia hispanica]	30	14	289	674.3	1.285	0.36	0.478081	0.893928	42.08	5.94	2.66	3	3	15	16	16	16	16	16
XP_047963324.1	heat shock cognate 70 kDa protein 2-like [Salvia hispanica]	24	5	259	649.63	1.153	0.21	0.705263	0.9606	22.31	7.11	12.59	3	3	6	6	6	6	6	6
XP_047971175.1	heat shock cognate 70 kDa protein 2-like [Salvia hispanica]	24	8	241	587.1	1.069	0.1	0.883482	0.981071	33.13	6.89	5.03	3	3	8	8	8	7	7	7
AVW82634.1	glyceraldehyde-3-phosphate-dehydrogenase [Salvia hispanica]	18	7	246	568.17	1.232	0.3	0.561851	0.920964	42.12	28.54	8.7	3	3	7	7	7	7	7	7
XP_047964294.1	protein disulfide-isomerase-like [Salvia hispanica]	33	33	231	556.79	1.09	0.12	0.837197	0.976173	25.49	6.34	1.12	3	3	33	33	33	32	32	31
XP_047955412.1	embryonic protein DC-8 [Salvia hispanica]	21	21	191	553.09	0.905	-0.14	0.717275	0.9606	34.36	10.06	19.1	3	3	21	21	21	21	21	19
XP_047960252.1	NADPH-dependent aldehyde reductase 1, chloroplastic-like [Salvia hispanica]	18	18	310	536.68	0.846	-0.24	0.569243	0.924906	30.08	7.67	3.75	3	3	19	21	21	20	21	21
XP_047960080.1	11-beta-hydroxysteroid dehydrogenase A-like [Salvia hispanica]	20	17	198	525.74	1.919	0.94	0.0526234	0.287599	38.44	16.86	12.77	3	3	21	21	21	20	20	18
XP_047940916.1	ATP synthase subunit beta, mitochondrial [Salvia hispanica]	21	21	236	515.46	0.957	-0.06	0.84738	0.97755	19.76	8.41	3.77	3	3	23	23	23	22	22	22
XP_047954951.1	aspartic proteinase-like isoform X1 [Salvia hispanica]	18	11	254	510.73	0.904	-0.15	0.714224	0.9606	28.28	13.23	11.69	3	3	12	12	12	11	12	12
XP_047941308.1	succinate-semialdehyde dehydrogenase, mitochondrial isoform X2 [Salvia hispanica]	28	28	203	502.12	0.952	-0.07	0.83605	0.975949	25.56	1.62	5.7	3	3	31	31	31	30	31	31
XP_047963012.1	glyceraldehyde-3-phosphate dehydrogenase, cytosolic-like [Salvia hispanica]	17	2	228	501.6	0.907	-0.14	0.721193	0.9606	42.52	37.15	25.48	3	3	2	2	2	2	2	2
XP_047980384.1	bifunctional enolase 2/transcriptional activator [Salvia hispanica]	16	3	197	494.16	1.023	0.03	0.990675	0.999022	34.51	1.69	4.93	3	3	3	3	3	3	3	3
XP_047973366.1	glyceraldehyde-3-phosphate dehydrogenase, cytosolic [Salvia hispanica]	17	1	225	491.46	0.983	-0.03	0.911275	0.983508	41.28	35.04	16.59	3	3	1	1	1	1	1	1
XP_047942127.1	aspartic proteinase-like [Salvia hispanica]	20	13	239	490.23	0.856	-0.22	0.594564	0.939898	35.3	12.39	9.6	3	3	12	12	12	12	12	12
XP_047981438.1	enolase [Salvia hispanica]	15	2	190	475.29	1.162	0.22	0.687303	0.95894	6.91	11.07	8.48	3	3	1	2	2	2	1	2
XP_047972310.1	low-temperature-induced 65 kDa protein-like isoform X1 [Salvia hispanica]	29	29	193	473.64	0.979	-0.03	0.902868	0.982803	25.68	8.75	12.89	3	3	29	29	29	28	28	27
XP_047950706.1	oleosin H1-like [Salvia hispanica]	11	9	180	463.93	4.309	2.11	1.00424e-05	9.45931e-05	25.68	11	18.52	3	3	11	11	11	10	10	10
XP_047970570.1	chaperone protein ClpB1 [Salvia hispanica]	30	29	176	457.88	1.059	0.08	0.905231	0.982914	32.29	2.68	3.73	3	3	29	29	29	27	28	27
XP_047966170.1	oil body-associated protein 2C [Salvia hispanica]	15	15	208	447.99	0.837	-0.26	0.547584	0.918883	29.54	6.84	6.24	3	3	20	21	21	22	22	22
XP_047973018.1	vicilin-like seed storage protein At2g18540 [Salvia hispanica]	25	25	169	437.9	0.727	-0.46	0.30113	0.814149	41.68	3.12	3.76	3	3	25	26	26	27	27	27
XP_047962252.1	glyceraldehyde-3-phosphate dehydrogenase, cytosolic-like [Salvia hispanica]	17	7	189	436.86	1.126	0.17	0.760819	0.962323	38.22	52.16	13.38	3	3	9	9	9	8	8	8
XP_047980590.1	protein ADP-ribosyltransferase PARP3 isoform X1 [Salvia hispanica]	28	28	181	427.34	1.269	0.34	0.501865	0.903798	41.49	3.15	12.22	3	3	27	26	24	23	25	25
XP_047969141.1	luminal-binding protein 5-like [Salvia hispanica]	17	3	195	406.8	0.612	-0.71	0.118084	0.476585	22.67	10.14	6.41	3	3	3	3	3	3	3	3
XP_047976638.1	elongation factor 2-like [Salvia hispanica]	24	24	206	392.72	1.059	0.08	0.905815	0.982914	31.88	1.07	4.89	3	3	25	25	25	25	26	26
XP_047957557.1	aconitate hydratase, cytoplasmic-like [Salvia hispanica]	26	20	165	386.3	0.99	-0.01	0.929994	0.989115	22.51	3.82	5.32	3	3	21	20	20	21	21	21
XP_047940741.1	ribonuclease TUDOR 2-like [Salvia hispanica]	31	13	159	366.55	1.179	0.24	0.654682	0.948984	30.56	3.84	7.07	3	3	12	13	13	12	13	13
XP_047952056.1	late embryogenesis abundant protein, group 3-like [Salvia hispanica]	18	18	139	357.05	1.559	0.64	0.192652	0.644764	50.29	5.46	29.65	3	3	19	19	19	16	16	15
XP_047948434.1	phosphoglycerate kinase, cytosolic [Salvia hispanica]	23	7	140	353.43	1.253	0.33	0.526986	0.918883	25.11	13.44	8.76	3	3	7	7	7	7	7	7
XP_047972682.1	malate synthase-like [Salvia hispanica]	21	20	136	347.51	1.165	0.22	0.681599	0.956474	29.81	3.6	20.03	3	3	23	23	23	22	22	22
AVW82640.1	elongation factor 1-alpha [Salvia hispanica]	12	3	133	339.97	1.127	0.17	0.756851	0.9606	26.84	4.71	7.64	3	3	6	6	6	6	6	6
XP_047979925.1	alcohol dehydrogenase 1 [Salvia hispanica]	16	13	140	334.25	0.945	-0.08	0.816176	0.975248	26.69	4.51	10.64	3	3	13	15	15	14	15	15
XP_047960712.1	fructose-bisphosphate aldolase 1, cytoplasmic [Salvia hispanica]	16	7	118	332.73	0.914	-0.13	0.738157	0.9606	32.17	2.38	2.4	3	3	7	7	7	7	7	7
XP_047982468.1	chaperonin CPN60-2, mitochondrial [Salvia hispanica]	25	24	134	324.33	0.86	-0.22	0.60266	0.943214	30.89	2.75	2.04	3	3	24	24	24	24	24	24
XP_047950036.1	leucine aminopeptidase 2, chloroplastic-like [Salvia hispanica]	19	9	112	315.53	0.911	-0.13	0.732321	0.9606	28.04	4.63	2.99	3	3	8	8	8	7	7	7
XP_047975888.1	late embryogenesis abundant protein D-34-like [Salvia hispanica]	12	12	110	314.1	0.687	-0.54	0.226696	0.710684	18.72	1.15	4.3	3	3	12	11	12	13	14	13
XP_047946193.1	1-Cys peroxiredoxin PER1 [Salvia hispanica]	13	13	116	306.01	1.199	0.26	0.618836	0.946539	26.11	5.69	5.35	3	3	14	14	14	14	14	13
XP_047944149.1	leucine aminopeptidase 2, chloroplastic-like [Salvia hispanica]	20	10	107	293.95	0.589	-0.76	0.0932996	0.415662	30.67	1.59	3.06	3	3	8	8	8	8	8	8
XP_047979886.1	fructose-bisphosphate aldolase 6, cytosolic-like [Salvia hispanica]	15	6	107	292.95	1.019	0.03	0.999542	0.999542	24.15	10.13	1.33	3	3	6	6	6	6	6	6
XP_047966862.1	11-beta-hydroxysteroid dehydrogenase A-like [Salvia hispanica]	14	11	129	281.75	2.278	1.19	0.0137642	0.091941	33.02	23.63	7.28	3	3	15	15	15	15	15	15
XP_047945663.1	heat shock cognate protein 80-like [Salvia hispanica]	24	2	122	278.28	1.619	0.7	0.156176	0.577259	51.79	46.06	16.7	3	3	1	2	2	2	2	2
XP_047944677.1	phosphoglycerate kinase, cytosolic-like [Salvia hispanica]	22	6	113	276.95	1.234	0.3	0.557719	0.918883	36.58	22.95	8.59	3	3	6	6	6	6	6	6
XP_047969592.1	heat shock cognate protein 80-like [Salvia hispanica]	23	1	118	274.03	1.86	0.9	0.065217	0.329144	9.56	3.36	7.59	3	3	1	1	1	1	1	1
XP_047939042.1	aconitate hydratase, cytoplasmic [Salvia hispanica]	22	4	128	266.06	1.109	0.15	0.796349	0.970625	8.46	4.82	2.29	3	3	4	4	4	2	2	2
XP_047969359.1	cell division cycle protein 48 homolog [Salvia hispanica]	21	1	115	264.75	1.114	0.16	0.78489	0.964501	15	17.24	9.39	3	3	1	1	1	1	1	1
XP_047983162.1	cell division control protein 48 homolog E-like [Salvia hispanica]	20	2	120	261.9	0.76	-0.4	0.370001	0.880439	15.73	8.68	4.15	3	3	3	3	3	3	3	3
XP_047969008.1	5-methyltetrahydropteroyltriglutamate--homocysteine methyltransferase-like [Salvia hispanica]	20	6	130	261.01	0.941	-0.09	0.808132	0.975174	25.83	6.36	7.17	3	3	6	6	6	6	6	6
XP_047941197.1	tripeptidyl-peptidase 2 isoform X1 [Salvia hispanica]	24	24	106	253.58	1.024	0.03	0.988731	0.998994	28.7	4.04	4.92	3	3	23	24	24	22	22	23
XP_047942176.1	actin-7 [Salvia hispanica]	14	4	113	246.48	1.316	0.4	0.433244	0.892167	31.57	8.4	11.09	3	3	4	4	4	4	4	4
XP_047977317.1	5-methyltetrahydropteroyltriglutamate--homocysteine methyltransferase [Salvia hispanica]	20	6	115	243.11	1.204	0.27	0.608784	0.946539	25.81	17.01	9.41	3	3	6	6	6	5	5	5
XP_047941315.1	cell division cycle protein 48 homolog [Salvia hispanica]	20	1	106	241.91	0.997	0	0.947283	0.992423	8.07	6.25	6.8	3	3	1	1	1	1	1	1
XP_047961170.1	protein disulfide-isomerase-like [Salvia hispanica]	21	20	104	241.46	1.159	0.21	0.693371	0.9606	27.44	4.36	2.19	3	3	19	19	19	18	18	18
XP_047967143.1	oil body-associated protein 1A-like [Salvia hispanica]	9	9	105	239.75	0.916	-0.13	0.745273	0.9606	21.48	12.54	5.19	3	3	11	11	11	12	12	12
XP_047976803.1	catalase [Salvia hispanica]	19	6	120	239.22	0.895	-0.16	0.690034	0.960129	20.74	7.63	6.94	3	3	6	6	6	6	6	6
XP_047947557.1	aconitate hydratase, cytoplasmic-like [Salvia hispanica]	19	1	116	238.92	100	6.64	1e-17	1.01188e-16		11.95		3		1	1	1
XP_047938623.1	elongation factor 1-alpha-like [Salvia hispanica]	12	4	91	237.71	1.04	0.06	0.949281	0.992815	36.26	12.56	7.31	3	3	5	5	5	5	5	5
XP_047947757.1	heat shock 70 kDa protein, mitochondrial-like [Salvia hispanica]	21	5	95	236.96	0.935	-0.1	0.792405	0.968179	39.25	6.6	4.01	3	3	5	5	5	5	5	5
XP_047941192.1	actin-like [Salvia hispanica]	12	2	106	232.96	1.804	0.85	0.0801369	0.38271	49.35	7.13	22.86	3	3	2	2	2	2	1	2
XP_047965780.1	phosphoenolpyruvate carboxylase-like [Salvia hispanica]	30	4	105	232.07	1.912	0.94	0.0539104	0.292289	25.72	20.42	21.38	3	3	3	3	3	2	1	2
XP_047958073.1	glyoxysomal fatty acid beta-oxidation multifunctional protein MFP-a [Salvia hispanica]	17	17	121	229.22	0.941	-0.09	0.806881	0.975174	41.93	10.89	9.43	3	3	18	18	18	18	18	18
XP_047951894.1	ribonuclease TUDOR 1 [Salvia hispanica]	23	5	109	226.24	1.538	0.62	0.207062	0.680709	26.73	8.24	19.57	3	3	5	5	4	3	4	2
XP_047962809.1	eukaryotic initiation factor 4A-10-like isoform X2 [Salvia hispanica]	19	6	120	222.47	1.427	0.51	0.30284	0.814149	29.92	13.08	7.42	3	3	6	6	6	5	5	5
XP_047969531.1	malate dehydrogenase, mitochondrial [Salvia hispanica]	11	4	77	221.52	0.936	-0.09	0.795349	0.970564	36.04	10.3	4.55	3	3	3	3	3	4	4	4
XP_047949819.1	3-ketoacyl-CoA thiolase 2, peroxisomal [Salvia hispanica]	12	8	81	220.56	1.033	0.05	0.967433	0.995391	25.45	14.99	2.05	3	3	8	8	8	8	7	8
XP_047980659.1	cell division control protein 48 homolog E-like [Salvia hispanica]	18	1	89	217.4
XP_047959447.1	phosphoenolpyruvate carboxylase [Salvia hispanica]	27	2	102	215.4	0.959	-0.06	0.85247	0.978354	11.32	20.47	1.82	3	3	2	2	2	1	1	1
XP_047940305.1	malate dehydrogenase [Salvia hispanica]	9	9	100	215.13	0.773	-0.37	0.397372	0.890601	34.2	4.25	4.27	3	3	11	11	11	11	11	11
XP_047949123.1	ATP synthase subunit alpha, mitochondrial [Salvia hispanica]	12	12	75	214.89	0.953	-0.07	0.836642	0.976082	15.82	3.77	1.37	3	3	13	13	13	13	13	13
XP_047954783.1	malate dehydrogenase 1, mitochondrial-like [Salvia hispanica]	9	3	75	214.23	0.938	-0.09	0.798742	0.972381	28.78	16.55	5.15	3	3	3	3	3	3	3	3
XP_047970043.1	UDP-glucose 4-epimerase GEPI48-like isoform X1 [Salvia hispanica]	13	5	76	213.93	0.84	-0.25	0.554941	0.918883	50.44	1.83	8.39	3	3	5	5	5	4	4	4
XP_047946425.1	heat shock cognate protein 80 [Salvia hispanica]	18	1	93	213.29	1.341	0.42	0.400801	0.890601	18.08	13.3	17.4	3	3	1	1	1	1	1	1
XP_047971386.1	phosphoglucomutase, cytoplasmic [Salvia hispanica]	18	7	88	207.18	1.619	0.7	0.155913	0.577259	21.5	8.39	4.6	3	3	7	7	7	5	5	5
XP_047980552.1	heat shock 70 kDa protein, mitochondrial [Salvia hispanica]	19	3	80	205.22	0.741	-0.43	0.329125	0.835657	12.21	26.82	15.32	3	3	2	2	1	2	2	1
XP_047954332.1	17.3 kDa class I heat shock protein-like [Salvia hispanica]	10	3	88	203.36	0.698	-0.52	0.245924	0.735972	44.4	30.74	9.68	3	3	3	3	3	3	3	3
XP_047945695.1	3-ketoacyl-CoA thiolase 2, peroxisomal-like [Salvia hispanica]	11	7	77	200.01	0.895	-0.16	0.689753	0.960129	29.95	1.7	0.8	3	3	7	7	7	7	7	7
XP_047947174.1	probable mitochondrial-processing peptidase subunit beta, mitochondrial [Salvia hispanica]	17	17	79	195.83	0.933	-0.1	0.788182	0.964697	20.2	6.23	6.6	3	3	17	17	17	17	17	17
XP_047943997.1	eukaryotic initiation factor 4A-2-like [Salvia hispanica]	17	1	104	188.89	1.105	0.14	0.803824	0.974491	25.53	20.51	10.79	3	3	1	1	1	1	1	1
XP_047970064.1	eukaryotic initiation factor 4A-14 [Salvia hispanica]	18	2	107	187.72	1.455	0.54	0.275789	0.78406	9.99	26.13	24.05	3	3	2	2	2	1	1	1
XP_047955159.1	catalase-like isoform X1 [Salvia hispanica]	13	1	94	182.53	0.793	-0.33	0.442646	0.892167	5.22	7.43	2.07	3	3	1	1	1	1	1	1
XP_047980205.1	endoplasmin homolog isoform X1 [Salvia hispanica]	26	25	103	182.28	1.102	0.14	0.810872	0.975174	24.63	4.36	3.58	3	3	26	26	25	22	22	20
XP_047954636.1	triosephosphate isomerase, cytosolic [Salvia hispanica]	10	9	82	181.5	0.738	-0.44	0.322099	0.829183	26.74	5.68	7.17	3	3	9	9	8	9	8	8
XP_047939461.1	nascent polypeptide-associated complex subunit alpha-like protein [Salvia hispanica]	8	4	65	181.32	1.281	0.36	0.483197	0.893928	33.21	8.69	20.14	3	3	5	5	5	5	5	5
XP_047983947.1	2S seed storage albumin protein-like [Salvia hispanica]	5	5	74	180.51	0.538	-0.89	0.0506373	0.283569	30.9	15.02	7.95	3	3	5	4	5	5	5	5
XP_047968141.1	elongation factor 1-alpha [Salvia hispanica]	11	2	70	180.04	1.303	0.38	0.450832	0.892167	20.92	21.95	13.57	3	3	1	1	1	1	1	1
XP_047970105.1	2,3-bisphosphoglycerate-independent phosphoglycerate mutase [Salvia hispanica]	16	9	78	179.84	0.974	-0.04	0.88933	0.98199	13.61	4.25	12.87	3	3	9	10	10	8	9	9
XP_047958614.1	elongation factor 1-gamma-like [Salvia hispanica]	15	5	74	177.69	1.424	0.51	0.305264	0.814149	19.19	6.97	5.28	3	3	4	4	4	4	4	4
XP_047945856.1	stromal 70 kDa heat shock-related protein, chloroplastic [Salvia hispanica]	14	4	77	175.25	0.785	-0.35	0.424768	0.892167	14.68	2.76	5.29	3	3	3	3	3	3	3	3
XP_047968707.1	2S sulfur-rich seed storage protein 1-like [Salvia hispanica]	4	4	80	174.91	0.435	-1.2	0.00915561	0.0643095	41	2.65	7.78	3	3	8	8	8	8	8	8
XP_047975174.1	2S seed storage albumin protein-like [Salvia hispanica]	8	8	89	168.89	0.7	-0.51	0.250421	0.745066	46.1	5.59	8.01	3	3	8	8	7	8	8	7
XP_047944309.1	em-like protein GEA6 [Salvia hispanica]	8	8	70	168.24	1.17	0.23	0.672188	0.953472	49.02	20.12	53.33	3	3	10	10	9	8	8	8
XP_047972213.1	UTP--glucose-1-phosphate uridylyltransferase-like [Salvia hispanica]	15	4	76	167.89	1.367	0.45	0.368112	0.87944	42.83	6.47	14.23	3	3	4	4	4	3	2	3
XP_047944392.1	mitochondrial outer membrane protein porin of 34 kDa-like [Salvia hispanica]	8	7	63	165.47	1.022	0.03	0.992122	0.999542	29.24	15.01	5.06	3	3	7	7	7	7	6	7
XP_047940898.1	peptidyl-prolyl cis-trans isomerase [Salvia hispanica]	6	6	65	164.56	2.413	1.27	0.00826795	0.058884	43.1	3.01	13.12	3	3	7	7	7	7	7	7
XP_047971261.1	probable serine protease EDA2 [Salvia hispanica]	14	14	62	163.69	0.77	-0.38	0.391094	0.890601	20.34	11.34	3.98	3	3	13	13	13	13	13	13
XP_047962412.1	probable UDP-arabinopyranose mutase 2 [Salvia hispanica]	11	7	85	162.72	0.951	-0.07	0.831333	0.975754	32.01	14.54	8.28	3	3	7	8	8	8	8	8
XP_047955602.1	nucleoside diphosphate kinase 1 isoform X1 [Salvia hispanica]	7	3	61	162.4	1.026	0.04	0.982597	0.997234	29.04	27.32	2.13	3	3	3	3	3	3	3	3
XP_047982005.1	MDIS1-interacting receptor like kinase 2-like [Salvia hispanica]	12	12	72	162.11	0.634	-0.66	0.145571	0.550782	22.75	15.7	13.31	3	3	11	11	11	12	12	12
XP_047954726.1	UTP--glucose-1-phosphate uridylyltransferase isoform X1 [Salvia hispanica]	16	5	73	159.78	0.969	-0.05	0.8773	0.979982	59.92	12.87	9.32	3	3	4	4	4	3	3	3
XP_047946667.1	11-beta-hydroxysteroid dehydrogenase B-like isoform X1 [Salvia hispanica]	11	10	64	157.64	1.661	0.73	0.134559	0.527906	41.9	15	16.4	3	3	11	11	10	9	9	9
XP_047971596.1	benzaldehyde dehydrogenase, mitochondrial-like [Salvia hispanica]	12	10	65	156.14	1.213	0.28	0.594122	0.939898	35.31	11.59	25.66	3	3	9	9	9	9	8	9
XP_047947657.1	peroxygenase-like [Salvia hispanica]	10	10	65	154.02	1.765	0.82	0.0923368	0.415662	22.4	5.19	5.65	3	3	12	12	12	11	12	11
XP_047981450.1	elongation factor 1-gamma 2-like [Salvia hispanica]	13	3	65	151.6	1.645	0.72	0.142271	0.543555	20.61	21.88	8.3	3	3	3	3	3	2	2	2
XP_047975342.1	catalase-like [Salvia hispanica]	11	8	78	151.51	0.75	-0.41	0.348637	0.856507	31.44	4.02	18.57	3	3	9	9	9	9	9	9
XP_047954553.1	oleosin H1-like [Salvia hispanica]	7	5	61	151.43	2.969	1.57	0.00105371	0.00871981	56.74	12	23.76	3	3	5	6	6	5	6	5
XP_047960657.1	dihydrolipoyl dehydrogenase 2, chloroplastic-like [Salvia hispanica]	13	10	70	151.26	0.8	-0.32	0.459527	0.892167	47.12	8.37	5.37	3	3	9	9	9	8	9	9
XP_047959510.1	dihydrolipoyl dehydrogenase, mitochondrial-like [Salvia hispanica]	12	3	59	149.05	0.902	-0.15	0.70745	0.9606	19.65	11.53	5.38	3	3	3	3	3	3	3	3
XP_047960705.1	lactoylglutathione lyase GLX1 [Salvia hispanica]	9	9	55	148.58	0.876	-0.19	0.644112	0.947851	23.31	8.78	15.32	3	3	9	9	9	9	9	9
XP_047967675.1	peroxygenase-like [Salvia hispanica]	8	8	65	147.82	1.903	0.93	0.0557773	0.297673	39.57	8.06	13.98	3	3	9	10	10	8	9	9
XP_047958144.1	probable protein phosphatase 2C 39 isoform X1 [Salvia hispanica]	11	11	56	146.6	1.026	0.04	0.98422	0.997794	33.85	1.95	7.12	3	3	11	11	11	11	11	10
XP_047947644.1	adenosylhomocysteinase-like [Salvia hispanica]	14	6	67	146.54	1.157	0.21	0.697487	0.9606	40.47	7.45	20.91	3	3	5	6	6	5	4	5
XP_047970766.1	UDP-glucose 4-epimerase GEPI48-like [Salvia hispanica]	11	3	55	145.72	1.767	0.82	0.0918577	0.414475	22	2.49	51.54	3	3	3	3	3	1	3	3
XP_047972528.1	aminopeptidase M1 [Salvia hispanica]	21	21	65	144.94	1.914	0.94	0.0534887	0.290774	28.87	1.54	13.8	3	3	20	20	20	19	20	19
AVW82638.1	beta-tubulin [Salvia hispanica]	12	4	66	144.88	0.933	-0.1	0.78645	0.964501	22.04	12.53	3.99	3	3	4	4	4	4	4	4
XP_047939371.1	oleosin 1-like [Salvia hispanica]	7	7	53	144.38	3.465	1.79	0.000177889	0.00156727	36	26.71	17.2	3	3	7	7	7	6	6	6
XP_047941778.1	guanine nucleotide-binding protein subunit beta-like protein [Salvia hispanica]	10	5	61	144.24	1.001	0	0.956544	0.99434	35.01	15.73	15.11	3	3	4	5	5	4	5	5
XP_047980903.1	nucleoside diphosphate kinase 1-like [Salvia hispanica]	7	3	57	144.2	1.029	0.04	0.977077	0.99554	19.21	11.7	7.9	3	3	3	3	3	3	3	3
XP_047982515.1	phosphoglucomutase, cytoplasmic-like isoform X1 [Salvia hispanica]	14	3	62	143.6	2.008	1.01	0.0377405	0.227395	6.08	5.16	16.24	3	3	2	2	2	1	1	1
XP_047971728.1	dihydrolipoyl dehydrogenase 1, mitochondrial [Salvia hispanica]	11	2	57	142.17	0.77	-0.38	0.390383	0.890601	19.18	12.98	9.24	3	3	2	2	2	2	2	2
XP_047980885.1	alcohol dehydrogenase 3 [Salvia hispanica]	10	7	59	139.42	1.089	0.12	0.838043	0.976602	57.82	3.02	6.79	3	3	7	7	7	7	7	6
XP_047963854.1	ATP-citrate synthase beta chain protein 2 [Salvia hispanica]	13	13	62	137.43	1.186	0.25	0.641394	0.946539	24.11	4.76	10.18	3	3	12	13	13	12	12	12
XP_047979791.1	stromal 70 kDa heat shock-related protein, chloroplastic-like [Salvia hispanica]	13	3	60	135.35	1.053	0.07	0.91966	0.98832	24.86	15.54	30.57	3	3	3	2	3	2	1	2
XP_047965712.1	malate dehydrogenase, glyoxysomal [Salvia hispanica]	10	10	62	134.68	0.747	-0.42	0.342085	0.850635	30.31	29.21	9.75	3	3	9	9	9	9	9	9
XP_047961992.1	glucose-6-phosphate isomerase 1, chloroplastic [Salvia hispanica]	14	14	66	134.23	1.288	0.37	0.472616	0.893641	22.05	5.75	9.91	3	3	14	14	14	12	13	14
XP_047977401.1	11-beta-hydroxysteroid dehydrogenase B-like [Salvia hispanica]	12	1	59	132.63	2.913	1.54	0.00129534	0.0105485	25.94	24.94	14.65	3	2	1	1	1	1	1
XP_047961262.1	fructose-1,6-bisphosphatase, cytosolic isoform X1 [Salvia hispanica]	12	12	60	132.09	1.067	0.09	0.88808	0.98199	22.98	2.45	4.27	3	3	12	12	12	12	12	12
XP_047977099.1	11-beta-hydroxysteroid dehydrogenase B-like [Salvia hispanica]	13	2	60	132.07	1.934	0.95	0.0496637	0.278881	32.56	7.71	20.04	3	3	2	2	2	2	2	2
XP_047969663.1	60S ribosomal protein L4 [Salvia hispanica]	13	7	55	130.47	0.87	-0.2	0.627947	0.946539	47	39.78	24.79	3	3	7	7	7	6	6	6
XP_047947606.1	adenosylhomocysteinase [Salvia hispanica]	13	5	61	129.44	1.119	0.16	0.775262	0.964501	29.29	6.37	7.44	3	3	5	4	5	4	5	5
XP_047969839.1	14-3-3-like protein A [Salvia hispanica]	10	6	65	129.19	1.404	0.49	0.32679	0.835657	26.75	2.29	9.73	3	3	6	6	6	6	6	6
XP_047963416.1	2S seed storage albumin protein-like [Salvia hispanica]	3	3	63	128.91	0.493	-1.02	0.0259566	0.161754	33.38	11.39	8.21	3	3	4	4	4	5	5	5
XP_047970805.1	uncharacterized protein Mb0911c [Salvia hispanica]	5	5	50	128.41	0.787	-0.35	0.429265	0.892167	11.43	5.24	7.2	3	3	5	5	5	5	5	5
XP_047960064.1	alanine aminotransferase 2-like [Salvia hispanica]	10	9	52	127.49	1.043	0.06	0.944017	0.992423	30.23	5.05	2.07	3	3	9	9	8	8	8	8
XP_047969923.1	mannose/glucose-specific lectin Cramoll-like [Salvia hispanica]	3	3	54	127.3	1.067	0.09	0.886893	0.98199	23.67	4.24	8.48	3	3	4	4	4	4	4	4
XP_047940190.1	proteasome subunit alpha type-3 [Salvia hispanica]	11	11	58	126.91	0.867	-0.21	0.621066	0.946539	23.43	6.38	6.69	3	3	11	11	11	11	11	11
XP_047947562.1	isocitrate lyase [Salvia hispanica]	11	11	48	125.73	1.006	0.01	0.969235	0.995391	20.96	7.57	18.41	3	3	8	8	8	8	9	9
XP_047978278.1	alpha-galactosidase 1-like isoform X2 [Salvia hispanica]	12	10	59	125.64	0.739	-0.44	0.325292	0.835298	35.13	10.93	10.48	3	3	10	10	9	10	11	11
XP_047947777.1	prohibitin-1, mitochondrial-like [Salvia hispanica]	10	3	55	125.29	0.912	-0.13	0.734311	0.9606	15.96	2.8	7.24	3	3	3	3	3	3	3	3
XP_047973987.1	pistil-specific extensin-like protein [Salvia hispanica]	5	5	45	122.47	0.655	-0.61	0.175273	0.619825	34.32	21.24	17.9	3	3	5	5	5	5	5	5
XP_047973239.1	lanC-like protein GCR2 [Salvia hispanica]	11	11	58	122.04	1.223	0.29	0.575882	0.929781	42.95	7.92	13.02	3	3	12	12	11	11	12	12
XP_047946754.1	NADP-dependent malic enzyme [Salvia hispanica]	12	11	57	121.2	0.901	-0.15	0.706524	0.9606	37.2	3.04	9.05	3	3	9	11	11	10	10	10
XP_047960833.1	ubiquitin-40S ribosomal protein S27a [Salvia hispanica]	5	5	66	120.7	1.003	0	0.960115	0.99434	26.24	3.45	9.63	3	3	5	5	5	5	5	5
XP_047970573.1	14-3-3-like protein 16R [Salvia hispanica]	10	3	55	119.72	1.759	0.81	0.0946736	0.419596	52.97	6.73	18.23	3	3	3	3	3	3	3	2
XP_047976830.1	ruBisCO large subunit-binding protein subunit beta, chloroplastic [Salvia hispanica]	12	12	54	119.33	0.889	-0.17	0.67549	0.955503	31.43	12.2	5.11	3	3	11	12	12	10	11	11
XP_047939460.1	nascent polypeptide-associated complex subunit alpha-like protein [Salvia hispanica]	7	3	43	119.21	1.474	0.56	0.258149	0.755343	35.56	33.77	61.44	3	3	2	3	3	1	2	2
XP_047964121.1	aldehyde dehydrogenase family 7 member B4-like [Salvia hispanica]	9	1	47	118.67	1.133	0.18	0.745628	0.9606	10.35	5.76	9.98	3	3	1	1	1	1	1	1
XP_047940289.1	phosphoenolpyruvate carboxylase 2 [Salvia hispanica]	14	1	50	118.47	1.136	0.18	0.740222	0.9606	26.81	24.18	19.79	3	3	1	1	1	1	1	1
XP_047955364.1	UDP-arabinopyranose mutase 1-like [Salvia hispanica]	9	4	48	118.04	1.02	0.03	0.997241	0.999542	33.44	24.06	5.92	3	3	4	4	4	4	4	4
XP_047968488.1	glutamine synthetase cytosolic isozyme 2-like [Salvia hispanica]	9	7	51	117.98	1.151	0.2	0.709264	0.9606	24.19	4.54	4.6	3	3	7	7	7	7	7	7
XP_047971448.1	alpha-glucosidase 2-like isoform X1 [Salvia hispanica]	14	14	57	117.9	1.034	0.05	0.963835	0.99434	24.59	2.6	8.92	3	3	14	14	14	15	15	15
XP_047980752.1	40S ribosomal protein S5-like [Salvia hispanica]	8	2	47	117.86	1.166	0.22	0.679462	0.956354	18.03	9.67	9.26	3	3	1	1	1	2	2	2
XP_047956924.1	40S ribosomal protein S17-like [Salvia hispanica]	10	4	57	117.36	0.94	-0.09	0.804289	0.974491	28.79	14.19	6.47	3	3	5	5	5	5	5	5
XP_047941799.1	proteasome subunit alpha type-6 [Salvia hispanica]	9	9	44	117.14	0.873	-0.2	0.635838	0.946539	17.45	3.65	4.26	3	3	9	9	9	8	8	8
XP_047970201.1	tubulin beta-2 chain [Salvia hispanica]	11	3	59	117.06	0.923	-0.12	0.760814	0.962323	27.48	8.07	28.6	3	3	3	3	3	3	3	3
XP_047968216.1	26S proteasome regulatory subunit S10B homolog B-like isoform X2 [Salvia hispanica]	13	12	62	115.39	0.905	-0.14	0.715528	0.9606	44.24	22.76	8.51	3	3	11	11	12	12	12	12
XP_047977857.1	ERBB-3 BINDING PROTEIN 1 [Salvia hispanica]	13	6	58	115.12	0.733	-0.45	0.312444	0.815626	32	57.18	14.7	3	3	6	6	4	5	4	5
XP_047970847.1	pyruvate kinase, cytosolic isozyme [Salvia hispanica]	11	11	48	114	1.248	0.32	0.534902	0.918883	22.47	0.7	3.33	3	3	11	11	11	10	10	9
XP_047961153.1	S-formylglutathione hydrolase [Salvia hispanica]	6	6	46	113.45	0.92	-0.12	0.753407	0.9606	16.35	8.16	2.36	3	3	7	7	7	7	7	7
XP_047943528.1	triosephosphate isomerase, chloroplastic [Salvia hispanica]	9	8	44	112.22	0.948	-0.08	0.825008	0.975754	23.66	1.78	5.3	3	3	8	8	8	8	8	8
XP_047952903.1	tubulin alpha chain isoform X1 [Salvia hispanica]	9	1	45	110.16	1.034	0.05	0.96409	0.99434	20.61	17.53	7.8	3	3	1	1	1	1	1	1
XP_047976784.1	guanosine nucleotide diphosphate dissociation inhibitor 1 [Salvia hispanica]	12	2	59	109.75	1.151	0.2	0.709386	0.9606	28.38	8.59	9.54	3	3	2	2	2	2	2	2
XP_047971829.1	sucrose synthase 3-like [Salvia hispanica]	16	16	60	109.68	1.127	0.17	0.756774	0.9606	27.6	8.19	3.85	3	3	16	16	16	14	15	15
XP_047946849.1	aldose reductase [Salvia hispanica]	11	11	50	109.21	0.89	-0.17	0.677184	0.955602	26.08	7.4	3.1	3	3	9	9	9	9	9	9
XP_047975162.1	universal stress protein YxiE-like [Salvia hispanica]	5	5	38	108.19	1.105	0.14	0.80491	0.974666	14.98	2.59	8.4	3	3	5	5	5	5	5	5
XP_047950438.1	guanine nucleotide-binding protein subunit beta-like protein [Salvia hispanica]	7	2	44	108.13	0.959	-0.06	0.852147	0.978354	25.02	14.48	15.17	3	3	2	2	2	2	2	2
XP_047956761.1	probable galactinol--sucrose galactosyltransferase 2 [Salvia hispanica]	10	10	44	107.97	0.962	-0.06	0.858832	0.979982	26.88	6.5	8.47	3	3	10	10	10	10	10	10
XP_047941463.1	aspartate aminotransferase, cytoplasmic-like [Salvia hispanica]	8	5	44	106.47	1.054	0.08	0.917134	0.986643	28.69	13.53	9.41	3	3	5	5	5	5	5	5
XP_047940369.1	tubulin alpha chain-like [Salvia hispanica]	9	1	43	106.09	1.735	0.79	0.103231	0.436862	17.95	31.44	7.52	3	3	1	1	1	1	1	1
XP_047970829.1	isocitrate dehydrogenase [NADP], chloroplastic [Salvia hispanica]	10	8	50	105.95	1.085	0.12	0.847217	0.97755	27.68	8.09	6.35	3	3	7	7	7	7	6	7
XP_047943253.1	26.5 kDa heat shock protein, mitochondrial [Salvia hispanica]	5	5	38	105.71	0.997	0	0.94676	0.992423	30.24	10.52	4.13	3	3	5	6	6	6	6	6
XP_047957019.1	elongation factor Tu, mitochondrial-like [Salvia hispanica]	11	4	49	105.63	1.167	0.22	0.677054	0.955602	16.77	26.64	1.74	3	3	3	4	4	4	4	4
XP_047983645.1	ERBB-3 BINDING PROTEIN 1 [Salvia hispanica]	11	4	50	105.56	0.823	-0.28	0.512777	0.915865	22.37	10.54	9.23	3	3	4	4	4	4	3	3
XP_047970939.1	ruBisCO large subunit-binding protein subunit alpha [Salvia hispanica]	13	5	54	105.56	1.104	0.14	0.805914	0.975174	27.46	23.5	26.07	3	3	3	5	4	3	3	4
XP_047975370.1	NADPH-dependent aldo-keto reductase, chloroplastic-like [Salvia hispanica]	9	8	45	105.35	1.045	0.06	0.938498	0.991877	29.5	6.06	4.08	3	3	7	8	8	8	8	8
XP_047971012.1	6-phosphogluconate dehydrogenase, decarboxylating 3, chloroplastic-like [Salvia hispanica]	12	2	58	105.33	0.795	-0.33	0.44719	0.892167	26.56	24.92	39.03	3	3	2	2	2	2	1	2
XP_047967559.1	class I heat shock protein-like [Salvia hispanica]	8	1	53	105.26
XP_047978754.1	guanosine nucleotide diphosphate dissociation inhibitor 2-like [Salvia hispanica]	13	3	54	105.23	0.939	-0.09	0.802074	0.974491	19.68	11.57	9.63	3	3	3	3	3	2	2	2
XP_047956634.1	succinate--CoA ligase [ADP-forming] subunit beta, mitochondrial-like [Salvia hispanica]	11	7	47	104.82	1.219	0.29	0.582699	0.934147	25.91	3.35	1.81	3	3	7	7	7	7	7	7
XP_047960066.1	proteasome subunit alpha type-5 [Salvia hispanica]	7	7	42	104.62	1.018	0.03	0.997458	0.999542	17.75	3.64	3.49	3	3	7	7	7	6	6	6
XP_047949902.1	tubulin alpha chain-like [Salvia hispanica]	8	1	42	104.45	0.812	-0.3	0.485507	0.893928	6.7	15.88	2.82	3	3	1	1	1	1	1	1
XP_047950070.1	serine hydroxymethyltransferase 4 [Salvia hispanica]	13	7	53	103.96	1.048	0.07	0.930889	0.989115	35.88	4.19	15.47	3	3	7	7	7	7	7	7
XP_047954868.1	pyruvate kinase 1, cytosolic [Salvia hispanica]	14	7	46	103.53	1.197	0.26	0.6217	0.946539	26.31	1.32	10.62	3	3	7	7	7	5	5	6
XP_047937647.1	proteasome subunit beta type-2-A-like [Salvia hispanica]	9	9	50	103.28	1.084	0.12	0.848751	0.977678	25.02	12.61	7.96	3	3	9	9	9	10	10	10
XP_047954398.1	ADP,ATP carrier protein 1, mitochondrial-like [Salvia hispanica]	9	4	45	103.27	1.325	0.41	0.420785	0.892167	16.95	12.57	1.84	3	3	4	4	4	3	3	3
XP_047963175.1	60S ribosomal protein L6-like [Salvia hispanica]	10	3	43	103.19	0.622	-0.68	0.130549	0.51514	40.19	1.54	1.86	3	3	3	3	3	3	3	3
XP_047971700.1	heat shock protein 83 [Salvia hispanica]	12	6	53	102.83	0.894	-0.16	0.688866	0.95981	36.89	14.99	1.74	3	3	5	6	6	6	6	6
XP_047947426.1	40S ribosomal protein S3-3 [Salvia hispanica]	11	2	52	102.82	0.873	-0.2	0.635682	0.946539	22.58	5.69	1.74	3	3	2	2	2	2	2	2
XP_047983193.1	fasciclin-like arabinogalactan protein 1 [Salvia hispanica]	7	7	41	102.64	1.5	0.59	0.236219	0.719569	26.4	8.61	4.16	3	3	7	7	7	6	7	7
XP_047954537.1	phosphoenolpyruvate carboxykinase (ATP) 1-like [Salvia hispanica]	15	12	58	102.46	1.007	0.01	0.970615	0.995498	20.04	12.86	3.03	3	3	12	11	12	12	12	12
XP_047981659.1	lysine--tRNA ligase isoform X1 [Salvia hispanica]	13	13	45	102.01	1.069	0.1	0.884298	0.981071	21.48	4.03	8.17	3	3	13	13	13	11	12	12
XP_047966819.1	nucleolin 1-like [Salvia hispanica]	14	9	44	101.66	1.326	0.41	0.419543	0.892167	21.04	9.28	4.42	3	3	8	9	9	6	6	6
XP_047950377.1	26S proteasome regulatory subunit 6A homolog [Salvia hispanica]	9	8	52	101.52	1.399	0.48	0.331274	0.838026	48.13	12.16	6.48	3	3	8	8	8	8	8	8
XP_047982034.1	pyruvate decarboxylase 2 [Salvia hispanica]	11	9	49	101.5	1.318	0.4	0.430039	0.892167	30.67	6.94	1.28	3	3	9	10	10	10	10	9
XP_047960435.1	serine--tRNA ligase [Salvia hispanica]	10	10	45	101.1	0.78	-0.36	0.41293	0.892167	23.23	10.08	7.97	3	3	11	11	11	10	10	10
XP_047954766.1	14-3-3-like protein 16R [Salvia hispanica]	8	1	44	100.73	1.23	0.3	0.564762	0.921927	10.01	2.8	7.97	3	3	1	1	1	1	1	1
XP_047952880.1	galactose mutarotase-like [Salvia hispanica]	9	9	40	100.69	0.534	-0.91	0.047466	0.268012	24.55	13.22	3.14	3	3	7	9	9	9	9	8
XP_047969064.1	malate dehydrogenase, chloroplastic-like [Salvia hispanica]	9	7	42	100.21	0.906	-0.14	0.717988	0.9606	20.45	5.65	3.65	3	3	6	6	6	6	6	6
XP_047975500.1	GDSL esterase/lipase At1g71250, partial [Salvia hispanica]	7	7	50	100.12	0.733	-0.45	0.313772	0.815967	22.41	12.58	13.54	3	3	6	7	7	7	6	7
XP_047981597.1	eugenol synthase 2-like [Salvia hispanica]	11	10	46	99.81	1.317	0.4	0.432232	0.892167	25.49	9.25	25.64	3	3	10	10	10	7	10	10
XP_047969836.1	T-complex protein 1 subunit zeta 1-like [Salvia hispanica]	13	13	50	99.74	1.178	0.24	0.657814	0.948984	23.54	8.94	8.17	3	3	12	12	12	10	11	11
XP_047960766.1	26S proteasome regulatory subunit 4 homolog A-like [Salvia hispanica]	9	9	54	99.42	0.841	-0.25	0.557038	0.918883	19.72	9.26	6.73	3	3	8	8	8	8	8	8
XP_047962912.1	outer envelope pore protein 16-2, chloroplastic [Salvia hispanica]	4	4	36	99.39	0.97	-0.04	0.880083	0.979982	19.63	9.45	10.37	3	3	4	4	4	4	4	4
XP_047980273.1	vacuolar-sorting receptor 3-like [Salvia hispanica]	8	7	42	98.46	0.946	-0.08	0.82002	0.975754	34.29	5.71	9.72	3	3	6	6	7	5	5	5
XP_047948357.1	cysteine proteinase inhibitor 6 [Salvia hispanica]	7	7	44	97.82	1.178	0.24	0.657949	0.948984	33.47	9.09	10.98	3	3	7	7	7	7	7	7
XP_047960630.1	glutathione S-transferase F9-like isoform X1 [Salvia hispanica]	8	8	44	97.4	1.675	0.74	0.127908	0.509636	31.1	0.54	22.23	3	3	8	8	8	7	7	7
XP_047956411.1	11-beta-hydroxysteroid dehydrogenase A-like [Salvia hispanica]	10	10	45	96.94	1.122	0.17	0.767786	0.964207	20.87	13.12	1.56	3	3	10	10	10	9	10	10
XP_047939109.1	oleosin L-like [Salvia hispanica]	3	3	42	96.85	2.768	1.47	0.00220508	0.0174022	23.17	18.06	6.75	3	3	3	3	3	3	3	3
XP_047972091.1	40S ribosomal protein S3-2 [Salvia hispanica]	12	3	54	96.68	0.873	-0.2	0.636654	0.946539	24.65	9.63	5.52	3	3	2	2	2	2	2	2
XP_047966527.1	enoyl-[acyl-carrier-protein] reductase [NADH] 1, chloroplastic-like [Salvia hispanica]	9	2	41	96.59	1.095	0.13	0.825724	0.975754	20.88	10.17	16	3	3	2	2	2	2	2	2
XP_047956458.1	betaine aldehyde dehydrogenase, chloroplastic-like [Salvia hispanica]	10	7	39	96.01	0.969	-0.05	0.877143	0.979982	27.97	8.41	4.05	3	3	7	7	7	7	7	7
XP_047956888.1	60S ribosomal protein L9 [Salvia hispanica]	9	9	38	95.83	0.798	-0.33	0.452943	0.892167	15.5	6.15	7.87	3	3	10	10	9	9	9	8
XP_047982417.1	histone deacetylase HDT1-like [Salvia hispanica]	7	6	38	95.8	0.939	-0.09	0.802192	0.974491	17.8	9.07	3.75	3	3	6	6	6	6	6	6
XP_047962639.1	serpin-ZX [Salvia hispanica]	9	9	45	95.71	0.959	-0.06	0.851312	0.978123	26.77	6.11	12.71	3	3	9	9	9	9	9	9
XP_047962692.1	aldehyde dehydrogenase family 7 member B4-like [Salvia hispanica]	9	1	39	94.94	0.87	-0.2	0.627328	0.946539	46.79	37.66	11.92	3	3	1	1	1	1	1	1
XP_047946818.1	26S proteasome regulatory subunit 8 homolog A [Salvia hispanica]	8	7	40	94.9	0.796	-0.33	0.449093	0.892167	19.88	9.91	4.77	3	3	6	6	6	6	6	5
XP_047937976.1	40S ribosomal protein S3a [Salvia hispanica]	8	2	41	94.5	0.544	-0.88	0.0545431	0.294159	33.92	25.51	16.8	3	3	2	2	2	2	2	2
XP_047970482.1	tubulin beta-1 chain-like [Salvia hispanica]	8	1	42	94.49	100	6.64	1e-17	1.01188e-16		15.68		3		1	1	1
XP_047940480.1	acetyl-CoA acetyltransferase, cytosolic 1 [Salvia hispanica]	11	2	40	93.97	1.073	0.1	0.874452	0.979982	30.25	26.4	15.81	3	3	2	2	2	2	2	2
XP_047945235.1	urease accessory protein G [Salvia hispanica]	7	7	37	93.78	1.651	0.72	0.139479	0.537916	29.51	0.93	9.33	3	3	7	7	7	7	7	7
XP_047971506.1	17.3 kDa class II heat shock protein-like [Salvia hispanica]	4	4	41	93.75	1.074	0.1	0.871623	0.979982	23.25	7.83	8.9	3	3	6	6	6	5	5	5
XP_047982805.1	alpha-mannosidase At3g26720-like [Salvia hispanica]	10	10	40	93.67	0.861	-0.22	0.605147	0.945658	25.37	7.7	18.84	3	3	9	9	8	9	9	10
XP_047940998.1	peptidyl-prolyl cis-trans isomerase FKBP62-like [Salvia hispanica]	12	12	39	93.55	1.13	0.18	0.751792	0.9606	24.26	5.77	3.69	3	3	12	12	12	10	10	10
XP_047981484.1	dihydrolipoyllysine-residue succinyltransferase component of 2-oxoglutarate dehydrogenase complex 2, mitochondrial-like [Salvia hispanica]	9	9	40	93.5	1.115	0.16	0.783504	0.964501	25.99	2.66	10.09	3	3	7	8	8	7	7	7
XP_047955716.1	chloroplast envelope quinone oxidoreductase homolog [Salvia hispanica]	11	7	48	93.49	0.884	-0.18	0.662808	0.948984	21.96	8.15	5.57	3	3	6	6	6	6	6	6
XP_047975244.1	40S ribosomal protein S14-3 [Salvia hispanica]	6	6	32	93.36	0.823	-0.28	0.513103	0.915865	26.45	3.81	8.39	3	3	6	6	6	6	6	6
XP_047964464.1	60S ribosomal protein L11-like isoform X1 [Salvia hispanica]	5	1	35	92.87	0.978	-0.03	0.900285	0.982803	10.17	11.64	11.65	3	3	1	1	1	1	1	1
XP_047983927.1	60S ribosomal protein L6-like [Salvia hispanica]	9	2	37	92.8	0.964	-0.05	0.865481	0.979982	68.55	6.42	5.86	3	3	2	2	2	2	2	2
XP_047939531.1	enoyl-[acyl-carrier-protein] reductase [NADH] 1, chloroplastic-like [Salvia hispanica]	9	2	40	92.71	1.392	0.48	0.339862	0.849886	23.04	15.95	2.58	3	3	2	2	2	2	2	2
XP_047969569.1	phosphomannomutase/phosphoglucomutase isoform X2 [Salvia hispanica]	11	11	48	92.35	1.093	0.13	0.831005	0.975754	22.93	9.28	9.09	3	3	9	9	9	9	8	9
XP_047960258.1	11S globulin seed storage protein Ana o 2.0101-like [Salvia hispanica]	8	8	42	92.29	0.865	-0.21	0.614815	0.946539	32.88	8.67	6.8	3	3	8	8	8	8	8	8
XP_047958378.1	40S ribosomal protein SA-like [Salvia hispanica]	6	6	39	91.43	1.222	0.29	0.577707	0.930031	21.58	4.87	9.8	3	3	6	6	6	6	6	6
XP_047942050.1	mitochondrial-processing peptidase subunit alpha-like [Salvia hispanica]	10	9	45	91.08	1.014	0.02	0.988577	0.998994	23.64	4.97	6.27	3	3	8	8	8	7	8	8
XP_047972424.1	T-complex protein 1 subunit theta [Salvia hispanica]	12	12	43	91.08	1.288	0.37	0.472589	0.893641	35.31	10.91	33.85	3	3	11	12	12	8	10	10
XP_047983335.1	protein disulfide-isomerase like 2-1-like [Salvia hispanica]	10	7	40	90.52	1.024	0.03	0.987699	0.998994	37.26	20.04	14.17	3	3	7	6	7	7	7	7
XP_047981741.1	pyrophosphate--fructose 6-phosphate 1-phosphotransferase subunit alpha [Salvia hispanica]	10	10	44	90.35	1.189	0.25	0.636454	0.946539	19.08	4.49	4.75	3	3	10	10	10	7	8	7
XP_047956636.1	proteasome subunit alpha type-7 [Salvia hispanica]	7	7	39	90.19	0.797	-0.33	0.451853	0.892167	18.84	4.56	8.62	3	3	6	6	6	6	6	6
XP_047943576.1	60S ribosomal protein L12-3-like [Salvia hispanica]	5	5	32	90.13	0.963	-0.06	0.86134	0.979982	12.96	5.87	3.35	3	3	5	5	5	4	4	4
XP_047952006.1	oleosin L-like [Salvia hispanica]	4	4	36	90.06	2.738	1.45	0.00246975	0.0192678	53.91	28.82	12.01	3	3	4	4	4	4	4	4
XP_047972611.1	T-complex protein 1 subunit gamma isoform X1 [Salvia hispanica]	9	9	44	89.61	1.255	0.33	0.523403	0.918883	24.28	3.98	7.82	3	3	9	9	9	9	8	9
XP_047961108.1	40S ribosomal protein S5-like [Salvia hispanica]	8	2	34	89.39	0.918	-0.12	0.749569	0.9606	25.42	15.33	12.75	3	3	2	1	2	1	1	1
XP_047980147.1	polyadenylate-binding protein 8-like [Salvia hispanica]	11	4	43	89.19	1.093	0.13	0.82899	0.975754	16.95	6.08	3.33	3	3	4	4	4	4	4	4
XP_047971013.1	6-phosphogluconate dehydrogenase, decarboxylating 3, chloroplastic-like [Salvia hispanica]	11	1	49	89.17	0.985	-0.02	0.91675	0.986643	13.23	11.84	13.37	3	3	1	1	1	1	1	1
XP_047962548.1	mitochondrial outer membrane protein porin of 36 kDa-like [Salvia hispanica]	7	7	34	87.76	1.035	0.05	0.962949	0.99434	27.51	13.35	1.4	3	3	7	7	7	7	7	7
XP_047981274.1	T-complex protein 1 subunit beta [Salvia hispanica]	12	12	45	86.88	1.101	0.14	0.811743	0.975174	19.61	4.79	5.5	3	3	11	11	11	11	11	10
XP_047980573.1	calreticulin-like [Salvia hispanica]	12	12	46	86.48	1.017	0.03	0.996295	0.999542	20.83	4.07	3.94	3	3	12	12	12	11	12	12
XP_047969487.1	biotin carboxylase 1, chloroplastic-like [Salvia hispanica]	8	8	32	86.34	0.992	-0.01	0.93452	0.98972	18.23	4.16	11.86	3	3	7	7	7	8	8	7
XP_047964327.1	3-oxoacyl-[acyl-carrier-protein] reductase 4 [Salvia hispanica]	8	8	38	86.15	1.47	0.56	0.261913	0.763695	27.04	6.45	3.3	3	3	8	8	8	8	7	7
XP_047956115.1	superoxide dismutase [Mn], mitochondrial-like [Salvia hispanica]	7	7	36	86.08	1.039	0.05	0.953446	0.99434	20.94	1.89	4.73	3	3	6	6	6	7	7	7
XP_047957968.1	phospholipase D alpha 1 [Salvia hispanica]	20	20	57	85.75	1.423	0.51	0.306518	0.814149	36.59	9.87	0.6	3	3	18	18	18	16	16	15
XP_047967669.1	elongation factor 1-beta 2-like [Salvia hispanica]	8	4	36	85.66	1.149	0.2	0.713314	0.9606	20.7	0.83	4.36	3	3	4	4	4	4	4	4
XP_047971711.1	UDP-arabinopyranose mutase 1-like [Salvia hispanica]	6	1	36	85.26
XP_047979736.1	2S seed storage albumin protein-like [Salvia hispanica]	6	6	40	84.94	0.57	-0.81	0.0749102	0.367186	40.47	25.32	2.09	3	3	6	6	6	6	6	6
XP_047941832.1	serine/threonine-protein phosphatase 2A 65 kDa regulatory subunit A beta isoform [Salvia hispanica]	11	11	37	84.35	1.919	0.94	0.05253	0.287599	37.83	4.84	13.1	3	3	10	10	10	9	9	9
XP_047977169.1	protein SLE1 [Salvia hispanica]	5	5	32	84.16	1.189	0.25	0.636563	0.946539	62.63	14.91	49.26	3	3	6	6	6	6	6	6
XP_047980941.1	heat shock 70 kDa protein 8 [Salvia hispanica]	7	7	34	83.66	1.379	0.46	0.354686	0.860483	29.43	2.39	16.05	3	3	7	7	7	6	7	7
XP_047968278.1	40S ribosomal protein S7 [Salvia hispanica]	7	1	36	83.01	0.867	-0.21	0.621905	0.946539	2.33	1.88	2	3	3	1	1	1	1	1	1
XP_047966122.1	40S ribosomal protein S7-like [Salvia hispanica]	7	1	37	82.88	1.002	0	0.959937	0.99434	12.67	9.55	11.37	3	3	1	1	1	1	1	1
XP_047950355.1	aspartyl protease AED3 [Salvia hispanica]	7	6	34	82.85	0.696	-0.52	0.243352	0.731486	25.57	13.11	9.39	3	3	6	6	6	6	6	6
XP_047980368.1	guanine nucleotide-binding protein subunit beta-like protein [Salvia hispanica]	9	9	38	82.29	1.08	0.11	0.859331	0.979982	22.8	17.62	21.7	3	3	9	9	9	7	9	9
XP_047967519.1	3-hydroxyacyl-[acyl-carrier-protein] dehydratase FabZ-like [Salvia hispanica]	6	2	34	82.26	0.656	-0.61	0.177559	0.623328	12.5	6.15	19.3	3	3	2	2	2	2	2	2
XP_047944102.1	probable alpha-mannosidase At5g13980 [Salvia hispanica]	7	4	34	81.48	0.847	-0.24	0.57111	0.927203	18.58	2.72	7.21	3	3	4	4	4	4	4	4
XP_047976901.1	desiccation-related protein PCC27-45-like [Salvia hispanica]	5	5	31	80.92	1.558	0.64	0.193523	0.645591	26.5	11.56	3.42	3	3	5	5	5	5	5	5
XP_047939059.1	2,3-bisphosphoglycerate-independent phosphoglycerate mutase-like isoform X2 [Salvia hispanica]	11	4	38	80.73	0.905	-0.14	0.715575	0.9606	23.22	2.53	26.63	3	3	3	3	3	2	3	3
XP_047941747.1	thiamine thiazole synthase 2, chloroplastic-like [Salvia hispanica]	5	5	32	80.66	0.773	-0.37	0.39741	0.890601	14.49	7.59	3.55	3	3	5	5	5	5	5	5
XP_047945140.1	proteasome subunit alpha type-2-A [Salvia hispanica]	9	5	29	80.17	0.916	-0.13	0.745016	0.9606	15.89	0.57	2.79	3	3	5	5	4	5	5	5
XP_047962902.1	pyruvate dehydrogenase E1 component subunit alpha, mitochondrial-like [Salvia hispanica]	11	11	46	79.94	0.864	-0.21	0.613046	0.946539	25.02	7.57	8.59	3	3	11	11	11	10	10	10
XP_047938365.1	gamma-interferon-responsive lysosomal thiol protein isoform X1 [Salvia hispanica]	4	1	36	79.79	0.827	-0.27	0.521697	0.918883	11.76	10.41	9.67	3	3	1	1	1	1	1	1
XP_047976856.1	3-hydroxyacyl-[acyl-carrier-protein] dehydratase FabZ-like [Salvia hispanica]	5	1	32	79.4	0.68	-0.56	0.215557	0.685001	16.11	15.21	11.12	3	3	1	1	1	1	1	1
XP_047971597.1	V-type proton ATPase catalytic subunit A-like [Salvia hispanica]	9	9	35	79.35	1.163	0.22	0.685151	0.957011	23.15	8.31	4	3	3	8	9	9	9	9	9
XP_047959879.1	heat shock 70 kDa protein 15-like [Salvia hispanica]	14	3	41	79.07	1.576	0.66	0.18198	0.628036	23.77	6.83	49.35	3	3	3	3	3	1	2	2
XP_047941123.1	protein argonaute 4-like [Salvia hispanica]	12	12	43	78.78	1.105	0.14	0.803836	0.974491	23.29	3.57	10.93	3	3	9	9	9	9	9	9
XP_047969401.1	NADH dehydrogenase [ubiquinone] iron-sulfur protein 1, mitochondrial-like [Salvia hispanica]	10	5	35	78.71	1.296	0.37	0.461038	0.892167	32.35	6.47	15.6	3	3	5	5	5	5	5	4
XP_047948568.1	glutathione S-transferase U19-like isoform X1 [Salvia hispanica]	9	9	35	78.42	1.772	0.83	0.0902268	0.410743	28.11	7.65	14.16	3	3	8	9	9	7	6	7
XP_047959762.1	superoxide dismutase [Cu-Zn]-like [Salvia hispanica]	4	4	26	78.32	0.843	-0.25	0.562169	0.920964	12.49	6.38	3.67	3	3	4	4	3	4	4	4
XP_047966094.1	aspartic proteinase A1-like isoform X1 [Salvia hispanica]	6	4	48	77.68	0.49	-1.03	0.0248061	0.155533	20.61	7.72	7.37	3	3	4	4	4	4	4	4
XP_047938510.1	40S ribosomal protein S5-like [Salvia hispanica]	5	1	28	77.53	0.732	-0.45	0.311325	0.815626	30.44	13.33	45.77	3	3	2	2	2	2	2	2
XP_047942648.1	dirigent protein 1-like [Salvia hispanica]	4	2	27	77.42	0.435	-1.2	0.00904116	0.0637246	18.54	13.88	11.26	3	3	2	2	2	2	2	2
XP_047983950.1	2-Cys peroxiredoxin BAS1, chloroplastic-like [Salvia hispanica]	4	1	25	77.41	0.898	-0.15	0.699731	0.9606	16.72	5.21	15.12	3	3	1	1	1	1	1	1
XP_047950933.1	acetyl-CoA acetyltransferase, cytosolic 1-like [Salvia hispanica]	11	3	36	77.24	0.676	-0.57	0.208299	0.680709	60.83	16.92	10.81	3	3	3	3	3	3	3	3
XP_047980142.1	ruBisCO large subunit-binding protein subunit alpha-like [Salvia hispanica]	9	1	39	77.18	0.622	-0.69	0.129953	0.514774	29.56	29.18	7.93	2	2		1	1	1	1
XP_047983662.1	40S ribosomal protein S3a-like [Salvia hispanica]	7	1	34	77.17	0.606	-0.72	0.111036	0.458501	11.73	12.26	10.37	3	3	1	1	1	1	1	1
XP_047942651.1	dirigent protein 21-like [Salvia hispanica]	5	3	26	77.13	0.429	-1.22	0.00803348	0.0574141	19.49	1.86	9.53	3	3	3	3	3	3	3	3
XP_047977356.1	uncharacterized protein LOC125219424 [Salvia hispanica]	4	4	29	77.02	0.665	-0.59	0.191141	0.642188	23.96	10.19	9.88	3	3	4	4	4	4	4	4
XP_047972972.1	40S ribosomal protein S4-1 [Salvia hispanica]	8	5	32	76.79	0.385	-1.38	0.00285672	0.0219517	16.18	21.87	10.21	3	3	5	5	4	5	5	5
XP_047952898.1	mitochondrial outer membrane protein porin of 34 kDa-like [Salvia hispanica]	5	4	30	76.47	1.321	0.4	0.426011	0.892167	14.48	9.69	2.05	3	3	4	4	4	4	4	4
XP_047967069.1	probable phospholipid hydroperoxide glutathione peroxidase [Salvia hispanica]	6	5	32	76.45	1.388	0.47	0.344203	0.851226	19.32	0.63	3.23	3	3	4	5	5	4	3	3
XP_047981164.1	alcohol dehydrogenase class-3 [Salvia hispanica]	6	2	30	76.41	1.073	0.1	0.8734	0.979982	44.53	13.68	13.34	3	3	2	2	2	2	2	2
XP_047971294.1	fructose-bisphosphate aldolase 3, chloroplastic [Salvia hispanica]	7	7	37	76.31	0.855	-0.23	0.590038	0.938838	22.87	8.95	5.78	3	3	7	7	7	7	8	8
XP_047955325.1	proteasome subunit beta type-1-like [Salvia hispanica]	5	5	34	75.99	0.927	-0.11	0.771094	0.964501	27.19	9.03	5.92	3	3	5	5	5	6	6	6
XP_047974580.1	40S ribosomal protein S4-1-like [Salvia hispanica]	9	6	33	75.96	0.455	-1.14	0.0135388	0.0910305	28.94	5.15	12.64	3	3	6	6	6	6	6	6
XP_047959917.1	40S ribosomal protein S19-3 [Salvia hispanica]	6	6	33	75.94	0.883	-0.18	0.661062	0.948984	20.86	4.16	7.38	3	3	5	6	6	5	5	5
XP_047959670.1	26S proteasome regulatory subunit 7-like [Salvia hispanica]	8	8	36	75.8	1.085	0.12	0.847661	0.97755	21.18	4.19	10.67	3	3	8	8	8	7	7	7
XP_047968854.1	adenosine kinase 2 [Salvia hispanica]	8	6	35	75.1	1.458	0.54	0.272396	0.778024	25.48	6.1	5.3	3	3	5	5	5	4	4	4
XP_047955349.1	aspartyl protease family protein 2-like [Salvia hispanica]	9	9	32	75.07	0.506	-0.98	0.0317846	0.194514	18.47	21.24	7.26	3	3	7	8	7	8	8	8
XP_047978653.1	agglutinin-2-like [Salvia hispanica]	4	4	30	75.04	0.405	-1.3	0.00472048	0.0348327	36.85	18.17	7.53	3	3	4	4	4	4	4	4
XP_047961999.1	cell wall / vacuolar inhibitor of fructosidase 1-like [Salvia hispanica]	4	4	27	75.03	1.087	0.12	0.844229	0.97755	16.01	5.22	7.31	3	3	4	4	4	3	3	3
XP_047947444.1	beta-glucosidase 44-like [Salvia hispanica]	7	7	29	74.72	0.592	-0.76	0.0960684	0.419596	39.36	15.68	0.76	3	3	7	7	6	7	7	6
XP_047938526.1	prohibitin-1, mitochondrial-like [Salvia hispanica]	8	1	33	74.53	1.074	0.1	0.872933	0.979982	35.72	25.53	16.13	3	3	1	1	1	1	1	1
XP_047939152.1	proteasome subunit beta type-6 [Salvia hispanica]	6	6	31	74.49	0.741	-0.43	0.328919	0.835657	18.83	3.12	6.98	3	3	6	6	6	6	6	5
XP_047945478.1	glutamate decarboxylase-like [Salvia hispanica]	8	8	31	73.34	2.064	1.05	0.0306382	0.188628	47.27	1.01	15.83	3	3	7	7	7	6	6	6
XP_047957651.1	60S ribosomal protein L7-4-like [Salvia hispanica]	5	5	36	73.08	1.341	0.42	0.400711	0.890601	33.44	13.58	6.61	3	3	5	5	5	5	5	5
XP_047939302.1	ketol-acid reductoisomerase, chloroplastic-like [Salvia hispanica]	5	5	25	73.05	1.475	0.56	0.257356	0.755343	34.66	9.03	7.81	3	3	5	5	5	5	5	5
XP_047949998.1	elongation factor 1-gamma 2-like [Salvia hispanica]	6	3	30	72.99	1.339	0.42	0.40314	0.890601	27.5	7.55	28.02	3	3	3	3	3	2	2	2
XP_047957208.1	ubiquitin-activating enzyme E1 1-like isoform X1 [Salvia hispanica]	16	4	47	72.61	2.54	1.34	0.00514676	0.037706	85.21	7.63	14.11	3	3	3	3	3	2	2	2
XP_047980818.1	26S proteasome regulatory subunit 6B homolog [Salvia hispanica]	8	7	35	72.59	0.966	-0.05	0.871019	0.979982	24.22	4.67	8.54	3	3	7	7	7	7	7	7
XP_047982928.1	2-Cys peroxiredoxin BAS1, chloroplastic-like [Salvia hispanica]	4	1	23	72.09	0.885	-0.18	0.665632	0.95077	7.24	1.88	6.2	3	3	1	1	1	1	1	1
XP_047976679.1	60S ribosomal protein L4-1-like [Salvia hispanica]	8	2	33	71.68	0.924	-0.11	0.764493	0.96326	28.69	5.78	32.38	3	3	2	2	2	2	2	2
XP_047976454.1	proteasome subunit alpha type-1-B-like [Salvia hispanica]	4	4	25	71.39	0.926	-0.11	0.770305	0.964501	21.13	4.07	6.65	3	3	4	4	4	4	4	4
XP_047983088.1	16.9 kDa class I heat shock protein 1-like [Salvia hispanica]	4	4	25	71	0.857	-0.22	0.595094	0.940009	19.81	4.19	9.05	3	3	4	4	4	4	4	4
XP_047944967.1	nascent polypeptide-associated complex subunit beta-like [Salvia hispanica]	6	4	26	70.66	0.908	-0.14	0.722855	0.9606	29.95	20.3	16	3	3	4	4	4	4	3	4
XP_047961615.1	40S ribosomal protein S18 [Salvia hispanica]	4	1	33	70.5	0.545	-0.87	0.0555556	0.297266	32.04	26.62	15.07	3	3	1	1	1	2	2	2
XP_047965118.1	ATP synthase subunit gamma, mitochondrial [Salvia hispanica]	9	3	39	70.35	1.064	0.09	0.895199	0.982172	16.54	59.84	6.88	3	3	2	2	2	2	2	2
XP_047981967.1	thioredoxin H-type 1-like [Salvia hispanica]	4	3	31	70.22	1.285	0.36	0.478223	0.893928	27.36	12.71	10.35	3	3	4	4	4	4	4	4
XP_047981491.1	alcohol dehydrogenase class-3-like [Salvia hispanica]	5	1	27	70.17	1.338	0.42	0.40483	0.890601	21.9	17.35	14.75	3	3	1	1	1	1	1	1
XP_047966312.1	adenylate kinase 4 [Salvia hispanica]	9	4	41	70.15	1.042	0.06	0.945184	0.992423	19.41	4	8.32	3	3	4	4	4	4	4	4
XP_047972204.1	prohibitin-3, mitochondrial-like [Salvia hispanica]	5	5	30	69.58	0.888	-0.17	0.672737	0.953575	12.55	7.9	6.73	3	3	5	5	5	5	5	5
XP_047964168.1	putative transferase At4g12130, mitochondrial [Salvia hispanica]	7	7	35	69.33	1.341	0.42	0.400878	0.890601	16.49	2.94	26.31	3	3	4	4	4	5	5	4
XP_047980148.1	polyadenylate-binding protein 2-like [Salvia hispanica]	8	3	33	69.28	1.028	0.04	0.979437	0.99554	18.8	6.74	20.33	3	3	3	3	3	3	3	2
XP_047981862.1	gamma carbonic anhydrase 2, mitochondrial-like [Salvia hispanica]	8	8	28	69.2	0.85	-0.23	0.57837	0.930125	19.06	12.33	8.63	3	3	8	8	8	8	8	8
XP_047971849.1	probable phospholipid hydroperoxide glutathione peroxidase [Salvia hispanica]	6	2	27	69.1	1.855	0.89	0.0666324	0.332579	14.74	8	11.5	3	3	1	1	1	1	1	1
XP_047973310.1	aspartate aminotransferase, chloroplastic [Salvia hispanica]	8	7	29	68.91	1.151	0.2	0.709802	0.9606	23.17	6.11	3.13	3	3	7	6	7	6	6	6
XP_047980975.1	D-3-phosphoglycerate dehydrogenase 3, chloroplastic-like [Salvia hispanica]	7	4	32	68.25	0.846	-0.24	0.568976	0.924906	26.62	10.91	2.46	3	3	4	4	4	4	4	4
XP_047980363.1	ADP,ATP carrier protein, mitochondrial [Salvia hispanica]	8	3	31	68.24	1.467	0.55	0.264542	0.765898	15.87	8.09	41.67	3	3	3	3	3	3	3	2
XP_047977377.1	transketolase, chloroplastic [Salvia hispanica]	9	5	39	68.21	1.023	0.03	0.99042	0.999022	22.28	5.62	3.93	3	3	5	5	5	5	5	5
XP_047983123.1	uncharacterized oxidoreductase At4g09670 [Salvia hispanica]	8	8	26	67.99	0.927	-0.11	0.772649	0.964501	21.58	2.74	9.84	3	3	7	7	7	7	7	7
XP_047948137.1	serine hydroxymethyltransferase 4-like [Salvia hispanica]	10	4	34	67.59	1.071	0.1	0.877915	0.979982	58.37	8.61	17.86	3	3	3	4	4	3	4	4
XP_047951552.1	UDP-glucuronic acid decarboxylase 6-like [Salvia hispanica]	8	3	33	67.51	0.82	-0.29	0.506527	0.909791	21.85	1.05	10.69	3	3	2	2	2	2	2	2
XP_047948488.1	probable enoyl-CoA hydratase 1, peroxisomal [Salvia hispanica]	8	8	32	67.48	0.69	-0.54	0.232351	0.713718	42.75	12.69	9.73	3	3	8	8	7	8	8	8
XP_047978045.1	phosphoenolpyruvate carboxykinase (ATP) 1-like [Salvia hispanica]	11	8	29	67.19	1.359	0.44	0.3779	0.886829	22.68	23.44	14.95	3	3	7	8	7	6	7	7
XP_047947993.1	auxin-induced protein PCNT115-like [Salvia hispanica]	7	5	30	66.95	1.17	0.23	0.671458	0.953281	23.4	3.14	12.57	3	3	5	5	5	5	5	5
XP_047951075.1	peroxisomal acyl-coenzyme A oxidase 1-like [Salvia hispanica]	10	10	29	66.84	1.158	0.21	0.695091	0.9606	26.88	1.59	16.59	3	3	9	10	10	8	9	9
XP_047965095.1	probable phospholipid hydroperoxide glutathione peroxidase [Salvia hispanica]	5	2	26	66.15	1.034	0.05	0.964036	0.99434	18.2	5.76	3.68	3	3	2	2	2	2	2	2
XP_047943548.1	ATP synthase subunit gamma, mitochondrial-like [Salvia hispanica]	8	2	37	66	1.156	0.21	0.698929	0.9606	27.84	31.15	14.47	3	3	2	2	2	2	2	2
XP_047951226.1	major allergen Pru ar 1-like [Salvia hispanica]	5	2	35	65.86	1.294	0.37	0.46488	0.892167	19.44	9.24	13.32	3	3	2	2	2	2	2	2
XP_047966272.1	vacuolar-processing enzyme [Salvia hispanica]	7	7	33	65.54	0.878	-0.19	0.646988	0.948292	27.28	8.41	4.05	3	3	6	6	6	6	6	6
XP_047955840.1	heat shock cognate 70 kDa protein-like isoform X1 [Salvia hispanica]	3	1	25	65.34	100	6.64	1e-17	1.01188e-16		13.88		2		1	1
XP_047948683.1	citrate synthase, glyoxysomal-like [Salvia hispanica]	7	7	33	65.17	1.388	0.47	0.344024	0.851226	43.43	5.58	12.32	3	3	6	6	6	6	5	6
XP_047983732.1	LOW QUALITY PROTEIN: 60S acidic ribosomal protein P0-like [Salvia hispanica]	4	4	27	65.06	1.121	0.16	0.770231	0.964501	25.97	9.84	6.79	3	3	4	4	4	4	4	4
XP_047964263.1	transaldolase-like [Salvia hispanica]	8	8	31	64.8	1.13	0.18	0.752041	0.9606	21.64	4.11	3	3	3	8	8	8	8	8	8
XP_047939054.1	40S ribosomal protein S18-like [Salvia hispanica]	4	1	34	64.74	0.593	-0.75	0.0968657	0.420368	10.34	4.04	15.95	3	3	1	1	1	1	1	1
XP_047951881.1	aspartate aminotransferase, cytoplasmic [Salvia hispanica]	7	4	32	64.68	0.802	-0.32	0.462909	0.892167	11.56	8.63	16.42	3	3	3	3	3	3	4	4
XP_047969338.1	ubiquitin-activating enzyme E1 1-like [Salvia hispanica]	15	3	42	64.63	1.907	0.93	0.0548332	0.294945	8.6	6.03	8.25	3	2	3	3	3		1	1
XP_047981414.1	beta-glucosidase BoGH3B-like [Salvia hispanica]	7	7	26	64.44	0.676	-0.57	0.208593	0.680709	16.21	1.86	4	3	3	5	5	5	5	5	5
XP_047960426.1	nucleolin 1-like [Salvia hispanica]	8	3	25	64.38	1.241	0.31	0.545963	0.918883	20.33	5.57	7.83	3	3	3	3	3	3	3	3
XP_047963404.1	galactokinase [Salvia hispanica]	8	4	29	64.09	1.053	0.07	0.919451	0.98832	61.52	10.27	23	3	3	4	4	4	3	2	2
XP_047978180.1	elongation factor Tu, mitochondrial-like [Salvia hispanica]	10	3	37	63.95	1.23	0.3	0.565182	0.921927	14.74	8.47	30.64	3	3	3	3	3	2	2	1
XP_047966805.1	delta-1-pyrroline-5-carboxylate dehydrogenase 12A1, mitochondrial-like [Salvia hispanica]	10	10	34	63.93	1.41	0.5	0.319388	0.823537	28.73	8.94	9.87	3	3	10	10	10	8	9	9
XP_047971940.1	protein HOTHEAD-like [Salvia hispanica]	7	7	27	63.9	0.434	-1.21	0.0088675	0.0627169	24.8	14.08	16.02	3	3	6	6	6	6	6	6
XP_047942244.1	ATP synthase subunit O, mitochondrial [Salvia hispanica]	6	6	30	63.71	1.079	0.11	0.861983	0.979982	24.4	9.36	14.28	3	3	6	6	6	6	6	6
XP_047971017.1	aspartyl protease AED3-like [Salvia hispanica]	5	4	28	63.68	0.628	-0.67	0.138673	0.535817	22.74	3.41	10.87	3	3	4	4	4	4	4	4
XP_047956807.1	MA3 DOMAIN-CONTAINING TRANSLATION REGULATORY FACTOR 1 [Salvia hispanica]	11	11	31	63.58	2.11	1.08	0.0257581	0.161008	40	15.66	10.87	3	3	11	10	11	7	8	8
XP_047961376.1	heat shock 70 kDa protein 15-like, partial [Salvia hispanica]	9	3	28	63.5	1.562	0.64	0.190907	0.642188	34.56	10.38	21.87	3	3	3	3	3	3	3	3
XP_047970332.1	40S ribosomal protein S17-2-like [Salvia hispanica]	8	2	39	62.69	1.139	0.19	0.7326	0.9606	32.53	17.78	22.93	3	3	2	2	2	2	2	2
XP_047947905.1	dihydrolipoyl dehydrogenase 2, chloroplastic-like [Salvia hispanica]	4	1	27	62.38	0.639	-0.65	0.153264	0.569583	5.16	2.97	5.03	3	3	1	1	1	1	1	1
XP_047980933.1	cysteine synthase [Salvia hispanica]	6	6	28	62.28	0.974	-0.04	0.888958	0.98199	23.31	8.45	7.02	3	3	6	6	6	6	6	6
XP_047971326.1	UPF0098 protein CPn_0877/CP_0992/CPj0877/CpB0906 [Salvia hispanica]	7	7	41	62.21	1.075	0.1	0.869788	0.979982	34.03	11.07	5.5	3	3	7	7	7	7	7	7
XP_047943778.1	heat shock 70 kDa protein 14-like [Salvia hispanica]	10	4	34	61.86	1.22	0.29	0.581525	0.932996	37.35	12.33	54	3	3	4	4	4	4	3	4
XP_047941164.1	adenylosuccinate synthetase 2, chloroplastic-like [Salvia hispanica]	6	6	23	61.79	0.867	-0.21	0.621432	0.946539	26.47	14.08	4.14	3	3	6	6	6	6	6	6
XP_047980366.1	arginase 1, mitochondrial [Salvia hispanica]	6	6	24	61.51	0.821	-0.28	0.508743	0.911368	25.83	10.58	12.43	3	3	5	6	6	6	4	6
XP_047949685.1	26S proteasome non-ATPase regulatory subunit 2 homolog A-like [Salvia hispanica]	9	9	27	61.09	1.713	0.78	0.111833	0.459799	27.85	0.45	20.4	3	3	9	9	9	4	5	4
XP_047946057.1	obg-like ATPase 1 [Salvia hispanica]	6	6	21	60.8	1.342	0.42	0.399698	0.890601	21.04	8.05	15.96	3	3	4	4	4	5	5	5
XP_047959428.1	SNF1-related protein kinase regulatory subunit gamma-1-like [Salvia hispanica]	7	7	28	60.78	1.28	0.36	0.484735	0.893928	21.98	5.43	4.47	3	3	7	7	7	5	5	5
XP_047944865.1	T-complex protein 1 subunit eta-like [Salvia hispanica]	7	1	26	60.51	1.25	0.32	0.531766	0.918883	16.02	3.92	17.32	3	3	1	1	1	1	1	1
XP_047983161.1	pyruvate kinase 1, cytosolic-like [Salvia hispanica]	8	1	27	60.36
XP_047945131.1	hexokinase-2 [Salvia hispanica]	9	9	31	60.12	1.412	0.5	0.317813	0.823537	26.18	6.09	7.15	3	3	7	8	8	7	6	7
XP_047982698.1	glucose-6-phosphate isomerase, cytosolic [Salvia hispanica]	8	3	26	60.09	1.493	0.58	0.241694	0.728648	16.44	9.72	8.24	3	3	3	3	3	2	2	2
XP_047954541.1	NADH dehydrogenase [ubiquinone] iron-sulfur protein 1, mitochondrial [Salvia hispanica]	7	2	26	59.88	1.249	0.32	0.5336	0.918883	27.09	7.39	15.51	3	3	2	2	2	2	2	2
XP_047953714.1	14-3-3-like protein [Salvia hispanica]	5	1	27	59.82	100	6.64	1e-17	1.01188e-16		9.61		3		1	1	1
XP_047970203.1	heat shock 70 kDa protein 15-like [Salvia hispanica]	11	1	31	59.82
XP_047981022.1	transketolase, chloroplastic-like [Salvia hispanica]	7	3	31	59.39	0.777	-0.36	0.406235	0.890601	14.12	6.24	3.55	3	3	3	3	3	3	3	3
XP_047950516.1	protein disulfide isomerase-like 2-3 [Salvia hispanica]	10	4	31	59.02	0.845	-0.24	0.566056	0.921927	29.11	8.47	17.1	3	3	3	3	3	3	3	2
XP_047955806.1	glutathione S-transferase DHAR2-like [Salvia hispanica]	6	5	33	58.9	1.21	0.28	0.59827	0.942315	30.55	9.5	5.48	3	3	4	5	5	5	5	5
XP_047940381.1	ATP-dependent 6-phosphofructokinase 2, partial [Salvia hispanica]	10	10	29	58.59	0.822	-0.28	0.511256	0.915068	40.41	25.36	13.18	3	3	8	10	9	7	5	8
XP_047967542.1	uncharacterized protein ECU03_1610 [Salvia hispanica]	6	6	26	58.06	1.453	0.54	0.277093	0.78406	39.43	11.63	23.93	3	3	6	5	6	5	5	5
XP_047938804.1	GTP-binding nuclear protein Ran-3-like [Salvia hispanica]	5	5	25	57.99	1.31	0.39	0.441752	0.892167	14.63	11.81	4.38	3	3	5	5	5	4	4	4
XP_047954584.1	eukaryotic translation initiation factor 3 subunit B-like [Salvia hispanica]	8	1	28	57.83	0.801	-0.32	0.46137	0.892167	14.06	14.41	6.52	3	3	1	1	1	1	1	1
XP_047946296.1	60S ribosomal protein L11 [Salvia hispanica]	5	1	25	57.78	100	6.64	1e-17	1.01188e-16		20.18		3		1	1	1
XP_047971701.1	40S ribosomal protein S10-1-like [Salvia hispanica]	3	2	20	57.74	0.991	-0.01	0.930918	0.989115	10.88	0.43	8.94	3	3	2	2	2	2	2	2
XP_047944080.1	ATP-dependent Clp protease ATP-binding subunit ClpA homolog CD4B, chloroplastic [Salvia hispanica]	8	4	25	57.26	0.952	-0.07	0.834109	0.975754	24.76	7.55	3.83	3	3	3	3	3	3	3	3
XP_047967670.1	proteasome subunit beta type-5-like [Salvia hispanica]	5	2	23	57.25	0.761	-0.39	0.371934	0.882966	21.56	23.43	8.87	3	3	2	2	2	2	2	2
XP_047982453.1	T-complex protein 1 subunit eta [Salvia hispanica]	7	1	23	57.07	1.454	0.54	0.275932	0.78406	11.28	8.37	8.78	3	3	1	1	1	1	1	1
XP_047977108.1	6,7-dimethyl-8-ribityllumazine synthase, chloroplastic-like [Salvia hispanica]	4	4	19	56.89	0.957	-0.06	0.847943	0.97755	63.09	22.7	9.08	3	3	3	4	4	4	4	4
XP_047939311.1	proliferating cell nuclear antigen [Salvia hispanica]	6	6	26	56.44	0.976	-0.04	0.894934	0.982172	33.69	10.42	4.11	3	3	5	5	5	5	5	5
XP_047970804.1	succinate dehydrogenase [ubiquinone] flavoprotein subunit 1, mitochondrial [Salvia hispanica]	6	3	30	56.33	0.958	-0.06	0.850446	0.977678	16.78	10.53	5.79	3	3	3	3	3	2	2	2
XP_047969968.1	probable protein phosphatase 2C 28 [Salvia hispanica]	8	8	23	56.2	0.956	-0.06	0.844963	0.97755	22.15	1.15	5.71	3	3	8	8	8	8	8	8
XP_047972798.1	alpha-galactosidase 1-like [Salvia hispanica]	5	3	24	56.11	1.023	0.03	0.98945	0.999022	38.97	15.83	35.69	3	3	3	3	3	1	2	2
XP_047961236.1	6-phosphogluconate dehydrogenase, decarboxylating 2-like [Salvia hispanica]	5	2	25	56.07	1.327	0.41	0.419037	0.892167	18.66	10.66	19.12	3	3	2	2	2	2	2	2
XP_047954795.1	adenylate kinase 4-like [Salvia hispanica]	8	3	37	55.49	1.127	0.17	0.758402	0.961647	104.03	18.98	11.73	3	3	4	4	3	3	3	3
XP_047956419.1	CBS domain-containing protein CBSX3, mitochondrial-like [Salvia hispanica]	7	3	35	54.74	0.723	-0.47	0.292677	0.808421	35.91	2.56	4.6	3	3	3	3	3	3	3	3
XP_047945826.1	polyadenylate-binding protein 2-like [Salvia hispanica]	7	1	25	54.63	1.189	0.25	0.63702	0.946539	20.38	15.28	9.62	3	3	1	1	1	1	1	1
XP_047938483.1	lactoylglutathione lyase isoform X1 [Salvia hispanica]	8	8	27	54.27	1.167	0.22	0.67743	0.955602	21.61	6.56	10.78	3	3	7	8	8	8	7	7
XP_047978281.1	acetylornithine deacetylase [Salvia hispanica]	8	8	29	54.14	0.923	-0.12	0.762676	0.96326	16.94	5.13	7.76	3	3	8	8	8	7	7	7
XP_047962797.1	dihydrolipoyllysine-residue acetyltransferase component 3 of pyruvate dehydrogenase complex, mitochondrial-like [Salvia hispanica]	7	7	26	54.07	0.792	-0.34	0.440331	0.892167	25.5	6.72	4.32	3	3	6	7	7	6	6	5
XP_047951175.1	eukaryotic translation initiation factor 3 subunit B-like [Salvia hispanica]	9	2	26	53.97	0.83	-0.27	0.52924	0.918883	22.22	21.01	56.07	2	3	1	1		2	1	2
XP_047955963.1	18.2 kDa class I heat shock protein-like [Salvia hispanica]	5	2	27	53.91	0.752	-0.41	0.352706	0.860483	21.26	3.64	8.41	3	3	2	2	2	2	2	2
XP_047943452.1	60S ribosomal protein L5-like [Salvia hispanica]	5	4	21	53.78	0.753	-0.41	0.35405	0.860483	17.35	5.27	3.61	3	3	4	4	4	4	4	4
XP_047945368.1	40S ribosomal protein S16-like [Salvia hispanica]	4	1	20	53.71	0.555	-0.85	0.062761	0.319909	43.27	10.71	38.59	3	3	1	1	1	1	1	1
XP_047940633.1	glycine--tRNA ligase, mitochondrial 1-like [Salvia hispanica]	10	10	27	53.58	1.378	0.46	0.355371	0.860483	34.81	3.21	3.6	3	3	9	9	9	9	9	9
XP_047955701.1	chloroplast envelope quinone oxidoreductase homolog [Salvia hispanica]	9	5	28	53.37	0.837	-0.26	0.54718	0.918883	24.66	11.05	3.6	3	3	5	5	5	5	5	5
XP_047981416.1	3-hydroxyacyl-[acyl-carrier-protein] dehydratase FabZ-like isoform X1 [Salvia hispanica]	3	1	19	53.28	0.993	-0.01	0.937598	0.991438	11.37	3.33	11.07	2	2	1	1		1		1
XP_047956129.1	pyruvate dehydrogenase E1 component subunit beta-1, mitochondrial [Salvia hispanica]	8	8	25	53.17	0.824	-0.28	0.514553	0.915865	26.22	4.93	12.79	3	3	7	7	7	6	7	7
XP_047941706.1	succinate--CoA ligase [ADP-forming] subunit alpha-2, mitochondrial [Salvia hispanica]	6	6	23	52.66	1.2	0.26	0.616703	0.946539	60.15	37.04	20.7	3	3	5	5	4	6	6	6
XP_047969402.1	subtilisin-like protease SBT1.5 [Salvia hispanica]	5	5	24	52.39	0.744	-0.43	0.335412	0.845476	33.78	7.54	7.79	3	3	4	5	5	4	4	4
XP_047979722.1	ADP-ribosylation factor 2 isoform X1 [Salvia hispanica]	5	5	21	52.25	1.319	0.4	0.429976	0.892167	47.08	8.64	7.6	3	3	5	5	5	5	4	5
XP_047958265.1	argininosuccinate synthase, chloroplastic [Salvia hispanica]	6	4	32	52.23	1.03	0.04	0.97497	0.99554	27.43	16.4	4.7	3	3	4	4	4	4	4	4
XP_047972622.1	mitochondrial dicarboxylate/tricarboxylate transporter DTC [Salvia hispanica]	7	7	23	51.97	1.245	0.32	0.539035	0.918883	24.69	12.18	6.28	3	3	7	7	7	6	6	6
XP_047945950.1	translationally-controlled tumor protein homolog [Salvia hispanica]	5	5	20	51.87	1.429	0.52	0.30022	0.814149	28.85	5.63	14.67	3	3	5	5	5	5	5	4
XP_047960723.1	carbonic anhydrase 2-like [Salvia hispanica]	5	5	27	51.79	1.927	0.95	0.0509651	0.283849	41.93	8.81	22.97	3	3	4	4	4	4	4	4
XP_047943320.1	ectonucleotide pyrophosphatase/phosphodiesterase family member 3-like [Salvia hispanica]	5	5	27	51.73	0.572	-0.81	0.0765952	0.37181	25.64	10.08	7.48	3	3	5	5	5	5	5	5
XP_047976404.1	T-complex protein 1 subunit epsilon [Salvia hispanica]	8	1	21	51.7	0.978	-0.03	0.899092	0.982803	19.2	7.08	19.08	2	2		1	1		1	1
XP_047946852.1	leucine--tRNA ligase, cytoplasmic-like [Salvia hispanica]	10	10	26	51.61	1.96	0.97	0.0452009	0.257841	26.57	3.48	11.66	3	3	10	8	10	6	6	6
XP_047956066.1	26S proteasome non-ATPase regulatory subunit 11 homolog [Salvia hispanica]	11	11	30	51.56	1.965	0.97	0.0443715	0.25548	43.42	5.51	24.44	3	3	11	10	11	4	4	4
XP_047940725.1	primary amine oxidase [Salvia hispanica]	8	8	28	51.41	0.803	-0.32	0.465957	0.892167	22.97	5.54	5.5	3	3	6	6	6	6	6	6
XP_047982406.1	eukaryotic translation initiation factor 2 subunit gamma-like [Salvia hispanica]	9	9	24	51.4	1.066	0.09	0.890525	0.98199	22.95	6.71	12.35	3	3	8	8	8	7	7	8
XP_047974544.1	tubulin alpha-5 chain-like [Salvia hispanica]	6	1	30	51.4	0.751	-0.41	0.349991	0.858801	53.36	42.76	5.53	3	3	1	1	1	1	1	1
XP_047963442.1	T-complex protein 1 subunit epsilon-like [Salvia hispanica]	9	2	24	51.38	1.166	0.22	0.680453	0.956354	18.28	11.99	17.41	3	3	2	2	2	2	2	2
XP_047957090.1	alpha-galactosidase 3-like [Salvia hispanica]	6	6	24	51.35	0.926	-0.11	0.770575	0.964501	33.7	25.75	6.81	3	3	4	6	5	5	4	5
XP_047954879.1	isopentenyl-diphosphate Delta-isomerase I-like [Salvia hispanica]	7	7	25	51.29	1.281	0.36	0.482913	0.893928	24.3	8.22	5.9	3	3	7	7	7	6	6	6
XP_047946428.1	lactoylglutathione lyase [Salvia hispanica]	4	4	27	51.29	0.91	-0.14	0.729711	0.9606	25.96	18.8	9.62	3	3	4	4	4	4	4	4
XP_047949967.1	mitochondrial-processing peptidase subunit alpha-like [Salvia hispanica]	6	5	26	51.2	0.839	-0.25	0.550344	0.918883	27.76	6.54	5.03	3	3	5	5	5	5	5	4
XP_047947563.1	protein usf-like [Salvia hispanica]	5	5	23	51.1	1.1	0.14	0.814142	0.975248	41.09	7.82	14.1	3	3	5	5	5	5	5	5
XP_047946746.1	superoxide dismutase [Cu-Zn]-like [Salvia hispanica]	3	1	24	51.03	0.587	-0.77	0.0909002	0.411973	26.93	27.98	12.75	3	3	1	1	1	1	1	1
XP_047980319.1	vacuolar-sorting receptor 1-like [Salvia hispanica]	4	3	20	50.67	1.035	0.05	0.961609	0.99434	42.35	8.15	7.72	3	3	3	3	3	3	3	3
XP_047956880.1	proteasome subunit alpha type-4 [Salvia hispanica]	6	6	24	50.56	1.25	0.32	0.531142	0.918883	40.76	2	7.33	3	3	6	5	6	5	4	5
XP_047945527.1	elongation factor 1-delta-like [Salvia hispanica]	6	3	27	50.46	1.056	0.08	0.912172	0.983894	15.01	2.64	15.57	3	3	3	3	3	3	3	3
XP_047938696.1	dirigent protein 1-like [Salvia hispanica]	3	3	18	50.39	0.367	-1.44	0.00178348	0.0142485	53.07	33.35	15.36	3	3	2	3	3	3	3	3
XP_047956171.1	40S ribosomal protein S15-4-like [Salvia hispanica]	4	1	23	50.27	1.25	0.32	0.53107	0.918883	21.88	15.85	3.85	3	3	1	1	1	1	1	1
XP_047982063.1	ATP-citrate synthase alpha chain protein 2 [Salvia hispanica]	6	6	23	50.01	1.231	0.3	0.562799	0.921025	32.95	6.72	10.65	3	3	6	6	6	6	6	6
XP_047941073.1	calnexin homolog [Salvia hispanica]	7	7	27	49.76	1.574	0.65	0.182742	0.628036	31.16	4.22	15.96	3	3	7	7	7	6	6	6
XP_047937959.1	superoxide dismutase [Cu-Zn] [Salvia hispanica]	4	2	20	49.7	1.127	0.17	0.756851	0.9606	53.94	56.36	7.49	3	3	2	1	2	2	2	2
XP_047967333.1	pyruvate kinase 2, cytosolic-like [Salvia hispanica]	7	4	27	49.65	0.957	-0.06	0.847117	0.97755	40.58	10.59	9.33	3	3	4	4	4	4	4	4
XP_047937962.1	fasciclin-like arabinogalactan protein 10 [Salvia hispanica]	6	6	22	49.63	1.021	0.03	0.995066	0.999542	25.43	10.48	10.05	3	3	5	6	6	6	5	6
XP_047944613.1	elongation factor 1-delta-like [Salvia hispanica]	7	4	29	49.57	0.901	-0.15	0.706524	0.9606	41.65	16.6	2.94	3	3	3	4	4	4	4	4
XP_047971657.1	heat shock protein 90-6, mitochondrial [Salvia hispanica]	9	6	25	49.5	1.148	0.2	0.715996	0.9606	24.38	9.11	10.69	3	3	6	6	6	5	5	5
XP_047966349.1	methionine gamma-lyase-like [Salvia hispanica]	7	7	20	49.41	0.777	-0.36	0.407212	0.890601	24.52	8.15	6.15	3	3	6	6	6	6	6	6
XP_047938916.1	CBS domain-containing protein CBSX3, mitochondrial-like [Salvia hispanica]	6	2	26	49.22	0.812	-0.3	0.486841	0.893928	19.07	10.18	6.37	3	3	2	2	2	2	2	2
XP_047950849.1	dihydroxy-acid dehydratase, chloroplastic [Salvia hispanica]	6	6	23	49.18	1.042	0.06	0.946497	0.992423	15.19	7.3	7.72	3	3	4	4	4	4	4	4
XP_047956879.1	probable fructokinase-6, chloroplastic [Salvia hispanica]	5	5	22	48.65	0.736	-0.44	0.318622	0.823537	36.29	11.46	8.17	3	3	5	5	5	5	5	5
XP_047957547.1	uncharacterized protein At5g48480-like [Salvia hispanica]	4	4	21	48.57	1.203	0.27	0.61124	0.946539	16.94	4.37	12.15	3	3	4	4	4	4	4	4
XP_047941248.1	T-complex protein 1 subunit delta [Salvia hispanica]	7	3	23	48.51	2.624	1.39	0.0037701	0.028541	23.36	32.37	21.3	3	2	3	3	2		1	1
XP_047939691.1	osmotin-like protein [Salvia hispanica]	2	2	17	48.14	0.562	-0.83	0.0686293	0.340481	19.03	9.74	11.57	3	3	2	2	2	2	2	2
XP_047982174.1	LOW QUALITY PROTEIN: UDP-glucosyltransferase 29-like [Salvia hispanica]	4	4	22	48.08	0.805	-0.31	0.470315	0.893641	21.3	4.31	16.97	3	3	3	3	3	3	3	3
XP_047948297.1	40S ribosomal protein S15 [Salvia hispanica]	4	1	22	47.99	1.573	0.65	0.183516	0.629374	42.99	34.65	9.01	3	2	1	1	1	1	1
XP_047949786.1	asparagine--tRNA ligase, cytoplasmic 1 [Salvia hispanica]	5	5	20	47.9	1.411	0.5	0.318612	0.823537	36.66	4.81	18.6	3	3	5	5	5	5	5	5
XP_047968927.1	probable sarcosine oxidase [Salvia hispanica]	5	5	23	47.8	0.591	-0.76	0.0955146	0.419596	21.83	17.9	5.68	3	3	5	5	5	4	4	4
XP_047980315.1	60S ribosomal protein L14-2 [Salvia hispanica]	5	1	22	47.64	0.82	-0.29	0.504531	0.907003	7.13	2.57	9.67	3	3	1	1	1	1	1	1
XP_047964635.1	cyanate hydratase [Salvia hispanica]	5	5	28	47.49	0.679	-0.56	0.213963	0.681477	16.69	3.55	4.68	3	3	5	5	4	5	5	5
XP_047981756.1	T-complex protein 1 subunit alpha-like [Salvia hispanica]	9	3	34	47.44	1.213	0.28	0.592854	0.939898	25.25	10.81	6.94	3	3	3	3	3	3	3	3
XP_047947976.1	pyruvate, phosphate dikinase 2 isoform X1 [Salvia hispanica]	9	9	29	47.44	1.279	0.35	0.486525	0.893928	18.29	6.32	12.8	3	3	8	8	8	6	6	6
XP_047955319.1	glutamine synthetase cytosolic isozyme [Salvia hispanica]	4	2	20	47.43	1.169	0.23	0.673562	0.953575	20.31	10.85	11.21	3	3	2	2	2	2	2	2
XP_047969767.1	40S ribosomal protein S10-1-like isoform X2 [Salvia hispanica]	3	2	17	47.43	1.213	0.28	0.593962	0.939898	18.98	3.34	13.79	3	3	2	2	2	2	2	2
XP_047968812.1	14-3-3 protein 1 [Salvia hispanica]	6	4	24	47.25	1.845	0.88	0.0691135	0.342053	19.71	33.73	3.1	3	3	4	4	3	3	3	2
XP_047979926.1	dipeptidyl-peptidase 5 isoform X1 [Salvia hispanica]	8	8	26	47.19	1.129	0.18	0.752863	0.9606	39.05	3.66	9.68	3	3	7	7	7	6	6	7
XP_047946250.1	peptidyl-prolyl cis-trans isomerase CYP20-1-like [Salvia hispanica]	5	5	31	47.18	1	0	0.954053	0.99434	19.54	4.43	5	3	3	5	5	5	5	5	5
XP_047970988.1	eukaryotic translation initiation factor 5A-4 [Salvia hispanica]	6	4	26	47.13	1.333	0.42	0.410092	0.890601	26.37	2.88	17.96	3	3	4	4	4	3	4	3
XP_047955775.1	protein ASPARTIC PROTEASE IN GUARD CELL 1-like [Salvia hispanica]	3	3	17	47.13	0.572	-0.81	0.0767632	0.37181	20.93	58.19	20.99	3	3	2	2	1	2	3	3
XP_047939140.1	galactose mutarotase-like [Salvia hispanica]	4	4	20	47.09	1.034	0.05	0.965152	0.99434	19.65	11.55	8.36	3	3	4	4	4	4	4	4
XP_047977506.1	protein argonaute 1 [Salvia hispanica]	6	6	19	46.84	0.718	-0.48	0.284244	0.79615	24.04	8.5	2.97	3	3	6	6	6	6	6	6
XP_047938567.1	inosine-5'-monophosphate dehydrogenase 2 isoform X1 [Salvia hispanica]	6	3	23	46.82	0.933	-0.1	0.78657	0.964501	34.87	15.49	13.23	3	3	2	2	2	2	2	2
XP_047982962.1	beta-xylosidase/alpha-L-arabinofuranosidase 1-like [Salvia hispanica]	4	4	18	46.32	0.85	-0.23	0.577857	0.930031	21.5	3.81	12.83	3	3	4	4	4	4	4	4
XP_047962285.1	ubiquitin receptor RAD23d-like [Salvia hispanica]	6	6	22	46.28	1.003	0	0.961895	0.99434	37.63	11.17	16.88	3	3	6	6	6	6	6	5
XP_047950975.1	citrate synthase, mitochondrial [Salvia hispanica]	8	3	28	45.97	1.277	0.35	0.488707	0.893928	13.72	10.7	16.93	3	3	2	2	2	1	1	1
XP_047969446.1	2-oxoglutarate dehydrogenase, mitochondrial-like [Salvia hispanica]	8	2	26	45.9	0.826	-0.28	0.520538	0.918883	15.67	6.77	7.76	3	3	2	2	2	1	1	1
XP_047953146.1	peptidyl-prolyl cis-trans isomerase A1-like [Salvia hispanica]	5	5	21	45.82	0.81	-0.3	0.480854	0.893928	49	2.54	40.91	3	3	5	5	5	4	5	5
XP_047959927.1	alcohol dehydrogenase-like [Salvia hispanica]	6	6	18	45.56	1.032	0.05	0.969581	0.995391	18.57	9.38	6.9	3	3	6	6	6	6	6	6
XP_047950605.1	pathogenesis-related protein STH-21-like [Salvia hispanica]	3	3	21	45.33	2.137	1.1	0.0232865	0.147818	36.56	17.83	18.93	3	3	3	3	3	3	3	3
XP_047952446.1	GTP-binding protein SAR1A [Salvia hispanica]	6	2	17	45.31	0.931	-0.1	0.781908	0.964501	18.71	9.32	13.93	3	3	2	2	2	2	2	2
XP_047958450.1	bifunctional protein FolD 2-like [Salvia hispanica]	7	7	21	45.17	1.137	0.19	0.736435	0.9606	23.79	5.71	9.02	3	3	6	6	6	6	6	6
XP_047974913.1	60S ribosomal protein L22-2 [Salvia hispanica]	3	2	17	45.07	0.772	-0.37	0.394591	0.890601	3.31	4.15	4.46	3	3	2	2	2	2	2	2
XP_047982524.1	uricase [Salvia hispanica]	7	7	22	45.06	0.794	-0.33	0.444452	0.892167	21.22	10.25	8.54	3	3	7	7	7	6	7	7
XP_047966900.1	40S ribosomal protein S16-like [Salvia hispanica]	5	2	20	44.95	0.716	-0.48	0.279274	0.785193	34.35	13.34	13.99	3	3	2	2	2	1	1	1
XP_047968284.1	late embryogenesis abundant protein Dc3-like [Salvia hispanica]	3	3	18	44.9	1.816	0.86	0.0767444	0.37181	69.33	10.77	46.08	3	3	4	4	4	4	4	4
XP_047947318.1	eukaryotic translation initiation factor 3 subunit C-like isoform X1 [Salvia hispanica]	6	1	23	44.78
XP_047948310.1	leucine aminopeptidase 1-like [Salvia hispanica]	4	1	15	44.71	0.76	-0.4	0.368728	0.87944	12.25	8.68	6.08	3	3	1	1	1	1	1	1
XP_047939440.1	eukaryotic translation initiation factor 3 subunit C-like [Salvia hispanica]	7	2	24	44.59	100	6.64	1e-17	1.01188e-16		6.2		3		1	1	1
XP_047956615.1	class I heat shock protein-like [Salvia hispanica]	6	6	20	44.29	0.665	-0.59	0.191337	0.642188	20.83	10.75	5.9	3	3	5	5	5	5	4	5
XP_047948247.1	eukaryotic peptide chain release factor GTP-binding subunit ERF3A isoform X1 [Salvia hispanica]	5	5	23	44.22	1.186	0.25	0.642757	0.946539	32.51	9.61	14.18	3	3	5	5	5	5	5	5
XP_047938357.1	3-oxoacyl-[acyl-carrier-protein] synthase 3 A, chloroplastic-like [Salvia hispanica]	4	4	17	44.19	0.777	-0.36	0.406104	0.890601	20.28	12.43	1.9	3	3	3	3	3	3	3	3
XP_047955815.1	citrate synthase, mitochondrial-like isoform X1 [Salvia hispanica]	6	1	21	44.18	1.093	0.13	0.829242	0.975754	8.11	8.21	7.99	3	2	1	1	1	1		1
XP_047949897.1	probable alpha-mannosidase At5g13980 isoform X1 [Salvia hispanica]	6	3	23	44.08	0.689	-0.54	0.230263	0.712114	17.55	2.63	13.95	3	3	3	3	3	3	3	3
XP_047949727.1	T-complex protein 1 subunit delta-like [Salvia hispanica]	6	2	20	44.05	1.247	0.32	0.536079	0.918883	30.13	15.84	58.28	3	3	2	2	2	1	2	2
XP_047980347.1	2-oxoglutarate dehydrogenase, mitochondrial-like [Salvia hispanica]	7	1	19	44.03	100	6.64	1e-17	1.01188e-16		12.66		3		1	1	1
XP_047982318.1	uridine 5'-monophosphate synthase [Salvia hispanica]	7	7	20	44.03	1.114	0.16	0.785188	0.964501	16.82	9.32	8.05	3	3	6	6	6	4	4	4
XP_047972778.1	eukaryotic initiation factor 4A-3-like [Salvia hispanica]	4	2	17	44.01	1.097	0.13	0.821494	0.975754	21.13	2.34	7.61	3	3	2	2	2	2	2	2
XP_047954600.1	galactokinase-like [Salvia hispanica]	5	1	18	43.75
XP_047979898.1	LOW QUALITY PROTEIN: T-complex protein 1 subunit alpha-like [Salvia hispanica]	7	1	26	43.67	1.24	0.31	0.548294	0.918883	33.61	22.88	13.5	3	3	1	1	1	1	1	1
XP_047962765.1	alanine--tRNA ligase-like [Salvia hispanica]	6	3	23	43.64	1.733	0.79	0.103926	0.438893	16.55	8.6	9.32	3	2	3	3	3		1	1
XP_047938356.1	60S ribosomal protein L22-2-like [Salvia hispanica]	3	2	18	43.55	0.674	-0.57	0.205755	0.678327	10.17	6.74	5.78	3	3	2	2	2	2	2	2
XP_047972553.1	thioredoxin reductase NTRB isoform X1 [Salvia hispanica]	5	5	21	43.39	0.815	-0.3	0.493376	0.894818	31.23	9.26	10.93	3	3	5	5	5	5	5	5
XP_047950161.1	40S ribosomal protein S8-like [Salvia hispanica]	4	1	15	43.28
XP_047960916.1	UDP-glucuronic acid decarboxylase 6 [Salvia hispanica]	6	1	22	43.25
XP_047952203.1	proteasome subunit beta type-5-B-like [Salvia hispanica]	5	2	17	43.22	0.891	-0.17	0.681792	0.956474	24.02	13.67	4.56	3	3	2	2	2	2	2	2
XP_047974669.1	40S ribosomal protein S20-2-like [Salvia hispanica]	3	1	16	42.93	0.997	0	0.947755	0.992423	22.61	8.29	20.42	3	3	1	1	1	1	1	1
XP_047943302.1	40S ribosomal protein S2-4-like [Salvia hispanica]	3	3	21	42.45	0.443	-1.17	0.0107083	0.073449	27.84	20.31	8.22	3	3	3	3	3	3	3	3
XP_047957099.1	quinone oxidoreductase PIG3-like [Salvia hispanica]	6	6	19	42.41	0.862	-0.21	0.607594	0.946539	14.64	4.36	2.46	3	3	4	5	5	5	5	5
XP_047944880.1	40S ribosomal protein S15a-like [Salvia hispanica]	4	4	20	42.4	1.092	0.13	0.831777	0.975754	21.59	7.44	4.92	3	3	4	4	4	4	4	4
XP_047937599.1	glutathione reductase, cytosolic-like [Salvia hispanica]	4	2	19	42.28	0.908	-0.14	0.723718	0.9606	10.69	6.72	8.35	3	3	2	2	2	2	2	2
XP_047941156.1	tubulin alpha-3 chain isoform X1 [Salvia hispanica]	7	2	24	41.92	1.203	0.27	0.611706	0.946539	52.69	44.09	34.73	3	3	1	1	1	1	1	1
XP_047941384.1	sorbitol dehydrogenase [Salvia hispanica]	6	6	19	41.84	0.873	-0.2	0.635442	0.946539	41.58	6.61	20.76	3	3	6	6	6	5	5	5
XP_047948544.1	auxin-induced protein PCNT115-like isoform X2 [Salvia hispanica]	3	1	17	41.66	1.507	0.59	0.230772	0.712114	8.24	2.95	6.96	3	3	1	1	1	1	1	1
XP_047981765.1	eukaryotic translation initiation factor 3 subunit H [Salvia hispanica]	6	3	20	41.4	0.935	-0.1	0.792873	0.968179	56.23	3.71	50.07	3	3	3	3	3	1	2	2
XP_047974615.1	40S ribosomal protein S8-like [Salvia hispanica]	4	1	15	41.37
XP_047950241.1	60S ribosomal protein L8-like [Salvia hispanica]	3	3	14	40.89	0.472	-1.08	0.0185528	0.122725	18.77	1.63	39.07	3	3	2	2	2	3	3	3
XP_047938556.1	40S ribosomal protein S9-2-like [Salvia hispanica]	5	5	18	40.8	0.291	-1.78	0.000124995	0.00110602	41.34	20.66	5.14	3	3	4	4	3	5	5	5
XP_047979033.1	eukaryotic translation initiation factor 3 subunit G-like [Salvia hispanica]	5	5	16	40.79	0.949	-0.08	0.827115	0.975754	20.14	7.44	7.69	3	3	5	5	5	4	4	4
XP_047954436.1	glucose-6-phosphate isomerase, cytosolic-like [Salvia hispanica]	6	1	18	40.48	1.593	0.67	0.1713	0.616576	17.87	10.48	17.04	3	2	1	1	1		1	1
XP_047956495.1	glutathione S-transferase 2-like [Salvia hispanica]	7	7	28	40.33	1.799	0.85	0.0816737	0.38758	22.85	10.06	12.46	3	3	7	7	7	6	6	6
XP_047949969.1	selenium-binding protein 1-like [Salvia hispanica]	4	4	16	40.1	1.203	0.27	0.610386	0.946539	41.25	5.91	16.86	3	3	4	4	4	3	3	3
XP_047974255.1	nucleoside diphosphate kinase 3-like [Salvia hispanica]	6	6	20	40.02	1.091	0.13	0.834366	0.975754	24.85	6.45	12.87	3	3	6	6	6	5	5	5
XP_047965107.1	GTP-binding protein SAR1A-like [Salvia hispanica]	6	2	15	39.68	0.95	-0.07	0.830886	0.975754	23.76	5.36	23.73	3	3	2	2	2	2	2	2
XP_047956605.1	17.8 kDa class I heat shock protein-like [Salvia hispanica]	4	1	23	39.67	0.402	-1.31	0.00442206	0.0332305	12.72	9.98	6.87	3	3	1	1	1	1	1	1
XP_047982636.1	ras-related protein RABC1 [Salvia hispanica]	5	4	17	39.65	1.617	0.69	0.157479	0.581023	57.04	10.42	21.66	3	3	4	4	4	2	3	3
XP_047945393.1	26S proteasome non-ATPase regulatory subunit 14 homolog [Salvia hispanica]	3	3	18	39.43	1.017	0.02	0.994003	0.999542	18.26	3.29	9.2	3	3	3	3	3	3	3	3
XP_047969962.1	dynamin-related protein 3A-like [Salvia hispanica]	7	7	19	39.37	1.297	0.38	0.459763	0.892167	24.47	27.4	16.55	3	3	6	6	4	3	4	4
XP_047951686.1	phenylcoumaran benzylic ether reductase POP1-like [Salvia hispanica]	5	3	18	39.32	1.087	0.12	0.842246	0.97755	23.82	25.01	16.47	3	3	3	3	3	3	3	3
XP_047976559.1	coatomer subunit alpha-1-like [Salvia hispanica]	4	4	19	38.89	0.707	-0.5	0.262683	0.763761	18.64	11.04	3.99	3	3	3	3	3	3	4	4
XP_047973127.1	26S proteasome non-ATPase regulatory subunit 4 homolog [Salvia hispanica]	3	1	15	38.69	1.039	0.05	0.953463	0.99434	18.86	16.88	13.51	3	3	1	1	1	1	1	1
XP_047940999.1	V-type proton ATPase subunit B 2-like [Salvia hispanica]	5	5	19	38.63	1.3	0.38	0.455994	0.892167	24.23	8.52	10.56	3	3	5	5	5	5	5	5
XP_047964942.1	universal stress protein PHOS34-like isoform X1 [Salvia hispanica]	3	3	16	38.54	1.391	0.48	0.340952	0.849886	68.91	12.2	8.94	3	3	3	3	3	3	3	3
XP_047959052.1	chaperonin CPN60-like 2, mitochondrial [Salvia hispanica]	6	6	20	38.39	0.865	-0.21	0.616687	0.946539	18.68	12.23	10.18	3	3	6	5	6	5	5	5
XP_047959070.1	40S ribosomal protein S20-2 [Salvia hispanica]	3	1	15	38.33	1.436	0.52	0.29316	0.808662	6.68	17.34	18.16	3	3	1	1	1	1	1	1
XP_047955645.1	pyrophosphate--fructose 6-phosphate 1-phosphotransferase subunit beta [Salvia hispanica]	5	5	17	38.17	0.972	-0.04	0.885525	0.981569	22.53	11.06	16.84	3	3	4	4	4	3	3	2
XP_047963714.1	eukaryotic translation initiation factor 3 subunit I-like [Salvia hispanica]	5	2	19	37.98	0.779	-0.36	0.410879	0.890601	14.45	8.12	15.24	3	3	2	2	2	2	2	1
XP_047943811.1	aminoacylase-1 isoform X1 [Salvia hispanica]	6	6	20	37.93	0.861	-0.22	0.606763	0.946013	18.36	12.34	3.92	3	3	5	6	6	6	6	6
XP_047969547.1	probable histone H2B.1 [Salvia hispanica]	4	4	26	37.83	0.872	-0.2	0.632192	0.946539	22.35	12.39	10.95	3	3	5	5	5	3	4	4
XP_047951266.1	uncharacterized protein LOC125196699 [Salvia hispanica]	2	2	13	37.56	0.752	-0.41	0.351309	0.859862	17.35	16.15	11.13	3	3	2	2	2	2	2	2
XP_047939385.1	protein LE25-like [Salvia hispanica]	3	3	15	37.32	0.929	-0.11	0.776381	0.964501	45.86	10.75	37.55	3	3	2	2	2	2	2	2
XP_047938080.1	probable ATP synthase 24 kDa subunit, mitochondrial [Salvia hispanica]	7	4	26	37.08	1.196	0.26	0.624386	0.946539	25.92	21.79	16.86	3	3	4	3	4	3	3	3
XP_047939162.1	beta-galactosidase 8 [Salvia hispanica]	5	4	19	37.06	0.66	-0.6	0.182819	0.628036	28.28	13.95	6.33	3	3	4	4	4	4	4	4
XP_047979788.1	patellin-3-like [Salvia hispanica]	6	3	20	36.95	1.503	0.59	0.234034	0.715044	31.98	12.69	33.82	3	3	1	1	1	1	1	1
XP_047950484.1	glutathione reductase, cytosolic-like [Salvia hispanica]	6	4	22	36.95	0.706	-0.5	0.260328	0.760159	16.82	12.66	4.59	3	3	2	3	3	3	3	3
XP_047960816.1	40S ribosomal protein S7-like [Salvia hispanica]	3	2	11	36.92	0.824	-0.28	0.515284	0.915865	12.1	23.17	9.78	3	3	2	1	2	2	2	2
XP_047953245.1	formate dehydrogenase, mitochondrial [Salvia hispanica]	5	5	21	36.89	1.582	0.66	0.177841	0.623328	29.85	9.56	5.52	3	3	5	5	5	5	5	5
XP_047953848.1	GDP-mannose 3,5-epimerase 2-like [Salvia hispanica]	4	4	16	36.88	1.087	0.12	0.84304	0.97755	25.63	12.82	13.07	3	3	2	3	3	2	2	2
XP_047974387.1	enolase 1, chloroplastic [Salvia hispanica]	5	5	20	36.8	0.989	-0.02	0.927166	0.989106	32.83	12.97	18.21	3	3	3	4	4	5	4	5
XP_047957783.1	low-specificity L-threonine aldolase 1-like isoform X2 [Salvia hispanica]	4	4	18	36.61	0.812	-0.3	0.487348	0.893928	38.58	7.71	15.66	3	3	4	4	4	4	4	4
XP_047979748.1	elongation factor 1-beta 2-like isoform X1 [Salvia hispanica]	6	2	17	36.54	1.702	0.77	0.116151	0.474194	25.98	19.14	6.62	3	2	2	2	2	1		1
XP_047953532.1	isocitrate dehydrogenase [NADP]-like [Salvia hispanica]	5	3	16	36.53	0.752	-0.41	0.351392	0.859862	22.94	22.95	6.35	3	3	2	2	2	3	3	3
XP_047938366.1	gamma-interferon-responsive lysosomal thiol protein isoform X2 [Salvia hispanica]	5	2	22	36.48	1.25	0.32	0.530974	0.918883	17.54	12.54	21.48	3	3	1	1	1	1	1	1
XP_047970101.1	puromycin-sensitive aminopeptidase isoform X1 [Salvia hispanica]	4	4	16	36.48	1.127	0.17	0.756765	0.9606	31.88	5.1	10.32	3	3	4	4	4	3	4	4
XP_047951763.1	2-oxoglutarate dehydrogenase, mitochondrial-like [Salvia hispanica]	6	1	15	36.28	100	6.64	1e-17	1.01188e-16		1.24		3		1	1	1
XP_047964236.1	mitochondrial outer membrane protein porin 2-like [Salvia hispanica]	4	2	16	36.15	0.65	-0.62	0.168492	0.609553	45.62	46.86	16.49	3	3	2	2	2	2	2	2
XP_047960925.1	LOW QUALITY PROTEIN: eukaryotic translation initiation factor 5A-2 [Salvia hispanica]	4	2	15	35.92	2.163	1.11	0.0211884	0.139707	31.14	11.5	10.84	3	3	2	2	2	2	2	2
XP_047938824.1	proteasome subunit alpha type-2-A-like [Salvia hispanica]	5	1	14	35.69	0.01	-6.64	1e-17	1.01188e-16			11.83		3				1	1	1
XP_047982750.1	ras-related protein RABD1-like [Salvia hispanica]	6	4	23	35.56	2.764	1.47	0.00223984	0.0176086	32.29	8.95	20.96	3	3	4	4	4	3	3	1
XP_047962576.1	aminoaldehyde dehydrogenase 2, peroxisomal [Salvia hispanica]	6	3	14	35.55	1.047	0.07	0.933409	0.98972	14.78	8.36	14.29	3	3	3	3	3	1	2	2
XP_047963523.1	rRNA 2'-O-methyltransferase fibrillarin 2-like [Salvia hispanica]	4	4	16	35.5	0.541	-0.89	0.0523917	0.287599	42.12	32.01	15.79	3	3	4	4	3	4	3	4
XP_047950348.1	aspartate aminotransferase, mitochondrial [Salvia hispanica]	6	6	20	35.24	1.136	0.18	0.738546	0.9606	27.38	5.36	8.06	3	3	5	4	5	6	6	6
XP_047955937.1	26S proteasome non-ATPase regulatory subunit 4 homolog [Salvia hispanica]	4	2	15	35.03	0.969	-0.05	0.87798	0.979982	21.51	9.84	17.75	3	3	2	2	1	1	1	1
XP_047960882.1	NADP-dependent malic enzyme-like [Salvia hispanica]	7	6	18	34.99	1.166	0.22	0.679915	0.956354	21.25	8.7	6.97	3	3	6	6	6	5	5	5
XP_047981115.1	14-3-3 protein 7 [Salvia hispanica]	4	3	18	34.97	1.142	0.19	0.726222	0.9606	31.79	19.78	3.03	3	3	3	3	3	2	2	2
XP_047962524.1	methionine aminopeptidase 2B-like [Salvia hispanica]	3	3	12	34.77	0.742	-0.43	0.330684	0.83757	26.51	7.46	13.2	3	3	3	3	3	3	3	3
XP_047968618.1	ubiquitin C-terminal hydrolase 12-like isoform X1 [Salvia hispanica]	10	10	23	34.74	1.581	0.66	0.178704	0.623328	22.68	5.75	35.38	3	3	9	9	9	4	6	4
XP_047946190.1	membrane protein PM19L [Salvia hispanica]	2	2	11	34.51	1.291	0.37	0.468325	0.892962	53.99	32.99	29.5	3	3	2	2	2	2	2	2
XP_047983608.1	adenine phosphoribosyltransferase 1, chloroplastic-like [Salvia hispanica]	3	3	15	34.48	0.67	-0.58	0.198951	0.662306	26.26	8.63	10.38	3	3	3	3	3	3	3	3
XP_047954695.1	dehydrin DHN1 [Salvia hispanica]	3	3	18	34.42	0.909	-0.14	0.726955	0.9606	35.86	13.72	33.31	3	3	2	3	3	3	3	3
XP_047957749.1	succinate--CoA ligase [ADP-forming] subunit beta, mitochondrial [Salvia hispanica]	5	1	17	34.41
XP_047948708.1	DEAD-box ATP-dependent RNA helicase 15 isoform X1 [Salvia hispanica]	4	4	20	34.4	1.186	0.25	0.642659	0.946539	23.94	4.62	14.45	3	3	4	4	4	4	3	4
XP_047945825.1	proteasome subunit beta type-4-like [Salvia hispanica]	5	1	19	34.34	1.199	0.26	0.618085	0.946539	16.97	10.4	14.44	3	3	1	1	1	1	1	1
XP_047943803.1	probable aspartyl aminopeptidase [Salvia hispanica]	4	4	13	34.12	1.213	0.28	0.593901	0.939898	36.95	13.93	4.72	3	3	4	4	4	3	3	3
XP_047946563.1	40S ribosomal protein S21-2 [Salvia hispanica]	3	3	12	33.9	0.887	-0.17	0.671588	0.953281	9.1	8.65	7.23	3	3	3	2	3	2	2	2
XP_047956741.1	60S ribosomal protein L5-like [Salvia hispanica]	3	2	14	33.88	0.646	-0.63	0.16329	0.592834	36.11	0.54	21.54	3	3	2	2	2	2	2	1
XP_047944193.1	dirigent protein 1-like [Salvia hispanica]	4	4	13	33.54	0.522	-0.94	0.0406203	0.239965	32.04	25.59	22.5	3	3	4	4	4	4	4	4
XP_047982299.1	arginine--tRNA ligase, cytoplasmic-like [Salvia hispanica]	7	7	19	33.29	1.463	0.55	0.267894	0.773411	13.59	4.19	2.43	3	3	6	6	6	4	4	4
XP_047948073.1	phosphoglycerate kinase, chloroplastic [Salvia hispanica]	3	1	14	33.26
XP_047957195.1	mitochondrial outer membrane protein porin 2-like [Salvia hispanica]	3	1	15	33.25	0.853	-0.23	0.585944	0.936131	43.15	18.74	25.18	3	3	1	1	1	1	1	1
XP_047953042.1	probable dehydrin LEA [Salvia hispanica]	2	2	14	33.03	1.476	0.56	0.256706	0.755343	41.58	22.5	36.32	3	3	2	1	2	1	1	1
XP_047972986.1	universal stress protein A-like protein [Salvia hispanica]	3	3	13	33.03	1.317	0.4	0.432313	0.892167	40.66	13.1	25.58	3	3	3	3	3	3	3	2
XP_047966088.1	60S ribosomal protein L10a [Salvia hispanica]	2	1	12	32.75	0.597	-0.74	0.101874	0.432013	14.8	17.67	5.26	3	3	1	1	1	1	1	1
XP_047975163.1	putative phosphatidylglycerol/phosphatidylinositol transfer protein DDB_G0282179 [Salvia hispanica]	1	1	15	32.64	0.7	-0.52	0.249208	0.743753	14.73	8.64	13.69	3	3	1	1	1	1	1	1
XP_047961172.1	spermidine synthase 1 [Salvia hispanica]	5	5	16	32.63	0.947	-0.08	0.821806	0.975754	35.11	20.08	8.97	3	3	5	3	5	3	3	3
XP_047981628.1	coatomer subunit delta-like [Salvia hispanica]	5	5	20	32.56	1.307	0.39	0.445337	0.892167	19.69	1.66	14.29	3	3	5	5	5	4	5	5
XP_047978641.1	lectin CPL-like [Salvia hispanica]	2	1	11	32.54	0.224	-2.16	3.40145e-06	3.26411e-05	21.25	10.91	18.49	3	3	1	1	1	1	1	1
XP_047981451.1	ferritin-2, chloroplastic-like [Salvia hispanica]	4	4	19	32.5	0.882	-0.18	0.65755	0.948984	29.69	14.73	6	3	3	4	4	4	4	4	4
XP_047965944.1	protein disulfide isomerase-like 2-3 [Salvia hispanica]	7	1	21	32.5	1.038	0.05	0.954123	0.99434	13.1	5.66	15.68	3	3	1	1	1	1	1	1
XP_047971416.1	aspartate--tRNA ligase 2, cytoplasmic-like [Salvia hispanica]	6	6	19	32.32	1.131	0.18	0.750224	0.9606	47.47	11.69	30.45	3	3	6	6	6	4	4	5
XP_047969896.1	serine/threonine-protein kinase SRK2A [Salvia hispanica]	3	3	13	32.3	1.359	0.44	0.377487	0.886829	39.97	3.96	6.29	3	3	3	3	3	3	3	3
XP_047981664.1	S-adenosylmethionine synthase 2-like [Salvia hispanica]	3	3	11	32.26	0.654	-0.61	0.173751	0.616576	43.48	6.34	16.31	3	3	3	3	3	3	3	3
XP_047952227.1	UDP-glycosyltransferase 75C1-like [Salvia hispanica]	4	4	19	32.16	1.369	0.45	0.365803	0.875528	44.9	14.11	3.58	3	3	4	4	4	4	4	4
XP_047959295.1	SNF1-related protein kinase regulatory subunit gamma-like PV42a [Salvia hispanica]	4	4	11	32.13	1.262	0.34	0.513152	0.915865	35.34	11.74	14.89	3	3	4	4	4	4	4	4
XP_047939376.1	proteasome subunit beta type-4-like [Salvia hispanica]	5	1	17	32.1	1.179	0.24	0.655802	0.948984	16.13	11.08	14.77	2	3		1	1	1	1	1
XP_047969422.1	11 kDa late embryogenesis abundant protein-like [Salvia hispanica]	2	2	13	32.03	1.308	0.39	0.445014	0.892167	28.92	18.75	42.38	3	3	2	2	2	2	2	2
XP_047967068.1	glutathione S-transferase T1-like isoform X2 [Salvia hispanica]	4	4	12	31.89	1.301	0.38	0.45394	0.892167	23.71	8.47	19.21	3	3	4	4	4	3	4	4
XP_047957465.1	60S ribosomal protein L17-2 isoform X1 [Salvia hispanica]	2	2	11	31.85	0.424	-1.24	0.00726208	0.0522666	29.88	17.19	14.62	3	3	2	2	2	2	2	2
XP_047962760.1	probable CoA ligase CCL8 [Salvia hispanica]	5	5	19	31.79	1.117	0.16	0.779414	0.964501	19.95	18.8	4.25	3	3	4	5	5	5	5	5
XP_047982494.1	methylmalonate-semialdehyde dehydrogenase [acylating], mitochondrial [Salvia hispanica]	5	5	21	31.75	1.066	0.09	0.890714	0.98199	31.76	5.55	3.35	3	3	5	5	5	4	4	4
XP_047950565.1	20 kDa chaperonin, chloroplastic [Salvia hispanica]	4	4	13	31.71	1.079	0.11	0.862027	0.979982	37.02	3.46	16.02	3	3	4	4	4	3	2	2
XP_047941604.1	DEAD-box ATP-dependent RNA helicase 37-like [Salvia hispanica]	5	2	14	31.59	1.086	0.12	0.845718	0.97755	39.8	36.62	54.15	3	3	2	2	1	1	2	2
XP_047970229.1	dnaJ homolog subfamily B member 13-like [Salvia hispanica]	4	4	11	31.56	0.997	0	0.946648	0.992423	19.6	18.46	5.47	3	3	3	3	3	3	3	3
XP_047951437.1	eukaryotic translation initiation factor 3 subunit M-like isoform X2 [Salvia hispanica]	6	2	16	31.55	1.337	0.42	0.405034	0.890601	22.27	8.48	21.49	3	3	2	2	2	1	1	1
XP_047980798.1	3-isopropylmalate dehydratase large subunit, chloroplastic-like [Salvia hispanica]	5	5	14	31.35	0.974	-0.04	0.890595	0.98199	25.45	13.21	8.57	3	3	5	5	5	4	4	4
XP_047962284.1	inosine-5'-monophosphate dehydrogenase 2-like [Salvia hispanica]	5	2	16	31.33	0.592	-0.76	0.0959155	0.419596	19.62	9.99	17.61	3	3	1	1	1	1	1	1
XP_047975155.1	probable proteasome inhibitor [Salvia hispanica]	2	2	11	31.01	1.402	0.49	0.328633	0.835657	24.33	0.94	11.08	3	3	2	2	2	2	2	2
XP_047971815.1	nucleolar protein 56-like [Salvia hispanica]	6	1	19	30.77	1.585	0.66	0.1759	0.620965	17.6	7.23	26.11	3	3	1	1	1	1	1	1
XP_047980805.1	eukaryotic translation initiation factor 3 subunit I-like [Salvia hispanica]	4	1	15	30.77	0.802	-0.32	0.462921	0.892167	13.05	6.78	8.16	3	3	1	1	1	1	1	1
XP_047975488.1	60S acidic ribosomal protein P2A-like [Salvia hispanica]	4	3	16	30.64	1.396	0.48	0.335233	0.845476	26.83	7.92	4	3	3	3	3	2	3	2	3
XP_047940242.1	60S ribosomal protein L10-like [Salvia hispanica]	4	4	15	30.54	0.333	-1.59	0.000607721	0.00515428	31.49	2.83	17.22	3	3	4	4	4	4	4	4
XP_047963086.1	uncharacterized protein LOC125207682 isoform X1 [Salvia hispanica]	2	2	11	30.53	0.869	-0.2	0.62586	0.946539	37.77	23.25	8.96	3	3	2	2	2	2	2	2
XP_047950000.1	profilin [Salvia hispanica]	3	3	12	30.45	1.294	0.37	0.464534	0.892167	19.99	10.1	7.78	3	3	3	3	3	3	3	3
XP_047948039.1	probable xyloglucan endotransglucosylase/hydrolase protein 25 [Salvia hispanica]	3	3	13	30.43	1.363	0.45	0.373175	0.884883	22	14.91	6.33	3	3	3	3	3	3	3	3
XP_047977062.1	eukaryotic peptide chain release factor subunit 1-3-like [Salvia hispanica]	4	1	14	30.37	1.14	0.19	0.731867	0.9606	8.99	3.43	13.02	3	3	1	1	1	1	1	1
XP_047959689.1	eukaryotic peptide chain release factor subunit 1-3-like [Salvia hispanica]	4	1	14	30.25	1.387	0.47	0.345371	0.851226	17.78	8.3	19.43	3	3	1	1	1	1	1	1
XP_047960377.1	patellin-3-like [Salvia hispanica]	6	3	18	30.18	1.869	0.9	0.0632052	0.321372	56.4	17.42	18.79	3	3	2	2	2	1	1	1
AVW82639.1	eukaryotic translation initiation factor 3 subunit E [Salvia hispanica]	5	1	15	30.12	1.177	0.24	0.658718	0.948984	17.96	12.31	15.86	3	3	1	1	1	1	1	1
XP_047955392.1	fructokinase-2-like [Salvia hispanica]	4	4	16	30.1	1.401	0.49	0.32931	0.835657	36.85	3.23	7.51	3	3	4	4	4	4	4	3
XP_047960245.1	GDSL esterase/lipase APG-like [Salvia hispanica]	4	4	16	30.05	0.687	-0.54	0.227652	0.712114	19.04	21.46	9.38	3	3	4	4	3	4	4	4
XP_047958422.1	probable fructokinase-7 [Salvia hispanica]	5	5	13	29.91	0.908	-0.14	0.72472	0.9606	18.25	6.7	13.41	3	3	5	5	5	3	4	4
XP_047961248.1	activator of 90 kDa heat shock protein ATPase homolog [Salvia hispanica]	4	4	12	29.85	0.732	-0.45	0.310106	0.815626	18.67	39.17	6.9	3	3	4	4	2	3	3	3
XP_047946495.1	reactive Intermediate Deaminase A, chloroplastic-like [Salvia hispanica]	6	2	15	29.78	0.741	-0.43	0.32952	0.835657	18.89	3.6	12.49	3	3	2	2	2	2	2	2
XP_047940799.1	3-hydroxyisobutyryl-CoA hydrolase-like protein 3, mitochondrial isoform X3 [Salvia hispanica]	6	6	15	29.77	0.97	-0.04	0.880258	0.979982	29.43	4.28	12.46	3	3	5	6	6	6	5	6
XP_047982342.1	succinate dehydrogenase [ubiquinone] flavoprotein subunit, mitochondrial-like [Salvia hispanica]	4	1	20	29.77	1.199	0.26	0.619174	0.946539	75.8	68.68	8.83	2	3		1	1	1	1	1
XP_047954852.1	60S ribosomal protein L23A [Salvia hispanica]	3	3	11	29.71	0.5	-1	0.0290931	0.180201	30.52	17.79	16.44	3	3	3	3	3	3	3	3
XP_047940671.1	uncharacterized protein LOC125188001 [Salvia hispanica]	2	2	12	29.61	0.901	-0.15	0.705248	0.9606	13.34	10.37	3.39	3	3	2	2	2	2	2	2
XP_047944290.1	xylose isomerase [Salvia hispanica]	5	5	20	29.53	2.645	1.4	0.00348041	0.0265447	20.39	13.6	13.22	3	3	5	5	5	5	5	4
XP_047969874.1	valine--tRNA ligase, mitochondrial 1-like [Salvia hispanica]	8	8	17	29.5	1.544	0.63	0.203451	0.674259	19.46	10.04	4.66	3	3	8	8	8	5	6	5
XP_047980578.1	uncharacterized protein LOC125222146 [Salvia hispanica]	6	6	18	29.35	2.056	1.04	0.0315305	0.193539	52.19	10.71	81.92	3	3	5	6	6	2	2	1
XP_047981755.1	probable methionine--tRNA ligase [Salvia hispanica]	9	9	23	29.16	1.193	0.25	0.629657	0.946539	33.67	16.98	4.53	3	3	8	7	8	6	7	7
XP_047965793.1	biotin carboxyl carrier protein of acetyl-CoA carboxylase, chloroplastic-like [Salvia hispanica]	4	4	17	29.13	0.754	-0.41	0.35657	0.860483	31.26	3	9.07	3	3	4	4	4	4	4	4
XP_047949971.1	tryptophan synthase beta chain 1 [Salvia hispanica]	4	4	14	29.12	1.052	0.07	0.923041	0.989106	33.92	31.3	8.55	3	3	4	4	4	4	4	4
XP_047957630.1	polyvinylalcohol dehydrogenase-like [Salvia hispanica]	4	4	15	29.09	0.484	-1.05	0.0224014	0.144998	37.32	29	9.53	3	3	3	4	3	4	4	4
XP_047980834.1	low-temperature-induced cysteine proteinase-like [Salvia hispanica]	1	1	10	29.09	0.703	-0.51	0.255152	0.753657	23.86	12.04	23.54	3	3	1	1	1	1	1	1
XP_047973249.1	superoxide dismutase [Cu-Zn], chloroplastic [Salvia hispanica]	2	2	10	29.04	0.908	-0.14	0.724693	0.9606	16.45	7.78	3.96	3	3	2	2	2	2	2	2
XP_047972228.1	argininosuccinate synthase, chloroplastic-like [Salvia hispanica]	3	1	16	28.97	1.175	0.23	0.662099	0.948984	5.34	9.53	8.71	3	3	1	1	1	1	1	1
XP_047941314.1	threonine--tRNA ligase, mitochondrial 1 [Salvia hispanica]	6	6	14	28.9	1.105	0.14	0.804076	0.974491	26.77	8.81	27.51	3	3	5	5	5	5	3	5
XP_047973407.1	26S proteasome non-ATPase regulatory subunit 6 homolog [Salvia hispanica]	4	4	13	28.9	1.792	0.84	0.0838894	0.395092	49.22	9.18	8.65	3	3	3	3	3	3	2	3
XP_047959000.1	gamma carbonic anhydrase 1, mitochondrial-like [Salvia hispanica]	2	2	13	28.82	0.86	-0.22	0.602114	0.943081	28.36	13.21	17.25	3	3	2	2	2	2	2	2
XP_047947781.1	beta-galactosidase 9 [Salvia hispanica]	4	4	16	28.58	0.85	-0.24	0.577404	0.930031	23.35	10.16	11.1	3	3	4	4	4	4	4	4
XP_047950190.1	cytochrome c1-2, heme protein, mitochondrial isoform X1 [Salvia hispanica]	3	3	11	28.54	1.102	0.14	0.810678	0.975174	7.26	3.56	9.51	3	3	3	3	3	1	1	1
XP_047975840.1	eukaryotic translation initiation factor 3 subunit F [Salvia hispanica]	2	2	12	28.54	1.297	0.37	0.460297	0.892167	45.6	23.97	14.97	3	3	2	2	2	2	2	2
XP_047971491.1	FAM10 family protein At4g22670 [Salvia hispanica]	4	4	10	28.51	0.853	-0.23	0.585295	0.936106	16.4	4.05	22.8	3	3	4	4	3	3	4	4
XP_047972829.1	aspartyl protease family protein At5g10770-like [Salvia hispanica]	4	4	14	28.34	0.437	-1.19	0.00950913	0.0663367	13.42	11.26	4.31	3	3	4	3	4	4	4	4
XP_047979869.1	eukaryotic translation initiation factor 5A-2 [Salvia hispanica]	4	2	16	28.32	1.029	0.04	0.977098	0.99554	56.42	11.69	7.09	3	3	2	2	2	2	2	2
XP_047982186.1	NADPH-dependent aldo-keto reductase, chloroplastic-like [Salvia hispanica]	3	2	11	28.23	0.955	-0.07	0.842915	0.97755	25.24	17.62	38.1	3	3	2	2	2	1	2	2
XP_047969774.1	eukaryotic translation initiation factor 3 subunit D-like [Salvia hispanica]	4	4	14	28.23	0.794	-0.33	0.445256	0.892167	30.31	17.42	10.35	3	3	4	4	4	4	3	4
XP_047960251.1	UDP-glucose 6-dehydrogenase 3 [Salvia hispanica]	6	2	15	28.18	1.068	0.1	0.884596	0.981071	28.42	5.64	24.76	3	3	2	2	2	2	2	2
XP_047958553.1	benzaldehyde dehydrogenase, mitochondrial [Salvia hispanica]	3	1	17	28.16	0.549	-0.87	0.0579354	0.303641	45.93	5.22	36.92	3	3	1	1	1	1	1	1
XP_047963251.1	3-ketoacyl CoA thiolase 1, peroxisomal-like [Salvia hispanica]	4	3	17	28.15	1.266	0.34	0.507018	0.909873	45.95	10.48	15.31	3	3	2	2	2	2	2	2
XP_047961225.1	ubiquitin carboxyl-terminal hydrolase 6 [Salvia hispanica]	3	3	9	28.05	1.352	0.43	0.387028	0.890601	36.99	8.83	46.96	3	3	3	3	3	2	1	2
XP_047939629.1	quinone oxidoreductase 1-like [Salvia hispanica]	5	5	15	27.92	0.856	-0.23	0.592261	0.939898	47.8	15.27	4.56	3	3	4	5	5	5	5	5
XP_047972214.1	protease 2 [Salvia hispanica]	8	8	18	27.44	0.855	-0.23	0.590218	0.938838	30.11	7.02	21.15	3	3	7	6	7	7	5	6
XP_047962534.1	heat shock 22 kDa protein, mitochondrial-like [Salvia hispanica]	4	4	16	27.43	0.703	-0.51	0.256104	0.755343	24.37	2.61	14.27	3	3	3	3	3	4	4	4
XP_047971340.1	serine carboxypeptidase-like [Salvia hispanica]	3	3	10	27.22	1.484	0.57	0.249696	0.743991	28.02	5.05	11.64	3	3	3	3	3	1	2	2
XP_047945635.1	glycine-rich RNA-binding protein 4, mitochondrial-like isoform X1 [Salvia hispanica]	2	2	11	27.2	0.923	-0.12	0.761871	0.963058	14.35	8.99	5.99	3	3	2	2	2	2	2	2
XP_047957091.1	NPL4-like protein 1 [Salvia hispanica]	4	4	20	26.83	1.059	0.08	0.907174	0.982914	38.2	18.55	40.59	3	3	4	4	4	3	3	4
XP_047939026.1	60S ribosomal protein L14-2-like [Salvia hispanica]	4	2	13	26.73	0.871	-0.2	0.630108	0.946539	13.41	11.05	12.59	3	3	2	2	2	2	2	2
XP_047977862.1	universal stress protein in QAH/OAS sulfhydrylase 3'region-like [Salvia hispanica]	2	2	11	26.73	1.224	0.29	0.574451	0.928204	10.53	7.12	10.3	3	3	2	2	2	1	1	1
XP_047966772.1	alanine--glyoxylate aminotransferase 2 homolog 1, mitochondrial [Salvia hispanica]	4	4	14	26.61	1.132	0.18	0.746697	0.9606	16.09	7.54	21.11	3	3	3	4	4	2	3	3
XP_047947113.1	thioredoxin H-type 1-like [Salvia hispanica]	2	1	11	26.51	0.968	-0.05	0.875925	0.979982	16.78	9.2	26.66	3	3	1	1	1	1	1	1
XP_047962618.1	ATP-dependent Clp protease ATP-binding subunit ClpA homolog CD4B, chloroplastic-like [Salvia hispanica]	5	1	12	26.5	100	6.64	1e-17	1.01188e-16		4.72		3		1	1	1
XP_047945311.1	3-oxoacyl-[acyl-carrier-protein] synthase I, chloroplastic-like [Salvia hispanica]	4	3	16	26.49	0.678	-0.56	0.211802	0.681477	41.55	7.16	16.34	3	3	2	2	2	2	2	2
XP_047946607.1	nucleolar protein 56-like [Salvia hispanica]	6	1	19	26.13	1.004	0.01	0.964311	0.99434	12.8	10.39	8.56	3	2	1	1	1		1	1
XP_047938668.1	eukaryotic translation initiation factor 3 subunit E-like [Salvia hispanica]	5	1	15	26.1	100	6.64	1e-17	1.01188e-16		5.02		3		1	1	1
XP_047941268.1	kunitz trypsin inhibitor 5-like [Salvia hispanica]	3	3	11	25.96	0.633	-0.66	0.144561	0.549224	28.01	52.04	4.55	3	3	1	3	3	3	3	3
XP_047960989.1	phosphoserine aminotransferase 2, chloroplastic-like [Salvia hispanica]	5	5	15	25.8	0.907	-0.14	0.72219	0.9606	24.76	23.08	3.26	3	3	4	5	5	3	3	3
XP_047943351.1	eukaryotic translation initiation factor 5A-2-like [Salvia hispanica]	3	1	11	25.64	1.352	0.44	0.386481	0.890601	11.89	5.18	15.54	3	3	1	1	1	1	1	1
XP_047983599.1	alpha-xylosidase 1-like [Salvia hispanica]	6	3	22	25.61	1.34	0.42	0.401612	0.890601	20.92	8.52	11.88	3	3	3	3	3	2	2	1
XP_047939742.1	eukaryotic translation initiation factor 3 subunit M-like [Salvia hispanica]	6	2	18	25.59	1.559	0.64	0.192735	0.644764	53.67	96.37	11.43	3	3	1	1	1	1	1	1
XP_047969719.1	aminopeptidase P1 [Salvia hispanica]	4	4	9	25.46	1.04	0.06	0.95134	0.994141	29.23	3.73	13.44	3	3	3	3	3	2	2	2
XP_047956903.1	gamma carbonic anhydrase-like 2, mitochondrial [Salvia hispanica]	5	5	15	25.41	0.917	-0.12	0.74677	0.9606	22.24	14.98	6.68	3	3	4	4	4	4	3	4
XP_047983639.1	pyruvate decarboxylase 1 [Salvia hispanica]	4	2	16	25.28	1.62	0.7	0.155904	0.577259	31.7	14.43	32.32	3	2	2	2	2		1	1
XP_047945796.1	nucleosome assembly protein 1;3-like [Salvia hispanica]	5	1	15	25.27	0.982	-0.03	0.90976	0.982914	8.13	1.65	8.98	3	3	1	1	1	1	1	1
XP_047976036.1	probable protein disulfide-isomerase A6 [Salvia hispanica]	3	1	14	25.26	1.697	0.76	0.118331	0.476585	27.11	27.35	30.7	2	2	1		1	1	1
XP_047972413.1	protein DJ-1 homolog D [Salvia hispanica]	4	4	12	25.1	0.983	-0.02	0.913392	0.984691	31.19	5.89	23.87	3	3	4	4	4	4	4	3
XP_047982345.1	NADH dehydrogenase [ubiquinone] flavoprotein 2, mitochondrial-like [Salvia hispanica]	2	1	8	25.05	1.029	0.04	0.976011	0.99554	9.98	3.04	14.73	3	3	1	1	1	1	1	1
XP_047963611.1	nuclear transport factor 2B [Salvia hispanica]	3	3	10	25	1.142	0.19	0.728009	0.9606	20.24	9.23	25.86	3	3	2	3	3	3	2	3
XP_047967853.1	chloroplast envelope quinone oxidoreductase homolog [Salvia hispanica]	4	2	12	24.91	0.834	-0.26	0.539947	0.918883	45.48	69.34	19.49	3	3	2	2	1	1	1	1
XP_047939173.1	fumarylacetoacetase [Salvia hispanica]	3	3	11	24.87	0.877	-0.19	0.646372	0.948292	21.21	11.57	8.27	3	3	3	3	3	3	3	3
XP_047948143.1	gamma aminobutyrate transaminase 3, chloroplastic-like [Salvia hispanica]	5	3	17	24.8	1.101	0.14	0.812051	0.975174	18.8	12.95	5.67	3	3	3	3	3	3	3	3
XP_047942094.1	glycine-rich RNA-binding protein GRP2A-like [Salvia hispanica]	2	2	10	24.74	1.127	0.17	0.757008	0.9606	38.03	7.78	9.25	3	3	2	2	2	2	2	2
XP_047962401.1	hydroxyphenylpyruvate reductase [Salvia hispanica]	4	4	10	24.63	0.961	-0.06	0.857434	0.979982	21	9.19	31.54	3	3	4	4	4	3	4	4
XP_047951255.1	ATP-dependent 6-phosphofructokinase 6-like [Salvia hispanica]	5	5	16	24.55	1.017	0.02	0.995429	0.999542	30.52	8.29	5.2	3	3	5	5	5	5	5	4
XP_047969411.1	60S ribosomal protein L3-1 [Salvia hispanica]	3	3	10	24.43	0.216	-2.21	2.05013e-06	1.97663e-05	41.46	7.88	31.89	3	3	3	2	3	3	3	3
XP_047962316.1	17.4 kDa class III heat shock protein [Salvia hispanica]	3	3	15	24.36	0.962	-0.06	0.860925	0.979982	14.86	7.84	5.38	3	3	3	3	3	3	3	3
XP_047968598.1	probable 6-phosphogluconolactonase 4, chloroplastic [Salvia hispanica]	3	3	17	24.29	0.885	-0.18	0.666829	0.951407	73.33	13.35	6.61	3	3	3	3	3	3	3	3
XP_047944297.1	protein disulfide isomerase-like 1-4 [Salvia hispanica]	6	6	19	24.21	0.964	-0.05	0.865058	0.979982	32.81	2.44	12.11	3	3	6	6	6	6	6	6
XP_047941113.1	formin-like protein 3 [Salvia hispanica]	3	3	12	24	0.891	-0.17	0.680771	0.956354	29.04	23.65	22.89	3	3	3	3	3	3	2	3
XP_047971758.1	stearoyl-[acyl-carrier-protein] 9-desaturase, chloroplastic [Salvia hispanica]	3	2	11	23.81	100	6.64	1e-17	1.01188e-16		21.62		3		2	2	1
XP_047947913.1	pterin-4-alpha-carbinolamine dehydratase 2, mitochondrial isoform X1 [Salvia hispanica]	2	2	10	23.76	1.153	0.21	0.705597	0.9606	29.58	12.56	17.96	3	3	2	2	2	2	2	2
XP_047970052.1	importin subunit alpha-like [Salvia hispanica]	7	4	24	23.72	1.544	0.63	0.203437	0.674259	29.83	27.33	11.47	3	3	4	4	3	3	3	3
XP_047954590.1	RGG repeats nuclear RNA binding protein A-like [Salvia hispanica]	6	4	21	23.68	1.427	0.51	0.302121	0.814149	72.91	9.81	51.26	3	3	3	3	2	2	3	3
XP_047965383.1	alanine--tRNA ligase-like [Salvia hispanica]	4	1	12	23.68
XP_047955546.1	adenosine kinase 2-like [Salvia hispanica]	4	2	12	23.66	1.493	0.58	0.242342	0.729523	35.49	3.68	18.78	3	3	2	2	2	2	2	1
XP_047956794.1	outer envelope pore protein 24A, chloroplastic-like [Salvia hispanica]	3	3	10	23.38	0.922	-0.12	0.759729	0.962323	22.12	6.88	8.85	3	3	3	3	3	3	3	3
XP_047970032.1	26S proteasome non-ATPase regulatory subunit 13 homolog A [Salvia hispanica]	4	3	11	23.32	1.907	0.93	0.0549837	0.294978	31.03	15.17	16.74	3	3	2	2	2	2	2	2
XP_047958967.1	aminomethyltransferase, mitochondrial [Salvia hispanica]	4	4	14	23.23	1.113	0.16	0.786032	0.964501	26.9	33.15	3.25	3	3	3	3	3	3	3	3
XP_047955578.1	probable UDP-arabinopyranose mutase 5 isoform X2 [Salvia hispanica]	3	3	11	23.22	0.943	-0.08	0.812486	0.975174	14.26	5.53	18.67	3	3	2	3	3	2	1	2
XP_047963744.1	stem-specific protein TSJT1-like [Salvia hispanica]	3	3	11	23.17	0.91	-0.14	0.728081	0.9606	10.38	12.25	5.97	3	3	2	3	3	2	2	2
XP_047954447.1	26S proteasome non-ATPase regulatory subunit 7 homolog A [Salvia hispanica]	3	3	10	22.99	1.239	0.31	0.54949	0.918883	18.92	3.45	13.96	3	3	3	3	3	2	2	2
XP_047946901.1	2-dehydro-3-deoxyphosphooctonate aldolase 1 [Salvia hispanica]	3	3	9	22.96	0.898	-0.16	0.698249	0.9606	21.93	12.47	26.02	3	3	3	3	3	3	3	2
XP_047966092.1	probable 6-phosphogluconolactonase 4, chloroplastic [Salvia hispanica]	3	3	11	22.91	0.872	-0.2	0.633197	0.946539	16.64	6.01	24.15	3	3	3	3	3	3	3	2
XP_047955915.1	glycine-rich protein 2-like [Salvia hispanica]	2	2	11	22.91	0.964	-0.05	0.863937	0.979982	56.96	11.24	7.32	3	3	2	2	2	2	2	2
XP_047972799.1	glucose-6-phosphate 1-dehydrogenase, cytoplasmic isoform [Salvia hispanica]	4	4	17	22.82	1.003	0	0.960676	0.99434	32.15	39.51	17.52	3	3	3	4	4	4	4	4
XP_047962481.1	ultraviolet-B receptor UVR8 [Salvia hispanica]	5	5	14	22.79	0.804	-0.31	0.467694	0.892592	24.44	14.43	13.57	3	3	4	4	4	4	4	4
XP_047942352.1	damage-control phosphatase At2g17340-like isoform X1 [Salvia hispanica]	6	6	17	22.72	0.948	-0.08	0.825558	0.975754	26.01	1.48	9.42	3	3	6	6	6	6	6	6
XP_047974474.1	3-oxoacyl-[acyl-carrier-protein] synthase I, chloroplastic-like [Salvia hispanica]	6	4	18	22.71	1.196	0.26	0.623218	0.946539	27.04	21	25.21	3	3	4	4	3	3	2	3
XP_047954836.1	putative germin-like protein 2-1 [Salvia hispanica]	5	5	13	22.7	0.824	-0.28	0.515653	0.915865	25.86	12.76	14.18	3	3	4	4	4	4	4	4
XP_047954565.1	annexin Gh1-like [Salvia hispanica]	5	4	19	22.6	0.968	-0.05	0.87494	0.979982	29.48	15.27	10.12	3	3	3	3	3	3	3	3
XP_047969184.1	reactive Intermediate Deaminase A, chloroplastic-like isoform X1 [Salvia hispanica]	5	1	12	22.57	1.123	0.17	0.76533	0.96326	8.91	7.27	7.39	3	3	1	1	1	1	1	1
XP_047950829.1	peroxiredoxin-2 [Salvia hispanica]	4	4	13	22.46	1.295	0.37	0.463017	0.892167	25.95	5.23	5.23	3	3	4	4	4	3	3	3
XP_047938660.1	FK506-binding protein 2-like [Salvia hispanica]	2	2	8	22.33	0.939	-0.09	0.80134	0.974491	7.7	2.97	2.63	3	3	2	2	2	2	2	2
XP_047971551.1	probable pyridoxal 5'-phosphate synthase subunit PDX1 [Salvia hispanica]	3	3	10	22.3	0.806	-0.31	0.471863	0.893641	28.83	6.37	6.45	3	3	3	3	3	3	3	3
XP_047949824.1	beta-galactosidase 5-like isoform X1 [Salvia hispanica]	5	5	19	22.19	1.536	0.62	0.209096	0.680709	34.24	22.27	13.45	3	3	5	5	5	3	4	4
XP_047975834.1	26S proteasome non-ATPase regulatory subunit 13 homolog B-like [Salvia hispanica]	3	2	11	22.17	1.302	0.38	0.452383	0.892167	16.9	5.14	12.28	3	3	1	1	1	1	1	1
XP_047960823.1	eukaryotic translation initiation factor 3 subunit A [Salvia hispanica]	2	2	11	22.14	1.163	0.22	0.685452	0.957011	26.3	12.77	3.78	3	3	2	2	2	2	2	2
XP_047940562.1	dnaJ protein homolog [Salvia hispanica]	5	5	16	22.09	1.261	0.33	0.514251	0.915865	36.95	14.99	5.59	3	3	5	3	5	3	3	3
XP_047946539.1	UBP1-associated protein 2C-like [Salvia hispanica]	3	3	11	22.02	0.865	-0.21	0.614722	0.946539	32.93	20.27	21.05	3	3	2	3	3	2	2	3
XP_047962745.1	mitochondrial amidoxime reducing component 2-like [Salvia hispanica]	3	3	14	22.01	0.828	-0.27	0.52556	0.918883	21.55	10.5	9.98	3	3	3	3	3	3	3	3
XP_047978611.1	eukaryotic translation initiation factor 2 subunit alpha homolog [Salvia hispanica]	5	3	13	21.99	100	6.64	1e-17	1.01188e-16		3.66		3		2	2	2
XP_047983538.1	histone H2A-like [Salvia hispanica]	2	2	10	21.94	0.676	-0.57	0.208508	0.680709	39.63	2.24	16.91	3	3	2	2	2	2	2	2
XP_047983332.1	proline iminopeptidase [Salvia hispanica]	2	2	9	21.87	1.008	0.01	0.972929	0.99554	32.38	5.26	13.15	3	3	2	2	2	2	2	2
XP_047943315.1	glutamate dehydrogenase A-like [Salvia hispanica]	5	5	11	21.79	0.92	-0.12	0.755196	0.9606	29.48	8.88	12.07	3	3	5	5	5	5	5	5
XP_047951227.1	ferredoxin-dependent glutamate synthase, chloroplastic-like [Salvia hispanica]	7	7	16	21.78	0.834	-0.26	0.539701	0.918883	33.83	18.3	6.7	3	3	6	6	5	5	6	5
XP_047947911.1	uncharacterized protein LOC125193979 isoform X1 [Salvia hispanica]	3	3	12	21.76	1.481	0.57	0.251782	0.746942	24.19	12.97	11.51	3	3	2	2	2	1	1	1
XP_047971470.1	probable protein phosphatase 2C 59 isoform X1 [Salvia hispanica]	4	4	12	21.72	0.77	-0.38	0.391638	0.890601	13.5	5.44	19.94	3	3	4	4	4	2	3	3
XP_047970556.1	putative 4-hydroxy-4-methyl-2-oxoglutarate aldolase 3 [Salvia hispanica]	3	2	15	21.65	0.63	-0.67	0.140711	0.540626	20.36	3.53	5.74	3	3	2	2	2	2	2	2
XP_047953594.1	alpha-soluble NSF attachment protein-like [Salvia hispanica]	3	3	9	21.57	1.052	0.07	0.92297	0.989106	25.41	20.68	18.33	3	3	3	3	2	2	2	2
XP_047948675.1	cullin-associated NEDD8-dissociated protein 1 [Salvia hispanica]	7	7	10	21.54	1.94	0.96	0.0485489	0.273372	27.23	19.08	56.55	3	3	5	5	5	1	2	2
XP_047955827.1	clathrin heavy chain 1-like [Salvia hispanica]	9	9	16	21.5	2.471	1.31	0.00666646	0.048492	47.52	54.66	73.39	3	3	4	3	5	1	2	2
XP_047938551.1	ATP synthase subunit delta', mitochondrial-like [Salvia hispanica]	2	2	10	21.49	1.285	0.36	0.47767	0.893928	44.04	9.66	3.51	3	3	2	2	2	2	2	2
XP_047979306.1	histone deacetylase HDT1-like [Salvia hispanica]	2	1	8	21.49	1.445	0.53	0.285176	0.79615	13.29	20.89	20.99	3	3	1	1	1	1	1	1
XP_047981090.1	acyl-coenzyme A oxidase 4, peroxisomal [Salvia hispanica]	8	8	17	21.21	1.242	0.31	0.544265	0.918883	21.31	6.69	11.51	3	3	8	8	8	7	8	8
XP_047951990.1	60S ribosomal protein L31 [Salvia hispanica]	3	3	13	21.19	0.76	-0.4	0.368631	0.87944	28.21	9.18	25.09	3	3	3	3	3	3	3	3
XP_047959131.1	probable aquaporin TIP3-2 [Salvia hispanica]	2	2	10	21.18	1.67	0.74	0.130471	0.51514	97.58	44.5	95.32	3	3	2	2	2	2	2	2
XP_047938415.1	NADH dehydrogenase [ubiquinone] iron-sulfur protein 8, mitochondrial [Salvia hispanica]	4	4	12	21.05	1.767	0.82	0.0916797	0.414475	15.62	6.29	11.69	3	3	4	4	4	4	4	4
XP_047957799.1	uncharacterized protein At4g28440-like [Salvia hispanica]	1	1	6	21.05	0.679	-0.56	0.214045	0.681477	22.56	10.14	23.86	3	3	1	1	1	1	1	1
XP_047966085.1	uncharacterized protein At1g32220, chloroplastic-like [Salvia hispanica]	4	4	17	21.04	0.817	-0.29	0.499477	0.901882	36.37	46.96	16.94	3	3	4	4	3	3	3	3
XP_047977785.1	NADH dehydrogenase [ubiquinone] iron-sulfur protein 3 [Salvia hispanica]	4	4	12	20.99	1.127	0.17	0.757107	0.9606	57.47	2.67	28.55	3	3	3	3	3	2	3	3
XP_047968853.1	3-isopropylmalate dehydrogenase, chloroplastic [Salvia hispanica]	2	2	12	20.78	1.314	0.39	0.4361	0.892167	35.97	20.77	9.3	3	3	2	2	2	2	2	2
XP_047975804.1	eukaryotic translation initiation factor 3 subunit H-like isoform X1 [Salvia hispanica]	4	1	12	20.78	100	6.64	1e-17	1.01188e-16		25.08		2		1	1
XP_047978651.1	lectin CPL-like [Salvia hispanica]	2	1	8	20.75	0.722	-0.47	0.291079	0.806126	51.05	46.21	39.26	3	3	1	1	1	1	1	1
XP_047978178.1	protein DNA-DAMAGE INDUCIBLE 1 [Salvia hispanica]	4	4	10	20.57	0.78	-0.36	0.413975	0.892167	39.2	29.08	7.1	3	3	3	4	4	3	4	4
XP_047950033.1	uncharacterized protein LOC125195824 [Salvia hispanica]	2	2	8	20.53	0.589	-0.76	0.0930404	0.415662	9.83	6.74	7.42	3	3	1	1	1	1	1	1
XP_047938256.1	alanine aminotransferase 2, mitochondrial-like [Salvia hispanica]	3	2	9	20.49	1.293	0.37	0.466288	0.892167	24.72	45.43	13.06	3	3	2	1	2	2	2	2
XP_047967158.1	40S ribosomal protein S28-2 [Salvia hispanica]	1	1	11	20.46	0.727	-0.46	0.301281	0.814149	6.35	6.12	3.99	3	3	1	1	1	1	1	1
XP_047958997.1	60S ribosomal protein L14-2-like [Salvia hispanica]	3	1	12	20.42	0.824	-0.28	0.516182	0.915865	26.47	19.87	12.75	3	3	1	1	1	1	1	1
XP_047950159.1	glycerophosphodiester phosphodiesterase GDPDL4-like [Salvia hispanica]	5	5	10	20.29	1.131	0.18	0.748952	0.9606	38.28	6.72	11.61	3	3	4	4	4	3	3	3
XP_047961389.1	60S ribosomal protein L14-2-like [Salvia hispanica]	4	1	12	20.24
XP_047958808.1	low-temperature-induced 65 kDa protein-like isoform X1 [Salvia hispanica]	3	3	8	20.19	0.81	-0.3	0.481884	0.893928	44.91	34.32	42.95	3	3	1	2	2	2	2	2
XP_047955413.1	oxygen-dependent coproporphyrinogen-III oxidase, chloroplastic [Salvia hispanica]	3	3	9	20.11	0.652	-0.62	0.171761	0.616576	27.81	58.1	33.48	3	3	3	2	2	3	3	2
XP_047946990.1	putative glucose-6-phosphate 1-epimerase [Salvia hispanica]	3	3	11	20.1	0.984	-0.02	0.915374	0.985787	12.14	28.35	5.92	3	3	3	3	2	2	2	2
XP_047956255.1	aminoacyl tRNA synthase complex-interacting multifunctional protein 1-like [Salvia hispanica]	4	4	14	19.91	1.05	0.07	0.927763	0.989115	21.63	5.02	8	3	3	4	4	4	4	4	4
XP_047967814.1	probable small nuclear ribonucleoprotein G [Salvia hispanica]	2	2	7	19.9	0.915	-0.13	0.741381	0.9606	15.65	4.14	11.85	3	3	2	2	2	2	2	2
XP_047983315.1	acetolactate synthase small subunit 1, chloroplastic-like [Salvia hispanica]	2	2	9	19.89	0.933	-0.1	0.787015	0.964501	20.13	9.56	2.45	3	3	2	2	2	2	2	2
XP_047981379.1	stem-specific protein TSJT1 [Salvia hispanica]	3	3	15	19.86	0.987	-0.02	0.922688	0.989106	29.46	13.77	22.31	3	3	3	3	3	2	2	2
XP_047947797.1	protein transport protein SEC31 homolog B isoform X2 [Salvia hispanica]	3	3	8	19.8	1.673	0.74	0.128853	0.511408	16.76	10.54	9.03	3	3	3	3	3	3	3	3
XP_047959524.1	protein transport protein SEC13 homolog B-like [Salvia hispanica]	2	2	10	19.75	1.05	0.07	0.927115	0.989106	13.12	13.34	2.92	3	3	2	2	2	2	2	2
XP_047942065.1	pyruvate dehydrogenase E1 component subunit alpha-3, chloroplastic-like [Salvia hispanica]	6	6	11	19.67	1.093	0.13	0.830451	0.975754	27.27	10.6	22.61	3	3	5	5	5	4	3	4
XP_047966590.1	60S acidic ribosomal protein P1-like [Salvia hispanica]	2	2	12	19.64	0.848	-0.24	0.573081	0.927433	62.29	26.85	20.21	3	3	2	2	2	2	2	2
XP_047943809.1	stomatin-like protein 2, mitochondrial [Salvia hispanica]	3	2	9	19.58	0.722	-0.47	0.290366	0.805303	24.28	16.21	26.09	3	3	2	2	2	1	2	2
XP_047956122.1	phosphoribosylformylglycinamidine cyclo-ligase, chloroplastic [Salvia hispanica]	2	2	8	19.53	0.878	-0.19	0.647666	0.948292	23.69	21.02	9.44	3	3	2	2	2	2	2	2
XP_047962264.1	ras-related protein RABD2a [Salvia hispanica]	5	3	19	19.49	1.826	0.87	0.0740537	0.36386	22.68	12.17	20.48	3	3	3	3	3	2	3	3
XP_047948506.1	60S ribosomal protein L18a-like [Salvia hispanica]	2	2	9	19.48	0.404	-1.31	0.00463333	0.0344383	27.64	11.74	9.81	3	3	2	2	2	2	2	2
XP_047972627.1	26S proteasome non-ATPase regulatory subunit 12 homolog A-like [Salvia hispanica]	6	6	13	19.46	1.949	0.96	0.0470227	0.266245	40.75	9.24	11.13	3	3	5	5	5	2	2	2
XP_047962566.1	uncharacterized protein LOC125207319 [Salvia hispanica]	3	3	10	19.45	1.082	0.11	0.855365	0.979982	30.49	13.96	25.14	3	3	2	2	2	1	2	2
XP_047955097.1	spliceosome-associated protein 130 A [Salvia hispanica]	4	4	11	19.36	1.157	0.21	0.698031	0.9606	33.43	14	31.55	3	3	3	3	2	2	3	2
XP_047954180.1	histone H4 [Salvia hispanica]	4	4	10	19.31	0.54	-0.89	0.0514781	0.285153	53.34	45.11	37.4	3	3	2	4	4	3	3	1
XP_047980389.1	methylcrotonoyl-CoA carboxylase subunit alpha, mitochondrial isoform X1 [Salvia hispanica]	5	5	9	19.25	1.419	0.5	0.310522	0.815626	29.06	10.38	3.98	3	3	3	3	3	2	2	2
XP_047952220.1	homocysteine S-methyltransferase 3-like [Salvia hispanica]	3	3	8	19.15	0.855	-0.23	0.590056	0.938838	75.93	0.53	6.64	3	3	3	3	3	2	2	2
XP_047969414.1	probable 26S proteasome non-ATPase regulatory subunit 3 [Salvia hispanica]	3	3	9	19.05	0.661	-0.6	0.184629	0.631072	88.31	40.96	16.45	3	3	2	3	3	2	2	2
XP_047954793.1	dihydropyrimidine dehydrogenase (NADP(+)), chloroplastic-like [Salvia hispanica]	3	3	9	19.05	1.032	0.05	0.969195	0.995391	16.17	4.03	3.9	3	3	2	2	2	3	3	3
XP_047957170.1	acetyl-CoA acetyltransferase, cytosolic 1-like [Salvia hispanica]	4	3	12	19.03	0.969	-0.05	0.877979	0.979982	25.68	17.07	15.93	3	3	3	3	3	3	3	3
XP_047945861.1	eukaryotic translation initiation factor 3 subunit L-like [Salvia hispanica]	3	3	8	18.98	1.755	0.81	0.0960719	0.419596	23.56	3.45	1.71	3	3	3	3	3	2	2	2
XP_047941980.1	pyruvate dehydrogenase E1 component subunit beta-1, mitochondrial-like [Salvia hispanica]	2	2	8	18.6	0.801	-0.32	0.461792	0.892167	26.02	7.18	4.38	3	3	2	2	2	2	2	2
XP_047955195.1	stearoyl-[acyl-carrier-protein] 9-desaturase, chloroplastic-like isoform X1 [Salvia hispanica]	2	1	10	18.54	1.403	0.49	0.327534	0.835657	35.65	16.86	49.13	3	3	1	1	1	1	1	1
XP_047965741.1	importin subunit beta-1-like [Salvia hispanica]	4	4	15	18.5	2.146	1.1	0.0225371	0.144998	48.16	7.93	11.54	3	3	4	4	4	4	4	3
XP_047944103.1	signal recognition particle subunit SRP68-like [Salvia hispanica]	3	3	11	18.41	0.767	-0.38	0.384242	0.890601	23.28	9.98	22.4	3	3	3	3	3	3	3	3
XP_047975609.1	aquaporin PIP1-2 [Salvia hispanica]	3	3	7	18.39	1.66	0.73	0.134907	0.528255	31.34	15.92	10.4	3	3	3	3	3	1	2	2
XP_047943287.1	14-3-3-like protein D [Salvia hispanica]	4	4	12	18.38	1.303	0.38	0.451781	0.892167	24.94	14.2	13.45	3	3	3	3	3	2	2	2
XP_047954849.1	probable cytosolic oligopeptidase A [Salvia hispanica]	5	5	15	18.35	1.023	0.03	0.990713	0.999022	82.23	10.29	10	3	3	4	5	5	5	4	5
XP_047942026.1	ruvB-like protein 1 [Salvia hispanica]	4	4	11	18.34	1.124	0.17	0.764374	0.96326	28.45	10.66	22.66	3	3	3	4	4	3	4	4
XP_047941479.1	subtilisin-like protease SBT1.3 [Salvia hispanica]	3	3	8	18.32	0.592	-0.76	0.0959448	0.419596	14.66	18.91	3.58	3	3	2	2	2	2	2	2
XP_047969013.1	proteasome subunit beta type-7-A-like [Salvia hispanica]	3	3	10	18.1	1.115	0.16	0.782395	0.964501	19.93	2.25	20.23	3	3	3	3	3	1	1	1
XP_047942327.1	phenylalanine--tRNA ligase alpha subunit, cytoplasmic-like [Salvia hispanica]	3	3	9	17.93	0.903	-0.15	0.709936	0.9606	33.61	30.44	7.45	3	3	3	3	2	3	3	2
XP_047941791.1	hsp70-Hsp90 organizing protein 3-like [Salvia hispanica]	6	5	14	17.92	0.681	-0.55	0.217459	0.686995	25.15	12.98	28.45	3	3	3	3	3	2	3	3
XP_047968436.1	uncharacterized protein LOC125212345 [Salvia hispanica]	3	3	8	17.83	1.419	0.5	0.310881	0.815626	10.52	38.31	3.84	3	2	3	3	2		1	1
XP_047942462.1	hypersensitive-induced response protein 2 [Salvia hispanica]	4	4	11	17.73	1.853	0.89	0.0670233	0.333323	20.59	5.47	11.35	3	3	4	4	4	2	2	2
XP_047978546.1	3-isopropylmalate dehydratase small subunit 1-like [Salvia hispanica]	3	3	7	17.68	0.756	-0.4	0.360909	0.86657	18.51	38.9	21.46	3	3	1	2	2	2	2	2
XP_047980065.1	basic transcription factor 3-like [Salvia hispanica]	3	1	7	17.68
XP_047942022.1	DEAD-box ATP-dependent RNA helicase 37-like isoform X1 [Salvia hispanica]	4	1	9	17.58	1.257	0.33	0.519697	0.918883	3.14	5.22	4.92	3	3	1	1	1	1	1	1
XP_047980764.1	proteasome subunit beta type-3-A [Salvia hispanica]	4	4	17	17.56	1.063	0.09	0.897682	0.982803	36.7	10.83	14.53	3	3	4	4	4	4	4	4
XP_047966245.1	40S ribosomal protein S23-like [Salvia hispanica]	2	2	6	17.55	0.371	-1.43	0.00197567	0.0156522	42.24	3.71	6.08	3	3	2	2	2	2	2	2
XP_047982009.1	GTP-binding protein SAR1A-like [Salvia hispanica]	4	1	7	17.55	100	6.64	1e-17	1.01188e-16		27.19		3		1	1	1
XP_047957488.1	bifunctional protein FolD 4, chloroplastic isoform X1 [Salvia hispanica]	2	1	8	17.55	1.298	0.38	0.458686	0.892167	40.56	39.66	24.65	3	3	1	1	1	1	1	1
XP_047961013.1	heat shock protein 90-5, chloroplastic-like [Salvia hispanica]	4	2	11	17.49	0.962	-0.06	0.860605	0.979982	25.73	4.18	13.97	3	3	2	2	2	2	2	2
XP_047957738.1	MLP-like protein 423 [Salvia hispanica]	3	3	7	17.47	1.206	0.27	0.606681	0.946013	16.11	17.01	11.19	3	3	3	3	3	2	2	2
XP_047974063.1	ran-binding protein 1 homolog c-like [Salvia hispanica]	4	4	10	17.37	1.057	0.08	0.909821	0.982914	17.07	6.99	9.65	3	3	3	3	3	2	2	1
XP_047938854.1	ubiquitin domain-containing protein DSK2b-like isoform X1 [Salvia hispanica]	3	3	12	17.27	0.774	-0.37	0.399849	0.890601	20.57	17.34	10.33	3	3	3	3	3	3	3	3
XP_047975435.1	bifunctional protein FolD 4, chloroplastic-like isoform X1 [Salvia hispanica]	2	1	8	17.26	0.01	-6.64	1e-17	1.01188e-16			0.78		2				1	1
XP_047982926.1	chromo domain-containing protein cec-1-like isoform X1 [Salvia hispanica]	2	2	6	17.25	0.728	-0.46	0.303412	0.814149	13.79	8.32	11.64	3	3	1	1	1	1	1	1
XP_047945522.1	serine carboxypeptidase-like 45 [Salvia hispanica]	5	5	15	17.21	0.762	-0.39	0.374039	0.885885	32.54	22.6	8.64	3	3	4	4	4	4	4	4
XP_047950900.1	glucose-1-phosphate adenylyltransferase small subunit, chloroplastic/amyloplastic [Salvia hispanica]	4	4	12	17.19	1.237	0.31	0.553427	0.918883	25.93	4.39	12.76	3	3	4	4	4	4	4	3
XP_047971270.1	uncharacterized protein LOC125214328 [Salvia hispanica]	5	5	8	17.17	0.867	-0.21	0.62015	0.946539	25.57	5.52	4.98	3	3	5	5	5	5	5	5
XP_047940173.1	LOW QUALITY PROTEIN: elongation factor Tu, chloroplastic-like [Salvia hispanica]	4	4	15	17.1	0.987	-0.02	0.921761	0.989106	21.26	3.05	55.52	3	3	3	3	3	3	2	3
XP_047939826.1	uncharacterized protein LOC125187305 [Salvia hispanica]	3	3	7	17.08	1.06	0.08	0.904962	0.982914	30.75	17.88	17.3	3	3	3	3	3	2	2	2
XP_047974417.1	peptide-N4-(N-acetyl-beta-glucosaminyl)asparagine amidase A-like [Salvia hispanica]	2	2	12	17.06	0.715	-0.48	0.278487	0.78406	27.68	40.69	36.92	3	3	2	2	2	2	2	2
XP_047940885.1	40S ribosomal protein S26-1-like [Salvia hispanica]	2	2	7	17.01	0.405	-1.3	0.00471567	0.0348327	83.25	9.55	26.93	3	3	2	2	2	2	2	2
XP_047938856.1	branched-chain-amino-acid aminotransferase-like protein 2 [Salvia hispanica]	2	1	12	16.99	0.964	-0.05	0.865595	0.979982	16.8	4.4	13.95	3	3	1	1	1	1	1	1
XP_047957715.1	NADH dehydrogenase [ubiquinone] 1 alpha subcomplex subunit 9, mitochondrial [Salvia hispanica]	6	6	12	16.98	0.848	-0.24	0.57352	0.927433	41.27	29.63	25.69	3	3	5	5	4	5	4	5
XP_047949978.1	uncharacterized protein LOC125195789 [Salvia hispanica]	4	4	9	16.94	2.133	1.09	0.0236379	0.149584	51.17	9.49	8.78	3	3	4	4	4	3	3	3
XP_047949997.1	protein DJ-1 homolog A-like [Salvia hispanica]	5	5	8	16.94	1.109	0.15	0.795887	0.970625	12.45	2.15	3.93	3	3	4	4	4	4	4	4
XP_047943583.1	cysteine proteinase inhibitor 1-like [Salvia hispanica]	2	2	7	16.87	0.702	-0.51	0.25447	0.752731	29.8	5.27	21.71	3	3	2	2	2	2	2	2
XP_047966301.1	importin subunit alpha-like [Salvia hispanica]	6	4	11	16.85	1.336	0.42	0.407395	0.890601	21.77	15.44	14.09	3	3	4	4	3	2	2	2
XP_047942822.1	isovaleryl-CoA dehydrogenase, mitochondrial [Salvia hispanica]	2	2	8	16.85	0.826	-0.28	0.519556	0.918883	28.5	3.54	5.61	3	3	2	2	2	2	2	2
XP_047938602.1	ubiquitin carboxyl-terminal hydrolase 3-like [Salvia hispanica]	3	3	9	16.83	1.448	0.53	0.281812	0.791241	29.01	23.22	61.39	3	3	3	2	3	1	2	2
XP_047965964.1	probable NAD(P)H dehydrogenase (quinone) FQR1-like 1 [Salvia hispanica]	4	4	9	16.74	0.787	-0.35	0.428429	0.892167	23.93	37.36	61.97	3	3	3	3	2	3	1	3
XP_047948391.1	DNA damage-binding protein 1-like [Salvia hispanica]	6	6	16	16.74	1.136	0.18	0.739462	0.9606	24.48	10.39	9.4	3	3	6	6	6	6	6	6
XP_047940428.1	60S ribosomal protein L18-2-like [Salvia hispanica]	1	1	6	16.68	0.577	-0.79	0.0819151	0.38758	10.23	5.09	12.05	3	3	1	1	1	1	1	1
XP_047946865.1	subtilisin-like protease SBT1.8 [Salvia hispanica]	3	3	10	16.59	0.627	-0.67	0.137345	0.533514	23.33	9.39	4.09	3	3	3	3	3	3	3	3
XP_047944742.1	peptidyl-prolyl cis-trans isomerase Pin1-like [Salvia hispanica]	2	2	5	16.56	0.989	-0.02	0.926795	0.989106	29.48	24.84	12.65	3	3	1	2	2	2	2	2
XP_047944343.1	cytochrome b-c1 complex subunit 7-like [Salvia hispanica]	1	1	6	16.55	1.018	0.03	0.998457	0.999542	28.17	12.01	21.12	3	3	1	1	1	1	1	1
XP_047943331.1	GLABROUS1 enhancer-binding protein-like [Salvia hispanica]	4	4	11	16.48	2.398	1.26	0.00876019	0.062173	29.05	3.06	15.92	3	3	3	3	3	4	4	3
XP_047960948.1	coatomer subunit beta'-2-like [Salvia hispanica]	5	5	10	16.41	1.141	0.19	0.728292	0.9606	21.34	10.6	11.98	3	3	4	4	4	3	3	3
XP_047943337.1	pyridoxal 5'-phosphate synthase-like subunit PDX1.2 isoform X1 [Salvia hispanica]	3	3	7	16.36	0.754	-0.41	0.356379	0.860483	21.7	58.54	34.54	3	3	1	3	3	3	2	3
XP_047955705.1	ruvB-like 2 [Salvia hispanica]	5	5	12	16.33	1.118	0.16	0.776861	0.964501	29.49	36.62	6.3	3	3	3	5	5	4	4	4
XP_047967217.1	glutaredoxin [Salvia hispanica]	2	2	6	16.32	1.366	0.45	0.370008	0.880439	18.31	7.87	47.24	3	3	2	2	2	1	2	2
XP_047950819.1	putative invertase inhibitor [Salvia hispanica]	2	2	20	16.28	0.501	-1	0.0297685	0.183827	27.03	4.36	19.49	3	3	3	3	3	3	3	3
XP_047980144.1	probable nucleolar protein 5-1 [Salvia hispanica]	4	2	11	16.23	1.992	0.99	0.0400903	0.23752	54.6	54.85	26.57	3	3	2	2	2	1	2	2
XP_047949432.1	RNA-binding protein FUS-like [Salvia hispanica]	4	1	8	16.17	1.159	0.21	0.693322	0.9606	35.14	16.73	44.84	3	3	1	1	1	1	1	1
XP_047940535.1	60S ribosomal protein L10a-1 isoform X1 [Salvia hispanica]	2	1	7	16.17	0.594	-0.75	0.0986935	0.425589	21.82	22.28	7.41	3	3	1	1	1	1	1	1
XP_047956902.1	probable acetyltransferase NATA1-like [Salvia hispanica]	2	2	7	16.16	1.686	0.75	0.122961	0.493776	39.6	12.05	6.29	3	3	2	2	2	1	2	2
XP_047942434.1	putative 3,4-dihydroxy-2-butanone kinase [Salvia hispanica]	3	3	7	16.1	2.657	1.41	0.00333683	0.0255449	22.03	39.2	54.8	3	3	3	2	3	2	2	1
XP_047966797.1	uncharacterized protein LOC125211136 [Salvia hispanica]	3	3	10	16.04	7.451	2.9	1.10424e-09	1.09566e-08	22.48	4.16	12.42	3	3	3	3	3	2	2	2
XP_047950691.1	probable voltage-gated potassium channel subunit beta [Salvia hispanica]	3	3	10	16.02	1.521	0.6	0.220278	0.694826	23.62	11.05	18.22	3	3	2	2	2	2	2	2
XP_047961016.1	alpha-xylosidase 1-like [Salvia hispanica]	4	1	14	16	1.139	0.19	0.732285	0.9606	6.41	27.57	2.99	3	2	1	1	1	1	1
XP_047942540.1	eukaryotic translation initiation factor-like [Salvia hispanica]	3	3	7	15.95	100	6.64	1e-17	1.01188e-16		25.66		3		2	2	2
XP_047967285.1	succinate dehydrogenase subunit 5, mitochondrial-like [Salvia hispanica]	5	5	14	15.92	1.12	0.16	0.772406	0.964501	29.09	13.1	7.34	3	3	3	3	3	2	2	2
XP_047960421.1	alpha-mannosidase 2 [Salvia hispanica]	2	2	7	15.82	1.179	0.24	0.655062	0.948984	8.68	9.72	13.76	3	3	2	2	2	1	1	1
XP_047948025.1	26S proteasome non-ATPase regulatory subunit 1 homolog A-like [Salvia hispanica]	2	1	6	15.77	100	6.64	1e-17	1.01188e-16		12.36		3		1	1	1
XP_047959942.1	probable inactive purple acid phosphatase 1 [Salvia hispanica]	4	4	10	15.72	0.948	-0.08	0.825004	0.975754	25.47	4.63	10.15	3	3	3	3	3	3	3	3
XP_047967371.1	amidophosphoribosyltransferase, chloroplastic-like [Salvia hispanica]	4	4	9	15.68	1.361	0.44	0.375427	0.886341	23.54	2.38	10.05	3	3	4	3	4	3	3	3
XP_047983035.1	protein SRC2 homolog [Salvia hispanica]	1	1	6	15.65	0.927	-0.11	0.771825	0.964501	18.86	21.07	11.01	3	3	1	1	1	1	1	1
XP_047941530.1	UDP-glucose 6-dehydrogenase 1 [Salvia hispanica]	6	2	12	15.6	1.058	0.08	0.909299	0.982914	16.16	9.06	2.93	3	3	2	2	2	2	2	2
XP_047951156.1	transmembrane emp24 domain-containing protein p24beta3-like isoform X1 [Salvia hispanica]	1	1	6	15.53	1.209	0.27	0.600703	0.942315	21.4	18.47	16.22	3	3	1	1	1	1	1	1
XP_047937669.1	probable ATP synthase 24 kDa subunit, mitochondrial [Salvia hispanica]	6	3	11	15.47	1.318	0.4	0.430767	0.892167	27.26	41.16	19.5	3	3	2	3	2	3	2	3
XP_047951554.1	reticulon-4-interacting protein 1, mitochondrial [Salvia hispanica]	4	4	15	15.46	0.97	-0.04	0.879604	0.979982	18.87	7.8	2.35	3	3	2	2	2	2	2	2
XP_047967036.1	GEM-like protein 5 [Salvia hispanica]	3	3	7	15.45	0.949	-0.08	0.827982	0.975754	23.12	5.8	19.81	3	3	3	3	3	2	3	3
XP_047976098.1	uncharacterized isomerase BH0283-like [Salvia hispanica]	2	2	7	15.43	0.897	-0.16	0.695014	0.9606	35.74	29.03	8.07	3	3	1	1	1	1	1	1
XP_047955687.1	isocitrate dehydrogenase [NAD] regulatory subunit 1, mitochondrial-like isoform X1 [Salvia hispanica]	2	2	9	15.35	0.952	-0.07	0.835406	0.975754	32.65	26.91	8.95	3	3	2	2	2	2	2	2
XP_047980966.1	RAN GTPase-activating protein 2-like [Salvia hispanica]	3	3	12	15.29	1.296	0.37	0.461018	0.892167	13.11	20.82	13.12	3	3	3	2	3	1	1	1
XP_047966806.1	nucleoside diphosphate kinase 2, chloroplastic-like [Salvia hispanica]	2	2	7	15.28	1.018	0.03	0.99816	0.999542	19.02	13.6	4.7	3	3	2	2	2	2	2	2
XP_047943845.1	acetylornithine aminotransferase, chloroplastic/mitochondrial [Salvia hispanica]	3	3	9	15.22	1.24	0.31	0.548215	0.918883	30.16	37.22	46.32	3	3	1	2	2	2	2	1
XP_047976142.1	lysM domain-containing GPI-anchored protein 1 [Salvia hispanica]	1	1	5	15.21	0.954	-0.07	0.841029	0.97755	18.46	8.96	15.86	3	3	1	1	1	1	1	1
XP_047939170.1	uncharacterized protein LOC125186768 [Salvia hispanica]	1	1	6	15.08	0.874	-0.19	0.638744	0.946539	14.84	6.72	15	3	3	1	1	1	1	1	1
XP_047980070.1	calmodulin-like [Salvia hispanica]	3	1	8	15	1.276	0.35	0.491136	0.893928	5.81	2.97	5.94	3	3	1	1	1	1	1	1
XP_047981445.1	heterogeneous nuclear ribonucleoprotein 1 [Salvia hispanica]	3	3	11	14.99	1.059	0.08	0.906216	0.982914	26.92	18.74	11.6	3	3	2	2	2	2	2	2
XP_047941512.1	dihydrolipoyllysine-residue acetyltransferase component 4 of pyruvate dehydrogenase complex, chloroplastic-like [Salvia hispanica]	4	4	11	14.98	1.154	0.21	0.702897	0.9606	64.59	27.29	19.43	3	3	3	4	4	3	3	3
XP_047962312.1	DEAD-box ATP-dependent RNA helicase 38-like [Salvia hispanica]	6	6	12	14.87	1.307	0.39	0.445324	0.892167	20.38	10.9	10.79	3	3	4	4	4	4	4	4
XP_047979562.1	phospholipase D delta-like [Salvia hispanica]	3	3	7	14.86	1.832	0.87	0.0725192	0.358042	32.33	19.88	36.75	3	3	2	2	2	1	2	2
XP_047971658.1	2-hydroxyisoflavanone dehydratase-like [Salvia hispanica]	1	1	6	14.84	0.803	-0.32	0.464642	0.892167	13.38	13.79	11.57	2	2	1	1		1		1
XP_047970551.1	zingipain-2-like [Salvia hispanica]	2	2	5	14.73	0.314	-1.67	0.000314714	0.00272574	26.94	60.05	22.64	3	3	1	2	2	2	2	2
XP_047955371.1	phragmoplastin DRP1E-like [Salvia hispanica]	2	2	6	14.7	1.229	0.3	0.565894	0.921927	10.9	27.6	17.62	3	3	1	2	2	1	1	1
XP_047939218.1	gamma aminobutyrate transaminase 3, chloroplastic-like [Salvia hispanica]	4	2	11	14.69	100	6.64	1e-17	1.01188e-16		31.44		3		1	2	2
XP_047944823.1	probable 2,3-bisphosphoglycerate-independent phosphoglycerate mutase [Salvia hispanica]	2	2	8	14.67	0.984	-0.02	0.915067	0.985787	17.05	13.55	17.83	3	3	2	2	2	2	2	1
XP_047956669.1	ultraviolet-B receptor UVR8-like [Salvia hispanica]	1	1	6	14.64	0.71	-0.49	0.269033	0.775606	6.33	8.69	10.33	3	3	1	1	1	1	1	1
XP_047944882.1	nicotianamine aminotransferase 1-like [Salvia hispanica]	3	3	8	14.6	0.813	-0.3	0.489813	0.893928	36.42	11.82	15.24	3	3	3	3	3	2	1	2
XP_047970648.1	chaperone protein ClpB4, mitochondrial-like isoform X1 [Salvia hispanica]	4	4	10	14.59	0.785	-0.35	0.42381	0.892167	24.15	19.31	3.85	3	3	3	3	3	2	2	2
XP_047960501.1	SAL1 phosphatase-like [Salvia hispanica]	4	4	9	14.56	1.191	0.25	0.632104	0.946539	17.85	7.95	12.8	3	3	3	3	3	2	2	2
XP_047960829.1	hydroxyacylglutathione hydrolase cytoplasmic isoform X1 [Salvia hispanica]	3	3	11	14.55	0.778	-0.36	0.408435	0.890601	38.63	21.79	13.08	3	3	3	3	3	3	3	3
XP_047939586.1	14 kDa zinc-binding protein-like [Salvia hispanica]	2	2	11	14.52	0.991	-0.01	0.931045	0.989115	27.29	9.96	16.14	3	3	2	2	2	2	2	2
XP_047956020.1	late embryogenesis abundant protein D-34-like [Salvia hispanica]	2	2	6	14.49	0.543	-0.88	0.054063	0.292341	13.2	12.95	6.53	3	3	1	1	1	1	1	1
XP_047955900.1	lysosomal Pro-X carboxypeptidase [Salvia hispanica]	2	2	9	14.48	0.841	-0.25	0.557548	0.918883	33.69	22.23	11.76	3	3	2	2	2	2	2	2
XP_047944076.1	ATP synthase subunit d, mitochondrial [Salvia hispanica]	2	2	6	14.42	1.199	0.26	0.618786	0.946539	28.35	28.81	17.66	3	3	1	1	1	2	2	1
XP_047969705.1	glutamate--tRNA ligase, cytoplasmic-like [Salvia hispanica]	5	5	13	14.3	1.313	0.39	0.437642	0.892167	74.34	2.86	19.23	3	3	5	5	5	2	3	3
XP_047950546.1	polygalacturonase inhibitor-like [Salvia hispanica]	3	3	7	14.24	0.436	-1.2	0.00939487	0.0657641	13.4	13.38	7.18	3	3	2	2	2	3	2	3
XP_047945094.1	small nuclear ribonucleoprotein-associated protein B'-like [Salvia hispanica]	1	1	6	14.13	0.53	-0.92	0.0454122	0.257841	16.21	13.55	16.03	3	3	1	1	1	1	1	1
XP_047944178.1	ubiquitin fusion degradation protein 1 homolog [Salvia hispanica]	2	2	7	14.05	1.084	0.12	0.850434	0.977678	44.61	6.03	28.49	3	3	2	2	2	2	1	1
XP_047948552.1	60S ribosomal protein L27-3 [Salvia hispanica]	2	2	6	14.03	0.395	-1.34	0.00373636	0.0283908	16.34	21.32	7.57	3	3	1	1	1	2	2	2
XP_047957955.1	glycine-rich RNA-binding protein 2, mitochondrial-like [Salvia hispanica]	2	2	10	13.92	1.658	0.73	0.136136	0.530022	31.39	18.7	21.06	3	3	2	2	2	2	1	2
XP_047968004.1	protein TOC75-3, chloroplastic-like [Salvia hispanica]	4	4	10	13.89						8.25	15.04	3	3	1	1	1	1	1	1
XP_047980789.1	LOW QUALITY PROTEIN: patellin-3-like [Salvia hispanica]	2	2	7	13.89	1.427	0.51	0.301871	0.814149	27.08	14.8	23.96	3	3	2	2	2	1	2	2
XP_047952708.1	subtilisin-like protease SBT3 [Salvia hispanica]	2	2	7	13.87	0.581	-0.78	0.0855909	0.401136	26.98	18.95	20.99	3	3	1	1	1	1	1	1
XP_047940772.1	probable aquaporin PIP2-8 [Salvia hispanica]	1	1	6	13.85	1.318	0.4	0.430292	0.892167	28.21	24.66	17.93	3	3	1	1	1	1	1	1
XP_047974227.1	HMG1/2-like protein [Salvia hispanica]	1	1	5	13.75	0.988	-0.02	0.924126	0.989106	21.16	9.44	29.01	3	3	1	1	1	1	1	1
XP_047983923.1	cytochrome c oxidase subunit 6b-1-like, partial [Salvia hispanica]	2	2	6	13.72	0.832	-0.26	0.535688	0.918883	25.61	10.38	22.65	3	3	2	2	2	2	2	2
XP_047954589.1	RGG repeats nuclear RNA binding protein A-like [Salvia hispanica]	3	3	7	13.7	0.848	-0.24	0.572423	0.927433	38.1	4.75	29.69	3	3	2	2	2	2	2	2
XP_047967109.1	probable cysteine protease RD19D [Salvia hispanica]	3	3	12	13.7	0.812	-0.3	0.485527	0.893928	22.75	13.12	6.06	3	3	2	2	2	2	2	2
XP_047950708.1	ferredoxin--NADP reductase, root isozyme, chloroplastic-like [Salvia hispanica]	1	1	6	13.68	0.736	-0.44	0.319503	0.823537	11.17	7.07	14.83	3	3	1	1	1	1	1	1
XP_047951733.1	ubiquinone biosynthesis protein COQ9, mitochondrial-like [Salvia hispanica]	3	3	7	13.66	1.146	0.2	0.71918	0.9606	20.55	3.77	31.03	3	3	2	2	2	2	2	1
XP_047950577.1	ubiquitin carboxyl-terminal hydrolase 14-like [Salvia hispanica]	3	3	9	13.56	0.92	-0.12	0.75355	0.9606	33.73	11.41	11.1	3	3	3	3	3	2	3	3
XP_047947775.1	putative cytochrome c oxidase subunit 6b-like [Salvia hispanica]	3	3	9	13.49	1.074	0.1	0.871658	0.979982	13.22	13.26	51.37	3	3	3	3	3	1	3	3
XP_047938364.1	phenylacetaldehyde reductase [Salvia hispanica]	2	2	8	13.48	1.789	0.84	0.084663	0.397819	14.48	1.7	59.27	3	3	2	2	2	2	2	1
XP_047951095.1	60S ribosomal protein L13a-4-like [Salvia hispanica]	2	2	5	13.41	0.799	-0.32	0.455853	0.892167	43.9	39.03	49.74	3	3	2	2	2	2	1	2
XP_047956722.1	TPR repeat-containing thioredoxin TDX [Salvia hispanica]	2	2	5	13.36	0.901	-0.15	0.705206	0.9606	16.65	3.72	10.71	3	3	2	2	2	2	2	2
XP_047951225.1	major allergen Pru ar 1-like [Salvia hispanica]	4	1	12	13.35	1.103	0.14	0.807505	0.975174	59.36	37.78	43.01	3	3	1	1	1	1	1	1
XP_047939532.1	ATP synthase subunit epsilon, mitochondrial-like [Salvia hispanica]	2	2	5	13.29	0.89	-0.17	0.679579	0.956354	23.62	11.53	16.04	3	3	2	2	2	2	2	2
XP_047965635.1	protein transport protein Sec61 subunit gamma-1 [Salvia hispanica]	2	2	9	13.28	0.817	-0.29	0.498014	0.900832	46.57	22.13	3.42	3	3	2	2	2	2	2	2
XP_047967484.1	ras-related protein Rab7 [Salvia hispanica]	2	2	5	13.2	1.504	0.59	0.233064	0.714217	21.78	16.9	23.58	3	3	2	2	2	1	1	1
XP_047972452.1	THO complex subunit 4A [Salvia hispanica]	3	3	9	13.19	1	0	0.954965	0.99434	23.01	5.83	13.72	3	3	3	3	3	2	2	2
XP_047942419.1	alpha-L-arabinofuranosidase 1-like [Salvia hispanica]	3	3	9	13.17	0.842	-0.25	0.557794	0.918883	15.11	5.29	5.85	3	3	2	2	2	2	2	2
XP_047946284.1	cyclase-like protein 2 isoform X1 [Salvia hispanica]	1	1	6	13.16	0.944	-0.08	0.815334	0.975248	21.37	20.77	12.42	3	3	1	1	1	1	1	1
XP_047963717.1	UDP-sugar pyrophosphorylase-like [Salvia hispanica]	5	5	8	13.14	1.031	0.04	0.972607	0.99554	36.57	3.23	5.78	3	3	4	4	4	4	4	4
XP_047978575.1	protein transport protein SEC31 homolog B-like [Salvia hispanica]	4	4	8	13.13	1.179	0.24	0.655504	0.948984	13.87	3.48	10.01	3	3	2	2	2	1	1	1
XP_047968664.1	60S acidic ribosomal protein P2B-like isoform X1 [Salvia hispanica]	3	2	5	13.13	1.241	0.31	0.546437	0.918883	7.02	1.55	31.75	3	3	2	2	2	1	2	2
XP_047962487.1	glycine cleavage system H protein 2, mitochondrial-like [Salvia hispanica]	2	2	8	13.08	1.017	0.02	0.996172	0.999542	31.56	26	18.67	3	3	2	2	2	1	1	1
XP_047945797.1	nucleosome assembly protein 1;2-like [Salvia hispanica]	5	1	10	12.97
XP_047949835.1	D-3-phosphoglycerate dehydrogenase 3, chloroplastic-like [Salvia hispanica]	4	1	12	12.91	0.676	-0.56	0.209522	0.680709	17.79	16.5	10.81	2	3	1	1		1	1	1
XP_047969947.1	formate--tetrahydrofolate ligase [Salvia hispanica]	3	3	6	12.87	1.59	0.67	0.172772	0.616576	17.21	25.11	16.69	3	3	3	2	2	1	1	1
XP_047946733.1	uncharacterized protein LOC125193063 [Salvia hispanica]	3	3	11	12.82	1.139	0.19	0.733365	0.9606	26.67	17.03	5.11	3	3	3	3	3	3	3	3
XP_047943857.1	calcium-binding protein CBP-like [Salvia hispanica]	1	1	5	12.82	0.829	-0.27	0.52794	0.918883	17.56	13.17	11.13	3	3	1	1	1	1	1	1
XP_047948315.1	calmodulin-7 [Salvia hispanica]	3	1	6	12.65
XP_047961109.1	cytochrome c [Salvia hispanica]	1	1	6	12.62	0.969	-0.05	0.877721	0.979982	21.86	7.52	21.13	3	3	1	1	1	1	1	1
XP_047953882.1	pyridoxal kinase-like [Salvia hispanica]	2	2	5	12.57	0.884	-0.18	0.663024	0.948984	43.24	37.29	16.72	3	3	1	1	1	1	1	1
XP_047941830.1	small nuclear ribonucleoprotein SmD3b-like [Salvia hispanica]	3	3	6	12.53	0.801	-0.32	0.459967	0.892167	23.98	14.31	18.78	3	3	2	2	2	1	2	2
XP_047959720.1	H/ACA ribonucleoprotein complex subunit 2-like protein [Salvia hispanica]	1	1	5	12.37	0.867	-0.21	0.62091	0.946539	34.65	15.04	29.87	3	3	1	1	1	1	1	1
XP_047964234.1	probable glucan 1,3-alpha-glucosidase [Salvia hispanica]	4	4	7	12.35	1.028	0.04	0.97806	0.99554	16.75	13.85	3.58	3	3	3	4	4	4	3	4
XP_047954856.1	purple acid phosphatase 7-like [Salvia hispanica]	2	2	6	12.34	1.298	0.38	0.459229	0.892167	12.31	6.4	11.94	3	3	2	2	2	2	2	2
XP_047939406.1	putative 4-hydroxy-4-methyl-2-oxoglutarate aldolase 2 [Salvia hispanica]	3	2	7	12.34	0.869	-0.2	0.625951	0.946539	30.29	35.27	16.18	3	3	1	2	2	2	2	2
XP_047960460.1	outer envelope pore protein 16-3, chloroplastic/mitochondrial [Salvia hispanica]	1	1	6	12.34	0.963	-0.05	0.861675	0.979982	20.58	12.21	16.21	3	3	1	1	1	1	1	1
XP_047957727.1	glutaredoxin-like [Salvia hispanica]	2	2	7	12.3	1.218	0.29	0.584139	0.935704	24.24	5.25	50.62	3	3	2	2	2	1	2	2
XP_047979968.1	serine hydroxymethyltransferase 2, mitochondrial [Salvia hispanica]	3	3	8	12.21	0.975	-0.04	0.891668	0.98199	15.6	5.69	31.35	3	3	3	3	3	1	2	2
XP_047974050.1	late histone H2B.L4-like [Salvia hispanica]	2	2	7	12.18	1.025	0.04	0.985603	0.997807	41.65	12.69	43.72	3	3	2	2	2	2	1	2
XP_047972899.1	transaldolase-like [Salvia hispanica]	2	2	5	12.07	1.315	0.39	0.43499	0.892167	24.44	36.01	21.65	3	2	2	2	1		1	1
XP_047943768.1	probable calcium-binding protein CML13 [Salvia hispanica]	2	2	5	11.97	1.05	0.07	0.926006	0.989106	18.27	12.66	11.85	3	3	2	2	2	2	2	2
XP_047949988.1	low-temperature-induced cysteine proteinase-like [Salvia hispanica]	1	1	4	11.94	0.658	-0.6	0.180851	0.626542	16.36	10.28	12.98	2	3		1	1	1	1	1
XP_047969450.1	serine-threonine kinase receptor-associated protein-like [Salvia hispanica]	4	4	7	11.79	1.049	0.07	0.929189	0.989115	22.46	11.62	19.37	3	3	3	3	3	3	3	3
XP_047981401.1	mitochondrial phosphate carrier protein 3, mitochondrial [Salvia hispanica]	2	2	7	11.75	1.702	0.77	0.116229	0.474194	20.19	9.46	8.03	3	3	2	2	2	1	1	1
XP_047973348.1	SEED MATURATION PROTEIN 1 [Salvia hispanica]	2	2	5	11.72	0.625	-0.68	0.134372	0.527906	70.03	22.67	56	3	3	2	1	2	1	1	1
XP_047963470.1	dihydroorotate dehydrogenase (quinone), mitochondrial [Salvia hispanica]	2	2	5	11.71	0.636	-0.65	0.148872	0.555282	34.4	13.55	7.06	3	2	2	2	2	1		1
XP_047943972.1	pyrophosphate-energized vacuolar membrane proton pump [Salvia hispanica]	3	3	4	11.68	1.236	0.31	0.554581	0.918883	38.9	14.01	24.13	3	3	3	3	3	2	2	2
XP_047963997.1	60S ribosomal protein L21-1-like [Salvia hispanica]	3	3	6	11.61	0.507	-0.98	0.0323808	0.197571	48.45	18.27	33.18	3	3	3	3	3	3	3	3
XP_047975229.1	serine carboxypeptidase-like 42 isoform X1 [Salvia hispanica]	1	1	6	11.6	1.199	0.26	0.618014	0.946539	17.92	8.75	15.56	3	3	1	1	1	1	1	1
XP_047969963.1	cystathionine beta-lyase, chloroplastic-like isoform X1 [Salvia hispanica]	3	3	6	11.57	1.183	0.24	0.647449	0.948292	17.09	21.63	10.72	3	3	2	2	2	1	1	1
XP_047940342.1	mRNA-decapping enzyme-like protein isoform X1 [Salvia hispanica]	2	2	7	11.55	1.137	0.19	0.737583	0.9606	11.31	10.74	5.71	2	3	1	1		2	2	2
XP_047956062.1	ribose-phosphate pyrophosphokinase 1-like isoform X1 [Salvia hispanica]	2	2	5	11.54	0.775	-0.37	0.401288	0.890601	22.91	24.09	18.97	3	3	1	1	1	1	1	1
XP_047959367.1	uncharacterized GPI-anchored protein At3g06035-like [Salvia hispanica]	1	1	5	11.47	1.995	1	0.0396137	0.235379	15.53	14.58	22.13	3	3	1	1	1	1	1	1
XP_047978249.1	macro domain-containing protein VPA0103 [Salvia hispanica]	3	3	5	11.44	0.793	-0.33	0.442113	0.892167	34.58	29.89	27.25	3	3	2	3	3	2	3	3
XP_047950576.1	external alternative NAD(P)H-ubiquinone oxidoreductase B2, mitochondrial-like [Salvia hispanica]	3	3	12	11.39	1.578	0.66	0.180222	0.625422	21.97	3.85	10.63	3	3	2	2	2	2	2	2
XP_047944971.1	probable NADH dehydrogenase [ubiquinone] 1 alpha subcomplex subunit 5, mitochondrial [Salvia hispanica]	2	2	4	11.36	1.862	0.9	0.064835	0.328027	12.08	10.87	6.19	3	2	2	2	2	1		1
XP_047948133.1	galactinol synthase 2-like [Salvia hispanica]	2	2	5	11.25	1.458	0.54	0.272537	0.778024	19.69	23.15	11.76	3	3	2	2	2	1	1	1
XP_047953297.1	far upstream element-binding protein 1-like [Salvia hispanica]	1	1	5	11.24	0.914	-0.13	0.739153	0.9606	31.75	26.51	13.09	3	3	1	1	1	1	1	1
XP_047970605.1	ABC transporter E family member 2 isoform X1 [Salvia hispanica]	5	5	9	11.16	1.558	0.64	0.193614	0.645591	23.18	4.82	18.43	3	3	4	4	3	3	3	3
XP_047979212.1	uncharacterized protein LOC125221132 [Salvia hispanica]	1	1	5	11.12	1.178	0.24	0.657095	0.948984	19.33	5.61	25.9	3	3	1	1	1	1	1	1
XP_047943485.1	argininosuccinate lyase, chloroplastic [Salvia hispanica]	3	3	7	11.03	1.711	0.78	0.11225	0.459799	13.72	6.92	3.18	3	3	3	3	3	2	2	2
XP_047951432.1	NADH dehydrogenase [ubiquinone] 1 alpha subcomplex subunit 13-B [Salvia hispanica]	1	1	7	11.01	1.047	0.07	0.933575	0.98972	22.01	14.23	18	3	3	1	1	1	1	1	1
XP_047974484.1	allene oxide cyclase, chloroplastic-like [Salvia hispanica]	4	4	10	10.98	0.944	-0.08	0.81583	0.975248	37.14	21.82	14.91	3	3	4	4	4	4	3	4
XP_047953475.1	peptide-N4-(N-acetyl-beta-glucosaminyl)asparagine amidase A-like [Salvia hispanica]	1	1	4	10.93	0.74	-0.43	0.327692	0.835657	18.52	31.24	23.72	3	3	1	1	1	1	1	1
XP_047971821.1	cytochrome b-c1 complex subunit Rieske-4, mitochondrial-like [Salvia hispanica]	3	3	5	10.93	2.021	1.02	0.0359118	0.218463	32.26	24.36	11.62	3	3	3	3	2	2	2	2
XP_047983157.1	actin-11-like [Salvia hispanica]	1	1	6	10.84	1.214	0.28	0.591379	0.939898	15.31	6.04	18.3	3	3	1	1	1	1	1	1
XP_047971496.1	ankyrin repeat domain-containing protein 2B-like [Salvia hispanica]	3	3	9	10.81	0.808	-0.31	0.477364	0.893928	32	15.86	21.84	3	3	3	3	3	1	2	2
XP_047958498.1	40S ribosomal protein S24-1 [Salvia hispanica]	2	2	6	10.8	0.824	-0.28	0.516163	0.915865	36.73	13.94	31.9	3	3	2	2	2	2	2	2
XP_047937695.1	multiple inositol polyphosphate phosphatase 1 [Salvia hispanica]	4	4	6	10.78	0.955	-0.07	0.841868	0.97755	18.69	31.19	10.3	3	3	3	3	4	4	4	4
XP_047982838.1	phosphoinositide phospholipase C 6-like isoform X1 [Salvia hispanica]	1	1	5	10.75	1.427	0.51	0.302736	0.814149	19.56	7.1	25.32	3	3	1	1	1	1	1	1
XP_047975140.1	serine/threonine-protein phosphatase BSL3-like isoform X1 [Salvia hispanica]	2	1	5	10.65	0.933	-0.1	0.78755	0.964501	19.23	20.62	17.98	2	2	1	1		1		1
XP_047959974.1	uncharacterized protein LOC125205194 [Salvia hispanica]	1	1	5	10.61	1.003	0	0.961533	0.99434	46.06	13.79	49.35	3	3	1	1	1	1	1	1
XP_047961029.1	mannosylglycoprotein endo-beta-mannosidase-like [Salvia hispanica]	5	5	8	10.6	1.294	0.37	0.46373	0.892167	48	46.55	9.61	3	3	3	5	4	3	3	2
XP_047969300.1	long chain acyl-CoA synthetase 4-like [Salvia hispanica]	2	2	4	10.57	0.93	-0.1	0.780241	0.964501	49.21	5.82	27.5	3	3	2	2	2	1	2	2
XP_047976285.1	sm-like protein LSM3A [Salvia hispanica]	2	2	8	10.54	0.715	-0.48	0.278484	0.78406	16.6	5.05	15.28	3	3	2	2	2	2	2	2
XP_047943698.1	superoxide dismutase [Fe], chloroplastic-like [Salvia hispanica]	2	2	7	10.51	1.211	0.28	0.597577	0.942315	21.97	4.89	16.77	3	3	2	2	2	2	2	2
XP_047953713.1	protein PHOSPHATE-INDUCED 1-like [Salvia hispanica]	1	1	5	10.51	0.996	-0.01	0.944893	0.992423	31.17	25.44	17.5	3	3	1	1	1	1	1	1
XP_047938762.1	NADH dehydrogenase [ubiquinone] 1 beta subcomplex subunit 9-like [Salvia hispanica]	4	4	9	10.44	1.113	0.16	0.786043	0.964501	21.91	7.02	11.7	3	3	3	3	3	3	3	3
XP_047945308.1	3-oxoacyl-[acyl-carrier-protein] synthase I, chloroplastic-like [Salvia hispanica]	3	2	8	10.44	1.079	0.11	0.86024	0.979982	24.01	3.81	11.04	3	3	2	2	2	2	2	2
XP_047942140.1	60S ribosomal protein L27a-3-like [Salvia hispanica]	2	2	6	10.4	0.529	-0.92	0.0447962	0.25648	42.32	18.82	21.67	3	3	2	2	2	2	2	2
XP_047969339.1	transcription initiation factor TFIID subunit 15b [Salvia hispanica]	2	2	6	10.27	1.253	0.33	0.526623	0.918883	17.17	11.35	12.74	3	3	2	2	2	1	1	1
XP_047971861.1	asparagine synthetase [glutamine-hydrolyzing] [Salvia hispanica]	3	1	7	10.26	100	6.64	1e-17	1.01188e-16		16.66		2			1	1
XP_047939159.1	40S ribosomal protein S25 [Salvia hispanica]	1	1	4	10.21	0.897	-0.16	0.696586	0.9606	10.77	10.94	3.09	3	3	1	1	1	1	1	1
XP_047958411.1	peptidyl-prolyl cis-trans isomerase CYP19-3-like [Salvia hispanica]	2	2	4	10.14	2.319	1.21	0.0117975	0.0806491	17.95	3.46	9.84	3	2	2	2	2		1	1
XP_047947872.1	malate synthase, glyoxysomal-like isoform X1 [Salvia hispanica]	3	2	5	10.11	1.318	0.4	0.430297	0.892167	11.8	13.41	8.44	3	2	2	2	2	1		1
XP_047958836.1	60S ribosomal protein L28-1-like [Salvia hispanica]	3	3	7	10.03	0.838	-0.26	0.548401	0.918883	20.93	10.19	9.15	3	3	3	3	3	3	3	3
XP_047960926.1	NADH dehydrogenase [ubiquinone] flavoprotein 1, mitochondrial [Salvia hispanica]	3	3	6	9.89	1.246	0.32	0.538111	0.918883	25.83	10.12	14.07	3	3	3	3	3	3	3	3
XP_047945263.1	endo-1,3;1,4-beta-D-glucanase-like [Salvia hispanica]	3	3	5	9.88	1.587	0.67	0.175068	0.619825	33.75	60.65	10.04	3	3	3	3	3	3	3	3
XP_047966636.1	annexin D7-like [Salvia hispanica]	2	2	7	9.86	1.04	0.06	0.949585	0.992815	19.02	13.01	7.08	3	3	2	2	1	2	2	2
XP_047972088.1	signal recognition particle subunit SRP72-like [Salvia hispanica]	3	3	6	9.83	0.719	-0.48	0.285359	0.79615	66.22	34.68	66.93	3	3	2	2	2	1	2	2
XP_047981369.1	prolyl endopeptidase-like [Salvia hispanica]	1	1	5	9.8	1.063	0.09	0.896423	0.982803	25.7	9.77	21.18	3	3	1	1	1	1	1	1
XP_047940934.1	hsp70-Hsp90 organizing protein 1-like [Salvia hispanica]	4	3	6	9.8	0.892	-0.16	0.684089	0.95686	19.55	23.8	16.7	3	3	2	3	3	3	2	3
XP_047961604.1	non-specific lipid-transfer protein 2-like [Salvia hispanica]	1	1	4	9.72	0.9	-0.15	0.704079	0.9606	7.22	16.29	2.75	3	3	1	1	1	1	1	1
XP_047978688.1	formin-like protein 13 [Salvia hispanica]	2	2	4	9.69	0.807	-0.31	0.475599	0.893928	10.99	6.3	12.39	3	3	2	2	2	1	1	1
XP_047957481.1	serine/threonine-protein phosphatase BSL1-like isoform X1 [Salvia hispanica]	2	1	5	9.69
XP_047974310.1	polyadenylate-binding protein RBP45-like [Salvia hispanica]	1	1	4	9.63	1.3	0.38	0.455902	0.892167	23.1	21.65	3.51	3	2	1	1	1		1	1
XP_047982044.1	probable polygalacturonase [Salvia hispanica]	2	2	5	9.6	0.689	-0.54	0.229958	0.712114	24.5	58.42	4.87	3	3	1	2	2	2	2	2
XP_047952614.1	pyridine nucleotide-disulfide oxidoreductase domain-containing protein 2 isoform X1 [Salvia hispanica]	3	3	9	9.59	1.525	0.61	0.216593	0.685319	25.34	9.02	10	3	3	3	3	3	3	3	3
XP_047955951.1	probable mannitol dehydrogenase 1 [Salvia hispanica]	3	3	7	9.58	1.612	0.69	0.160058	0.586482	51.43	63.66	27.12	3	3	1	2	2	1	1	1
XP_047981893.1	eukaryotic translation initiation factor 2 subunit alpha homolog [Salvia hispanica]	3	1	9	9.49	1.047	0.07	0.934383	0.98972	45.72	21.6	61.29	3	3	1	1	1	1	1	1
XP_047951158.1	1,2-dihydroxy-3-keto-5-methylthiopentene dioxygenase 2 [Salvia hispanica]	3	3	5	9.49	1.243	0.31	0.54331	0.918883	17.67	7.4	23.73	3	3	2	2	2	1	2	2
XP_047938512.1	uncharacterized protein LOC125186206 [Salvia hispanica]	1	1	4	9.46	0.845	-0.24	0.567039	0.922793	10.12	4.93	8.41	3	3	1	1	1	1	1	1
XP_047945571.1	grpE protein homolog 2, mitochondrial-like [Salvia hispanica]	3	3	7	9.45	1.057	0.08	0.911333	0.983508	20.7	11.47	6.91	3	3	3	2	3	2	2	2
XP_047949828.1	glycolate oxidase 1-like [Salvia hispanica]	2	2	5	9.42	0.745	-0.43	0.336337	0.845476	19.5	9.62	22.05	3	3	1	1	1	2	2	2
XP_047947588.1	flowering locus K homology domain-like [Salvia hispanica]	2	2	4	9.41	1.335	0.42	0.40851	0.890601	31.61	28.74	8.14	3	3	1	1	1	1	1	1
XP_047971944.1	ABC transporter F family member 3 [Salvia hispanica]	3	3	8	9.41	1.579	0.66	0.17975	0.625397	40.07	24.71	60.23	3	3	3	3	3	1	2	2
XP_047971842.1	uncharacterized protein LOC125214749 [Salvia hispanica]	2	2	10	9.4	1.75	0.81	0.0975029	0.421344	15.92	2.66	12.28	3	3	2	2	2	2	2	2
XP_047946639.1	eukaryotic translation initiation factor 3 subunit K-like [Salvia hispanica]	2	2	5	9.39	1.53	0.61	0.2134	0.681477	32.22	7.34	25.15	3	3	2	2	2	2	2	2
XP_047943597.1	40S ribosomal protein S12-like [Salvia hispanica]	1	1	5	9.36	1.198	0.26	0.620271	0.946539	38.1	26.6	30.13	3	3	1	1	1	1	1	1
XP_047954588.1	RGG repeats nuclear RNA binding protein A-like [Salvia hispanica]	3	1	10	9.12	0.998	0	0.949124	0.992815	28.7	13.94	29.44	3	3	1	1	1	1	1	1
XP_047957668.1	erlin-2-B isoform X1 [Salvia hispanica]	3	3	7	9.1	1.06	0.08	0.902986	0.982803	24.83	15.89	15.28	3	3	3	3	3	2	2	2
XP_047946907.1	acetate--CoA ligase CCL3-like [Salvia hispanica]	1	1	7	9.02	1.353	0.44	0.385331	0.890601	14.36	11.88	13.66	3	3	1	1	1	1	1	1
XP_047950510.1	vesicle-fusing ATPase-like [Salvia hispanica]	1	1	5	8.96	1.333	0.41	0.410558	0.890601	8.62	10.75	13.81	3	3	1	1	1	1	1	1
XP_047972781.1	uncharacterized protein LOC125215417 [Salvia hispanica]	3	3	11	8.94	1.889	0.92	0.0586087	0.304825	41.58	7.08	30.99	3	3	3	3	3	2	2	1
XP_047981778.1	probable methylenetetrahydrofolate reductase [Salvia hispanica]	1	1	4	8.94	1.43	0.52	0.299636	0.814149	19.38	14.81	13.05	3	3	1	1	1	1	1	1
XP_047972086.1	cysteine--tRNA ligase 2, cytoplasmic-like [Salvia hispanica]	3	3	4	8.89	100	6.64	1e-17	1.01188e-16		27.87		3		2	3	2
XP_047959805.1	uncharacterized protein LOC125205051 [Salvia hispanica]	1	1	6	8.8	1.028	0.04	0.977864	0.99554	22.04	4.44	19.21	3	3	1	1	1	1	1	1
XP_047973281.1	26S proteasome non-ATPase regulatory subunit 8 homolog A-like [Salvia hispanica]	4	4	8	8.8	1.332	0.41	0.412232	0.891642	39.83	23.57	35.16	3	3	3	3	3	1	1	1
XP_047972248.1	protein BOLA2 [Salvia hispanica]	1	1	4	8.71	1.43	0.52	0.299005	0.814149	5.44	5.06	5.32	3	2	1	1	1		1	1
XP_047939295.1	ribonuclease 2-like isoform X1 [Salvia hispanica]	1	1	5	8.7	0.483	-1.05	0.0222339	0.144998	17.44	20.58	12.9	3	2	1	1	1	1		1
XP_047981574.1	lysophospholipid acyltransferase LPEAT1-like isoform X1 [Salvia hispanica]	1	1	4	8.65	1.701	0.77	0.116776	0.474534	34.92	30.76	38.49	3	2	1	1	1	1	1
XP_047961335.1	probable nucleolar protein 5-2 [Salvia hispanica]	3	1	7	8.62	1.361	0.44	0.375524	0.886341	57.7	54.63	19.66	3	3	1	1	1	1	1	1
XP_047955036.1	ras-related protein RABF1 [Salvia hispanica]	2	1	4	8.57	1.781	0.83	0.0872933	0.401136	16.06	14.31	21.68	3	3	1	1	1	1	1	1
XP_047971333.1	sulfite reductase 1 [ferredoxin], chloroplastic-like [Salvia hispanica]	3	3	4	8.56	0.83	-0.27	0.52874	0.918883	57.16	11.24	26.67	3	3	3	2	3	2	2	2
XP_047955228.1	glucosidase 2 subunit beta [Salvia hispanica]	1	1	5	8.56	0.787	-0.35	0.429034	0.892167	14.16	11.09	5.43	3	3	1	1	1	1	1	1
XP_047975028.1	carbamoyl-phosphate synthase large chain, chloroplastic-like [Salvia hispanica]	4	4	5	8.53	1.316	0.4	0.433655	0.892167	41.63	9.55	4.21	3	3	3	3	3	2	2	2
XP_047960313.1	universal stress protein PHOS34-like [Salvia hispanica]	2	2	4	8.53	1.872	0.9	0.0625399	0.319909	14.4	10.25	8.57	3	3	2	2	2	1	1	1
XP_047957931.1	uncharacterized protein LOC125203591 [Salvia hispanica]	2	2	5	8.52	1.176	0.23	0.660582	0.948984	55.53	10.95	49.44	3	2	2	2	2		1	1
XP_047966776.1	acyl-CoA-binding protein-like [Salvia hispanica]	2	2	9	8.49	1.177	0.24	0.658127	0.948984	29	12.68	18.9	3	3	2	2	2	2	2	2
XP_047982148.1	ras-related protein RABA2a [Salvia hispanica]	2	2	5	8.48	1.575	0.66	0.182341	0.628036	11.88	4.75	16.03	3	3	2	2	2	1	1	1
XP_047973007.1	developmentally-regulated G-protein 3 [Salvia hispanica]	4	4	4	8.47	1.162	0.22	0.688301	0.959678	38.44	15.93	44.91	3	3	4	4	4	1	2	1
XP_047981071.1	importin subunit alpha-2-like [Salvia hispanica]	5	2	7	8.44	1.373	0.46	0.360902	0.86657	49.01	18.58	47.45	3	3	2	2	2	1	1	1
XP_047977209.1	annexin Gh1-like [Salvia hispanica]	2	1	4	8.38	100	6.64	1e-17	1.01188e-16		14.01		3		1	1	1
XP_047941554.1	4-hydroxy-tetrahydrodipicolinate synthase, chloroplastic-like isoform X1 [Salvia hispanica]	1	1	4	8.35	1.353	0.44	0.384725	0.890601	31.88	29.2	12.6	3	3	1	1	1	1	1	1
XP_047981153.1	pentatricopeptide repeat-containing protein At1g80270, mitochondrial-like [Salvia hispanica]	2	2	5	8.33	100	6.64	1e-17	1.01188e-16		22.69		3		1	2	2
XP_047953169.1	WD-40 repeat-containing protein MSI4-like [Salvia hispanica]	2	2	4	8.32	1.037	0.05	0.956811	0.99434	19.92	16.4	24.25	3	3	1	1	1	1	1	1
XP_047941694.1	peroxisomal and mitochondrial division factor 2-like [Salvia hispanica]	3	3	7	8.29	0.851	-0.23	0.581047	0.932962	28.24	3.43	27.58	3	2	3	3	3	1	1
XP_047960897.1	40S ribosomal protein S12-like [Salvia hispanica]	1	1	3	8.21	1.341	0.42	0.40064	0.890601	30.97	25.04	17.47	3	3	1	1	1	1	1	1
XP_047983262.1	dihydroorotase, mitochondrial [Salvia hispanica]	2	2	7	8.21	0.754	-0.41	0.355766	0.860483	24.02	10.08	11.2	3	3	2	2	2	1	2	2
XP_047963365.1	norbelladine synthase-like [Salvia hispanica]	2	2	5	8.18	1.635	0.71	0.147611	0.552595	59.88	13.1	67.96	3	3	2	2	2	1	2	2
XP_047961994.1	transmembrane emp24 domain-containing protein p24delta3-like, partial [Salvia hispanica]	2	2	5	8.17	1.579	0.66	0.179909	0.625397	33.18	5.46	36.39	3	3	2	2	2	2	2	1
XP_047960467.1	serine/arginine-rich splicing factor SR34A-like isoform X1 [Salvia hispanica]	1	1	4	8.12	1.233	0.3	0.559691	0.918883	41.08	25.7	46.16	3	3	1	1	1	1	1	1
XP_047943040.1	60S ribosomal protein L32-1-like [Salvia hispanica]	2	2	3	8.11	0.319	-1.65	0.000370779	0.00318434	15.19	4.31	3.51	3	3	2	2	2	2	2	2
XP_047960354.1	peroxiredoxin-2F, mitochondrial [Salvia hispanica]	2	2	4	8.09	1.279	0.35	0.486949	0.893928	10.17	7.02	7.82	3	3	1	1	1	1	1	1
XP_047966835.1	vacuolar protein sorting-associated protein 29 [Salvia hispanica]	2	2	4	8.06	1.274	0.35	0.493957	0.895078	26.02	15.07	9.97	3	3	2	2	2	2	2	2
XP_047975950.1	macrophage migration inhibitory factor homolog isoform X1 [Salvia hispanica]	1	1	3	8.01	1.425	0.51	0.304483	0.814149	32.12	15.08	30.95	3	3	1	1	1	1	1	1
XP_047950502.1	ribose-phosphate pyrophosphokinase 4-like [Salvia hispanica]	3	3	6	8	0.92	-0.12	0.75304	0.9606	32.33	15.64	60.55	3	3	3	3	3	3	2	2
XP_047970266.1	NHP2-like protein 1 [Salvia hispanica]	2	2	5	7.98	0.878	-0.19	0.648	0.948292	17.27	1.94	18.26	3	3	2	2	2	2	2	2
XP_047979801.1	epoxide hydrolase A-like [Salvia hispanica]	2	2	5	7.97	1.593	0.67	0.171221	0.616576	30.14	2.29	24.04	3	3	2	2	2	1	1	1
XP_047974785.1	pentatricopeptide repeat-containing protein At4g35850, mitochondrial [Salvia hispanica]	2	2	4	7.95	1.346	0.43	0.393467	0.890601	12.47	11.56	5.67	3	2	2	2	2	1	1
XP_047958451.1	glutathione S-transferase-like [Salvia hispanica]	2	2	6	7.95	0.927	-0.11	0.77212	0.964501	20.44	10.6	13.26	3	3	2	2	2	2	2	2
XP_047956302.1	pre-mRNA-processing factor 19-like [Salvia hispanica]	2	2	5	7.93						8.23	1.76	2	2	1		1	1	1
XP_047973060.1	mogroside IE synthase-like [Salvia hispanica]	1	1	5	7.89	1.238	0.31	0.551412	0.918883	12.11	12.58	16.98	3	3	1	1	1	1	1	1
XP_047948673.1	epoxide hydrolase A-like [Salvia hispanica]	1	1	4	7.82	100	6.64	1e-17	1.01188e-16		11.32		3		1	1	1
XP_047943454.1	eukaryotic translation initiation factor 2 subunit beta [Salvia hispanica]	2	2	8	7.73	1.034	0.05	0.965029	0.99434	15.96	1.9	6.22	3	3	2	2	2	2	2	2
XP_047962951.1	nodulin-related protein 2-like [Salvia hispanica]	1	1	5	7.67	0.779	-0.36	0.409735	0.890601	24.67	9.85	22.86	3	3	1	1	1	1	1	1
XP_047947574.1	perakine reductase-like [Salvia hispanica]	2	2	3	7.64	0.656	-0.61	0.177958	0.623328	17.39	14.58	9.67	3	3	1	1	1	2	2	1
XP_047967531.1	uncharacterized protein LOC125211681 [Salvia hispanica]	2	2	4	7.59	0.92	-0.12	0.754505	0.9606	12.79	34.9	13.68	3	3	2	2	1	1	1	1
XP_047954586.1	DEAD-box ATP-dependent RNA helicase 37-like [Salvia hispanica]	3	1	5	7.56
XP_047972913.1	monodehydroascorbate reductase, chloroplastic/mitochondrial [Salvia hispanica]	3	3	7	7.56	0.892	-0.16	0.684407	0.95686	26.37	12.35	7.34	3	3	3	3	3	3	3	3
XP_047953127.1	phenylalanine--tRNA ligase beta subunit, cytoplasmic-like [Salvia hispanica]	4	4	10	7.34	1.075	0.1	0.868855	0.979982	16.57	1.12	8.25	3	3	3	3	3	3	3	3
XP_047973538.1	SNF1-related protein kinase regulatory subunit gamma-1-like [Salvia hispanica]	2	2	4	7.31	1.499	0.58	0.236774	0.720189	33.69	9.59	32.19	3	2	2	2	2	1	1
XP_047971786.1	monothiol glutaredoxin-S17 [Salvia hispanica]	1	1	4	7.28	1.158	0.21	0.695049	0.9606	18.04	17.15	14.68	2	3	1		1	1	1	1
XP_047948210.1	proton pump-interactor 1-like [Salvia hispanica]	3	3	8	7.27	1.723	0.78	0.107855	0.451755	8.73	7.95	7.9	3	3	3	3	3	1	1	1
XP_047975565.1	MFP1 attachment factor 1-like [Salvia hispanica]	1	1	3	7.25	100	6.64	1e-17	1.01188e-16		14.5		2			1	1
XP_047963152.1	BAG family molecular chaperone regulator 7-like [Salvia hispanica]	2	2	4	7.2	0.753	-0.41	0.353139	0.860483	85.16	12.47	13.08	3	3	2	2	2	2	2	2
XP_047951151.1	ADP-ribosylation factor 1 [Salvia hispanica]	2	2	4	7.18	100	6.64	1e-17	1.01188e-16		12.23		3		2	2	2
XP_047937683.1	subtilisin-like protease SBT3.3 [Salvia hispanica]	1	1	5	7.17	1.337	0.42	0.404927	0.890601	13.45	13.11	6.06	3	3	1	1	1	1	1	1
XP_047939394.1	inositol-3-phosphate synthase [Salvia hispanica]	1	1	6	7.15	0.793	-0.33	0.443484	0.892167	17.09	12.95	11.03	3	3	1	1	1	1	1	1
XP_047969632.1	10 kDa chaperonin, mitochondrial-like [Salvia hispanica]	1	1	3	7.14	0.961	-0.06	0.857588	0.979982	20.29	20.21	8.2	3	3	1	1	1	1	1	1
XP_047941432.1	transmembrane 9 superfamily member 11-like [Salvia hispanica]	1	1	5	7.07	0.793	-0.33	0.443513	0.892167	29.58	21.32	21.68	3	3	1	1	1	1	1	1
XP_047969656.1	8-hydroxygeraniol dehydrogenase-like isoform X4 [Salvia hispanica]	1	1	3	6.93	100	6.64	1e-17	1.01188e-16		21.99		3		1	1	1
XP_047949302.1	lectin CPL-like [Salvia hispanica]	1	1	3	6.89	0.866	-0.21	0.618785	0.946539	26.38	22.28	23.19	3	3	1	1	1	1	1	1
XP_047982383.1	pyruvate kinase isozyme A, chloroplastic [Salvia hispanica]	5	5	8	6.83	1.31	0.39	0.441117	0.892167	39.82	7.41	22.31	3	3	4	4	4	4	4	4
XP_047944496.1	polyadenylate-binding protein 1 [Salvia hispanica]	1	1	3	6.8	0.892	-0.16	0.684248	0.95686	5.64	5.77	0.33	3	3	1	1	1	1	1	1
XP_047963914.1	probable protein disulfide-isomerase A6 [Salvia hispanica]	3	1	6	6.75	2.364	1.24	0.00994132	0.0688815	3.53	3.69	1.66	3	2	1	1	1	1	1
XP_047958492.1	60S ribosomal protein L26-1 [Salvia hispanica]	2	2	3	6.74	0.677	-0.56	0.209808	0.680709	33.18	14.12	28.54	3	3	1	1	1	1	1	1
XP_047948151.1	bifunctional dTDP-4-dehydrorhamnose 3,5-epimerase/dTDP-4-dehydrorhamnose reductase [Salvia hispanica]	3	3	4	6.73	0.794	-0.33	0.445434	0.892167	18.62	5.72	1.83	3	3	3	3	3	3	3	3
XP_047942180.1	leucine aminopeptidase-like [Salvia hispanica]	2	2	3	6.65	1.978	0.98	0.042142	0.246109	40.05	7.44	38.13	3	2	2	2	2		1	1
XP_047971538.1	diphosphomevalonate decarboxylase 2 [Salvia hispanica]	2	2	6	6.57	0.965	-0.05	0.867535	0.979982	14.46	6.95	13.9	3	3	2	2	2	1	1	1
XP_047965860.1	60S ribosomal protein L35a-3-like [Salvia hispanica]	1	1	2	6.51	0.353	-1.5	0.00115772	0.00946548	12.07	6.59	11.8	3	3	1	1	1	1	1	1
XP_047972897.1	THO complex subunit 4D-like isoform X1 [Salvia hispanica]	1	1	6	6.51	0.749	-0.42	0.345654	0.851226	34.4	5.12	32.11	3	3	1	1	1	1	1	1
XP_047942739.1	transcription factor Pur-alpha 1 isoform X2 [Salvia hispanica]	3	3	4	6.49	0.684	-0.55	0.22237	0.698556	11.94	15.2	11.05	3	3	3	3	3	3	3	2
XP_047940244.1	cytochrome b-c1 complex subunit 8-like [Salvia hispanica]	1	1	3	6.48	1.292	0.37	0.467034	0.892167	13.45	18.26	13.12	3	3	1	1	1	1	1	1
XP_047982961.1	proline--tRNA ligase, cytoplasmic-like [Salvia hispanica]	3	3	7	6.46	1.531	0.61	0.212822	0.681477	17.82	14.52	5.7	3	3	2	2	2	2	2	2
XP_047970338.1	branched-chain-amino-acid aminotransferase-like protein 1 [Salvia hispanica]	5	4	13	6.45	1.373	0.46	0.361212	0.86657	50.91	12.15	31.13	3	3	4	4	4	4	3	3
XP_047948187.1	26S proteasome non-ATPase regulatory subunit 1 homolog A-like [Salvia hispanica]	2	1	3	6.44	100	6.64	1e-17	1.01188e-16		22.35		3		1	1	1
XP_047956291.1	V-type proton ATPase subunit C-like [Salvia hispanica]	3	3	10	6.36	1.131	0.18	0.749897	0.9606	36.97	14.47	1.28	3	3	3	3	3	2	2	2
XP_047974042.1	DNA-directed RNA polymerases II, IV and V subunit 3-like [Salvia hispanica]	1	1	3	6.33	100	6.64	1e-17	1.01188e-16		22.54		3		1	1	1
XP_047975189.1	tryptophan--tRNA ligase, cytoplasmic [Salvia hispanica]	2	2	5	6.33	0.542	-0.88	0.0528868	0.288268	25.92	23.28	11.58	3	3	1	1	1	1	1	1
XP_047979843.1	probable eukaryotic translation initiation factor 5-2 [Salvia hispanica]	2	2	3	6.26	1.506	0.59	0.231333	0.712114	22.65	4.28	38.82	3	3	2	2	2	1	1	1
XP_047955347.1	vacuolar protein sorting-associated protein 35A-like [Salvia hispanica]	2	2	4	6.2	100	6.64	1e-17	1.01188e-16		8.74		3		2	2	2
XP_047970306.1	dihydrolipoyllysine-residue acetyltransferase component 1 of pyruvate dehydrogenase complex, mitochondrial [Salvia hispanica]	2	2	6	6.16	100	6.64	1e-17	1.01188e-16		11.12		3		2	2	2
XP_047974562.1	clathrin light chain 1-like [Salvia hispanica]	1	1	3	6.12	0.989	-0.02	0.926341	0.989106	17.98	16.27	0.39	3	2	1	1	1	1	1
XP_047973191.1	ubiquitin-conjugating enzyme E2 7 [Salvia hispanica]	1	1	3	6.06	1.808	0.85	0.0791888	0.379957	12.81	3.86	13.49	3	3	1	1	1	1	1	1
XP_047959451.1	uncharacterized protein LOC125204766 [Salvia hispanica]	1	1	3	6.04	1.095	0.13	0.825386	0.975754	21.71	18.07	17.12	3	3	1	1	1	1	1	1
XP_047957514.1	putative cytochrome c oxidase subunit 5b-like [Salvia hispanica]	2	2	3	6.01	1.454	0.54	0.276595	0.78406	49.76	26.31	32.2	3	3	2	1	2	2	2	1
XP_047954987.1	U2 small nuclear ribonucleoprotein B'' [Salvia hispanica]	1	1	5	5.89	0.73	-0.45	0.307817	0.814149	28.97	23.28	2.49	3	2	1	1	1	1		1
XP_047976047.1	syntaxin-71-like [Salvia hispanica]	1	1	3	5.89	2.124	1.09	0.0244663	0.154349	21.98	9.73	18.26	3	3	1	1	1	1	1	1
XP_047945411.1	NADH-cytochrome b5 reductase-like protein [Salvia hispanica]	3	3	7	5.88	1.099	0.14	0.816845	0.975248	7.22	7.82	3.2	3	3	3	3	3	2	2	2
XP_047948117.1	DNA damage-repair/toleration protein DRT102-like [Salvia hispanica]	1	1	3	5.86	0.909	-0.14	0.725413	0.9606	9.94	4.08	21.09	3	3	1	1	1	1	1	1
XP_047938163.1	isoflavone reductase-like protein [Salvia hispanica]	2	1	6	5.86	100	6.64	1e-17	1.01188e-16		23.27		2			1	1
XP_047967261.1	tropinone reductase-like 3 [Salvia hispanica]	1	1	3	5.85	0.904	-0.15	0.712772	0.9606	7.72	6.36	9.78	3	3	1	1	1	1	1	1
XP_047947570.1	ribonuclease 2 [Salvia hispanica]	1	1	3	5.84	2.004	1	0.0383242	0.229333	35.98	38.25	22.1	3	3	1	1	1	1	1	1
XP_047977549.1	uncharacterized protein LOC125219576 isoform X1 [Salvia hispanica]	1	1	2	5.82	0.595	-0.75	0.0989134	0.42564	48.12	27.47	56.9	2	3		1	1	1	1	1
XP_047965993.1	protein FAM98A-like [Salvia hispanica]	2	2	4	5.8	1.071	0.1	0.879692	0.979982	21.05	18.42	15.96	3	3	1	1	1	1	1	1
XP_047974517.1	angio-associated migratory cell protein [Salvia hispanica]	1	1	4	5.79	0.837	-0.26	0.547214	0.918883	31.44	30.85	8.61	3	3	1	1	1	1	1	1
XP_047963507.1	desiccation-related protein PCC13-62-like [Salvia hispanica]	1	1	3	5.75
XP_047969735.1	ER membrane protein complex subunit 7 homolog [Salvia hispanica]	1	1	3	5.75	100	6.64	1e-17	1.01188e-16		9.14		3		1	1	1
XP_047940209.1	chaperone protein ClpB3, chloroplastic [Salvia hispanica]	1	1	2	5.73	0.54	-0.89	0.0518883	0.286648	16.55	16.82	9.97	2	2		1	1	1	1
XP_047950165.1	ATPase GET3A [Salvia hispanica]	1	1	3	5.71	1.533	0.62	0.210855	0.681477	21.76	7.12	21.53	3	2	1	1	1	1	1
XP_047940572.1	importin-5-like [Salvia hispanica]	1	1	3	5.71	1.444	0.53	0.285508	0.79615	24.59	8.7	23.85	3	3	1	1	1	1	1	1
XP_047972341.1	protein TRI1-like [Salvia hispanica]	1	1	3	5.71	100	6.64	1e-17	1.01188e-16		7.5		3		1	1	1
XP_047938836.1	translocon-associated protein subunit alpha-like [Salvia hispanica]	1	1	2	5.68	1.783	0.83	0.0867142	0.401136	16.73	14.22	10.78	3	3	1	1	1	1	1	1
XP_047943286.1	serine/arginine-rich splicing factor RSZ22-like [Salvia hispanica]	1	1	2	5.64	0.952	-0.07	0.835377	0.975754	34.06	28.49	16.66	3	3	1	1	1	1	1	1
XP_047954509.1	anthranilate synthase alpha subunit 2, chloroplastic-like [Salvia hispanica]	2	2	7	5.64	0.817	-0.29	0.499241	0.901882	28.12	8.25	6.14	3	3	2	2	2	2	2	2
XP_047943479.1	glutamine--tRNA ligase, cytoplasmic [Salvia hispanica]	1	1	3	5.62	3.048	1.61	0.000792464	0.00666583	33.56	5.26	26.88	3	3	1	1	1	1	1	1
XP_047968803.1	coatomer subunit beta-1-like [Salvia hispanica]	4	4	4	5.6	2.255	1.17	0.0149795	0.0997333	7.79	31.49	7.64	3	2	3	2	3	1	1
XP_047970104.1	DEAD-box ATP-dependent RNA helicase 53, mitochondrial-like [Salvia hispanica]	2	2	2	5.57	1.289	0.37	0.472027	0.893641	19.45	32.9	55.59	3	3	2	2	1	2	1	2
XP_047967736.1	glutathione S-transferase DHAR2-like isoform X1 [Salvia hispanica]	2	1	7	5.54	0.871	-0.2	0.631233	0.946539	17.82	1.24	12.84	3	3	1	1	1	1	1	1
XP_047943505.1	serine carboxypeptidase II-2-like [Salvia hispanica]	1	1	4	5.52	1.007	0.01	0.972085	0.99554	21.81	21.62	23.52	3	3	1	1	1	1	1	1
XP_047973753.1	2,3-dimethylmalate lyase-like [Salvia hispanica]	1	1	3	5.49	0.752	-0.41	0.351685	0.859862	14.43	13.01	10.92	2	3	1	1		1	1	1
XP_047979048.1	universal stress protein PHOS32-like [Salvia hispanica]	2	2	3	5.48	1.494	0.58	0.241594	0.728648	25.05	16.47	40.36	3	3	2	2	2	1	2	2
XP_047939896.1	succinate dehydrogenase subunit 6, mitochondrial-like [Salvia hispanica]	1	1	3	5.44	1.858	0.89	0.0659113	0.331014	20.91	13.14	21.81	3	3	1	1	1	1	1	1
XP_047971682.1	glutamine-dependent NAD(+) synthetase [Salvia hispanica]	2	2	3	5.43	100	6.64	1e-17	1.01188e-16		23.97		3		2	2	2
XP_047940106.1	heavy metal-associated isoprenylated plant protein 39 [Salvia hispanica]	1	1	2	5.41	1.007	0.01	0.97066	0.995498	18.8	14.3	11.95	3	3	1	1	1	1	1	1
XP_047979713.1	60S ribosomal protein L23 [Salvia hispanica]	2	2	3	5.36	0.601	-0.73	0.106014	0.445989	6.21	4.39	5.04	3	3	2	2	2	2	2	2
XP_047966689.1	uncharacterized protein LOC125211055 [Salvia hispanica]	1	1	3	5.32	0.607	-0.72	0.112042	0.459799	41.09	13.94	33.17	3	3	1	1	1	1	1	1
XP_047960128.1	signal recognition particle 54 kDa protein 2 isoform X1 [Salvia hispanica]	2	2	4	5.31	100	6.64	1e-17	1.01188e-16		22.5		3		1	1	1
XP_047963891.1	NADH dehydrogenase [ubiquinone] flavoprotein 2, mitochondrial-like [Salvia hispanica]	2	1	4	5.29
XP_047973873.1	OVARIAN TUMOR DOMAIN-containing deubiquitinating enzyme 1-like [Salvia hispanica]	1	1	2	5.19	100	6.64	1e-17	1.01188e-16		4.02		3		1	1	1
XP_047970827.1	heat shock 70 kDa protein 17 [Salvia hispanica]	2	2	2	5.18	0.878	-0.19	0.648837	0.948657	19.46	6.66	15.08	3	3	2	2	2	2	2	2
XP_047954924.1	7-deoxyloganetic acid glucosyl transferase-like [Salvia hispanica]	2	2	2	5.17	100	6.64	1e-17	1.01188e-16		18.52		3		1	1	1
XP_047970684.1	fasciclin-like arabinogalactan protein 7 [Salvia hispanica]	2	2	4	5.17	0.884	-0.18	0.663917	0.948984	37.48	13.31	29.89	3	3	1	1	1	1	1	1
XP_047950681.1	26S rRNA (cytosine-C(5))-methyltransferase NOP2B-like [Salvia hispanica]	1	1	2	5.15	100	6.64	1e-17	1.01188e-16		24.63		3		1	1	1
XP_047966547.1	pyruvate kinase, cytosolic isozyme-like [Salvia hispanica]	2	2	7	5.12	0.814	-0.3	0.490316	0.893928	16.75	9.94	4.29	3	3	2	2	2	2	2	2
XP_047972549.1	15.7 kDa heat shock protein, peroxisomal-like [Salvia hispanica]	1	1	6	5.1	0.586	-0.77	0.0905463	0.411281	10.62	8.3	5.04	3	3	1	1	1	1	1	1
XP_047982752.1	pathogenesis-related leaf protein 6-like [Salvia hispanica]	1	1	2	5.08
XP_047980730.1	histidine--tRNA ligase, cytoplasmic-like [Salvia hispanica]	2	2	4	5.05	100	6.64	1e-17	1.01188e-16		1.99		3		1	1	1
XP_047966545.1	serine/threonine-protein phosphatase PP1 isozyme 2-like [Salvia hispanica]	1	1	3	5.04	1.415	0.5	0.314584	0.817039	21.78	17.72	0.97	3	2	1	1	1	1	1
XP_047939828.1	40S ribosomal protein S27-2-like [Salvia hispanica]	1	1	2	5.01	0.278	-1.85	6.82137e-05	0.000614224	40.27	41.04	15.51	2	2		1	1		1	1
XP_047940905.1	protein transport protein Sec24-like At4g32640 isoform X1 [Salvia hispanica]	1	1	2	4.94	1.236	0.31	0.55438	0.918883	2.32	7.9	1.1	3	2	1	1	1		1	1
XP_047940738.1	NADH dehydrogenase [ubiquinone] iron-sulfur protein 7, mitochondrial-like [Salvia hispanica]	1	1	2	4.85	100	6.64	1e-17	1.01188e-16		24.37		3		1	1	1
XP_047971868.1	2-hydroxyacyl-CoA lyase-like [Salvia hispanica]	2	2	2	4.83	1.276	0.35	0.490282	0.893928	42.63	18.59	27.29	3	3	1	2	2	1	1	1
XP_047947003.1	protein JOKA2 isoform X1 [Salvia hispanica]	1	1	2	4.82	1.237	0.31	0.553214	0.918883	26.33	22.36	15.67	3	3	1	1	1	1	1	1
XP_047964048.1	plastidial pyruvate kinase 2-like [Salvia hispanica]	3	3	4	4.81	100	6.64	1e-17	1.01188e-16		22.28		3		2	1	2
XP_047974657.1	BAG family molecular chaperone regulator 7-like [Salvia hispanica]	1	1	2	4.79	0.84	-0.25	0.55496	0.918883	32.89	14.09	17.49	3	3	1	1	1	1	1	1
XP_047971124.1	succinate dehydrogenase [ubiquinone] iron-sulfur subunit 3, mitochondrial [Salvia hispanica]	1	1	2	4.78	1.395	0.48	0.335559	0.845476	32.21	24.12	17.23	3	3	1	1	1	1	1	1
XP_047968282.1	mitochondrial import inner membrane translocase subunit Tim9-like [Salvia hispanica]	1	1	2	4.77	0.797	-0.33	0.452278	0.892167	19	9.17	17.21	2	3	1	1		1	1	1
XP_047941855.1	glycerol kinase [Salvia hispanica]	3	3	6	4.74	1.374	0.46	0.359769	0.86657	31.82	14.97	75.13	3	3	2	2	2	1	2	2
XP_047940779.1	thioredoxin H2-like [Salvia hispanica]	1	1	2	4.7	0.591	-0.76	0.0949495	0.419596	20.26	5.91	25.54	3	3	1	1	1	1	1	1
XP_047983756.1	non-specific lipid-transfer protein 1-like [Salvia hispanica]	1	1	2	4.66	0.738	-0.44	0.322838	0.830038	8.56	4.43	7.51	3	3	1	1	1	1	1	1
XP_047958237.1	NADH dehydrogenase [ubiquinone] iron-sulfur protein 4, mitochondrial [Salvia hispanica]	1	1	2	4.65	100	6.64	1e-17	1.01188e-16		20.24		3		1	1	1
XP_047954752.1	pleckstrin homology domain-containing protein 1 [Salvia hispanica]	1	1	2	4.65	0.592	-0.76	0.0966597	0.420367	30.72	30.72	7.09	3	3	1	1	1	1	1	1
XP_047939168.1	triacylglycerol lipase OBL1 [Salvia hispanica]	2	2	2	4.59	100	6.64	1e-17	1.01188e-16		8.78		3		2	2	2
XP_047969708.1	uncharacterized protein DDB_G0286299-like [Salvia hispanica]	2	2	6	4.59	1.334	0.42	0.409532	0.890601	39.97	28	22.76	3	3	2	2	2	2	2	2
XP_047969809.1	glutathione S-transferase-like [Salvia hispanica]	2	2	8	4.55	1.563	0.64	0.189823	0.640261	30.1	43.72	16.8	3	3	2	2	2	2	2	2
XP_047944177.1	uncharacterized protein LOC125190818 [Salvia hispanica]	1	1	6	4.53	5.176	2.37	6.43447e-07	6.26288e-06	53.85	32.75	51.72	3	2	1	1	1	1	1
XP_047939489.1	bifunctional phosphatase IMPL2, chloroplastic isoform X2 [Salvia hispanica]	2	2	4	4.53	0.763	-0.39	0.374464	0.885885	36.57	24.27	47.83	3	3	2	2	2	2	2	1
XP_047938426.1	plant UBX domain-containing protein 4-like [Salvia hispanica]	2	2	5	4.52	0.99	-0.01	0.930054	0.989115	28.59	29.53	58.72	3	3	2	1	2	2	2	1
XP_047966958.1	dicamba O-demethylase, ferredoxin component [Salvia hispanica]	1	1	2	4.46
XP_047974349.1	germin-like protein 5-1 [Salvia hispanica]	1	1	2	4.44	0.612	-0.71	0.118447	0.476585	15.15	8.3	15.74	3	3	1	1	1	1	1	1
XP_047966251.1	beta-hexosaminidase 3-like [Salvia hispanica]	1	1	2	4.44	0.791	-0.34	0.438588	0.892167	25.17	17.66	8.65	3	3	1	1	1	1	1	1
XP_047941864.1	40S ribosomal protein S11-2 [Salvia hispanica]	1	1	2	4.42	0.27	-1.89	4.74101e-05	0.00043849	21.08	27.12	10.7	3	3	1	1	1	1	1	1
XP_047953829.1	polygalacturonase inhibitor-like [Salvia hispanica]	2	2	2	4.38	0.448	-1.16	0.0119353	0.0813194	23.39	18.65	19.31	3	3	2	2	1	2	2	2
XP_047956862.1	ubiquitin-conjugating enzyme E2 36 isoform X1 [Salvia hispanica]	3	1	6	4.38	100	6.64	1e-17	1.01188e-16		11.02		3		1	1	1
XP_047966246.1	bifunctional purine biosynthesis protein PurH isoform X1 [Salvia hispanica]	2	2	2	4.35	1.817	0.86	0.0766259	0.37181	43.45	7.16	34.73	3	3	2	2	2	1	2	2
XP_047953301.1	serine hydroxymethyltransferase 3, chloroplastic-like [Salvia hispanica]	1	1	2	4.29	0.798	-0.33	0.453195	0.892167	9.71	8.29	7.47	3	3	1	1	1	1	1	1
XP_047948542.1	auxin-induced protein PCNT115-like [Salvia hispanica]	1	1	5	4.28	1.828	0.87	0.0735457	0.362235	11.25	12.57	10.8	3	3	1	1	1	1	1	1
XP_047971630.1	uncharacterized protein LOC125214585 [Salvia hispanica]	3	3	4	4.25	0.518	-0.95	0.038484	0.229333	31.55	77.36	12.93	3	3	2	2	1	1	1	1
XP_047972597.1	uncharacterized protein LOC125215270 [Salvia hispanica]	1	1	2	4.24	0.68	-0.56	0.215822	0.685001	11.87	12.87	11.12	3	3	1	1	1	1	1	1
XP_047946248.1	NADH--cytochrome b5 reductase 1 isoform X1 [Salvia hispanica]	1	1	4	4.22	1.719	0.78	0.109187	0.45178	25.92	11.17	28.17	3	3	1	1	1	1	1	1
XP_047954643.1	uncharacterized protein LOC125200874 [Salvia hispanica]	3	3	4	4.21	1.01	0.02	0.979427	0.99554	20.26	3.77	6.13	3	3	2	2	2	2	2	2
XP_047956166.1	epoxide hydrolase A-like [Salvia hispanica]	2	2	2	4.2	0.77	-0.38	0.389824	0.890601	25.58	27.6	10.95	3	3	1	1	1	1	1	1
XP_047981304.1	nudix hydrolase 3 [Salvia hispanica]	5	5	10	4.19	1.34	0.42	0.401573	0.890601	24.94	9.81	7.92	3	3	3	3	3	1	1	1
XP_047969447.1	dolichyl-diphosphooligosaccharide--protein glycosyltransferase 48 kDa subunit-like [Salvia hispanica]	1	1	2	4.19	100	6.64	1e-17	1.01188e-16		28.58		3		1	1	1
XP_047946456.1	lectin CPL-like [Salvia hispanica]	1	1	6	4.19	0.384	-1.38	0.00278931	0.0216782	16.17	8.7	11.11	3	3	1	1	1	1	1	1
XP_047976761.1	dirigent protein 21-like [Salvia hispanica]	1	1	2	4.18	0.01	-6.64	1e-17	1.01188e-16			16.1		3				1	1	1
XP_047954724.1	uncharacterized protein LOC125200930 [Salvia hispanica]	2	2	5	4.18	1.019	0.03	0.999228	0.999542	6.61	12.81	3.08	3	2	1	1	1	1	1
XP_047946206.1	ran guanine nucleotide release factor-like [Salvia hispanica]	1	1	5	4.18	0.884	-0.18	0.663563	0.948984	27.27	26.72	22.32	3	3	1	1	1	1	1	1
XP_047957284.1	uric acid degradation bifunctional protein TTL-like isoform X1 [Salvia hispanica]	2	2	3	4.15	0.921	-0.12	0.755898	0.9606	15.25	7.56	1.02	3	3	2	2	2	2	2	2
XP_047960230.1	3-isopropylmalate dehydrogenase, chloroplastic-like [Salvia hispanica]	1	1	9	4.13	0.809	-0.31	0.479113	0.893928	16.11	8.18	19.85	3	3	1	1	1	1	1	1
XP_047956619.1	serine/threonine protein phosphatase 2A regulatory subunit B''beta-like [Salvia hispanica]	1	1	4	4.11	1.928	0.95	0.0508687	0.283849	13.85	13.19	11.53	3	3	1	1	1	1	1	1
XP_047958697.1	N-terminal acetyltransferase A complex auxiliary subunit NAA15 [Salvia hispanica]	3	3	3	4.04	100	6.64	1e-17	1.01188e-16		45.75		3		2	1	2
XP_047966550.1	RGS1-HXK1-interacting protein 1 isoform X1 [Salvia hispanica]	1	1	2	4	100	6.64	1e-17	1.01188e-16		15.87		3		1	1	1
XP_047956522.1	cinnamoyl-CoA reductase 1-like [Salvia hispanica]	1	1	4	4	1.179	0.24	0.655135	0.948984	16.57	18.15	10.03	3	3	1	1	1	1	1	1
XP_047975314.1	RNA-binding protein Y14A-like [Salvia hispanica]	1	1	5	3.96	0.01	-6.64	1e-17	1.01188e-16			26.66		2					1	1
XP_047964424.1	mitochondrial import receptor subunit TOM7-1-like [Salvia hispanica]	1	1	2	3.95
XP_047961093.1	lon protease homolog 1, mitochondrial-like [Salvia hispanica]	2	2	2	3.94	1.013	0.02	0.98489	0.997794	22.89	4.89	45.49	3	3	2	2	2	1	2	2
XP_047977517.1	pectinesterase [Salvia hispanica]	1	1	5	3.9	0.917	-0.12	0.747764	0.9606	14.26	9.91	11.16	3	3	1	1	1	1	1	1
XP_047958264.1	aromatic aminotransferase ISS1 [Salvia hispanica]	1	1	2	3.88	1.336	0.42	0.407049	0.890601	16.54	7.22	15.39	3	2	1	1	1	1		1
XP_047954295.1	tropinone reductase homolog At5g06060-like [Salvia hispanica]	1	1	2	3.88	0.602	-0.73	0.107265	0.450205	15.23	16.51	5.42	3	2	1	1	1	1		1
XP_047972706.1	ras-related protein RHN1 [Salvia hispanica]	2	1	3	3.87	100	6.64	1e-17	1.01188e-16		13.62		3		1	1	1
XP_047980130.1	stomatin-like protein 2, mitochondrial [Salvia hispanica]	2	1	3	3.85	2.307	1.21	0.0123255	0.0836985	24.97	23.7	16.88	3	2	1	1	1		1	1
XP_047959301.1	ras-related protein Rab11B-like [Salvia hispanica]	1	1	2	3.85	1.307	0.39	0.446454	0.892167	10.61	25.95	21.15	3	3	1	1	1	1	1	1
XP_047958095.1	protein transport protein SEC13 homolog B-like [Salvia hispanica]	1	1	2	3.84
XP_047960950.1	nuclear pore complex protein NUP50A-like [Salvia hispanica]	2	2	2	3.84	1.255	0.33	0.523243	0.918883	19.06	4.28	10.71	3	3	2	2	2	2	2	1
XP_047943863.1	eukaryotic translation initiation factor 3 subunit J-like [Salvia hispanica]	2	2	3	3.82	0.819	-0.29	0.50308	0.90519	26.62	14.5	78.9	3	3	2	2	2	1	1	2
XP_047957113.1	branched-chain amino acid aminotransferase 2, chloroplastic [Salvia hispanica]	2	2	6	3.81	1.076	0.11	0.868497	0.979982	41.83	7.38	10.9	3	3	2	2	2	2	2	2
XP_047949404.1	translin [Salvia hispanica]	1	1	2	3.79	1.134	0.18	0.743602	0.9606	32.25	28.4	20.14	3	3	1	1	1	1	1	1
XP_047948335.1	ubiquitin carboxyl-terminal hydrolase MINDY-2-like [Salvia hispanica]	1	1	3	3.77	100	6.64	1e-17	1.01188e-16		17.87		3		1	1	1
XP_047946561.1	ras-related protein RABF2b-like [Salvia hispanica]	2	1	2	3.73	1.348	0.43	0.392092	0.890601	21.23	3.05	20.41	3	2	1	1	1		1	1
XP_047940985.1	copper methylamine oxidase-like isoform X1 [Salvia hispanica]	1	1	2	3.73	1.064	0.09	0.894651	0.982172	36.02	36.42	11.79	3	3	1	1	1	1	1	1
XP_047977812.1	beta-galactosidase 8-like [Salvia hispanica]	2	1	3	3.72	0.805	-0.31	0.470727	0.893641	27.38	24.85	17.64	3	3	1	1	1	1	1	1
XP_047970545.1	acetyl-coenzyme A carboxylase carboxyl transferase subunit beta, chloroplastic-like [Salvia hispanica]	1	1	4	3.71	1.779	0.83	0.0877436	0.402125	21.93	13.12	17.29	3	3	1	1	1	1	1	1
XP_047950559.1	guanosine deaminase-like isoform X1 [Salvia hispanica]	1	1	1	3.7	0.883	-0.18	0.661635	0.948984	23.75	3.05	23.94	3	3	1	1	1	1	1	1
XP_047981146.1	fibrous sheath CABYR-binding protein [Salvia hispanica]	1	1	3	3.69	100	6.64	1e-17	1.01188e-16		3.39		2		1		1
XP_047961540.1	plant UBX domain-containing protein 10 [Salvia hispanica]	2	2	3	3.67	1.757	0.81	0.0953771	0.419596	8.8	34.06	10.9	3	3	2	2	1	1	1	1
XP_047960191.1	exportin-2-like [Salvia hispanica]	2	2	2	3.64	100	6.64	1e-17	1.01188e-16		56.64		3		2	1	2
XP_047955871.1	probable transcription factor PosF21 isoform X1 [Salvia hispanica]	1	1	2	3.63	1.302	0.38	0.452383	0.892167	16.9	5.14	12.28	3	3	1	1	1	1	1	1
XP_047950393.1	trafficking protein particle complex subunit 3 [Salvia hispanica]	1	1	3	3.63	1.442	0.53	0.287244	0.798081	20.07	13.61	23.46	3	3	1	1	1	1	1	1
XP_047973045.1	asparagine synthetase [glutamine-hydrolyzing] 2 [Salvia hispanica]	3	1	5	3.62	0.01	-6.64	1e-17	1.01188e-16			30.02		3				1	1	1
XP_047981629.1	LOW QUALITY PROTEIN: long chain acyl-CoA synthetase 6, peroxisomal-like [Salvia hispanica]	3	3	3	3.62	1.187	0.25	0.640508	0.946539	12.91	9.08	13.73	3	3	2	2	2	1	1	1
XP_047942361.1	glucan endo-1,3-beta-D-glucosidase-like isoform X1 [Salvia hispanica]	1	1	3	3.61
XP_047976983.1	proteasome subunit alpha type-4-like isoform X1 [Salvia hispanica]	1	1	4	3.61	0.96	-0.06	0.856195	0.979982	5.23	9.44	2.54	3	2	1	1	1	1		1
XP_047975852.1	mitochondrial uncoupling protein 1 [Salvia hispanica]	2	2	4	3.53	0.878	-0.19	0.648123	0.948292	26.64	32.42	22.47	3	3	2	2	1	1	1	1
XP_047978870.1	uridine/cytidine kinase UKL1, chloroplastic-like [Salvia hispanica]	2	2	3	3.48	1.275	0.35	0.492783	0.894818	23.69	15.11	23.31	3	2	2	1	2		1	1
XP_047976753.1	uncharacterized protein LOC125218968 [Salvia hispanica]	1	1	2	3.47	0.779	-0.36	0.411689	0.891412	13.27	16.41	9.2	3	3	1	1	1	1	1	1
XP_047980719.1	glutathione reductase, chloroplastic [Salvia hispanica]	1	1	3	3.47	100	6.64	1e-17	1.01188e-16		17.05		3		1	1	1
XP_047955107.1	NEDD8-conjugating enzyme Ubc12-like [Salvia hispanica]	1	1	2	3.43	1.209	0.27	0.600118	0.942315	17.03	16.14	4.68	3	2	1	1	1		1	1
XP_047947544.1	probable sucrose-phosphate synthase 1 [Salvia hispanica]	2	2	4	3.42	1.095	0.13	0.826255	0.975754	21.29	9.13	6.14	3	3	2	2	2	2	2	2
XP_047962310.1	glutathionyl-hydroquinone reductase YqjG [Salvia hispanica]	2	2	3	3.41	1.13	0.18	0.752065	0.9606	10.96	7.54	39.09	3	3	2	2	2	2	1	2
XP_047940904.1	zinc finger BED domain-containing protein DAYSLEEPER [Salvia hispanica]	2	2	2	3.38	1.893	0.92	0.0578275	0.303641	39.68	18.75	9.92	3	3	2	2	2	1	1	1
XP_047963951.1	monodehydroascorbate reductase [Salvia hispanica]	2	2	2	3.36	0.852	-0.23	0.584586	0.935704	24.41	14.46	19.72	3	3	2	2	2	2	2	2
XP_047977085.1	importin subunit beta-1-like [Salvia hispanica]	1	1	2	3.32	100	6.64	1e-17	1.01188e-16		7.88		3		1	1	1
XP_047980796.1	dynamin-2B-like isoform X1 [Salvia hispanica]	2	2	6	3.31	0.979	-0.03	0.902778	0.982803	20.72	50.71	12.13	3	3	2	1	2	1	1	1
XP_047979799.1	lipoamide acyltransferase component of branched-chain alpha-keto acid dehydrogenase complex, mitochondrial [Salvia hispanica]	1	1	6	3.3	1.276	0.35	0.491666	0.894097	22.51	9.53	23.86	3	3	1	1	1	1	1	1
XP_047978229.1	serine carboxypeptidase-like 13 [Salvia hispanica]	1	1	3	3.29	0.8	-0.32	0.458112	0.892167	45.98	15.61	33.71	3	3	1	1	1	1	1	1
XP_047979348.1	coatomer subunit gamma [Salvia hispanica]	2	2	2	3.09	1.858	0.89	0.0657639	0.331014	28.35	7.38	63.87	3	3	2	2	2	1	1	2
XP_047956117.1	eukaryotic translation initiation factor-like [Salvia hispanica]	1	1	1	3.02	100	6.64	1e-17	1.01188e-16		10.94		2		1	1
XP_047980371.1	60S ribosomal protein L37a-1 [Salvia hispanica]	1	1	1	2.93	0.398	-1.33	0.00400841	0.0302332	10.1	8.26	6.8	3	3	1	1	1	1	1	1
XP_047944037.1	probable aspartic proteinase GIP2 isoform X1 [Salvia hispanica]	1	1	1	2.91	0.01	-6.64	1e-17	1.01188e-16			27.43		3				1	1	1
XP_047964541.1	protein GET4 isoform X1 [Salvia hispanica]	1	1	1	2.8	0.9	-0.15	0.702415	0.9606	8.85	5.5	20.43	3	3	1	1	1	1	1	1
XP_047939215.1	ras-related protein RABB1c [Salvia hispanica]	2	2	4	2.8	1.084	0.12	0.849964	0.977678	20.56	7.52	19.74	3	2	2	2	2	1	1
XP_047978140.1	mitochondrial import receptor subunit TOM40-1-like [Salvia hispanica]	2	2	5	2.72	1.177	0.23	0.659854	0.948984	9.37	10.96	9.01	3	3	1	1	1	1	1	1
XP_047974304.1	U1 small nuclear ribonucleoprotein 70 kDa [Salvia hispanica]	1	1	1	2.71	0.786	-0.35	0.42751	0.892167	27.93	14.58	34.8	3	3	1	1	1	1	1	1
XP_047983382.1	non-specific lipid-transfer protein 2-like [Salvia hispanica]	1	1	1	2.69	0.764	-0.39	0.376736	0.886438	10.57	11.22	4.66	3	3	1	1	1	1	1	1
XP_047971514.1	mitochondrial Rho GTPase 1-like [Salvia hispanica]	1	1	1	2.61	100	6.64	1e-17	1.01188e-16		27.1		2		1	1
XP_047956146.1	translocon-associated protein subunit beta isoform X1 [Salvia hispanica]	1	1	1	2.57	2.826	1.5	0.00178455	0.0142485	55.93	25.48	50.16	3	2	1	1	1	1	1
XP_047942468.1	protein GAMETE CELL DEFECTIVE 1, mitochondrial [Salvia hispanica]	1	1	1	2.57
XP_047980344.1	golgin candidate 6-like [Salvia hispanica]	1	1	1	2.56
XP_047982506.1	spermatogenesis-associated protein 20-like [Salvia hispanica]	2	2	6	2.55	1.781	0.83	0.0873314	0.401136	23.09	12.59	64.57	3	3	2	2	2	1	2	2
XP_047955663.1	protein BTR1 [Salvia hispanica]	1	1	1	2.54	0.01	-6.64	1e-17	1.01188e-16			10.3		2				1		1
XP_047972705.1	eIF5-mimic protein 1-like [Salvia hispanica]	2	2	4	2.53	1.981	0.99	0.0417377	0.244447	38.63	19.66	36.07	3	3	2	2	2	1	2	2
XP_047981446.1	2-isopropylmalate synthase A-like isoform X1 [Salvia hispanica]	1	1	2	2.51	1.391	0.48	0.340493	0.849886	63.76	78.12	32.88	3	3	1	1	1	1	1	1
XP_047940768.1	bifunctional purple acid phosphatase 26-like [Salvia hispanica]	1	1	1	2.48	0.974	-0.04	0.889963	0.98199	36.41	34.91	53.74	3	3	1	1	1	1	1	1
XP_047956503.1	60S ribosomal protein L13-1-like [Salvia hispanica]	1	1	1	2.46
XP_047949996.1	phytochrome-associated serine/threonine-protein phosphatase 3 [Salvia hispanica]	2	2	3	2.45	1.149	0.2	0.713999	0.9606	28.76	9.25	24.61	3	3	2	2	2	1	1	1
XP_047965390.1	pyridoxine/pyridoxamine 5'-phosphate oxidase 1, chloroplastic-like [Salvia hispanica]	2	2	2	2.42	1.234	0.3	0.557032	0.918883	13.47	12.81	3.68	3	3	2	2	2	1	1	1
XP_047942261.1	ATP-dependent Clp protease proteolytic subunit 2, mitochondrial-like [Salvia hispanica]	1	1	1	2.41	0.838	-0.25	0.549459	0.918883	15.46	33.01	1.84	3	3	1	1	1	1	1	1
XP_047941296.1	3-hydroxyisobutyryl-CoA hydrolase-like protein 2, mitochondrial [Salvia hispanica]	1	1	2	2.39
XP_047940621.1	topless-related protein 1 isoform X1 [Salvia hispanica]	1	1	1	2.39	100	6.64	1e-17	1.01188e-16		7.95		3		1	1	1
XP_047962789.1	uncharacterized protein LOC125207468 [Salvia hispanica]	1	1	2	2.38	1.649	0.72	0.140523	0.540626	29.95	34.55	30.45	3	2	1	1	1	1		1
XP_047953563.1	dirigent protein 21-like [Salvia hispanica]	1	1	1	2.38
XP_047981809.1	scopoletin glucosyltransferase-like [Salvia hispanica]	1	1	1	2.35	100	6.64	1e-17	1.01188e-16		18.65		3		1	1	1
XP_047964239.1	ribose-phosphate pyrophosphokinase 4 [Salvia hispanica]	1	1	1	2.35	1.531	0.61	0.212744	0.681477	38.89	5.06	37.1	2	2		1	1	1		1
XP_047950208.1	ubiquitin-conjugating enzyme E2 36-like [Salvia hispanica]	3	1	7	2.35	100	6.64	1e-17	1.01188e-16		16.91		2		1	1
XP_047957868.1	eukaryotic translation initiation factor 6-2 [Salvia hispanica]	1	1	1	2.34	0.833	-0.26	0.536314	0.918883	9.21	15.68	3.7	3	3	1	1	1	1	1	1
XP_047979858.1	acyl-coenzyme A thioesterase 13-like [Salvia hispanica]	1	1	5	2.31	1.287	0.36	0.474053	0.893928	51.47	41.43	23.11	3	3	1	1	1	1	1	1
XP_047971916.1	CXXC motif containing zinc binding protein [Salvia hispanica]	1	1	1	2.31	1.11	0.15	0.792922	0.968179	17.73	12.47	10.63	3	3	1	1	1	1	1	1
XP_047958850.1	ADP-ribosylation factor-like protein 8c isoform X1 [Salvia hispanica]	1	1	1	2.3	1.739	0.8	0.101505	0.432013	48.83	59.8	20.48	3	2	1	1	1		1	1
XP_047938226.1	uncharacterized protein LOC125185690 [Salvia hispanica]	1	1	1	2.3	0.628	-0.67	0.13784	0.533607	12.79	8.01	13.87	2	3	1	1		1	1	1
XP_047958267.1	delta(3,5)-Delta(2,4)-dienoyl-CoA isomerase, peroxisomal [Salvia hispanica]	1	1	2	2.3	0.585	-0.77	0.0892303	0.408024	11.68	6.43	17.51	3	3	1	1	1	1	1	1
XP_047972603.1	beta-fructofuranosidase, insoluble isoenzyme 1-like [Salvia hispanica]	1	1	1	2.29	0.943	-0.08	0.812168	0.975174	18.1	13.6	1.96	3	3	1	1	1	1	1	1
XP_047964966.1	putative oxidoreductase TDA3 [Salvia hispanica]	1	1	1	2.28
XP_047949776.1	ran-binding protein 1 homolog c-like [Salvia hispanica]	1	1	1	2.28	1.117	0.16	0.778472	0.964501	18.33	13.96	18.12	3	3	1	1	1	1	1	1
XP_047972846.1	protein OPI10 homolog [Salvia hispanica]	1	1	3	2.28	1.633	0.71	0.148707	0.555282	24.12	17.17	15.47	3	3	1	1	1	1	1	1
XP_047957877.1	ureidoglycolate hydrolase [Salvia hispanica]	1	1	1	2.27	0.712	-0.49	0.271281	0.778024	32.58	26.01	36.18	2	2	1	1		1		1
XP_047954159.1	protein transport protein SEC23-like [Salvia hispanica]	2	2	2	2.27	100	6.64	1e-17	1.01188e-16		14.18		3		1	2	2
XP_047980084.1	importin beta-like SAD2 [Salvia hispanica]	1	1	1	2.27	100	6.64	1e-17	1.01188e-16		21.86		3		1	1	1
XP_047942178.1	transcription initiation factor IIB-2-like [Salvia hispanica]	1	1	1	2.26	1.762	0.82	0.0935333	0.415662	37.42	30.04	31.82	3	3	1	1	1	1	1	1
XP_047982924.1	probable aspartyl protease At4g16563 [Salvia hispanica]	1	1	2	2.26	0.758	-0.4	0.365341	0.875448	24.15	11.88	26.96	3	3	1	1	1	1	1	1
XP_047941762.1	heavy metal-associated isoprenylated plant protein 26-like [Salvia hispanica]	1	1	1	2.25
XP_047977030.1	probable calcium-binding protein CML21 isoform X1 [Salvia hispanica]	2	2	2	2.25	0.925	-0.11	0.767949	0.964207	36.21	16.5	11.72	3	3	2	2	2	2	1	2
XP_047977516.1	pectinesterase 2-like [Salvia hispanica]	1	1	1	2.25	0.56	-0.84	0.0666047	0.332579	21.19	8.07	19.23	3	3	1	1	1	1	1	1
XP_047965370.1	hevamine-A-like [Salvia hispanica]	1	1	1	2.25	0.728	-0.46	0.302152	0.814149	26.42	25.47	11.59	2	3	1	1		1	1	1
XP_047939952.1	coiled-coil domain-containing protein 124 [Salvia hispanica]	2	2	3	2.24
XP_047980761.1	vestitone reductase-like [Salvia hispanica]	1	1	1	2.23	100	6.64	1e-17	1.01188e-16		22.23		3		1	1	1
XP_047982980.1	60S ribosomal protein L30-like [Salvia hispanica]	1	1	1	2.18	0.919	-0.12	0.750629	0.9606	50.89	47.61	5.75	2	2		1	1	1	1
XP_047967646.1	monodehydroascorbate reductase-like [Salvia hispanica]	1	1	1	2.17	0.766	-0.39	0.381245	0.890601	13.18	16.78	13.51	3	3	1	1	1	1	1	1
XP_047954409.1	SNW/SKI-interacting protein A-like [Salvia hispanica]	1	1	1	2.15	0.971	-0.04	0.881826	0.98066	10.57	18.12	5.9	3	3	1	1	1	1	1	1
XP_047940735.1	far upstream element-binding protein 2-like isoform X1 [Salvia hispanica]	1	1	1	2.15
XP_047960600.1	probable acyl-CoA dehydrogenase IBR3 [Salvia hispanica]	1	1	1	2.15	0.638	-0.65	0.151602	0.564436	16.77	12.33	6.92	3	3	1	1	1	1	1	1
XP_047944294.1	protein translation factor SUI1 homolog 2-like [Salvia hispanica]	1	1	1	2.12	1.171	0.23	0.669565	0.952395	17.61	16.19	9.04	2	3		1	1	1	1	1
XP_047953244.1	protein NUCLEAR FUSION DEFECTIVE 2-like [Salvia hispanica]	2	2	2	2.12	0.691	-0.53	0.23486	0.716498	23.09	11.94	16.9	3	3	2	2	2	2	2	2
XP_047946978.1	electron transfer flavoprotein subunit beta, mitochondrial-like [Salvia hispanica]	1	1	6	2.09	1.02	0.03	0.996528	0.999542	20.54	24.19	16.47	3	3	1	1	1	1	1	1
XP_047973196.1	40S ribosomal protein S6 [Salvia hispanica]	1	1	1	2.08	0.131	-2.93	3.40748e-10	3.39751e-09	31.34	16.11	32.81	3	3	1	1	1	1	1	1
XP_047965476.1	probable pectinesterase/pectinesterase inhibitor 51 [Salvia hispanica]	2	2	2	2.08
XP_047976749.1	pre-mRNA-processing factor 39-2 isoform X1 [Salvia hispanica]	1	1	1	2.07	100	6.64	1e-17	1.01188e-16		15.98		3		1	1	1
XP_047960246.1	AP-1 complex subunit gamma-2-like isoform X1 [Salvia hispanica]	1	1	1	2.06
XP_047968571.1	protein WVD2-like 7 [Salvia hispanica]	1	1	1	2.06						24.4	7.02	3	3	1	1	1	1	1	1
XP_047950785.1	methylthioribose-1-phosphate isomerase [Salvia hispanica]	1	1	1	2.05	1.112	0.15	0.788839	0.964924	22.61	22.04	4.84	2	2	1	1			1	1
XP_047962621.1	uncharacterized protein Os08g0359500-like [Salvia hispanica]	1	1	1	2.04	1.288	0.37	0.472435	0.893641	67.21	69.18	32.79	3	3	1	1	1	1	1	1
XP_047972754.1	U-box domain-containing protein 9-like [Salvia hispanica]	1	1	3	2.04	1.61	0.69	0.161046	0.587819	21.44	4.09	18.41	3	3	1	1	1	1	1	1
XP_047971694.1	actin-depolymerizing factor 3-like [Salvia hispanica]	2	2	6	2.03	0.635	-0.66	0.146857	0.550782	58.72	33.66	27.4	3	3	2	2	2	2	2	2
XP_047962881.1	AP-4 complex subunit mu isoform X1 [Salvia hispanica]	2	2	2	1.97	0.886	-0.18	0.667475	0.951407	2.33	2.25	1.58	2	2	1		1		1	1
XP_047953410.1	AT-hook motif nuclear-localized protein 10-like [Salvia hispanica]	1	1	1	1.96
XP_047962930.1	protein NCA1 [Salvia hispanica]	1	1	1	1.96	100	6.64	1e-17	1.01188e-16		114.06		3		1	1	1
XP_047942371.1	uncharacterized protein LOC125189165 isoform X1 [Salvia hispanica]	1	1	4	1.92	0.776	-0.37	0.404984	0.890601	3.77	2.54	3.54	3	2	1	1	1	1		1
XP_047939709.1	mitochondrial acidic protein mam33 [Salvia hispanica]	1	1	2	1.91	0.802	-0.32	0.463787	0.892167	32.08	40.04	10.29	3	2	1	1	1		1	1
XP_047966277.1	glucan endo-1,3-beta-glucosidase 2-like [Salvia hispanica]	1	1	1	1.91
XP_047959153.1	COP9 signalosome complex subunit 8-like [Salvia hispanica]	1	1	6	1.89	1.495	0.58	0.240028	0.725765	19.52	10.55	13.91	3	3	1	1	1	1	1	1
XP_047960162.1	protein ROOT HAIR DEFECTIVE 3-like [Salvia hispanica]	1	1	2	1.89	100	6.64	1e-17	1.01188e-16		21.28		3		1	1	1
XP_047969622.1	YTH domain-containing protein ECT4-like [Salvia hispanica]	1	1	1	1.88	100	6.64	1e-17	1.01188e-16		21.4		3		1	1	1
XP_047947271.1	WD-40 repeat-containing protein MSI4-like [Salvia hispanica]	1	1	1	1.88	100	6.64	1e-17	1.01188e-16		27.54		2		1		1
XP_047981508.1	glutamate-1-semialdehyde 2,1-aminomutase, chloroplastic-like [Salvia hispanica]	1	1	1	1.87
XP_047954933.1	protein transport protein Sec24-like At3g07100 isoform X1 [Salvia hispanica]	2	2	2	1.87	1.245	0.32	0.538822	0.918883	21.46	50.13	10.07	3	3	2	2	1	1	1	1
XP_047957614.1	pentatricopeptide repeat-containing protein At1g26460, mitochondrial [Salvia hispanica]	1	1	1	1.86	100	6.64	1e-17	1.01188e-16		18.77		2		1	1
XP_047948734.1	thiosulfate/3-mercaptopyruvate sulfurtransferase 2-like isoform X1 [Salvia hispanica]	2	2	5	1.85	1.985	0.99	0.0410857	0.24132	51.88	16.52	24.19	3	3	2	2	2	1	1	1
XP_047955635.1	COMPASS-like H3K4 histone methylase component WDR5A [Salvia hispanica]	1	1	1	1.85
XP_047971439.1	protein fluG [Salvia hispanica]	1	1	1	1.85	1.277	0.35	0.49013	0.893928	7.84	7.75	5.35	2	2	1	1			1	1
XP_047948456.1	transmembrane 9 superfamily member 8-like [Salvia hispanica]	1	1	4	1.85	1.811	0.86	0.0780972	0.375712	35.67	40.46	34.8	3	2	1	1	1	1	1
XP_047961979.1	glucan endo-1,3-beta-glucosidase-like [Salvia hispanica]	1	1	1	1.84
XP_047941212.1	insulin-degrading enzyme-like 1, peroxisomal [Salvia hispanica]	1	1	1	1.84	0.853	-0.23	0.586227	0.936131	3.82	1.51	16.77	3	3	1	1	1	1	1	1
XP_047951801.1	stress-response A/B barrel domain-containing protein UP3-like [Salvia hispanica]	1	1	1	1.84	0.23	-2.12	5.08184e-06	4.83129e-05	43.87	35.82	17.38	3	3	1	1	1	1	1	1
XP_047982099.1	LOW QUALITY PROTEIN: xanthine dehydrogenase 1-like [Salvia hispanica]	2	2	2	1.83	1.002	0	0.959971	0.99434	37.25	1.68	25.51	3	3	2	2	2	2	2	2
XP_047951154.1	serine/threonine-protein phosphatase 5-like [Salvia hispanica]	1	1	1	1.83	100	6.64	1e-17	1.01188e-16		13.26		3		1	1	1
XP_047971898.1	protein EXORDIUM-like 2 [Salvia hispanica]	2	2	2	1.82	1.108	0.15	0.798196	0.972296	27.36	3.01	8.75	3	3	2	2	2	2	1	2
XP_047963350.1	uncharacterized protein LOC125207889 [Salvia hispanica]	2	2	2	1.8	1.239	0.31	0.550217	0.918883	18.69	17.12	32.69	3	3	2	2	2	1	2	2
XP_047966986.1	small ubiquitin-related modifier 2-like [Salvia hispanica]	1	1	2	1.79	100	6.64	1e-17	1.01188e-16		16.19		3		1	1	1
XP_047944023.1	V-type proton ATPase subunit E-like [Salvia hispanica]	1	1	1	1.79	0.882	-0.18	0.658503	0.948984	24.99	17.94	4.89	3	3	1	1	1	1	1	1
XP_047975884.1	presequence protease 1, chloroplastic/mitochondrial [Salvia hispanica]	1	1	1	1.77	0.898	-0.16	0.698104	0.9606	21.52	17.1	14.64	3	2	1	1	1	1	1
XP_047945254.1	LL-diaminopimelate aminotransferase, chloroplastic-like [Salvia hispanica]	1	1	2	1.77	0.854	-0.23	0.588625	0.938495	48.15	23.29	18.17	3	3	1	1	1	1	1	1
XP_047967770.1	proteasome assembly chaperone 2 [Salvia hispanica]	1	1	2	1.75	100	6.64	1e-17	1.01188e-16		16.5		3		1	1	1
XP_047977694.1	peptidyl-prolyl cis-trans isomerase CYP22 [Salvia hispanica]	1	1	2	1.74	1.609	0.69	0.161832	0.589633	17.51	9.56	14.6	3	3	1	1	1	1	1	1
XP_047971367.1	protein arginine N-methyltransferase 1.5 isoform X1 [Salvia hispanica]	1	1	1	1.74	0.981	-0.03	0.908247	0.982914	9.1	10.95	4.21	3	2	1	1	1	1		1
XP_047948063.1	37S ribosomal protein MRP17, mitochondrial-like [Salvia hispanica]	1	1	1	1.74
XP_047942464.1	methionine S-methyltransferase-like isoform X1 [Salvia hispanica]	1	1	1	1.74	100	6.64	1e-17	1.01188e-16		6.18		2		1		1
XP_047957674.1	coatomer subunit epsilon-1-like [Salvia hispanica]	2	2	6	1.72	1.403	0.49	0.32738	0.835657	18.94	8.57	7.77	3	3	2	2	2	2	2	2
XP_047943592.1	sucrose-phosphatase 1-like [Salvia hispanica]	2	2	2	1.72	1.427	0.51	0.301961	0.814149	20.8	19.36	0.51	3	2	1	1	1		1	1
XP_047972087.1	molybdopterin biosynthesis protein CNX1 [Salvia hispanica]	1	1	2	1.7	100	6.64	1e-17	1.01188e-16		8.98		3		1	1	1
XP_047961189.1	protein MODIFIER OF SNC1 11-like isoform X1 [Salvia hispanica]	1	1	3	1.69	100	6.64	1e-17	1.01188e-16		2.39		2			1	1
XP_047959473.1	heterogeneous nuclear ribonucleoprotein 1-like [Salvia hispanica]	1	1	1	1.69
XP_047954915.1	NAP1-related protein 2-like [Salvia hispanica]	1	1	1	1.68	100	6.64	1e-17	1.01188e-16		11.25		2		1	1
XP_047940360.1	ABC transporter F family member 1-like [Salvia hispanica]	2	2	2	1.66	1.349	0.43	0.389808	0.890601	19.84	17.68	10.47	3	3	2	2	2	1	1	1
XP_047961795.1	peroxiredoxin-2E-2, chloroplastic-like [Salvia hispanica]	1	1	3	1.66	1.453	0.54	0.277372	0.78406	12.18	4.92	10.14	3	3	1	1	1	1	1	1
XP_047938306.1	cytosolic Fe-S cluster assembly factor NBP35-like [Salvia hispanica]	1	1	1	1.66	1.459	0.54	0.272019	0.778024	16.6	7.67	14.2	3	3	1	1	1	1	1	1
XP_047943633.1	translation initiation factor eIF-2B subunit gamma [Salvia hispanica]	1	1	6	1.65	0.906	-0.14	0.718949	0.9606	11.77	9.14	2.16	3	3	1	1	1	1	1	1
XP_047964220.1	uncharacterized protein LOC125208611 [Salvia hispanica]	1	1	2	1.65	100	6.64	1e-17	1.01188e-16		28.68		3		1	1	1
XP_047959712.1	villin-3 isoform X1 [Salvia hispanica]	1	1	3	1.65	5.962	2.58	6.27341e-08	6.13533e-07	141.79	83.69	78.82	3	3	1	1	1	1	1	1
XP_047937788.1	uncharacterized protein LOC125185308 [Salvia hispanica]	2	2	2	1.65	2.357	1.24	0.0102109	0.0705104	43.88	28.57	32.23	3	3	1	1	1	1	1	1
XP_047977443.1	electron transfer flavoprotein subunit alpha, mitochondrial [Salvia hispanica]	1	1	1	1.65
XP_047943720.1	calcineurin subunit B-like [Salvia hispanica]	1	1	1	1.64	1.508	0.59	0.229921	0.712114	38.42	55.06	25.97	3	3	1	1	1	1	1	1
XP_047952709.1	carbamoyl-phosphate synthase small chain, chloroplastic-like [Salvia hispanica]	1	1	1	1.63	0.724	-0.47	0.294211	0.810467	30.78	10.84	24.04	3	3	1	1	1	1	1	1
XP_047974072.1	uncharacterized protein LOC125216413 [Salvia hispanica]	1	1	2	1.63	100	6.64	1e-17	1.01188e-16		2.02		2			1	1
XP_047955897.1	multiprotein-bridging factor 1b-like [Salvia hispanica]	1	1	1	1.63	100	6.64	1e-17	1.01188e-16		43.13		3		1	1	1
XP_047980302.1	uncharacterized protein LOC125221978 [Salvia hispanica]	2	2	4	1.62	2.438	1.29	0.00753282	0.0540248	40.07	24.24	20.16	3	3	2	2	2	1	1	1
XP_047970016.1	histone acetyltransferase KAT6A [Salvia hispanica]	2	2	2	0	1.064	0.09	0.893739	0.982172	9.95	8.17	9.63	3	2	2	2	2		1	1
XP_047945518.1	probable histone-arginine methyltransferase 1.3 isoform X1 [Salvia hispanica]	1	1	3	0	0.921	-0.12	0.75649	0.9606	20.17	21.04	12.6	3	3	1	1	1	1	1	1
XP_047957801.1	glutathione S-transferase L3-like [Salvia hispanica]	1	1	4	0	1.265	0.34	0.508571	0.911368	39.57	10.43	37.43	3	3	1	1	1	1	1	1
XP_047957675.1	probable N-succinyldiaminopimelate aminotransferase DapC [Salvia hispanica]	1	1	1	0	100	6.64	1e-17	1.01188e-16		19.26		3		1	1	1
XP_047947791.1	(S)-ureidoglycine aminohydrolase [Salvia hispanica]	1	1	2	0
XP_047971741.1	ATP-dependent Clp protease proteolytic subunit 4, chloroplastic [Salvia hispanica]	1	1	2	0	0.01	-6.64	1e-17	1.01188e-16			31.24		3				1	1	1
XP_047951249.1	cullin-4-like [Salvia hispanica]	1	1	1	0	100	6.64	1e-17	1.01188e-16		21.21		3		1	1	1
XP_047966742.1	malonyl CoA-acyl carrier protein transacylase-like [Salvia hispanica]	2	2	7	0	1.256	0.33	0.521783	0.918883	14.86	10.82	9.81	3	3	1	1	1	1	1	1
XP_047967125.1	nitrogen regulatory protein P-II homolog isoform X1 [Salvia hispanica]	2	2	2	0
XP_047976654.1	exosome complex component RRP42-like isoform X1 [Salvia hispanica]	1	1	2	0	100	6.64	1e-17	1.01188e-16		18.02		3		1	1	1
XP_047954106.1	probable disease resistance RPP8-like protein 2 [Salvia hispanica]	1	1	5	0						21.21	9.1	3	3	1	1	1	1	1	1
XP_047948014.1	protein CutA, chloroplastic-like isoform X1 [Salvia hispanica]	1	1	2	0	0.731	-0.45	0.308293	0.814149	26.66	26.45	30.02	2	2		1	1	1		1
XP_047948664.1	omega-amidase, chloroplastic-like [Salvia hispanica]	1	1	1	0	0.931	-0.1	0.781808	0.964501	42.18	43.25	0.99	3	3	1	1	1	1	1	1
XP_047944164.1	probable ADP-ribosylation factor GTPase-activating protein AGD8 [Salvia hispanica]	1	1	1	0	0.631	-0.67	0.141494	0.541599	13.23	12.55	12.18	2	3		1	1	1	1	1
XP_047982347.1	small nuclear ribonucleoprotein SmD1a [Salvia hispanica]	1	1	1	0
XP_047981940.1	polyadenylate-binding protein RBP47B' isoform X1 [Salvia hispanica]	1	1	2	0
XP_047960061.1	uncharacterized protein LOC125205268 [Salvia hispanica]	1	1	5	0	3.43	1.78	0.000201351	0.00176636	12.67	25.53	20.65	3	3	1	1	1	1	1	1
XP_047970763.1	110 kDa U5 small nuclear ribonucleoprotein component CLO [Salvia hispanica]	1	1	1	0	100	6.64	1e-17	1.01188e-16		18.64		3		1	1	1
XP_047945773.1	(S)-8-oxocitronellyl enol synthase ISY1 [Salvia hispanica]	2	2	3	0	2.279	1.19	0.0137016	0.0918234	52.21	37.69	26.39	3	3	2	2	2	2	2	2
XP_047947355.1	28 kDa ribonucleoprotein, chloroplastic-like [Salvia hispanica]	1	1	2	0	1.019	0.03	0.999542	0.999542	35.35	4.92	35.4	2	3		1	1	1	1	1
XP_047971271.1	UDP-D-apiose/UDP-D-xylose synthase 2-like [Salvia hispanica]	2	2	3	0	1.379	0.46	0.353626	0.860483	36.95	13.87	15.12	3	3	2	2	2	1	1	1
XP_047943283.1	centromere/kinetochore protein zw10 homolog [Salvia hispanica]	1	1	2	0	100	6.64	1e-17	1.01188e-16		2.59		2		1	1
XP_047939616.1	ubiquitin-like modifier-activating enzyme 5 [Salvia hispanica]	1	1	1	0	1.484	0.57	0.249252	0.743753	31.07	14.45	32.21	3	2	1	1	1		1	1
XP_047946312.1	histidinol dehydrogenase, chloroplastic isoform X1 [Salvia hispanica]	1	1	5	0	1.489	0.57	0.245188	0.734845	63.76	74.65	13.15	3	3	1	1	1	1	1	1
XP_047945132.1	probable 3-hydroxyisobutyrate dehydrogenase-like 1, mitochondrial [Salvia hispanica]	1	1	2	0	0.995	-0.01	0.941071	0.992423	23.44	35.43	8.81	3	2	1	1	1		1	1
XP_047954313.1	2-alkenal reductase (NADP(+)-dependent)-like [Salvia hispanica]	2	2	2	0	1.013	0.02	0.985102	0.997794	18.06	16.95	16.91	2	3		1	1	1	1	1
XP_047971256.1	glucan endo-1,3-beta-glucosidase 6-like [Salvia hispanica]	1	1	2	0	0.634	-0.66	0.145979	0.550782	33.01	29.98	26.45	3	3	1	1	1	1	1	1
XP_047960485.1	farnesylcysteine lyase [Salvia hispanica]	1	1	3	0	2.451	1.29	0.00717203	0.0519845	70.67	57.91	47.14	3	3	1	1	1	1	1	1
XP_047956196.1	cinnamoyl-CoA reductase 1-like [Salvia hispanica]	1	1	6	0	1.211	0.28	0.596594	0.941651	18.13	17.74	9.76	3	3	1	1	1	1	1	1
XP_047963192.1	putative ATP synthase protein YMF19 [Salvia hispanica]	1	1	3	0	2.25	1.17	0.0152687	0.101328	36.45	26.05	33.03	3	2	1	1	1	1		1
XP_047939511.1	heme-binding protein 2-like [Salvia hispanica]	1	1	2	0	100	6.64	1e-17	1.01188e-16		43.23		3		1	1	1
XP_047959345.1	anthocyanin 5-aromatic acyltransferase-like [Salvia hispanica]	1	1	3	0	3.004	1.59	0.000928323	0.0077766	11.02	9.7	8.09	3	2	1	1	1	1		1
XP_047969362.1	26S proteasome regulatory subunit RPN13 [Salvia hispanica]	1	1	1	0	100	6.64	1e-17	1.01188e-16		38.54		3		1	1	1
XP_047982829.1	late embryogenesis abundant protein D-34-like [Salvia hispanica]	1	1	5	0	1.873	0.91	0.0622371	0.319909	35.27	18.91	28.61	3	3	1	1	1	1	1	1
XP_047971852.1	glucomannan 4-beta-mannosyltransferase 2-like [Salvia hispanica]	1	1	3	0	0.01	-6.64	1e-17	1.01188e-16			4.19		3				1	1	1
XP_047982956.1	eukaryotic translation initiation factor 4G-like isoform X1 [Salvia hispanica]	1	1	3	0	1.028	0.04	0.979448	0.99554	8.83	3.32	12.84	3	3	1	1	1	1	1	1
XP_047964695.1	fumarate hydratase 1, mitochondrial-like [Salvia hispanica]	1	1	1	0
XP_047970472.1	UDP-glucose:glycoprotein glucosyltransferase isoform X1 [Salvia hispanica]	1	1	1	0	1.316	0.4	0.433281	0.892167	51.68	44.02	17.68	3	3	1	1	1	1	1	1
XP_047967536.1	biotin carboxyl carrier protein of acetyl-CoA carboxylase isoform X1 [Salvia hispanica]	1	1	3	0	1.254	0.33	0.52502	0.918883	20.68	3.27	17.77	3	3	1	1	1	1	1	1
XP_047962463.1	nuclear transport factor 2 [Salvia hispanica]	1	1	4	0	1.27	0.34	0.500522	0.902972	7.33	13.11	3.02	3	3	1	1	1	1	1	1
XP_047970751.1	uncharacterized protein At4g28440-like [Salvia hispanica]	2	1	4	0
XP_047954614.1	nuclear transport factor 2-like [Salvia hispanica]	1	1	1	0
XP_047952036.1	WD repeat-containing protein VIP3 [Salvia hispanica]	1	1	2	0	1.187	0.25	0.63963	0.946539	20.54	22.27	9.14	3	2	1	1	1	1	1
XP_047945048.1	uncharacterized protein At4g28440-like [Salvia hispanica]	2	1	7	0	1.062	0.09	0.899302	0.982803	51.74	39.88	20.66	3	3	1	1	1	1	1	1
XP_047969715.1	uncharacterized protein LOC125213297 isoform X1 [Salvia hispanica]	1	1	3	0	0.589	-0.76	0.0935443	0.415662	15.14	2.57	11.74	3	3	1	1	1	1	1	1
XP_047946196.1	acid phosphatase 1-like [Salvia hispanica]	1	1	5	0	1.088	0.12	0.841354	0.97755	16.59	8.78	15.8	3	3	1	1	1	1	1	1
XP_047962000.1	serine carboxypeptidase-like 50, partial [Salvia hispanica]	1	1	6	0	0.586	-0.77	0.0897599	0.40953	8.84	8.55	5.27	3	3	1	1	1	1	1	1
XP_047950338.1	FGGY carbohydrate kinase domain-containing protein-like isoform X1 [Salvia hispanica]	1	1	5	0	1.889	0.92	0.0585994	0.304825	11.46	4.91	20.44	3	3	1	1	1	1	1	1
XP_047969372.1	abscisic-aldehyde oxidase-like isoform X1 [Salvia hispanica]	1	1	1	0
XP_047957562.1	carbonyl reductase [NADPH] 1-like [Salvia hispanica]	1	1	3	0						16.92	6.43	3	3	1	1	1	1	1	1
XP_047972002.1	formamidase-like isoform X3 [Salvia hispanica]	1	1	1	0	0.62	-0.69	0.127805	0.509636	76.73	65.37	42.93	3	3	1	1	1	1	1	1
XP_047982933.1	ribulose-phosphate 3-epimerase, cytoplasmic isoform [Salvia hispanica]	2	2	2	0	1.425	0.51	0.304736	0.814149	37.35	10.21	30.76	3	3	1	1	1	1	1	1
XP_047981439.1	SKP1-like protein 1A [Salvia hispanica]	1	1	3	0	1.067	0.09	0.886934	0.98199	35.56	31.04	18.95	3	3	1	1	1	1	1	1
XP_047946132.1	NADH dehydrogenase [ubiquinone] iron-sulfur protein 5-B [Salvia hispanica]	1	1	3	0	0.986	-0.02	0.920805	0.98903	19.54	9.5	14.87	3	3	1	1	1	1	1	1
XP_047970147.1	cytochrome b5-like isoform X1 [Salvia hispanica]	2	2	2	0	1.006	0.01	0.968158	0.995391	32.17	41.52	18.4	3	2	1	2	2		2	2
XP_047946055.1	L-galactose dehydrogenase [Salvia hispanica]	1	1	1	0	100	6.64	1e-17	1.01188e-16		27.21		3		1	1	1
XP_047938910.1	nicalin-1-like [Salvia hispanica]	1	1	3	0	1.186	0.25	0.642087	0.946539	19.23	34.05	7.91	3	2	1	1	1	1	1
XP_047974478.1	probable hydroxyacylglutathione hydrolase 2, chloroplastic [Salvia hispanica]	1	1	1	0	0.85	-0.23	0.579258	0.93082	28.05	25.34	11.75	2	3		1	1	1	1	1
XP_047946026.1	enoyl-[acyl-carrier-protein] reductase, mitochondrial [Salvia hispanica]	1	1	2	0	0.644	-0.63	0.160393	0.586482	28.87	29.41	33.66	3	3	1	1	1	1	1	1
XP_047982288.1	GPN-loop GTPase QQT2 [Salvia hispanica]	1	1	1	0
XP_047982317.1	thioredoxin-like protein Clot [Salvia hispanica]	1	1	3	0	100	6.64	1e-17	1.01188e-16		4.03		3		1	1	1
XP_047982120.1	dihydrolipoyllysine-residue acetyltransferase component 5 of pyruvate dehydrogenase complex, chloroplastic [Salvia hispanica]	3	3	5	0	1.727	0.79	0.106042	0.445989	54.42	12.1	67.82	3	3	3	2	3	2	1	2
XP_047961174.1	CDK5RAP3-like protein [Salvia hispanica]	1	1	1	0	1.235	0.3	0.556613	0.918883	40.52	17.84	36.38	3	2	1	1	1	1	1
XP_047972458.1	putative BPI/LBP family protein At1g04970 [Salvia hispanica]	2	2	5	0	0.982	-0.03	0.909134	0.982914	11.88	13.07	15.48	3	3	1	1	1	1	1	1
XP_047957802.1	V-type proton ATPase 16 kDa proteolipid subunit [Salvia hispanica]	1	1	2	0	100	6.64	1e-17	1.01188e-16		27.35		3		1	1	1
XP_047949645.1	aspartic proteinase A1-like [Salvia hispanica]	1	1	2	0	1.152	0.2	0.707145	0.9606	39.74	40.2	23.62	3	3	1	1	1	1	1	1
XP_047947298.1	serine/threonine-protein phosphatase PP2A-2 catalytic subunit-like [Salvia hispanica]	1	1	1	0	100	6.64	1e-17	1.01188e-16		5.3		2			1	1
XP_047953129.1	4-alpha-glucanotransferase DPE2 [Salvia hispanica]	1	1	2	0	3.729	1.9	7.0832e-05	0.000635003	89.28	100.42	62.37	2	3		1	1	1	1	1
XP_047967591.1	zinc-finger homeodomain protein 1-like [Salvia hispanica]	1	1	1	0	0.802	-0.32	0.464265	0.892167	28.86	11.96	39.06	3	3	1	1	1	1	1	1
XP_047966487.1	plasma membrane ATPase 3 [Salvia hispanica]	1	1	1	0
XP_047962374.1	cytochrome b5-like [Salvia hispanica]	1	1	1	0	100	6.64	1e-17	1.01188e-16		14.36		3		1	1	1
XP_047972379.1	COP9 signalosome complex subunit 5a-like [Salvia hispanica]	1	1	2	0	100	6.64	1e-17	1.01188e-16		11.68		3		1	1	1
XP_047955802.1	sterol carrier protein 2-like [Salvia hispanica]	2	2	2	0	1.344	0.43	0.396378	0.890601	22.06	13.65	16.55	3	3	2	2	2	2	2	2

## Sheet: Quantified
Accession	Description	Peptides	Unique Peptides	PSMs	Score Sequest	Ratio: WN/MN	Ratio (log2): WN/MN	P-Value: WN/MN	Adj. P-Value: WN/MN	Variability [%]: WN/MN	CV [%]: WN	CV [%]: MN	Count: WN	Count: MN	Count: WN 1	Count: WN 2	Count: WN 3	Count: MN 1	Count: MN 2	Count: MN 3
XP_047950871.1	cocosin 1-like [Salvia hispanica]	42	42	2529	5923.96	0.72	-0.47	0.287372	0.798081	34.86	4.54	6.28	3	3	49	49	50	49	49	49
XP_047958388.1	11S globulin-like [Salvia hispanica]	45	44	1881	4415.8	0.644	-0.63	0.160273	0.586482	39.8	4.73	9.69	3	3	44	51	51	49	51	52
XP_047952105.1	11S globulin seed storage protein Ana o 2.0101-like [Salvia hispanica]	37	32	2234	4390.92	0.679	-0.56	0.213764	0.681477	32.89	1.07	9.7	3	3	36	37	37	38	38	37
XP_047974399.1	11S globulin seed storage protein 2-like [Salvia hispanica]	29	26	2232	4266.89	0.795	-0.33	0.447244	0.892167	45.54	0.56	9.33	3	3	43	44	44	44	43	44
XP_047976489.1	11S globulin seed storage protein 2-like [Salvia hispanica]	33	30	1538	3525.31	0.694	-0.53	0.238759	0.725148	30.69	3.29	8.99	3	3	48	48	47	49	48	49
XP_047960314.1	vicilin Cor a 11.0101 [Salvia hispanica]	39	39	1115	2501.68	0.727	-0.46	0.300169	0.814149	38.65	9.9	10.52	3	3	43	44	44	44	44	45
XP_047954700.1	11S globulin seed storage protein Jug r 4-like [Salvia hispanica]	32	28	1057	2440.06	0.691	-0.53	0.2337	0.715044	47.79	3.84	6.24	3	3	23	26	26	26	24	25
XP_047958387.1	11S globulin-like [Salvia hispanica]	36	36	765	1702.7	0.673	-0.57	0.203531	0.674259	46.29	2.85	8.75	3	3	38	39	40	39	39	39
XP_047965477.1	2S sulfur-rich seed storage protein 1-like [Salvia hispanica]	6	3	507	1237.29	0.709	-0.5	0.266243	0.769733	108.15	41.78	14.16	3	3	3	3	3	3	3	3
XP_047969551.1	2S seed storage protein-like [Salvia hispanica]	5	2	509	1229.78	0.455	-1.14	0.0133989	0.0903871	4.41	8.5	10.52	3	3	2	2	2	2	2	2
XP_047983673.1	vicilin-like seed storage protein At2g28490 [Salvia hispanica]	22	22	467	1217.75	0.652	-0.62	0.171381	0.616576	31.08	12.2	6.74	3	3	26	26	25	25	25	25
XP_047944240.1	LOW QUALITY PROTEIN: 13S globulin seed storage protein 1-like [Salvia hispanica]	7	2	540	1129.15	0.678	-0.56	0.21152	0.681477	16.67	19.19	19.95	3	3	1	2	2	2	1	2
XP_047948475.1	embryonic protein DC-8 isoform X1 [Salvia hispanica]	40	40	348	925.02	1.001	0	0.95658	0.99434	29.35	8.46	6.65	3	3	44	45	45	45	44	45
XP_047969797.1	luminal-binding protein 4 [Salvia hispanica]	32	18	347	755.27	0.829	-0.27	0.527149	0.918883	27.99	1.1	5.31	3	3	20	20	20	20	20	20
XP_047955639.1	11S globulin seed storage protein Jug r 4-like [Salvia hispanica]	22	19	299	747.94	1.032	0.05	0.969308	0.995391	29.5	3.58	8.7	3	3	17	18	18	18	18	18
XP_047961271.1	late embryogenesis abundant protein D-34-like [Salvia hispanica]	16	16	223	724.55	0.771	-0.37	0.393687	0.890601	20.74	3.63	3.37	3	3	19	19	17	18	18	17
XP_047974299.1	vicilin-like seed storage protein At2g18540 [Salvia hispanica]	19	19	289	721.75	0.69	-0.54	0.232552	0.713718	45.32	5.47	2.25	3	3	21	21	21	21	21	21
XP_047969400.1	heat shock cognate 70 kDa protein-like [Salvia hispanica]	30	14	289	674.3	1.285	0.36	0.478081	0.893928	42.08	5.94	2.66	3	3	15	16	16	16	16	16
XP_047963324.1	heat shock cognate 70 kDa protein 2-like [Salvia hispanica]	24	5	259	649.63	1.153	0.21	0.705263	0.9606	22.31	7.11	12.59	3	3	6	6	6	6	6	6
XP_047971175.1	heat shock cognate 70 kDa protein 2-like [Salvia hispanica]	24	8	241	587.1	1.069	0.1	0.883482	0.981071	33.13	6.89	5.03	3	3	8	8	8	7	7	7
AVW82634.1	glyceraldehyde-3-phosphate-dehydrogenase [Salvia hispanica]	18	7	246	568.17	1.232	0.3	0.561851	0.920964	42.12	28.54	8.7	3	3	7	7	7	7	7	7
XP_047964294.1	protein disulfide-isomerase-like [Salvia hispanica]	33	33	231	556.79	1.09	0.12	0.837197	0.976173	25.49	6.34	1.12	3	3	33	33	33	32	32	31
XP_047955412.1	embryonic protein DC-8 [Salvia hispanica]	21	21	191	553.09	0.905	-0.14	0.717275	0.9606	34.36	10.06	19.1	3	3	21	21	21	21	21	19
XP_047960252.1	NADPH-dependent aldehyde reductase 1, chloroplastic-like [Salvia hispanica]	18	18	310	536.68	0.846	-0.24	0.569243	0.924906	30.08	7.67	3.75	3	3	19	21	21	20	21	21
XP_047960080.1	11-beta-hydroxysteroid dehydrogenase A-like [Salvia hispanica]	20	17	198	525.74	1.919	0.94	0.0526234	0.287599	38.44	16.86	12.77	3	3	21	21	21	20	20	18
XP_047940916.1	ATP synthase subunit beta, mitochondrial [Salvia hispanica]	21	21	236	515.46	0.957	-0.06	0.84738	0.97755	19.76	8.41	3.77	3	3	23	23	23	22	22	22
XP_047954951.1	aspartic proteinase-like isoform X1 [Salvia hispanica]	18	11	254	510.73	0.904	-0.15	0.714224	0.9606	28.28	13.23	11.69	3	3	12	12	12	11	12	12
XP_047941308.1	succinate-semialdehyde dehydrogenase, mitochondrial isoform X2 [Salvia hispanica]	28	28	203	502.12	0.952	-0.07	0.83605	0.975949	25.56	1.62	5.7	3	3	31	31	31	30	31	31
XP_047963012.1	glyceraldehyde-3-phosphate dehydrogenase, cytosolic-like [Salvia hispanica]	17	2	228	501.6	0.907	-0.14	0.721193	0.9606	42.52	37.15	25.48	3	3	2	2	2	2	2	2
XP_047980384.1	bifunctional enolase 2/transcriptional activator [Salvia hispanica]	16	3	197	494.16	1.023	0.03	0.990675	0.999022	34.51	1.69	4.93	3	3	3	3	3	3	3	3
XP_047973366.1	glyceraldehyde-3-phosphate dehydrogenase, cytosolic [Salvia hispanica]	17	1	225	491.46	0.983	-0.03	0.911275	0.983508	41.28	35.04	16.59	3	3	1	1	1	1	1	1
XP_047942127.1	aspartic proteinase-like [Salvia hispanica]	20	13	239	490.23	0.856	-0.22	0.594564	0.939898	35.3	12.39	9.6	3	3	12	12	12	12	12	12
XP_047981438.1	enolase [Salvia hispanica]	15	2	190	475.29	1.162	0.22	0.687303	0.95894	6.91	11.07	8.48	3	3	1	2	2	2	1	2
XP_047972310.1	low-temperature-induced 65 kDa protein-like isoform X1 [Salvia hispanica]	29	29	193	473.64	0.979	-0.03	0.902868	0.982803	25.68	8.75	12.89	3	3	29	29	29	28	28	27
XP_047950706.1	oleosin H1-like [Salvia hispanica]	11	9	180	463.93	4.309	2.11	1.00424e-05	9.45931e-05	25.68	11	18.52	3	3	11	11	11	10	10	10
XP_047970570.1	chaperone protein ClpB1 [Salvia hispanica]	30	29	176	457.88	1.059	0.08	0.905231	0.982914	32.29	2.68	3.73	3	3	29	29	29	27	28	27
XP_047966170.1	oil body-associated protein 2C [Salvia hispanica]	15	15	208	447.99	0.837	-0.26	0.547584	0.918883	29.54	6.84	6.24	3	3	20	21	21	22	22	22
XP_047973018.1	vicilin-like seed storage protein At2g18540 [Salvia hispanica]	25	25	169	437.9	0.727	-0.46	0.30113	0.814149	41.68	3.12	3.76	3	3	25	26	26	27	27	27
XP_047962252.1	glyceraldehyde-3-phosphate dehydrogenase, cytosolic-like [Salvia hispanica]	17	7	189	436.86	1.126	0.17	0.760819	0.962323	38.22	52.16	13.38	3	3	9	9	9	8	8	8
XP_047980590.1	protein ADP-ribosyltransferase PARP3 isoform X1 [Salvia hispanica]	28	28	181	427.34	1.269	0.34	0.501865	0.903798	41.49	3.15	12.22	3	3	27	26	24	23	25	25
XP_047969141.1	luminal-binding protein 5-like [Salvia hispanica]	17	3	195	406.8	0.612	-0.71	0.118084	0.476585	22.67	10.14	6.41	3	3	3	3	3	3	3	3
XP_047976638.1	elongation factor 2-like [Salvia hispanica]	24	24	206	392.72	1.059	0.08	0.905815	0.982914	31.88	1.07	4.89	3	3	25	25	25	25	26	26
XP_047957557.1	aconitate hydratase, cytoplasmic-like [Salvia hispanica]	26	20	165	386.3	0.99	-0.01	0.929994	0.989115	22.51	3.82	5.32	3	3	21	20	20	21	21	21
XP_047940741.1	ribonuclease TUDOR 2-like [Salvia hispanica]	31	13	159	366.55	1.179	0.24	0.654682	0.948984	30.56	3.84	7.07	3	3	12	13	13	12	13	13
XP_047952056.1	late embryogenesis abundant protein, group 3-like [Salvia hispanica]	18	18	139	357.05	1.559	0.64	0.192652	0.644764	50.29	5.46	29.65	3	3	19	19	19	16	16	15
XP_047948434.1	phosphoglycerate kinase, cytosolic [Salvia hispanica]	23	7	140	353.43	1.253	0.33	0.526986	0.918883	25.11	13.44	8.76	3	3	7	7	7	7	7	7
XP_047972682.1	malate synthase-like [Salvia hispanica]	21	20	136	347.51	1.165	0.22	0.681599	0.956474	29.81	3.6	20.03	3	3	23	23	23	22	22	22
AVW82640.1	elongation factor 1-alpha [Salvia hispanica]	12	3	133	339.97	1.127	0.17	0.756851	0.9606	26.84	4.71	7.64	3	3	6	6	6	6	6	6
XP_047979925.1	alcohol dehydrogenase 1 [Salvia hispanica]	16	13	140	334.25	0.945	-0.08	0.816176	0.975248	26.69	4.51	10.64	3	3	13	15	15	14	15	15
XP_047960712.1	fructose-bisphosphate aldolase 1, cytoplasmic [Salvia hispanica]	16	7	118	332.73	0.914	-0.13	0.738157	0.9606	32.17	2.38	2.4	3	3	7	7	7	7	7	7
XP_047982468.1	chaperonin CPN60-2, mitochondrial [Salvia hispanica]	25	24	134	324.33	0.86	-0.22	0.60266	0.943214	30.89	2.75	2.04	3	3	24	24	24	24	24	24
XP_047950036.1	leucine aminopeptidase 2, chloroplastic-like [Salvia hispanica]	19	9	112	315.53	0.911	-0.13	0.732321	0.9606	28.04	4.63	2.99	3	3	8	8	8	7	7	7
XP_047975888.1	late embryogenesis abundant protein D-34-like [Salvia hispanica]	12	12	110	314.1	0.687	-0.54	0.226696	0.710684	18.72	1.15	4.3	3	3	12	11	12	13	14	13
XP_047946193.1	1-Cys peroxiredoxin PER1 [Salvia hispanica]	13	13	116	306.01	1.199	0.26	0.618836	0.946539	26.11	5.69	5.35	3	3	14	14	14	14	14	13
XP_047944149.1	leucine aminopeptidase 2, chloroplastic-like [Salvia hispanica]	20	10	107	293.95	0.589	-0.76	0.0932996	0.415662	30.67	1.59	3.06	3	3	8	8	8	8	8	8
XP_047979886.1	fructose-bisphosphate aldolase 6, cytosolic-like [Salvia hispanica]	15	6	107	292.95	1.019	0.03	0.999542	0.999542	24.15	10.13	1.33	3	3	6	6	6	6	6	6
XP_047966862.1	11-beta-hydroxysteroid dehydrogenase A-like [Salvia hispanica]	14	11	129	281.75	2.278	1.19	0.0137642	0.091941	33.02	23.63	7.28	3	3	15	15	15	15	15	15
XP_047945663.1	heat shock cognate protein 80-like [Salvia hispanica]	24	2	122	278.28	1.619	0.7	0.156176	0.577259	51.79	46.06	16.7	3	3	1	2	2	2	2	2
XP_047944677.1	phosphoglycerate kinase, cytosolic-like [Salvia hispanica]	22	6	113	276.95	1.234	0.3	0.557719	0.918883	36.58	22.95	8.59	3	3	6	6	6	6	6	6
XP_047969592.1	heat shock cognate protein 80-like [Salvia hispanica]	23	1	118	274.03	1.86	0.9	0.065217	0.329144	9.56	3.36	7.59	3	3	1	1	1	1	1	1
XP_047939042.1	aconitate hydratase, cytoplasmic [Salvia hispanica]	22	4	128	266.06	1.109	0.15	0.796349	0.970625	8.46	4.82	2.29	3	3	4	4	4	2	2	2
XP_047969359.1	cell division cycle protein 48 homolog [Salvia hispanica]	21	1	115	264.75	1.114	0.16	0.78489	0.964501	15	17.24	9.39	3	3	1	1	1	1	1	1
XP_047983162.1	cell division control protein 48 homolog E-like [Salvia hispanica]	20	2	120	261.9	0.76	-0.4	0.370001	0.880439	15.73	8.68	4.15	3	3	3	3	3	3	3	3
XP_047969008.1	5-methyltetrahydropteroyltriglutamate--homocysteine methyltransferase-like [Salvia hispanica]	20	6	130	261.01	0.941	-0.09	0.808132	0.975174	25.83	6.36	7.17	3	3	6	6	6	6	6	6
XP_047941197.1	tripeptidyl-peptidase 2 isoform X1 [Salvia hispanica]	24	24	106	253.58	1.024	0.03	0.988731	0.998994	28.7	4.04	4.92	3	3	23	24	24	22	22	23
XP_047942176.1	actin-7 [Salvia hispanica]	14	4	113	246.48	1.316	0.4	0.433244	0.892167	31.57	8.4	11.09	3	3	4	4	4	4	4	4
XP_047977317.1	5-methyltetrahydropteroyltriglutamate--homocysteine methyltransferase [Salvia hispanica]	20	6	115	243.11	1.204	0.27	0.608784	0.946539	25.81	17.01	9.41	3	3	6	6	6	5	5	5
XP_047941315.1	cell division cycle protein 48 homolog [Salvia hispanica]	20	1	106	241.91	0.997	0	0.947283	0.992423	8.07	6.25	6.8	3	3	1	1	1	1	1	1
XP_047961170.1	protein disulfide-isomerase-like [Salvia hispanica]	21	20	104	241.46	1.159	0.21	0.693371	0.9606	27.44	4.36	2.19	3	3	19	19	19	18	18	18
XP_047967143.1	oil body-associated protein 1A-like [Salvia hispanica]	9	9	105	239.75	0.916	-0.13	0.745273	0.9606	21.48	12.54	5.19	3	3	11	11	11	12	12	12
XP_047976803.1	catalase [Salvia hispanica]	19	6	120	239.22	0.895	-0.16	0.690034	0.960129	20.74	7.63	6.94	3	3	6	6	6	6	6	6
XP_047947557.1	aconitate hydratase, cytoplasmic-like [Salvia hispanica]	19	1	116	238.92	100	6.64	1e-17	1.01188e-16		11.95		3		1	1	1
XP_047938623.1	elongation factor 1-alpha-like [Salvia hispanica]	12	4	91	237.71	1.04	0.06	0.949281	0.992815	36.26	12.56	7.31	3	3	5	5	5	5	5	5
XP_047947757.1	heat shock 70 kDa protein, mitochondrial-like [Salvia hispanica]	21	5	95	236.96	0.935	-0.1	0.792405	0.968179	39.25	6.6	4.01	3	3	5	5	5	5	5	5
XP_047941192.1	actin-like [Salvia hispanica]	12	2	106	232.96	1.804	0.85	0.0801369	0.38271	49.35	7.13	22.86	3	3	2	2	2	2	1	2
XP_047965780.1	phosphoenolpyruvate carboxylase-like [Salvia hispanica]	30	4	105	232.07	1.912	0.94	0.0539104	0.292289	25.72	20.42	21.38	3	3	3	3	3	2	1	2
XP_047958073.1	glyoxysomal fatty acid beta-oxidation multifunctional protein MFP-a [Salvia hispanica]	17	17	121	229.22	0.941	-0.09	0.806881	0.975174	41.93	10.89	9.43	3	3	18	18	18	18	18	18
XP_047951894.1	ribonuclease TUDOR 1 [Salvia hispanica]	23	5	109	226.24	1.538	0.62	0.207062	0.680709	26.73	8.24	19.57	3	3	5	5	4	3	4	2
XP_047962809.1	eukaryotic initiation factor 4A-10-like isoform X2 [Salvia hispanica]	19	6	120	222.47	1.427	0.51	0.30284	0.814149	29.92	13.08	7.42	3	3	6	6	6	5	5	5
XP_047969531.1	malate dehydrogenase, mitochondrial [Salvia hispanica]	11	4	77	221.52	0.936	-0.09	0.795349	0.970564	36.04	10.3	4.55	3	3	3	3	3	4	4	4
XP_047949819.1	3-ketoacyl-CoA thiolase 2, peroxisomal [Salvia hispanica]	12	8	81	220.56	1.033	0.05	0.967433	0.995391	25.45	14.99	2.05	3	3	8	8	8	8	7	8
XP_047959447.1	phosphoenolpyruvate carboxylase [Salvia hispanica]	27	2	102	215.4	0.959	-0.06	0.85247	0.978354	11.32	20.47	1.82	3	3	2	2	2	1	1	1
XP_047940305.1	malate dehydrogenase [Salvia hispanica]	9	9	100	215.13	0.773	-0.37	0.397372	0.890601	34.2	4.25	4.27	3	3	11	11	11	11	11	11
XP_047949123.1	ATP synthase subunit alpha, mitochondrial [Salvia hispanica]	12	12	75	214.89	0.953	-0.07	0.836642	0.976082	15.82	3.77	1.37	3	3	13	13	13	13	13	13
XP_047954783.1	malate dehydrogenase 1, mitochondrial-like [Salvia hispanica]	9	3	75	214.23	0.938	-0.09	0.798742	0.972381	28.78	16.55	5.15	3	3	3	3	3	3	3	3
XP_047970043.1	UDP-glucose 4-epimerase GEPI48-like isoform X1 [Salvia hispanica]	13	5	76	213.93	0.84	-0.25	0.554941	0.918883	50.44	1.83	8.39	3	3	5	5	5	4	4	4
XP_047946425.1	heat shock cognate protein 80 [Salvia hispanica]	18	1	93	213.29	1.341	0.42	0.400801	0.890601	18.08	13.3	17.4	3	3	1	1	1	1	1	1
XP_047971386.1	phosphoglucomutase, cytoplasmic [Salvia hispanica]	18	7	88	207.18	1.619	0.7	0.155913	0.577259	21.5	8.39	4.6	3	3	7	7	7	5	5	5
XP_047980552.1	heat shock 70 kDa protein, mitochondrial [Salvia hispanica]	19	3	80	205.22	0.741	-0.43	0.329125	0.835657	12.21	26.82	15.32	3	3	2	2	1	2	2	1
XP_047954332.1	17.3 kDa class I heat shock protein-like [Salvia hispanica]	10	3	88	203.36	0.698	-0.52	0.245924	0.735972	44.4	30.74	9.68	3	3	3	3	3	3	3	3
XP_047945695.1	3-ketoacyl-CoA thiolase 2, peroxisomal-like [Salvia hispanica]	11	7	77	200.01	0.895	-0.16	0.689753	0.960129	29.95	1.7	0.8	3	3	7	7	7	7	7	7
XP_047947174.1	probable mitochondrial-processing peptidase subunit beta, mitochondrial [Salvia hispanica]	17	17	79	195.83	0.933	-0.1	0.788182	0.964697	20.2	6.23	6.6	3	3	17	17	17	17	17	17
XP_047943997.1	eukaryotic initiation factor 4A-2-like [Salvia hispanica]	17	1	104	188.89	1.105	0.14	0.803824	0.974491	25.53	20.51	10.79	3	3	1	1	1	1	1	1
XP_047970064.1	eukaryotic initiation factor 4A-14 [Salvia hispanica]	18	2	107	187.72	1.455	0.54	0.275789	0.78406	9.99	26.13	24.05	3	3	2	2	2	1	1	1
XP_047955159.1	catalase-like isoform X1 [Salvia hispanica]	13	1	94	182.53	0.793	-0.33	0.442646	0.892167	5.22	7.43	2.07	3	3	1	1	1	1	1	1
XP_047980205.1	endoplasmin homolog isoform X1 [Salvia hispanica]	26	25	103	182.28	1.102	0.14	0.810872	0.975174	24.63	4.36	3.58	3	3	26	26	25	22	22	20
XP_047954636.1	triosephosphate isomerase, cytosolic [Salvia hispanica]	10	9	82	181.5	0.738	-0.44	0.322099	0.829183	26.74	5.68	7.17	3	3	9	9	8	9	8	8
XP_047939461.1	nascent polypeptide-associated complex subunit alpha-like protein [Salvia hispanica]	8	4	65	181.32	1.281	0.36	0.483197	0.893928	33.21	8.69	20.14	3	3	5	5	5	5	5	5
XP_047983947.1	2S seed storage albumin protein-like [Salvia hispanica]	5	5	74	180.51	0.538	-0.89	0.0506373	0.283569	30.9	15.02	7.95	3	3	5	4	5	5	5	5
XP_047968141.1	elongation factor 1-alpha [Salvia hispanica]	11	2	70	180.04	1.303	0.38	0.450832	0.892167	20.92	21.95	13.57	3	3	1	1	1	1	1	1
XP_047970105.1	2,3-bisphosphoglycerate-independent phosphoglycerate mutase [Salvia hispanica]	16	9	78	179.84	0.974	-0.04	0.88933	0.98199	13.61	4.25	12.87	3	3	9	10	10	8	9	9
XP_047958614.1	elongation factor 1-gamma-like [Salvia hispanica]	15	5	74	177.69	1.424	0.51	0.305264	0.814149	19.19	6.97	5.28	3	3	4	4	4	4	4	4
XP_047945856.1	stromal 70 kDa heat shock-related protein, chloroplastic [Salvia hispanica]	14	4	77	175.25	0.785	-0.35	0.424768	0.892167	14.68	2.76	5.29	3	3	3	3	3	3	3	3
XP_047968707.1	2S sulfur-rich seed storage protein 1-like [Salvia hispanica]	4	4	80	174.91	0.435	-1.2	0.00915561	0.0643095	41	2.65	7.78	3	3	8	8	8	8	8	8
XP_047975174.1	2S seed storage albumin protein-like [Salvia hispanica]	8	8	89	168.89	0.7	-0.51	0.250421	0.745066	46.1	5.59	8.01	3	3	8	8	7	8	8	7
XP_047944309.1	em-like protein GEA6 [Salvia hispanica]	8	8	70	168.24	1.17	0.23	0.672188	0.953472	49.02	20.12	53.33	3	3	10	10	9	8	8	8
XP_047972213.1	UTP--glucose-1-phosphate uridylyltransferase-like [Salvia hispanica]	15	4	76	167.89	1.367	0.45	0.368112	0.87944	42.83	6.47	14.23	3	3	4	4	4	3	2	3
XP_047944392.1	mitochondrial outer membrane protein porin of 34 kDa-like [Salvia hispanica]	8	7	63	165.47	1.022	0.03	0.992122	0.999542	29.24	15.01	5.06	3	3	7	7	7	7	6	7
XP_047940898.1	peptidyl-prolyl cis-trans isomerase [Salvia hispanica]	6	6	65	164.56	2.413	1.27	0.00826795	0.058884	43.1	3.01	13.12	3	3	7	7	7	7	7	7
XP_047971261.1	probable serine protease EDA2 [Salvia hispanica]	14	14	62	163.69	0.77	-0.38	0.391094	0.890601	20.34	11.34	3.98	3	3	13	13	13	13	13	13
XP_047962412.1	probable UDP-arabinopyranose mutase 2 [Salvia hispanica]	11	7	85	162.72	0.951	-0.07	0.831333	0.975754	32.01	14.54	8.28	3	3	7	8	8	8	8	8
XP_047955602.1	nucleoside diphosphate kinase 1 isoform X1 [Salvia hispanica]	7	3	61	162.4	1.026	0.04	0.982597	0.997234	29.04	27.32	2.13	3	3	3	3	3	3	3	3
XP_047982005.1	MDIS1-interacting receptor like kinase 2-like [Salvia hispanica]	12	12	72	162.11	0.634	-0.66	0.145571	0.550782	22.75	15.7	13.31	3	3	11	11	11	12	12	12
XP_047954726.1	UTP--glucose-1-phosphate uridylyltransferase isoform X1 [Salvia hispanica]	16	5	73	159.78	0.969	-0.05	0.8773	0.979982	59.92	12.87	9.32	3	3	4	4	4	3	3	3
XP_047946667.1	11-beta-hydroxysteroid dehydrogenase B-like isoform X1 [Salvia hispanica]	11	10	64	157.64	1.661	0.73	0.134559	0.527906	41.9	15	16.4	3	3	11	11	10	9	9	9
XP_047971596.1	benzaldehyde dehydrogenase, mitochondrial-like [Salvia hispanica]	12	10	65	156.14	1.213	0.28	0.594122	0.939898	35.31	11.59	25.66	3	3	9	9	9	9	8	9
XP_047947657.1	peroxygenase-like [Salvia hispanica]	10	10	65	154.02	1.765	0.82	0.0923368	0.415662	22.4	5.19	5.65	3	3	12	12	12	11	12	11
XP_047981450.1	elongation factor 1-gamma 2-like [Salvia hispanica]	13	3	65	151.6	1.645	0.72	0.142271	0.543555	20.61	21.88	8.3	3	3	3	3	3	2	2	2
XP_047975342.1	catalase-like [Salvia hispanica]	11	8	78	151.51	0.75	-0.41	0.348637	0.856507	31.44	4.02	18.57	3	3	9	9	9	9	9	9
XP_047954553.1	oleosin H1-like [Salvia hispanica]	7	5	61	151.43	2.969	1.57	0.00105371	0.00871981	56.74	12	23.76	3	3	5	6	6	5	6	5
XP_047960657.1	dihydrolipoyl dehydrogenase 2, chloroplastic-like [Salvia hispanica]	13	10	70	151.26	0.8	-0.32	0.459527	0.892167	47.12	8.37	5.37	3	3	9	9	9	8	9	9
XP_047959510.1	dihydrolipoyl dehydrogenase, mitochondrial-like [Salvia hispanica]	12	3	59	149.05	0.902	-0.15	0.70745	0.9606	19.65	11.53	5.38	3	3	3	3	3	3	3	3
XP_047960705.1	lactoylglutathione lyase GLX1 [Salvia hispanica]	9	9	55	148.58	0.876	-0.19	0.644112	0.947851	23.31	8.78	15.32	3	3	9	9	9	9	9	9
XP_047967675.1	peroxygenase-like [Salvia hispanica]	8	8	65	147.82	1.903	0.93	0.0557773	0.297673	39.57	8.06	13.98	3	3	9	10	10	8	9	9
XP_047958144.1	probable protein phosphatase 2C 39 isoform X1 [Salvia hispanica]	11	11	56	146.6	1.026	0.04	0.98422	0.997794	33.85	1.95	7.12	3	3	11	11	11	11	11	10
XP_047947644.1	adenosylhomocysteinase-like [Salvia hispanica]	14	6	67	146.54	1.157	0.21	0.697487	0.9606	40.47	7.45	20.91	3	3	5	6	6	5	4	5
XP_047970766.1	UDP-glucose 4-epimerase GEPI48-like [Salvia hispanica]	11	3	55	145.72	1.767	0.82	0.0918577	0.414475	22	2.49	51.54	3	3	3	3	3	1	3	3
XP_047972528.1	aminopeptidase M1 [Salvia hispanica]	21	21	65	144.94	1.914	0.94	0.0534887	0.290774	28.87	1.54	13.8	3	3	20	20	20	19	20	19
AVW82638.1	beta-tubulin [Salvia hispanica]	12	4	66	144.88	0.933	-0.1	0.78645	0.964501	22.04	12.53	3.99	3	3	4	4	4	4	4	4
XP_047939371.1	oleosin 1-like [Salvia hispanica]	7	7	53	144.38	3.465	1.79	0.000177889	0.00156727	36	26.71	17.2	3	3	7	7	7	6	6	6
XP_047941778.1	guanine nucleotide-binding protein subunit beta-like protein [Salvia hispanica]	10	5	61	144.24	1.001	0	0.956544	0.99434	35.01	15.73	15.11	3	3	4	5	5	4	5	5
XP_047980903.1	nucleoside diphosphate kinase 1-like [Salvia hispanica]	7	3	57	144.2	1.029	0.04	0.977077	0.99554	19.21	11.7	7.9	3	3	3	3	3	3	3	3
XP_047982515.1	phosphoglucomutase, cytoplasmic-like isoform X1 [Salvia hispanica]	14	3	62	143.6	2.008	1.01	0.0377405	0.227395	6.08	5.16	16.24	3	3	2	2	2	1	1	1
XP_047971728.1	dihydrolipoyl dehydrogenase 1, mitochondrial [Salvia hispanica]	11	2	57	142.17	0.77	-0.38	0.390383	0.890601	19.18	12.98	9.24	3	3	2	2	2	2	2	2
XP_047980885.1	alcohol dehydrogenase 3 [Salvia hispanica]	10	7	59	139.42	1.089	0.12	0.838043	0.976602	57.82	3.02	6.79	3	3	7	7	7	7	7	6
XP_047963854.1	ATP-citrate synthase beta chain protein 2 [Salvia hispanica]	13	13	62	137.43	1.186	0.25	0.641394	0.946539	24.11	4.76	10.18	3	3	12	13	13	12	12	12
XP_047979791.1	stromal 70 kDa heat shock-related protein, chloroplastic-like [Salvia hispanica]	13	3	60	135.35	1.053	0.07	0.91966	0.98832	24.86	15.54	30.57	3	3	3	2	3	2	1	2
XP_047965712.1	malate dehydrogenase, glyoxysomal [Salvia hispanica]	10	10	62	134.68	0.747	-0.42	0.342085	0.850635	30.31	29.21	9.75	3	3	9	9	9	9	9	9
XP_047961992.1	glucose-6-phosphate isomerase 1, chloroplastic [Salvia hispanica]	14	14	66	134.23	1.288	0.37	0.472616	0.893641	22.05	5.75	9.91	3	3	14	14	14	12	13	14
XP_047977401.1	11-beta-hydroxysteroid dehydrogenase B-like [Salvia hispanica]	12	1	59	132.63	2.913	1.54	0.00129534	0.0105485	25.94	24.94	14.65	3	2	1	1	1	1	1
XP_047961262.1	fructose-1,6-bisphosphatase, cytosolic isoform X1 [Salvia hispanica]	12	12	60	132.09	1.067	0.09	0.88808	0.98199	22.98	2.45	4.27	3	3	12	12	12	12	12	12
XP_047977099.1	11-beta-hydroxysteroid dehydrogenase B-like [Salvia hispanica]	13	2	60	132.07	1.934	0.95	0.0496637	0.278881	32.56	7.71	20.04	3	3	2	2	2	2	2	2
XP_047969663.1	60S ribosomal protein L4 [Salvia hispanica]	13	7	55	130.47	0.87	-0.2	0.627947	0.946539	47	39.78	24.79	3	3	7	7	7	6	6	6
XP_047947606.1	adenosylhomocysteinase [Salvia hispanica]	13	5	61	129.44	1.119	0.16	0.775262	0.964501	29.29	6.37	7.44	3	3	5	4	5	4	5	5
XP_047969839.1	14-3-3-like protein A [Salvia hispanica]	10	6	65	129.19	1.404	0.49	0.32679	0.835657	26.75	2.29	9.73	3	3	6	6	6	6	6	6
XP_047963416.1	2S seed storage albumin protein-like [Salvia hispanica]	3	3	63	128.91	0.493	-1.02	0.0259566	0.161754	33.38	11.39	8.21	3	3	4	4	4	5	5	5
XP_047970805.1	uncharacterized protein Mb0911c [Salvia hispanica]	5	5	50	128.41	0.787	-0.35	0.429265	0.892167	11.43	5.24	7.2	3	3	5	5	5	5	5	5
XP_047960064.1	alanine aminotransferase 2-like [Salvia hispanica]	10	9	52	127.49	1.043	0.06	0.944017	0.992423	30.23	5.05	2.07	3	3	9	9	8	8	8	8
XP_047969923.1	mannose/glucose-specific lectin Cramoll-like [Salvia hispanica]	3	3	54	127.3	1.067	0.09	0.886893	0.98199	23.67	4.24	8.48	3	3	4	4	4	4	4	4
XP_047940190.1	proteasome subunit alpha type-3 [Salvia hispanica]	11	11	58	126.91	0.867	-0.21	0.621066	0.946539	23.43	6.38	6.69	3	3	11	11	11	11	11	11
XP_047947562.1	isocitrate lyase [Salvia hispanica]	11	11	48	125.73	1.006	0.01	0.969235	0.995391	20.96	7.57	18.41	3	3	8	8	8	8	9	9
XP_047978278.1	alpha-galactosidase 1-like isoform X2 [Salvia hispanica]	12	10	59	125.64	0.739	-0.44	0.325292	0.835298	35.13	10.93	10.48	3	3	10	10	9	10	11	11
XP_047947777.1	prohibitin-1, mitochondrial-like [Salvia hispanica]	10	3	55	125.29	0.912	-0.13	0.734311	0.9606	15.96	2.8	7.24	3	3	3	3	3	3	3	3
XP_047973987.1	pistil-specific extensin-like protein [Salvia hispanica]	5	5	45	122.47	0.655	-0.61	0.175273	0.619825	34.32	21.24	17.9	3	3	5	5	5	5	5	5
XP_047973239.1	lanC-like protein GCR2 [Salvia hispanica]	11	11	58	122.04	1.223	0.29	0.575882	0.929781	42.95	7.92	13.02	3	3	12	12	11	11	12	12
XP_047946754.1	NADP-dependent malic enzyme [Salvia hispanica]	12	11	57	121.2	0.901	-0.15	0.706524	0.9606	37.2	3.04	9.05	3	3	9	11	11	10	10	10
XP_047960833.1	ubiquitin-40S ribosomal protein S27a [Salvia hispanica]	5	5	66	120.7	1.003	0	0.960115	0.99434	26.24	3.45	9.63	3	3	5	5	5	5	5	5
XP_047970573.1	14-3-3-like protein 16R [Salvia hispanica]	10	3	55	119.72	1.759	0.81	0.0946736	0.419596	52.97	6.73	18.23	3	3	3	3	3	3	3	2
XP_047976830.1	ruBisCO large subunit-binding protein subunit beta, chloroplastic [Salvia hispanica]	12	12	54	119.33	0.889	-0.17	0.67549	0.955503	31.43	12.2	5.11	3	3	11	12	12	10	11	11
XP_047939460.1	nascent polypeptide-associated complex subunit alpha-like protein [Salvia hispanica]	7	3	43	119.21	1.474	0.56	0.258149	0.755343	35.56	33.77	61.44	3	3	2	3	3	1	2	2
XP_047964121.1	aldehyde dehydrogenase family 7 member B4-like [Salvia hispanica]	9	1	47	118.67	1.133	0.18	0.745628	0.9606	10.35	5.76	9.98	3	3	1	1	1	1	1	1
XP_047940289.1	phosphoenolpyruvate carboxylase 2 [Salvia hispanica]	14	1	50	118.47	1.136	0.18	0.740222	0.9606	26.81	24.18	19.79	3	3	1	1	1	1	1	1
XP_047955364.1	UDP-arabinopyranose mutase 1-like [Salvia hispanica]	9	4	48	118.04	1.02	0.03	0.997241	0.999542	33.44	24.06	5.92	3	3	4	4	4	4	4	4
XP_047968488.1	glutamine synthetase cytosolic isozyme 2-like [Salvia hispanica]	9	7	51	117.98	1.151	0.2	0.709264	0.9606	24.19	4.54	4.6	3	3	7	7	7	7	7	7
XP_047971448.1	alpha-glucosidase 2-like isoform X1 [Salvia hispanica]	14	14	57	117.9	1.034	0.05	0.963835	0.99434	24.59	2.6	8.92	3	3	14	14	14	15	15	15
XP_047980752.1	40S ribosomal protein S5-like [Salvia hispanica]	8	2	47	117.86	1.166	0.22	0.679462	0.956354	18.03	9.67	9.26	3	3	1	1	1	2	2	2
XP_047956924.1	40S ribosomal protein S17-like [Salvia hispanica]	10	4	57	117.36	0.94	-0.09	0.804289	0.974491	28.79	14.19	6.47	3	3	5	5	5	5	5	5
XP_047941799.1	proteasome subunit alpha type-6 [Salvia hispanica]	9	9	44	117.14	0.873	-0.2	0.635838	0.946539	17.45	3.65	4.26	3	3	9	9	9	8	8	8
XP_047970201.1	tubulin beta-2 chain [Salvia hispanica]	11	3	59	117.06	0.923	-0.12	0.760814	0.962323	27.48	8.07	28.6	3	3	3	3	3	3	3	3
XP_047968216.1	26S proteasome regulatory subunit S10B homolog B-like isoform X2 [Salvia hispanica]	13	12	62	115.39	0.905	-0.14	0.715528	0.9606	44.24	22.76	8.51	3	3	11	11	12	12	12	12
XP_047977857.1	ERBB-3 BINDING PROTEIN 1 [Salvia hispanica]	13	6	58	115.12	0.733	-0.45	0.312444	0.815626	32	57.18	14.7	3	3	6	6	4	5	4	5
XP_047970847.1	pyruvate kinase, cytosolic isozyme [Salvia hispanica]	11	11	48	114	1.248	0.32	0.534902	0.918883	22.47	0.7	3.33	3	3	11	11	11	10	10	9
XP_047961153.1	S-formylglutathione hydrolase [Salvia hispanica]	6	6	46	113.45	0.92	-0.12	0.753407	0.9606	16.35	8.16	2.36	3	3	7	7	7	7	7	7
XP_047943528.1	triosephosphate isomerase, chloroplastic [Salvia hispanica]	9	8	44	112.22	0.948	-0.08	0.825008	0.975754	23.66	1.78	5.3	3	3	8	8	8	8	8	8
XP_047952903.1	tubulin alpha chain isoform X1 [Salvia hispanica]	9	1	45	110.16	1.034	0.05	0.96409	0.99434	20.61	17.53	7.8	3	3	1	1	1	1	1	1
XP_047976784.1	guanosine nucleotide diphosphate dissociation inhibitor 1 [Salvia hispanica]	12	2	59	109.75	1.151	0.2	0.709386	0.9606	28.38	8.59	9.54	3	3	2	2	2	2	2	2
XP_047971829.1	sucrose synthase 3-like [Salvia hispanica]	16	16	60	109.68	1.127	0.17	0.756774	0.9606	27.6	8.19	3.85	3	3	16	16	16	14	15	15
XP_047946849.1	aldose reductase [Salvia hispanica]	11	11	50	109.21	0.89	-0.17	0.677184	0.955602	26.08	7.4	3.1	3	3	9	9	9	9	9	9
XP_047975162.1	universal stress protein YxiE-like [Salvia hispanica]	5	5	38	108.19	1.105	0.14	0.80491	0.974666	14.98	2.59	8.4	3	3	5	5	5	5	5	5
XP_047950438.1	guanine nucleotide-binding protein subunit beta-like protein [Salvia hispanica]	7	2	44	108.13	0.959	-0.06	0.852147	0.978354	25.02	14.48	15.17	3	3	2	2	2	2	2	2
XP_047956761.1	probable galactinol--sucrose galactosyltransferase 2 [Salvia hispanica]	10	10	44	107.97	0.962	-0.06	0.858832	0.979982	26.88	6.5	8.47	3	3	10	10	10	10	10	10
XP_047941463.1	aspartate aminotransferase, cytoplasmic-like [Salvia hispanica]	8	5	44	106.47	1.054	0.08	0.917134	0.986643	28.69	13.53	9.41	3	3	5	5	5	5	5	5
XP_047940369.1	tubulin alpha chain-like [Salvia hispanica]	9	1	43	106.09	1.735	0.79	0.103231	0.436862	17.95	31.44	7.52	3	3	1	1	1	1	1	1
XP_047970829.1	isocitrate dehydrogenase [NADP], chloroplastic [Salvia hispanica]	10	8	50	105.95	1.085	0.12	0.847217	0.97755	27.68	8.09	6.35	3	3	7	7	7	7	6	7
XP_047943253.1	26.5 kDa heat shock protein, mitochondrial [Salvia hispanica]	5	5	38	105.71	0.997	0	0.94676	0.992423	30.24	10.52	4.13	3	3	5	6	6	6	6	6
XP_047957019.1	elongation factor Tu, mitochondrial-like [Salvia hispanica]	11	4	49	105.63	1.167	0.22	0.677054	0.955602	16.77	26.64	1.74	3	3	3	4	4	4	4	4
XP_047983645.1	ERBB-3 BINDING PROTEIN 1 [Salvia hispanica]	11	4	50	105.56	0.823	-0.28	0.512777	0.915865	22.37	10.54	9.23	3	3	4	4	4	4	3	3
XP_047970939.1	ruBisCO large subunit-binding protein subunit alpha [Salvia hispanica]	13	5	54	105.56	1.104	0.14	0.805914	0.975174	27.46	23.5	26.07	3	3	3	5	4	3	3	4
XP_047975370.1	NADPH-dependent aldo-keto reductase, chloroplastic-like [Salvia hispanica]	9	8	45	105.35	1.045	0.06	0.938498	0.991877	29.5	6.06	4.08	3	3	7	8	8	8	8	8
XP_047971012.1	6-phosphogluconate dehydrogenase, decarboxylating 3, chloroplastic-like [Salvia hispanica]	12	2	58	105.33	0.795	-0.33	0.44719	0.892167	26.56	24.92	39.03	3	3	2	2	2	2	1	2
XP_047978754.1	guanosine nucleotide diphosphate dissociation inhibitor 2-like [Salvia hispanica]	13	3	54	105.23	0.939	-0.09	0.802074	0.974491	19.68	11.57	9.63	3	3	3	3	3	2	2	2
XP_047956634.1	succinate--CoA ligase [ADP-forming] subunit beta, mitochondrial-like [Salvia hispanica]	11	7	47	104.82	1.219	0.29	0.582699	0.934147	25.91	3.35	1.81	3	3	7	7	7	7	7	7
XP_047960066.1	proteasome subunit alpha type-5 [Salvia hispanica]	7	7	42	104.62	1.018	0.03	0.997458	0.999542	17.75	3.64	3.49	3	3	7	7	7	6	6	6
XP_047949902.1	tubulin alpha chain-like [Salvia hispanica]	8	1	42	104.45	0.812	-0.3	0.485507	0.893928	6.7	15.88	2.82	3	3	1	1	1	1	1	1
XP_047950070.1	serine hydroxymethyltransferase 4 [Salvia hispanica]	13	7	53	103.96	1.048	0.07	0.930889	0.989115	35.88	4.19	15.47	3	3	7	7	7	7	7	7
XP_047954868.1	pyruvate kinase 1, cytosolic [Salvia hispanica]	14	7	46	103.53	1.197	0.26	0.6217	0.946539	26.31	1.32	10.62	3	3	7	7	7	5	5	6
XP_047937647.1	proteasome subunit beta type-2-A-like [Salvia hispanica]	9	9	50	103.28	1.084	0.12	0.848751	0.977678	25.02	12.61	7.96	3	3	9	9	9	10	10	10
XP_047954398.1	ADP,ATP carrier protein 1, mitochondrial-like [Salvia hispanica]	9	4	45	103.27	1.325	0.41	0.420785	0.892167	16.95	12.57	1.84	3	3	4	4	4	3	3	3
XP_047963175.1	60S ribosomal protein L6-like [Salvia hispanica]	10	3	43	103.19	0.622	-0.68	0.130549	0.51514	40.19	1.54	1.86	3	3	3	3	3	3	3	3
XP_047971700.1	heat shock protein 83 [Salvia hispanica]	12	6	53	102.83	0.894	-0.16	0.688866	0.95981	36.89	14.99	1.74	3	3	5	6	6	6	6	6
XP_047947426.1	40S ribosomal protein S3-3 [Salvia hispanica]	11	2	52	102.82	0.873	-0.2	0.635682	0.946539	22.58	5.69	1.74	3	3	2	2	2	2	2	2
XP_047983193.1	fasciclin-like arabinogalactan protein 1 [Salvia hispanica]	7	7	41	102.64	1.5	0.59	0.236219	0.719569	26.4	8.61	4.16	3	3	7	7	7	6	7	7
XP_047954537.1	phosphoenolpyruvate carboxykinase (ATP) 1-like [Salvia hispanica]	15	12	58	102.46	1.007	0.01	0.970615	0.995498	20.04	12.86	3.03	3	3	12	11	12	12	12	12
XP_047981659.1	lysine--tRNA ligase isoform X1 [Salvia hispanica]	13	13	45	102.01	1.069	0.1	0.884298	0.981071	21.48	4.03	8.17	3	3	13	13	13	11	12	12
XP_047966819.1	nucleolin 1-like [Salvia hispanica]	14	9	44	101.66	1.326	0.41	0.419543	0.892167	21.04	9.28	4.42	3	3	8	9	9	6	6	6
XP_047950377.1	26S proteasome regulatory subunit 6A homolog [Salvia hispanica]	9	8	52	101.52	1.399	0.48	0.331274	0.838026	48.13	12.16	6.48	3	3	8	8	8	8	8	8
XP_047982034.1	pyruvate decarboxylase 2 [Salvia hispanica]	11	9	49	101.5	1.318	0.4	0.430039	0.892167	30.67	6.94	1.28	3	3	9	10	10	10	10	9
XP_047960435.1	serine--tRNA ligase [Salvia hispanica]	10	10	45	101.1	0.78	-0.36	0.41293	0.892167	23.23	10.08	7.97	3	3	11	11	11	10	10	10
XP_047954766.1	14-3-3-like protein 16R [Salvia hispanica]	8	1	44	100.73	1.23	0.3	0.564762	0.921927	10.01	2.8	7.97	3	3	1	1	1	1	1	1
XP_047952880.1	galactose mutarotase-like [Salvia hispanica]	9	9	40	100.69	0.534	-0.91	0.047466	0.268012	24.55	13.22	3.14	3	3	7	9	9	9	9	8
XP_047969064.1	malate dehydrogenase, chloroplastic-like [Salvia hispanica]	9	7	42	100.21	0.906	-0.14	0.717988	0.9606	20.45	5.65	3.65	3	3	6	6	6	6	6	6
XP_047975500.1	GDSL esterase/lipase At1g71250, partial [Salvia hispanica]	7	7	50	100.12	0.733	-0.45	0.313772	0.815967	22.41	12.58	13.54	3	3	6	7	7	7	6	7
XP_047981597.1	eugenol synthase 2-like [Salvia hispanica]	11	10	46	99.81	1.317	0.4	0.432232	0.892167	25.49	9.25	25.64	3	3	10	10	10	7	10	10
XP_047969836.1	T-complex protein 1 subunit zeta 1-like [Salvia hispanica]	13	13	50	99.74	1.178	0.24	0.657814	0.948984	23.54	8.94	8.17	3	3	12	12	12	10	11	11
XP_047960766.1	26S proteasome regulatory subunit 4 homolog A-like [Salvia hispanica]	9	9	54	99.42	0.841	-0.25	0.557038	0.918883	19.72	9.26	6.73	3	3	8	8	8	8	8	8
XP_047962912.1	outer envelope pore protein 16-2, chloroplastic [Salvia hispanica]	4	4	36	99.39	0.97	-0.04	0.880083	0.979982	19.63	9.45	10.37	3	3	4	4	4	4	4	4
XP_047980273.1	vacuolar-sorting receptor 3-like [Salvia hispanica]	8	7	42	98.46	0.946	-0.08	0.82002	0.975754	34.29	5.71	9.72	3	3	6	6	7	5	5	5
XP_047948357.1	cysteine proteinase inhibitor 6 [Salvia hispanica]	7	7	44	97.82	1.178	0.24	0.657949	0.948984	33.47	9.09	10.98	3	3	7	7	7	7	7	7
XP_047960630.1	glutathione S-transferase F9-like isoform X1 [Salvia hispanica]	8	8	44	97.4	1.675	0.74	0.127908	0.509636	31.1	0.54	22.23	3	3	8	8	8	7	7	7
XP_047956411.1	11-beta-hydroxysteroid dehydrogenase A-like [Salvia hispanica]	10	10	45	96.94	1.122	0.17	0.767786	0.964207	20.87	13.12	1.56	3	3	10	10	10	9	10	10
XP_047939109.1	oleosin L-like [Salvia hispanica]	3	3	42	96.85	2.768	1.47	0.00220508	0.0174022	23.17	18.06	6.75	3	3	3	3	3	3	3	3
XP_047972091.1	40S ribosomal protein S3-2 [Salvia hispanica]	12	3	54	96.68	0.873	-0.2	0.636654	0.946539	24.65	9.63	5.52	3	3	2	2	2	2	2	2
XP_047966527.1	enoyl-[acyl-carrier-protein] reductase [NADH] 1, chloroplastic-like [Salvia hispanica]	9	2	41	96.59	1.095	0.13	0.825724	0.975754	20.88	10.17	16	3	3	2	2	2	2	2	2
XP_047956458.1	betaine aldehyde dehydrogenase, chloroplastic-like [Salvia hispanica]	10	7	39	96.01	0.969	-0.05	0.877143	0.979982	27.97	8.41	4.05	3	3	7	7	7	7	7	7
XP_047956888.1	60S ribosomal protein L9 [Salvia hispanica]	9	9	38	95.83	0.798	-0.33	0.452943	0.892167	15.5	6.15	7.87	3	3	10	10	9	9	9	8
XP_047982417.1	histone deacetylase HDT1-like [Salvia hispanica]	7	6	38	95.8	0.939	-0.09	0.802192	0.974491	17.8	9.07	3.75	3	3	6	6	6	6	6	6
XP_047962639.1	serpin-ZX [Salvia hispanica]	9	9	45	95.71	0.959	-0.06	0.851312	0.978123	26.77	6.11	12.71	3	3	9	9	9	9	9	9
XP_047962692.1	aldehyde dehydrogenase family 7 member B4-like [Salvia hispanica]	9	1	39	94.94	0.87	-0.2	0.627328	0.946539	46.79	37.66	11.92	3	3	1	1	1	1	1	1
XP_047946818.1	26S proteasome regulatory subunit 8 homolog A [Salvia hispanica]	8	7	40	94.9	0.796	-0.33	0.449093	0.892167	19.88	9.91	4.77	3	3	6	6	6	6	6	5
XP_047937976.1	40S ribosomal protein S3a [Salvia hispanica]	8	2	41	94.5	0.544	-0.88	0.0545431	0.294159	33.92	25.51	16.8	3	3	2	2	2	2	2	2
XP_047970482.1	tubulin beta-1 chain-like [Salvia hispanica]	8	1	42	94.49	100	6.64	1e-17	1.01188e-16		15.68		3		1	1	1
XP_047940480.1	acetyl-CoA acetyltransferase, cytosolic 1 [Salvia hispanica]	11	2	40	93.97	1.073	0.1	0.874452	0.979982	30.25	26.4	15.81	3	3	2	2	2	2	2	2
XP_047945235.1	urease accessory protein G [Salvia hispanica]	7	7	37	93.78	1.651	0.72	0.139479	0.537916	29.51	0.93	9.33	3	3	7	7	7	7	7	7
XP_047971506.1	17.3 kDa class II heat shock protein-like [Salvia hispanica]	4	4	41	93.75	1.074	0.1	0.871623	0.979982	23.25	7.83	8.9	3	3	6	6	6	5	5	5
XP_047982805.1	alpha-mannosidase At3g26720-like [Salvia hispanica]	10	10	40	93.67	0.861	-0.22	0.605147	0.945658	25.37	7.7	18.84	3	3	9	9	8	9	9	10
XP_047940998.1	peptidyl-prolyl cis-trans isomerase FKBP62-like [Salvia hispanica]	12	12	39	93.55	1.13	0.18	0.751792	0.9606	24.26	5.77	3.69	3	3	12	12	12	10	10	10
XP_047981484.1	dihydrolipoyllysine-residue succinyltransferase component of 2-oxoglutarate dehydrogenase complex 2, mitochondrial-like [Salvia hispanica]	9	9	40	93.5	1.115	0.16	0.783504	0.964501	25.99	2.66	10.09	3	3	7	8	8	7	7	7
XP_047955716.1	chloroplast envelope quinone oxidoreductase homolog [Salvia hispanica]	11	7	48	93.49	0.884	-0.18	0.662808	0.948984	21.96	8.15	5.57	3	3	6	6	6	6	6	6
XP_047975244.1	40S ribosomal protein S14-3 [Salvia hispanica]	6	6	32	93.36	0.823	-0.28	0.513103	0.915865	26.45	3.81	8.39	3	3	6	6	6	6	6	6
XP_047964464.1	60S ribosomal protein L11-like isoform X1 [Salvia hispanica]	5	1	35	92.87	0.978	-0.03	0.900285	0.982803	10.17	11.64	11.65	3	3	1	1	1	1	1	1
XP_047983927.1	60S ribosomal protein L6-like [Salvia hispanica]	9	2	37	92.8	0.964	-0.05	0.865481	0.979982	68.55	6.42	5.86	3	3	2	2	2	2	2	2
XP_047939531.1	enoyl-[acyl-carrier-protein] reductase [NADH] 1, chloroplastic-like [Salvia hispanica]	9	2	40	92.71	1.392	0.48	0.339862	0.849886	23.04	15.95	2.58	3	3	2	2	2	2	2	2
XP_047969569.1	phosphomannomutase/phosphoglucomutase isoform X2 [Salvia hispanica]	11	11	48	92.35	1.093	0.13	0.831005	0.975754	22.93	9.28	9.09	3	3	9	9	9	9	8	9
XP_047960258.1	11S globulin seed storage protein Ana o 2.0101-like [Salvia hispanica]	8	8	42	92.29	0.865	-0.21	0.614815	0.946539	32.88	8.67	6.8	3	3	8	8	8	8	8	8
XP_047958378.1	40S ribosomal protein SA-like [Salvia hispanica]	6	6	39	91.43	1.222	0.29	0.577707	0.930031	21.58	4.87	9.8	3	3	6	6	6	6	6	6
XP_047942050.1	mitochondrial-processing peptidase subunit alpha-like [Salvia hispanica]	10	9	45	91.08	1.014	0.02	0.988577	0.998994	23.64	4.97	6.27	3	3	8	8	8	7	8	8
XP_047972424.1	T-complex protein 1 subunit theta [Salvia hispanica]	12	12	43	91.08	1.288	0.37	0.472589	0.893641	35.31	10.91	33.85	3	3	11	12	12	8	10	10
XP_047983335.1	protein disulfide-isomerase like 2-1-like [Salvia hispanica]	10	7	40	90.52	1.024	0.03	0.987699	0.998994	37.26	20.04	14.17	3	3	7	6	7	7	7	7
XP_047981741.1	pyrophosphate--fructose 6-phosphate 1-phosphotransferase subunit alpha [Salvia hispanica]	10	10	44	90.35	1.189	0.25	0.636454	0.946539	19.08	4.49	4.75	3	3	10	10	10	7	8	7
XP_047956636.1	proteasome subunit alpha type-7 [Salvia hispanica]	7	7	39	90.19	0.797	-0.33	0.451853	0.892167	18.84	4.56	8.62	3	3	6	6	6	6	6	6
XP_047943576.1	60S ribosomal protein L12-3-like [Salvia hispanica]	5	5	32	90.13	0.963	-0.06	0.86134	0.979982	12.96	5.87	3.35	3	3	5	5	5	4	4	4
XP_047952006.1	oleosin L-like [Salvia hispanica]	4	4	36	90.06	2.738	1.45	0.00246975	0.0192678	53.91	28.82	12.01	3	3	4	4	4	4	4	4
XP_047972611.1	T-complex protein 1 subunit gamma isoform X1 [Salvia hispanica]	9	9	44	89.61	1.255	0.33	0.523403	0.918883	24.28	3.98	7.82	3	3	9	9	9	9	8	9
XP_047961108.1	40S ribosomal protein S5-like [Salvia hispanica]	8	2	34	89.39	0.918	-0.12	0.749569	0.9606	25.42	15.33	12.75	3	3	2	1	2	1	1	1
XP_047980147.1	polyadenylate-binding protein 8-like [Salvia hispanica]	11	4	43	89.19	1.093	0.13	0.82899	0.975754	16.95	6.08	3.33	3	3	4	4	4	4	4	4
XP_047971013.1	6-phosphogluconate dehydrogenase, decarboxylating 3, chloroplastic-like [Salvia hispanica]	11	1	49	89.17	0.985	-0.02	0.91675	0.986643	13.23	11.84	13.37	3	3	1	1	1	1	1	1
XP_047962548.1	mitochondrial outer membrane protein porin of 36 kDa-like [Salvia hispanica]	7	7	34	87.76	1.035	0.05	0.962949	0.99434	27.51	13.35	1.4	3	3	7	7	7	7	7	7
XP_047981274.1	T-complex protein 1 subunit beta [Salvia hispanica]	12	12	45	86.88	1.101	0.14	0.811743	0.975174	19.61	4.79	5.5	3	3	11	11	11	11	11	10
XP_047980573.1	calreticulin-like [Salvia hispanica]	12	12	46	86.48	1.017	0.03	0.996295	0.999542	20.83	4.07	3.94	3	3	12	12	12	11	12	12
XP_047969487.1	biotin carboxylase 1, chloroplastic-like [Salvia hispanica]	8	8	32	86.34	0.992	-0.01	0.93452	0.98972	18.23	4.16	11.86	3	3	7	7	7	8	8	7
XP_047964327.1	3-oxoacyl-[acyl-carrier-protein] reductase 4 [Salvia hispanica]	8	8	38	86.15	1.47	0.56	0.261913	0.763695	27.04	6.45	3.3	3	3	8	8	8	8	7	7
XP_047956115.1	superoxide dismutase [Mn], mitochondrial-like [Salvia hispanica]	7	7	36	86.08	1.039	0.05	0.953446	0.99434	20.94	1.89	4.73	3	3	6	6	6	7	7	7
XP_047957968.1	phospholipase D alpha 1 [Salvia hispanica]	20	20	57	85.75	1.423	0.51	0.306518	0.814149	36.59	9.87	0.6	3	3	18	18	18	16	16	15
XP_047967669.1	elongation factor 1-beta 2-like [Salvia hispanica]	8	4	36	85.66	1.149	0.2	0.713314	0.9606	20.7	0.83	4.36	3	3	4	4	4	4	4	4
XP_047979736.1	2S seed storage albumin protein-like [Salvia hispanica]	6	6	40	84.94	0.57	-0.81	0.0749102	0.367186	40.47	25.32	2.09	3	3	6	6	6	6	6	6
XP_047941832.1	serine/threonine-protein phosphatase 2A 65 kDa regulatory subunit A beta isoform [Salvia hispanica]	11	11	37	84.35	1.919	0.94	0.05253	0.287599	37.83	4.84	13.1	3	3	10	10	10	9	9	9
XP_047977169.1	protein SLE1 [Salvia hispanica]	5	5	32	84.16	1.189	0.25	0.636563	0.946539	62.63	14.91	49.26	3	3	6	6	6	6	6	6
XP_047980941.1	heat shock 70 kDa protein 8 [Salvia hispanica]	7	7	34	83.66	1.379	0.46	0.354686	0.860483	29.43	2.39	16.05	3	3	7	7	7	6	7	7
XP_047968278.1	40S ribosomal protein S7 [Salvia hispanica]	7	1	36	83.01	0.867	-0.21	0.621905	0.946539	2.33	1.88	2	3	3	1	1	1	1	1	1
XP_047966122.1	40S ribosomal protein S7-like [Salvia hispanica]	7	1	37	82.88	1.002	0	0.959937	0.99434	12.67	9.55	11.37	3	3	1	1	1	1	1	1
XP_047950355.1	aspartyl protease AED3 [Salvia hispanica]	7	6	34	82.85	0.696	-0.52	0.243352	0.731486	25.57	13.11	9.39	3	3	6	6	6	6	6	6
XP_047980368.1	guanine nucleotide-binding protein subunit beta-like protein [Salvia hispanica]	9	9	38	82.29	1.08	0.11	0.859331	0.979982	22.8	17.62	21.7	3	3	9	9	9	7	9	9
XP_047967519.1	3-hydroxyacyl-[acyl-carrier-protein] dehydratase FabZ-like [Salvia hispanica]	6	2	34	82.26	0.656	-0.61	0.177559	0.623328	12.5	6.15	19.3	3	3	2	2	2	2	2	2
XP_047944102.1	probable alpha-mannosidase At5g13980 [Salvia hispanica]	7	4	34	81.48	0.847	-0.24	0.57111	0.927203	18.58	2.72	7.21	3	3	4	4	4	4	4	4
XP_047976901.1	desiccation-related protein PCC27-45-like [Salvia hispanica]	5	5	31	80.92	1.558	0.64	0.193523	0.645591	26.5	11.56	3.42	3	3	5	5	5	5	5	5
XP_047939059.1	2,3-bisphosphoglycerate-independent phosphoglycerate mutase-like isoform X2 [Salvia hispanica]	11	4	38	80.73	0.905	-0.14	0.715575	0.9606	23.22	2.53	26.63	3	3	3	3	3	2	3	3
XP_047941747.1	thiamine thiazole synthase 2, chloroplastic-like [Salvia hispanica]	5	5	32	80.66	0.773	-0.37	0.39741	0.890601	14.49	7.59	3.55	3	3	5	5	5	5	5	5
XP_047945140.1	proteasome subunit alpha type-2-A [Salvia hispanica]	9	5	29	80.17	0.916	-0.13	0.745016	0.9606	15.89	0.57	2.79	3	3	5	5	4	5	5	5
XP_047962902.1	pyruvate dehydrogenase E1 component subunit alpha, mitochondrial-like [Salvia hispanica]	11	11	46	79.94	0.864	-0.21	0.613046	0.946539	25.02	7.57	8.59	3	3	11	11	11	10	10	10
XP_047938365.1	gamma-interferon-responsive lysosomal thiol protein isoform X1 [Salvia hispanica]	4	1	36	79.79	0.827	-0.27	0.521697	0.918883	11.76	10.41	9.67	3	3	1	1	1	1	1	1
XP_047976856.1	3-hydroxyacyl-[acyl-carrier-protein] dehydratase FabZ-like [Salvia hispanica]	5	1	32	79.4	0.68	-0.56	0.215557	0.685001	16.11	15.21	11.12	3	3	1	1	1	1	1	1
XP_047971597.1	V-type proton ATPase catalytic subunit A-like [Salvia hispanica]	9	9	35	79.35	1.163	0.22	0.685151	0.957011	23.15	8.31	4	3	3	8	9	9	9	9	9
XP_047959879.1	heat shock 70 kDa protein 15-like [Salvia hispanica]	14	3	41	79.07	1.576	0.66	0.18198	0.628036	23.77	6.83	49.35	3	3	3	3	3	1	2	2
XP_047941123.1	protein argonaute 4-like [Salvia hispanica]	12	12	43	78.78	1.105	0.14	0.803836	0.974491	23.29	3.57	10.93	3	3	9	9	9	9	9	9
XP_047969401.1	NADH dehydrogenase [ubiquinone] iron-sulfur protein 1, mitochondrial-like [Salvia hispanica]	10	5	35	78.71	1.296	0.37	0.461038	0.892167	32.35	6.47	15.6	3	3	5	5	5	5	5	4
XP_047948568.1	glutathione S-transferase U19-like isoform X1 [Salvia hispanica]	9	9	35	78.42	1.772	0.83	0.0902268	0.410743	28.11	7.65	14.16	3	3	8	9	9	7	6	7
XP_047959762.1	superoxide dismutase [Cu-Zn]-like [Salvia hispanica]	4	4	26	78.32	0.843	-0.25	0.562169	0.920964	12.49	6.38	3.67	3	3	4	4	3	4	4	4
XP_047966094.1	aspartic proteinase A1-like isoform X1 [Salvia hispanica]	6	4	48	77.68	0.49	-1.03	0.0248061	0.155533	20.61	7.72	7.37	3	3	4	4	4	4	4	4
XP_047938510.1	40S ribosomal protein S5-like [Salvia hispanica]	5	1	28	77.53	0.732	-0.45	0.311325	0.815626	30.44	13.33	45.77	3	3	2	2	2	2	2	2
XP_047942648.1	dirigent protein 1-like [Salvia hispanica]	4	2	27	77.42	0.435	-1.2	0.00904116	0.0637246	18.54	13.88	11.26	3	3	2	2	2	2	2	2
XP_047983950.1	2-Cys peroxiredoxin BAS1, chloroplastic-like [Salvia hispanica]	4	1	25	77.41	0.898	-0.15	0.699731	0.9606	16.72	5.21	15.12	3	3	1	1	1	1	1	1
XP_047950933.1	acetyl-CoA acetyltransferase, cytosolic 1-like [Salvia hispanica]	11	3	36	77.24	0.676	-0.57	0.208299	0.680709	60.83	16.92	10.81	3	3	3	3	3	3	3	3
XP_047980142.1	ruBisCO large subunit-binding protein subunit alpha-like [Salvia hispanica]	9	1	39	77.18	0.622	-0.69	0.129953	0.514774	29.56	29.18	7.93	2	2		1	1	1	1
XP_047983662.1	40S ribosomal protein S3a-like [Salvia hispanica]	7	1	34	77.17	0.606	-0.72	0.111036	0.458501	11.73	12.26	10.37	3	3	1	1	1	1	1	1
XP_047942651.1	dirigent protein 21-like [Salvia hispanica]	5	3	26	77.13	0.429	-1.22	0.00803348	0.0574141	19.49	1.86	9.53	3	3	3	3	3	3	3	3
XP_047977356.1	uncharacterized protein LOC125219424 [Salvia hispanica]	4	4	29	77.02	0.665	-0.59	0.191141	0.642188	23.96	10.19	9.88	3	3	4	4	4	4	4	4
XP_047972972.1	40S ribosomal protein S4-1 [Salvia hispanica]	8	5	32	76.79	0.385	-1.38	0.00285672	0.0219517	16.18	21.87	10.21	3	3	5	5	4	5	5	5
XP_047952898.1	mitochondrial outer membrane protein porin of 34 kDa-like [Salvia hispanica]	5	4	30	76.47	1.321	0.4	0.426011	0.892167	14.48	9.69	2.05	3	3	4	4	4	4	4	4
XP_047967069.1	probable phospholipid hydroperoxide glutathione peroxidase [Salvia hispanica]	6	5	32	76.45	1.388	0.47	0.344203	0.851226	19.32	0.63	3.23	3	3	4	5	5	4	3	3
XP_047981164.1	alcohol dehydrogenase class-3 [Salvia hispanica]	6	2	30	76.41	1.073	0.1	0.8734	0.979982	44.53	13.68	13.34	3	3	2	2	2	2	2	2
XP_047971294.1	fructose-bisphosphate aldolase 3, chloroplastic [Salvia hispanica]	7	7	37	76.31	0.855	-0.23	0.590038	0.938838	22.87	8.95	5.78	3	3	7	7	7	7	8	8
XP_047955325.1	proteasome subunit beta type-1-like [Salvia hispanica]	5	5	34	75.99	0.927	-0.11	0.771094	0.964501	27.19	9.03	5.92	3	3	5	5	5	6	6	6
XP_047974580.1	40S ribosomal protein S4-1-like [Salvia hispanica]	9	6	33	75.96	0.455	-1.14	0.0135388	0.0910305	28.94	5.15	12.64	3	3	6	6	6	6	6	6
XP_047959917.1	40S ribosomal protein S19-3 [Salvia hispanica]	6	6	33	75.94	0.883	-0.18	0.661062	0.948984	20.86	4.16	7.38	3	3	5	6	6	5	5	5
XP_047959670.1	26S proteasome regulatory subunit 7-like [Salvia hispanica]	8	8	36	75.8	1.085	0.12	0.847661	0.97755	21.18	4.19	10.67	3	3	8	8	8	7	7	7
XP_047968854.1	adenosine kinase 2 [Salvia hispanica]	8	6	35	75.1	1.458	0.54	0.272396	0.778024	25.48	6.1	5.3	3	3	5	5	5	4	4	4
XP_047955349.1	aspartyl protease family protein 2-like [Salvia hispanica]	9	9	32	75.07	0.506	-0.98	0.0317846	0.194514	18.47	21.24	7.26	3	3	7	8	7	8	8	8
XP_047978653.1	agglutinin-2-like [Salvia hispanica]	4	4	30	75.04	0.405	-1.3	0.00472048	0.0348327	36.85	18.17	7.53	3	3	4	4	4	4	4	4
XP_047961999.1	cell wall / vacuolar inhibitor of fructosidase 1-like [Salvia hispanica]	4	4	27	75.03	1.087	0.12	0.844229	0.97755	16.01	5.22	7.31	3	3	4	4	4	3	3	3
XP_047947444.1	beta-glucosidase 44-like [Salvia hispanica]	7	7	29	74.72	0.592	-0.76	0.0960684	0.419596	39.36	15.68	0.76	3	3	7	7	6	7	7	6
XP_047938526.1	prohibitin-1, mitochondrial-like [Salvia hispanica]	8	1	33	74.53	1.074	0.1	0.872933	0.979982	35.72	25.53	16.13	3	3	1	1	1	1	1	1
XP_047939152.1	proteasome subunit beta type-6 [Salvia hispanica]	6	6	31	74.49	0.741	-0.43	0.328919	0.835657	18.83	3.12	6.98	3	3	6	6	6	6	6	5
XP_047945478.1	glutamate decarboxylase-like [Salvia hispanica]	8	8	31	73.34	2.064	1.05	0.0306382	0.188628	47.27	1.01	15.83	3	3	7	7	7	6	6	6
XP_047957651.1	60S ribosomal protein L7-4-like [Salvia hispanica]	5	5	36	73.08	1.341	0.42	0.400711	0.890601	33.44	13.58	6.61	3	3	5	5	5	5	5	5
XP_047939302.1	ketol-acid reductoisomerase, chloroplastic-like [Salvia hispanica]	5	5	25	73.05	1.475	0.56	0.257356	0.755343	34.66	9.03	7.81	3	3	5	5	5	5	5	5
XP_047949998.1	elongation factor 1-gamma 2-like [Salvia hispanica]	6	3	30	72.99	1.339	0.42	0.40314	0.890601	27.5	7.55	28.02	3	3	3	3	3	2	2	2
XP_047957208.1	ubiquitin-activating enzyme E1 1-like isoform X1 [Salvia hispanica]	16	4	47	72.61	2.54	1.34	0.00514676	0.037706	85.21	7.63	14.11	3	3	3	3	3	2	2	2
XP_047980818.1	26S proteasome regulatory subunit 6B homolog [Salvia hispanica]	8	7	35	72.59	0.966	-0.05	0.871019	0.979982	24.22	4.67	8.54	3	3	7	7	7	7	7	7
XP_047982928.1	2-Cys peroxiredoxin BAS1, chloroplastic-like [Salvia hispanica]	4	1	23	72.09	0.885	-0.18	0.665632	0.95077	7.24	1.88	6.2	3	3	1	1	1	1	1	1
XP_047976679.1	60S ribosomal protein L4-1-like [Salvia hispanica]	8	2	33	71.68	0.924	-0.11	0.764493	0.96326	28.69	5.78	32.38	3	3	2	2	2	2	2	2
XP_047976454.1	proteasome subunit alpha type-1-B-like [Salvia hispanica]	4	4	25	71.39	0.926	-0.11	0.770305	0.964501	21.13	4.07	6.65	3	3	4	4	4	4	4	4
XP_047983088.1	16.9 kDa class I heat shock protein 1-like [Salvia hispanica]	4	4	25	71	0.857	-0.22	0.595094	0.940009	19.81	4.19	9.05	3	3	4	4	4	4	4	4
XP_047944967.1	nascent polypeptide-associated complex subunit beta-like [Salvia hispanica]	6	4	26	70.66	0.908	-0.14	0.722855	0.9606	29.95	20.3	16	3	3	4	4	4	4	3	4
XP_047961615.1	40S ribosomal protein S18 [Salvia hispanica]	4	1	33	70.5	0.545	-0.87	0.0555556	0.297266	32.04	26.62	15.07	3	3	1	1	1	2	2	2
XP_047965118.1	ATP synthase subunit gamma, mitochondrial [Salvia hispanica]	9	3	39	70.35	1.064	0.09	0.895199	0.982172	16.54	59.84	6.88	3	3	2	2	2	2	2	2
XP_047981967.1	thioredoxin H-type 1-like [Salvia hispanica]	4	3	31	70.22	1.285	0.36	0.478223	0.893928	27.36	12.71	10.35	3	3	4	4	4	4	4	4
XP_047981491.1	alcohol dehydrogenase class-3-like [Salvia hispanica]	5	1	27	70.17	1.338	0.42	0.40483	0.890601	21.9	17.35	14.75	3	3	1	1	1	1	1	1
XP_047966312.1	adenylate kinase 4 [Salvia hispanica]	9	4	41	70.15	1.042	0.06	0.945184	0.992423	19.41	4	8.32	3	3	4	4	4	4	4	4
XP_047972204.1	prohibitin-3, mitochondrial-like [Salvia hispanica]	5	5	30	69.58	0.888	-0.17	0.672737	0.953575	12.55	7.9	6.73	3	3	5	5	5	5	5	5
XP_047964168.1	putative transferase At4g12130, mitochondrial [Salvia hispanica]	7	7	35	69.33	1.341	0.42	0.400878	0.890601	16.49	2.94	26.31	3	3	4	4	4	5	5	4
XP_047980148.1	polyadenylate-binding protein 2-like [Salvia hispanica]	8	3	33	69.28	1.028	0.04	0.979437	0.99554	18.8	6.74	20.33	3	3	3	3	3	3	3	2
XP_047981862.1	gamma carbonic anhydrase 2, mitochondrial-like [Salvia hispanica]	8	8	28	69.2	0.85	-0.23	0.57837	0.930125	19.06	12.33	8.63	3	3	8	8	8	8	8	8
XP_047971849.1	probable phospholipid hydroperoxide glutathione peroxidase [Salvia hispanica]	6	2	27	69.1	1.855	0.89	0.0666324	0.332579	14.74	8	11.5	3	3	1	1	1	1	1	1
XP_047973310.1	aspartate aminotransferase, chloroplastic [Salvia hispanica]	8	7	29	68.91	1.151	0.2	0.709802	0.9606	23.17	6.11	3.13	3	3	7	6	7	6	6	6
XP_047980975.1	D-3-phosphoglycerate dehydrogenase 3, chloroplastic-like [Salvia hispanica]	7	4	32	68.25	0.846	-0.24	0.568976	0.924906	26.62	10.91	2.46	3	3	4	4	4	4	4	4
XP_047980363.1	ADP,ATP carrier protein, mitochondrial [Salvia hispanica]	8	3	31	68.24	1.467	0.55	0.264542	0.765898	15.87	8.09	41.67	3	3	3	3	3	3	3	2
XP_047977377.1	transketolase, chloroplastic [Salvia hispanica]	9	5	39	68.21	1.023	0.03	0.99042	0.999022	22.28	5.62	3.93	3	3	5	5	5	5	5	5
XP_047983123.1	uncharacterized oxidoreductase At4g09670 [Salvia hispanica]	8	8	26	67.99	0.927	-0.11	0.772649	0.964501	21.58	2.74	9.84	3	3	7	7	7	7	7	7
XP_047948137.1	serine hydroxymethyltransferase 4-like [Salvia hispanica]	10	4	34	67.59	1.071	0.1	0.877915	0.979982	58.37	8.61	17.86	3	3	3	4	4	3	4	4
XP_047951552.1	UDP-glucuronic acid decarboxylase 6-like [Salvia hispanica]	8	3	33	67.51	0.82	-0.29	0.506527	0.909791	21.85	1.05	10.69	3	3	2	2	2	2	2	2
XP_047948488.1	probable enoyl-CoA hydratase 1, peroxisomal [Salvia hispanica]	8	8	32	67.48	0.69	-0.54	0.232351	0.713718	42.75	12.69	9.73	3	3	8	8	7	8	8	8
XP_047978045.1	phosphoenolpyruvate carboxykinase (ATP) 1-like [Salvia hispanica]	11	8	29	67.19	1.359	0.44	0.3779	0.886829	22.68	23.44	14.95	3	3	7	8	7	6	7	7
XP_047947993.1	auxin-induced protein PCNT115-like [Salvia hispanica]	7	5	30	66.95	1.17	0.23	0.671458	0.953281	23.4	3.14	12.57	3	3	5	5	5	5	5	5
XP_047951075.1	peroxisomal acyl-coenzyme A oxidase 1-like [Salvia hispanica]	10	10	29	66.84	1.158	0.21	0.695091	0.9606	26.88	1.59	16.59	3	3	9	10	10	8	9	9
XP_047965095.1	probable phospholipid hydroperoxide glutathione peroxidase [Salvia hispanica]	5	2	26	66.15	1.034	0.05	0.964036	0.99434	18.2	5.76	3.68	3	3	2	2	2	2	2	2
XP_047943548.1	ATP synthase subunit gamma, mitochondrial-like [Salvia hispanica]	8	2	37	66	1.156	0.21	0.698929	0.9606	27.84	31.15	14.47	3	3	2	2	2	2	2	2
XP_047951226.1	major allergen Pru ar 1-like [Salvia hispanica]	5	2	35	65.86	1.294	0.37	0.46488	0.892167	19.44	9.24	13.32	3	3	2	2	2	2	2	2
XP_047966272.1	vacuolar-processing enzyme [Salvia hispanica]	7	7	33	65.54	0.878	-0.19	0.646988	0.948292	27.28	8.41	4.05	3	3	6	6	6	6	6	6
XP_047955840.1	heat shock cognate 70 kDa protein-like isoform X1 [Salvia hispanica]	3	1	25	65.34	100	6.64	1e-17	1.01188e-16		13.88		2		1	1
XP_047948683.1	citrate synthase, glyoxysomal-like [Salvia hispanica]	7	7	33	65.17	1.388	0.47	0.344024	0.851226	43.43	5.58	12.32	3	3	6	6	6	6	5	6
XP_047983732.1	LOW QUALITY PROTEIN: 60S acidic ribosomal protein P0-like [Salvia hispanica]	4	4	27	65.06	1.121	0.16	0.770231	0.964501	25.97	9.84	6.79	3	3	4	4	4	4	4	4
XP_047964263.1	transaldolase-like [Salvia hispanica]	8	8	31	64.8	1.13	0.18	0.752041	0.9606	21.64	4.11	3	3	3	8	8	8	8	8	8
XP_047939054.1	40S ribosomal protein S18-like [Salvia hispanica]	4	1	34	64.74	0.593	-0.75	0.0968657	0.420368	10.34	4.04	15.95	3	3	1	1	1	1	1	1
XP_047951881.1	aspartate aminotransferase, cytoplasmic [Salvia hispanica]	7	4	32	64.68	0.802	-0.32	0.462909	0.892167	11.56	8.63	16.42	3	3	3	3	3	3	4	4
XP_047969338.1	ubiquitin-activating enzyme E1 1-like [Salvia hispanica]	15	3	42	64.63	1.907	0.93	0.0548332	0.294945	8.6	6.03	8.25	3	2	3	3	3		1	1
XP_047981414.1	beta-glucosidase BoGH3B-like [Salvia hispanica]	7	7	26	64.44	0.676	-0.57	0.208593	0.680709	16.21	1.86	4	3	3	5	5	5	5	5	5
XP_047960426.1	nucleolin 1-like [Salvia hispanica]	8	3	25	64.38	1.241	0.31	0.545963	0.918883	20.33	5.57	7.83	3	3	3	3	3	3	3	3
XP_047963404.1	galactokinase [Salvia hispanica]	8	4	29	64.09	1.053	0.07	0.919451	0.98832	61.52	10.27	23	3	3	4	4	4	3	2	2
XP_047978180.1	elongation factor Tu, mitochondrial-like [Salvia hispanica]	10	3	37	63.95	1.23	0.3	0.565182	0.921927	14.74	8.47	30.64	3	3	3	3	3	2	2	1
XP_047966805.1	delta-1-pyrroline-5-carboxylate dehydrogenase 12A1, mitochondrial-like [Salvia hispanica]	10	10	34	63.93	1.41	0.5	0.319388	0.823537	28.73	8.94	9.87	3	3	10	10	10	8	9	9
XP_047971940.1	protein HOTHEAD-like [Salvia hispanica]	7	7	27	63.9	0.434	-1.21	0.0088675	0.0627169	24.8	14.08	16.02	3	3	6	6	6	6	6	6
XP_047942244.1	ATP synthase subunit O, mitochondrial [Salvia hispanica]	6	6	30	63.71	1.079	0.11	0.861983	0.979982	24.4	9.36	14.28	3	3	6	6	6	6	6	6
XP_047971017.1	aspartyl protease AED3-like [Salvia hispanica]	5	4	28	63.68	0.628	-0.67	0.138673	0.535817	22.74	3.41	10.87	3	3	4	4	4	4	4	4
XP_047956807.1	MA3 DOMAIN-CONTAINING TRANSLATION REGULATORY FACTOR 1 [Salvia hispanica]	11	11	31	63.58	2.11	1.08	0.0257581	0.161008	40	15.66	10.87	3	3	11	10	11	7	8	8
XP_047961376.1	heat shock 70 kDa protein 15-like, partial [Salvia hispanica]	9	3	28	63.5	1.562	0.64	0.190907	0.642188	34.56	10.38	21.87	3	3	3	3	3	3	3	3
XP_047970332.1	40S ribosomal protein S17-2-like [Salvia hispanica]	8	2	39	62.69	1.139	0.19	0.7326	0.9606	32.53	17.78	22.93	3	3	2	2	2	2	2	2
XP_047947905.1	dihydrolipoyl dehydrogenase 2, chloroplastic-like [Salvia hispanica]	4	1	27	62.38	0.639	-0.65	0.153264	0.569583	5.16	2.97	5.03	3	3	1	1	1	1	1	1
XP_047980933.1	cysteine synthase [Salvia hispanica]	6	6	28	62.28	0.974	-0.04	0.888958	0.98199	23.31	8.45	7.02	3	3	6	6	6	6	6	6
XP_047971326.1	UPF0098 protein CPn_0877/CP_0992/CPj0877/CpB0906 [Salvia hispanica]	7	7	41	62.21	1.075	0.1	0.869788	0.979982	34.03	11.07	5.5	3	3	7	7	7	7	7	7
XP_047943778.1	heat shock 70 kDa protein 14-like [Salvia hispanica]	10	4	34	61.86	1.22	0.29	0.581525	0.932996	37.35	12.33	54	3	3	4	4	4	4	3	4
XP_047941164.1	adenylosuccinate synthetase 2, chloroplastic-like [Salvia hispanica]	6	6	23	61.79	0.867	-0.21	0.621432	0.946539	26.47	14.08	4.14	3	3	6	6	6	6	6	6
XP_047980366.1	arginase 1, mitochondrial [Salvia hispanica]	6	6	24	61.51	0.821	-0.28	0.508743	0.911368	25.83	10.58	12.43	3	3	5	6	6	6	4	6
XP_047949685.1	26S proteasome non-ATPase regulatory subunit 2 homolog A-like [Salvia hispanica]	9	9	27	61.09	1.713	0.78	0.111833	0.459799	27.85	0.45	20.4	3	3	9	9	9	4	5	4
XP_047946057.1	obg-like ATPase 1 [Salvia hispanica]	6	6	21	60.8	1.342	0.42	0.399698	0.890601	21.04	8.05	15.96	3	3	4	4	4	5	5	5
XP_047959428.1	SNF1-related protein kinase regulatory subunit gamma-1-like [Salvia hispanica]	7	7	28	60.78	1.28	0.36	0.484735	0.893928	21.98	5.43	4.47	3	3	7	7	7	5	5	5
XP_047944865.1	T-complex protein 1 subunit eta-like [Salvia hispanica]	7	1	26	60.51	1.25	0.32	0.531766	0.918883	16.02	3.92	17.32	3	3	1	1	1	1	1	1
XP_047945131.1	hexokinase-2 [Salvia hispanica]	9	9	31	60.12	1.412	0.5	0.317813	0.823537	26.18	6.09	7.15	3	3	7	8	8	7	6	7
XP_047982698.1	glucose-6-phosphate isomerase, cytosolic [Salvia hispanica]	8	3	26	60.09	1.493	0.58	0.241694	0.728648	16.44	9.72	8.24	3	3	3	3	3	2	2	2
XP_047954541.1	NADH dehydrogenase [ubiquinone] iron-sulfur protein 1, mitochondrial [Salvia hispanica]	7	2	26	59.88	1.249	0.32	0.5336	0.918883	27.09	7.39	15.51	3	3	2	2	2	2	2	2
XP_047953714.1	14-3-3-like protein [Salvia hispanica]	5	1	27	59.82	100	6.64	1e-17	1.01188e-16		9.61		3		1	1	1
XP_047981022.1	transketolase, chloroplastic-like [Salvia hispanica]	7	3	31	59.39	0.777	-0.36	0.406235	0.890601	14.12	6.24	3.55	3	3	3	3	3	3	3	3
XP_047950516.1	protein disulfide isomerase-like 2-3 [Salvia hispanica]	10	4	31	59.02	0.845	-0.24	0.566056	0.921927	29.11	8.47	17.1	3	3	3	3	3	3	3	2
XP_047955806.1	glutathione S-transferase DHAR2-like [Salvia hispanica]	6	5	33	58.9	1.21	0.28	0.59827	0.942315	30.55	9.5	5.48	3	3	4	5	5	5	5	5
XP_047940381.1	ATP-dependent 6-phosphofructokinase 2, partial [Salvia hispanica]	10	10	29	58.59	0.822	-0.28	0.511256	0.915068	40.41	25.36	13.18	3	3	8	10	9	7	5	8
XP_047967542.1	uncharacterized protein ECU03_1610 [Salvia hispanica]	6	6	26	58.06	1.453	0.54	0.277093	0.78406	39.43	11.63	23.93	3	3	6	5	6	5	5	5
XP_047938804.1	GTP-binding nuclear protein Ran-3-like [Salvia hispanica]	5	5	25	57.99	1.31	0.39	0.441752	0.892167	14.63	11.81	4.38	3	3	5	5	5	4	4	4
XP_047954584.1	eukaryotic translation initiation factor 3 subunit B-like [Salvia hispanica]	8	1	28	57.83	0.801	-0.32	0.46137	0.892167	14.06	14.41	6.52	3	3	1	1	1	1	1	1
XP_047946296.1	60S ribosomal protein L11 [Salvia hispanica]	5	1	25	57.78	100	6.64	1e-17	1.01188e-16		20.18		3		1	1	1
XP_047971701.1	40S ribosomal protein S10-1-like [Salvia hispanica]	3	2	20	57.74	0.991	-0.01	0.930918	0.989115	10.88	0.43	8.94	3	3	2	2	2	2	2	2
XP_047944080.1	ATP-dependent Clp protease ATP-binding subunit ClpA homolog CD4B, chloroplastic [Salvia hispanica]	8	4	25	57.26	0.952	-0.07	0.834109	0.975754	24.76	7.55	3.83	3	3	3	3	3	3	3	3
XP_047967670.1	proteasome subunit beta type-5-like [Salvia hispanica]	5	2	23	57.25	0.761	-0.39	0.371934	0.882966	21.56	23.43	8.87	3	3	2	2	2	2	2	2
XP_047982453.1	T-complex protein 1 subunit eta [Salvia hispanica]	7	1	23	57.07	1.454	0.54	0.275932	0.78406	11.28	8.37	8.78	3	3	1	1	1	1	1	1
XP_047977108.1	6,7-dimethyl-8-ribityllumazine synthase, chloroplastic-like [Salvia hispanica]	4	4	19	56.89	0.957	-0.06	0.847943	0.97755	63.09	22.7	9.08	3	3	3	4	4	4	4	4
XP_047939311.1	proliferating cell nuclear antigen [Salvia hispanica]	6	6	26	56.44	0.976	-0.04	0.894934	0.982172	33.69	10.42	4.11	3	3	5	5	5	5	5	5
XP_047970804.1	succinate dehydrogenase [ubiquinone] flavoprotein subunit 1, mitochondrial [Salvia hispanica]	6	3	30	56.33	0.958	-0.06	0.850446	0.977678	16.78	10.53	5.79	3	3	3	3	3	2	2	2
XP_047969968.1	probable protein phosphatase 2C 28 [Salvia hispanica]	8	8	23	56.2	0.956	-0.06	0.844963	0.97755	22.15	1.15	5.71	3	3	8	8	8	8	8	8
XP_047972798.1	alpha-galactosidase 1-like [Salvia hispanica]	5	3	24	56.11	1.023	0.03	0.98945	0.999022	38.97	15.83	35.69	3	3	3	3	3	1	2	2
XP_047961236.1	6-phosphogluconate dehydrogenase, decarboxylating 2-like [Salvia hispanica]	5	2	25	56.07	1.327	0.41	0.419037	0.892167	18.66	10.66	19.12	3	3	2	2	2	2	2	2
XP_047954795.1	adenylate kinase 4-like [Salvia hispanica]	8	3	37	55.49	1.127	0.17	0.758402	0.961647	104.03	18.98	11.73	3	3	4	4	3	3	3	3
XP_047956419.1	CBS domain-containing protein CBSX3, mitochondrial-like [Salvia hispanica]	7	3	35	54.74	0.723	-0.47	0.292677	0.808421	35.91	2.56	4.6	3	3	3	3	3	3	3	3
XP_047945826.1	polyadenylate-binding protein 2-like [Salvia hispanica]	7	1	25	54.63	1.189	0.25	0.63702	0.946539	20.38	15.28	9.62	3	3	1	1	1	1	1	1
XP_047938483.1	lactoylglutathione lyase isoform X1 [Salvia hispanica]	8	8	27	54.27	1.167	0.22	0.67743	0.955602	21.61	6.56	10.78	3	3	7	8	8	8	7	7
XP_047978281.1	acetylornithine deacetylase [Salvia hispanica]	8	8	29	54.14	0.923	-0.12	0.762676	0.96326	16.94	5.13	7.76	3	3	8	8	8	7	7	7
XP_047962797.1	dihydrolipoyllysine-residue acetyltransferase component 3 of pyruvate dehydrogenase complex, mitochondrial-like [Salvia hispanica]	7	7	26	54.07	0.792	-0.34	0.440331	0.892167	25.5	6.72	4.32	3	3	6	7	7	6	6	5
XP_047951175.1	eukaryotic translation initiation factor 3 subunit B-like [Salvia hispanica]	9	2	26	53.97	0.83	-0.27	0.52924	0.918883	22.22	21.01	56.07	2	3	1	1		2	1	2
XP_047955963.1	18.2 kDa class I heat shock protein-like [Salvia hispanica]	5	2	27	53.91	0.752	-0.41	0.352706	0.860483	21.26	3.64	8.41	3	3	2	2	2	2	2	2
XP_047943452.1	60S ribosomal protein L5-like [Salvia hispanica]	5	4	21	53.78	0.753	-0.41	0.35405	0.860483	17.35	5.27	3.61	3	3	4	4	4	4	4	4
XP_047945368.1	40S ribosomal protein S16-like [Salvia hispanica]	4	1	20	53.71	0.555	-0.85	0.062761	0.319909	43.27	10.71	38.59	3	3	1	1	1	1	1	1
XP_047940633.1	glycine--tRNA ligase, mitochondrial 1-like [Salvia hispanica]	10	10	27	53.58	1.378	0.46	0.355371	0.860483	34.81	3.21	3.6	3	3	9	9	9	9	9	9
XP_047955701.1	chloroplast envelope quinone oxidoreductase homolog [Salvia hispanica]	9	5	28	53.37	0.837	-0.26	0.54718	0.918883	24.66	11.05	3.6	3	3	5	5	5	5	5	5
XP_047981416.1	3-hydroxyacyl-[acyl-carrier-protein] dehydratase FabZ-like isoform X1 [Salvia hispanica]	3	1	19	53.28	0.993	-0.01	0.937598	0.991438	11.37	3.33	11.07	2	2	1	1		1		1
XP_047956129.1	pyruvate dehydrogenase E1 component subunit beta-1, mitochondrial [Salvia hispanica]	8	8	25	53.17	0.824	-0.28	0.514553	0.915865	26.22	4.93	12.79	3	3	7	7	7	6	7	7
XP_047941706.1	succinate--CoA ligase [ADP-forming] subunit alpha-2, mitochondrial [Salvia hispanica]	6	6	23	52.66	1.2	0.26	0.616703	0.946539	60.15	37.04	20.7	3	3	5	5	4	6	6	6
XP_047969402.1	subtilisin-like protease SBT1.5 [Salvia hispanica]	5	5	24	52.39	0.744	-0.43	0.335412	0.845476	33.78	7.54	7.79	3	3	4	5	5	4	4	4
XP_047979722.1	ADP-ribosylation factor 2 isoform X1 [Salvia hispanica]	5	5	21	52.25	1.319	0.4	0.429976	0.892167	47.08	8.64	7.6	3	3	5	5	5	5	4	5
XP_047958265.1	argininosuccinate synthase, chloroplastic [Salvia hispanica]	6	4	32	52.23	1.03	0.04	0.97497	0.99554	27.43	16.4	4.7	3	3	4	4	4	4	4	4
XP_047972622.1	mitochondrial dicarboxylate/tricarboxylate transporter DTC [Salvia hispanica]	7	7	23	51.97	1.245	0.32	0.539035	0.918883	24.69	12.18	6.28	3	3	7	7	7	6	6	6
XP_047945950.1	translationally-controlled tumor protein homolog [Salvia hispanica]	5	5	20	51.87	1.429	0.52	0.30022	0.814149	28.85	5.63	14.67	3	3	5	5	5	5	5	4
XP_047960723.1	carbonic anhydrase 2-like [Salvia hispanica]	5	5	27	51.79	1.927	0.95	0.0509651	0.283849	41.93	8.81	22.97	3	3	4	4	4	4	4	4
XP_047943320.1	ectonucleotide pyrophosphatase/phosphodiesterase family member 3-like [Salvia hispanica]	5	5	27	51.73	0.572	-0.81	0.0765952	0.37181	25.64	10.08	7.48	3	3	5	5	5	5	5	5
XP_047976404.1	T-complex protein 1 subunit epsilon [Salvia hispanica]	8	1	21	51.7	0.978	-0.03	0.899092	0.982803	19.2	7.08	19.08	2	2		1	1		1	1
XP_047946852.1	leucine--tRNA ligase, cytoplasmic-like [Salvia hispanica]	10	10	26	51.61	1.96	0.97	0.0452009	0.257841	26.57	3.48	11.66	3	3	10	8	10	6	6	6
XP_047956066.1	26S proteasome non-ATPase regulatory subunit 11 homolog [Salvia hispanica]	11	11	30	51.56	1.965	0.97	0.0443715	0.25548	43.42	5.51	24.44	3	3	11	10	11	4	4	4
XP_047940725.1	primary amine oxidase [Salvia hispanica]	8	8	28	51.41	0.803	-0.32	0.465957	0.892167	22.97	5.54	5.5	3	3	6	6	6	6	6	6
XP_047982406.1	eukaryotic translation initiation factor 2 subunit gamma-like [Salvia hispanica]	9	9	24	51.4	1.066	0.09	0.890525	0.98199	22.95	6.71	12.35	3	3	8	8	8	7	7	8
XP_047974544.1	tubulin alpha-5 chain-like [Salvia hispanica]	6	1	30	51.4	0.751	-0.41	0.349991	0.858801	53.36	42.76	5.53	3	3	1	1	1	1	1	1
XP_047963442.1	T-complex protein 1 subunit epsilon-like [Salvia hispanica]	9	2	24	51.38	1.166	0.22	0.680453	0.956354	18.28	11.99	17.41	3	3	2	2	2	2	2	2
XP_047957090.1	alpha-galactosidase 3-like [Salvia hispanica]	6	6	24	51.35	0.926	-0.11	0.770575	0.964501	33.7	25.75	6.81	3	3	4	6	5	5	4	5
XP_047954879.1	isopentenyl-diphosphate Delta-isomerase I-like [Salvia hispanica]	7	7	25	51.29	1.281	0.36	0.482913	0.893928	24.3	8.22	5.9	3	3	7	7	7	6	6	6
XP_047946428.1	lactoylglutathione lyase [Salvia hispanica]	4	4	27	51.29	0.91	-0.14	0.729711	0.9606	25.96	18.8	9.62	3	3	4	4	4	4	4	4
XP_047949967.1	mitochondrial-processing peptidase subunit alpha-like [Salvia hispanica]	6	5	26	51.2	0.839	-0.25	0.550344	0.918883	27.76	6.54	5.03	3	3	5	5	5	5	5	4
XP_047947563.1	protein usf-like [Salvia hispanica]	5	5	23	51.1	1.1	0.14	0.814142	0.975248	41.09	7.82	14.1	3	3	5	5	5	5	5	5
XP_047946746.1	superoxide dismutase [Cu-Zn]-like [Salvia hispanica]	3	1	24	51.03	0.587	-0.77	0.0909002	0.411973	26.93	27.98	12.75	3	3	1	1	1	1	1	1
XP_047980319.1	vacuolar-sorting receptor 1-like [Salvia hispanica]	4	3	20	50.67	1.035	0.05	0.961609	0.99434	42.35	8.15	7.72	3	3	3	3	3	3	3	3
XP_047956880.1	proteasome subunit alpha type-4 [Salvia hispanica]	6	6	24	50.56	1.25	0.32	0.531142	0.918883	40.76	2	7.33	3	3	6	5	6	5	4	5
XP_047945527.1	elongation factor 1-delta-like [Salvia hispanica]	6	3	27	50.46	1.056	0.08	0.912172	0.983894	15.01	2.64	15.57	3	3	3	3	3	3	3	3
XP_047938696.1	dirigent protein 1-like [Salvia hispanica]	3	3	18	50.39	0.367	-1.44	0.00178348	0.0142485	53.07	33.35	15.36	3	3	2	3	3	3	3	3
XP_047956171.1	40S ribosomal protein S15-4-like [Salvia hispanica]	4	1	23	50.27	1.25	0.32	0.53107	0.918883	21.88	15.85	3.85	3	3	1	1	1	1	1	1
XP_047982063.1	ATP-citrate synthase alpha chain protein 2 [Salvia hispanica]	6	6	23	50.01	1.231	0.3	0.562799	0.921025	32.95	6.72	10.65	3	3	6	6	6	6	6	6
XP_047941073.1	calnexin homolog [Salvia hispanica]	7	7	27	49.76	1.574	0.65	0.182742	0.628036	31.16	4.22	15.96	3	3	7	7	7	6	6	6
XP_047937959.1	superoxide dismutase [Cu-Zn] [Salvia hispanica]	4	2	20	49.7	1.127	0.17	0.756851	0.9606	53.94	56.36	7.49	3	3	2	1	2	2	2	2
XP_047967333.1	pyruvate kinase 2, cytosolic-like [Salvia hispanica]	7	4	27	49.65	0.957	-0.06	0.847117	0.97755	40.58	10.59	9.33	3	3	4	4	4	4	4	4
XP_047937962.1	fasciclin-like arabinogalactan protein 10 [Salvia hispanica]	6	6	22	49.63	1.021	0.03	0.995066	0.999542	25.43	10.48	10.05	3	3	5	6	6	6	5	6
XP_047944613.1	elongation factor 1-delta-like [Salvia hispanica]	7	4	29	49.57	0.901	-0.15	0.706524	0.9606	41.65	16.6	2.94	3	3	3	4	4	4	4	4
XP_047971657.1	heat shock protein 90-6, mitochondrial [Salvia hispanica]	9	6	25	49.5	1.148	0.2	0.715996	0.9606	24.38	9.11	10.69	3	3	6	6	6	5	5	5
XP_047966349.1	methionine gamma-lyase-like [Salvia hispanica]	7	7	20	49.41	0.777	-0.36	0.407212	0.890601	24.52	8.15	6.15	3	3	6	6	6	6	6	6
XP_047938916.1	CBS domain-containing protein CBSX3, mitochondrial-like [Salvia hispanica]	6	2	26	49.22	0.812	-0.3	0.486841	0.893928	19.07	10.18	6.37	3	3	2	2	2	2	2	2
XP_047950849.1	dihydroxy-acid dehydratase, chloroplastic [Salvia hispanica]	6	6	23	49.18	1.042	0.06	0.946497	0.992423	15.19	7.3	7.72	3	3	4	4	4	4	4	4
XP_047956879.1	probable fructokinase-6, chloroplastic [Salvia hispanica]	5	5	22	48.65	0.736	-0.44	0.318622	0.823537	36.29	11.46	8.17	3	3	5	5	5	5	5	5
XP_047957547.1	uncharacterized protein At5g48480-like [Salvia hispanica]	4	4	21	48.57	1.203	0.27	0.61124	0.946539	16.94	4.37	12.15	3	3	4	4	4	4	4	4
XP_047941248.1	T-complex protein 1 subunit delta [Salvia hispanica]	7	3	23	48.51	2.624	1.39	0.0037701	0.028541	23.36	32.37	21.3	3	2	3	3	2		1	1
XP_047939691.1	osmotin-like protein [Salvia hispanica]	2	2	17	48.14	0.562	-0.83	0.0686293	0.340481	19.03	9.74	11.57	3	3	2	2	2	2	2	2
XP_047982174.1	LOW QUALITY PROTEIN: UDP-glucosyltransferase 29-like [Salvia hispanica]	4	4	22	48.08	0.805	-0.31	0.470315	0.893641	21.3	4.31	16.97	3	3	3	3	3	3	3	3
XP_047948297.1	40S ribosomal protein S15 [Salvia hispanica]	4	1	22	47.99	1.573	0.65	0.183516	0.629374	42.99	34.65	9.01	3	2	1	1	1	1	1
XP_047949786.1	asparagine--tRNA ligase, cytoplasmic 1 [Salvia hispanica]	5	5	20	47.9	1.411	0.5	0.318612	0.823537	36.66	4.81	18.6	3	3	5	5	5	5	5	5
XP_047968927.1	probable sarcosine oxidase [Salvia hispanica]	5	5	23	47.8	0.591	-0.76	0.0955146	0.419596	21.83	17.9	5.68	3	3	5	5	5	4	4	4
XP_047980315.1	60S ribosomal protein L14-2 [Salvia hispanica]	5	1	22	47.64	0.82	-0.29	0.504531	0.907003	7.13	2.57	9.67	3	3	1	1	1	1	1	1
XP_047964635.1	cyanate hydratase [Salvia hispanica]	5	5	28	47.49	0.679	-0.56	0.213963	0.681477	16.69	3.55	4.68	3	3	5	5	4	5	5	5
XP_047981756.1	T-complex protein 1 subunit alpha-like [Salvia hispanica]	9	3	34	47.44	1.213	0.28	0.592854	0.939898	25.25	10.81	6.94	3	3	3	3	3	3	3	3
XP_047947976.1	pyruvate, phosphate dikinase 2 isoform X1 [Salvia hispanica]	9	9	29	47.44	1.279	0.35	0.486525	0.893928	18.29	6.32	12.8	3	3	8	8	8	6	6	6
XP_047955319.1	glutamine synthetase cytosolic isozyme [Salvia hispanica]	4	2	20	47.43	1.169	0.23	0.673562	0.953575	20.31	10.85	11.21	3	3	2	2	2	2	2	2
XP_047969767.1	40S ribosomal protein S10-1-like isoform X2 [Salvia hispanica]	3	2	17	47.43	1.213	0.28	0.593962	0.939898	18.98	3.34	13.79	3	3	2	2	2	2	2	2
XP_047968812.1	14-3-3 protein 1 [Salvia hispanica]	6	4	24	47.25	1.845	0.88	0.0691135	0.342053	19.71	33.73	3.1	3	3	4	4	3	3	3	2
XP_047979926.1	dipeptidyl-peptidase 5 isoform X1 [Salvia hispanica]	8	8	26	47.19	1.129	0.18	0.752863	0.9606	39.05	3.66	9.68	3	3	7	7	7	6	6	7
XP_047946250.1	peptidyl-prolyl cis-trans isomerase CYP20-1-like [Salvia hispanica]	5	5	31	47.18	1	0	0.954053	0.99434	19.54	4.43	5	3	3	5	5	5	5	5	5
XP_047970988.1	eukaryotic translation initiation factor 5A-4 [Salvia hispanica]	6	4	26	47.13	1.333	0.42	0.410092	0.890601	26.37	2.88	17.96	3	3	4	4	4	3	4	3
XP_047955775.1	protein ASPARTIC PROTEASE IN GUARD CELL 1-like [Salvia hispanica]	3	3	17	47.13	0.572	-0.81	0.0767632	0.37181	20.93	58.19	20.99	3	3	2	2	1	2	3	3
XP_047939140.1	galactose mutarotase-like [Salvia hispanica]	4	4	20	47.09	1.034	0.05	0.965152	0.99434	19.65	11.55	8.36	3	3	4	4	4	4	4	4
XP_047977506.1	protein argonaute 1 [Salvia hispanica]	6	6	19	46.84	0.718	-0.48	0.284244	0.79615	24.04	8.5	2.97	3	3	6	6	6	6	6	6
XP_047938567.1	inosine-5'-monophosphate dehydrogenase 2 isoform X1 [Salvia hispanica]	6	3	23	46.82	0.933	-0.1	0.78657	0.964501	34.87	15.49	13.23	3	3	2	2	2	2	2	2
XP_047982962.1	beta-xylosidase/alpha-L-arabinofuranosidase 1-like [Salvia hispanica]	4	4	18	46.32	0.85	-0.23	0.577857	0.930031	21.5	3.81	12.83	3	3	4	4	4	4	4	4
XP_047962285.1	ubiquitin receptor RAD23d-like [Salvia hispanica]	6	6	22	46.28	1.003	0	0.961895	0.99434	37.63	11.17	16.88	3	3	6	6	6	6	6	5
XP_047950975.1	citrate synthase, mitochondrial [Salvia hispanica]	8	3	28	45.97	1.277	0.35	0.488707	0.893928	13.72	10.7	16.93	3	3	2	2	2	1	1	1
XP_047969446.1	2-oxoglutarate dehydrogenase, mitochondrial-like [Salvia hispanica]	8	2	26	45.9	0.826	-0.28	0.520538	0.918883	15.67	6.77	7.76	3	3	2	2	2	1	1	1
XP_047953146.1	peptidyl-prolyl cis-trans isomerase A1-like [Salvia hispanica]	5	5	21	45.82	0.81	-0.3	0.480854	0.893928	49	2.54	40.91	3	3	5	5	5	4	5	5
XP_047959927.1	alcohol dehydrogenase-like [Salvia hispanica]	6	6	18	45.56	1.032	0.05	0.969581	0.995391	18.57	9.38	6.9	3	3	6	6	6	6	6	6
XP_047950605.1	pathogenesis-related protein STH-21-like [Salvia hispanica]	3	3	21	45.33	2.137	1.1	0.0232865	0.147818	36.56	17.83	18.93	3	3	3	3	3	3	3	3
XP_047952446.1	GTP-binding protein SAR1A [Salvia hispanica]	6	2	17	45.31	0.931	-0.1	0.781908	0.964501	18.71	9.32	13.93	3	3	2	2	2	2	2	2
XP_047958450.1	bifunctional protein FolD 2-like [Salvia hispanica]	7	7	21	45.17	1.137	0.19	0.736435	0.9606	23.79	5.71	9.02	3	3	6	6	6	6	6	6
XP_047974913.1	60S ribosomal protein L22-2 [Salvia hispanica]	3	2	17	45.07	0.772	-0.37	0.394591	0.890601	3.31	4.15	4.46	3	3	2	2	2	2	2	2
XP_047982524.1	uricase [Salvia hispanica]	7	7	22	45.06	0.794	-0.33	0.444452	0.892167	21.22	10.25	8.54	3	3	7	7	7	6	7	7
XP_047966900.1	40S ribosomal protein S16-like [Salvia hispanica]	5	2	20	44.95	0.716	-0.48	0.279274	0.785193	34.35	13.34	13.99	3	3	2	2	2	1	1	1
XP_047968284.1	late embryogenesis abundant protein Dc3-like [Salvia hispanica]	3	3	18	44.9	1.816	0.86	0.0767444	0.37181	69.33	10.77	46.08	3	3	4	4	4	4	4	4
XP_047948310.1	leucine aminopeptidase 1-like [Salvia hispanica]	4	1	15	44.71	0.76	-0.4	0.368728	0.87944	12.25	8.68	6.08	3	3	1	1	1	1	1	1
XP_047939440.1	eukaryotic translation initiation factor 3 subunit C-like [Salvia hispanica]	7	2	24	44.59	100	6.64	1e-17	1.01188e-16		6.2		3		1	1	1
XP_047956615.1	class I heat shock protein-like [Salvia hispanica]	6	6	20	44.29	0.665	-0.59	0.191337	0.642188	20.83	10.75	5.9	3	3	5	5	5	5	4	5
XP_047948247.1	eukaryotic peptide chain release factor GTP-binding subunit ERF3A isoform X1 [Salvia hispanica]	5	5	23	44.22	1.186	0.25	0.642757	0.946539	32.51	9.61	14.18	3	3	5	5	5	5	5	5
XP_047938357.1	3-oxoacyl-[acyl-carrier-protein] synthase 3 A, chloroplastic-like [Salvia hispanica]	4	4	17	44.19	0.777	-0.36	0.406104	0.890601	20.28	12.43	1.9	3	3	3	3	3	3	3	3
XP_047955815.1	citrate synthase, mitochondrial-like isoform X1 [Salvia hispanica]	6	1	21	44.18	1.093	0.13	0.829242	0.975754	8.11	8.21	7.99	3	2	1	1	1	1		1
XP_047949897.1	probable alpha-mannosidase At5g13980 isoform X1 [Salvia hispanica]	6	3	23	44.08	0.689	-0.54	0.230263	0.712114	17.55	2.63	13.95	3	3	3	3	3	3	3	3
XP_047949727.1	T-complex protein 1 subunit delta-like [Salvia hispanica]	6	2	20	44.05	1.247	0.32	0.536079	0.918883	30.13	15.84	58.28	3	3	2	2	2	1	2	2
XP_047980347.1	2-oxoglutarate dehydrogenase, mitochondrial-like [Salvia hispanica]	7	1	19	44.03	100	6.64	1e-17	1.01188e-16		12.66		3		1	1	1
XP_047982318.1	uridine 5'-monophosphate synthase [Salvia hispanica]	7	7	20	44.03	1.114	0.16	0.785188	0.964501	16.82	9.32	8.05	3	3	6	6	6	4	4	4
XP_047972778.1	eukaryotic initiation factor 4A-3-like [Salvia hispanica]	4	2	17	44.01	1.097	0.13	0.821494	0.975754	21.13	2.34	7.61	3	3	2	2	2	2	2	2
XP_047979898.1	LOW QUALITY PROTEIN: T-complex protein 1 subunit alpha-like [Salvia hispanica]	7	1	26	43.67	1.24	0.31	0.548294	0.918883	33.61	22.88	13.5	3	3	1	1	1	1	1	1
XP_047962765.1	alanine--tRNA ligase-like [Salvia hispanica]	6	3	23	43.64	1.733	0.79	0.103926	0.438893	16.55	8.6	9.32	3	2	3	3	3		1	1
XP_047938356.1	60S ribosomal protein L22-2-like [Salvia hispanica]	3	2	18	43.55	0.674	-0.57	0.205755	0.678327	10.17	6.74	5.78	3	3	2	2	2	2	2	2
XP_047972553.1	thioredoxin reductase NTRB isoform X1 [Salvia hispanica]	5	5	21	43.39	0.815	-0.3	0.493376	0.894818	31.23	9.26	10.93	3	3	5	5	5	5	5	5
XP_047952203.1	proteasome subunit beta type-5-B-like [Salvia hispanica]	5	2	17	43.22	0.891	-0.17	0.681792	0.956474	24.02	13.67	4.56	3	3	2	2	2	2	2	2
XP_047974669.1	40S ribosomal protein S20-2-like [Salvia hispanica]	3	1	16	42.93	0.997	0	0.947755	0.992423	22.61	8.29	20.42	3	3	1	1	1	1	1	1
XP_047943302.1	40S ribosomal protein S2-4-like [Salvia hispanica]	3	3	21	42.45	0.443	-1.17	0.0107083	0.073449	27.84	20.31	8.22	3	3	3	3	3	3	3	3
XP_047957099.1	quinone oxidoreductase PIG3-like [Salvia hispanica]	6	6	19	42.41	0.862	-0.21	0.607594	0.946539	14.64	4.36	2.46	3	3	4	5	5	5	5	5
XP_047944880.1	40S ribosomal protein S15a-like [Salvia hispanica]	4	4	20	42.4	1.092	0.13	0.831777	0.975754	21.59	7.44	4.92	3	3	4	4	4	4	4	4
XP_047937599.1	glutathione reductase, cytosolic-like [Salvia hispanica]	4	2	19	42.28	0.908	-0.14	0.723718	0.9606	10.69	6.72	8.35	3	3	2	2	2	2	2	2
XP_047941156.1	tubulin alpha-3 chain isoform X1 [Salvia hispanica]	7	2	24	41.92	1.203	0.27	0.611706	0.946539	52.69	44.09	34.73	3	3	1	1	1	1	1	1
XP_047941384.1	sorbitol dehydrogenase [Salvia hispanica]	6	6	19	41.84	0.873	-0.2	0.635442	0.946539	41.58	6.61	20.76	3	3	6	6	6	5	5	5
XP_047948544.1	auxin-induced protein PCNT115-like isoform X2 [Salvia hispanica]	3	1	17	41.66	1.507	0.59	0.230772	0.712114	8.24	2.95	6.96	3	3	1	1	1	1	1	1
XP_047981765.1	eukaryotic translation initiation factor 3 subunit H [Salvia hispanica]	6	3	20	41.4	0.935	-0.1	0.792873	0.968179	56.23	3.71	50.07	3	3	3	3	3	1	2	2
XP_047950241.1	60S ribosomal protein L8-like [Salvia hispanica]	3	3	14	40.89	0.472	-1.08	0.0185528	0.122725	18.77	1.63	39.07	3	3	2	2	2	3	3	3
XP_047938556.1	40S ribosomal protein S9-2-like [Salvia hispanica]	5	5	18	40.8	0.291	-1.78	0.000124995	0.00110602	41.34	20.66	5.14	3	3	4	4	3	5	5	5
XP_047979033.1	eukaryotic translation initiation factor 3 subunit G-like [Salvia hispanica]	5	5	16	40.79	0.949	-0.08	0.827115	0.975754	20.14	7.44	7.69	3	3	5	5	5	4	4	4
XP_047954436.1	glucose-6-phosphate isomerase, cytosolic-like [Salvia hispanica]	6	1	18	40.48	1.593	0.67	0.1713	0.616576	17.87	10.48	17.04	3	2	1	1	1		1	1
XP_047956495.1	glutathione S-transferase 2-like [Salvia hispanica]	7	7	28	40.33	1.799	0.85	0.0816737	0.38758	22.85	10.06	12.46	3	3	7	7	7	6	6	6
XP_047949969.1	selenium-binding protein 1-like [Salvia hispanica]	4	4	16	40.1	1.203	0.27	0.610386	0.946539	41.25	5.91	16.86	3	3	4	4	4	3	3	3
XP_047974255.1	nucleoside diphosphate kinase 3-like [Salvia hispanica]	6	6	20	40.02	1.091	0.13	0.834366	0.975754	24.85	6.45	12.87	3	3	6	6	6	5	5	5
XP_047965107.1	GTP-binding protein SAR1A-like [Salvia hispanica]	6	2	15	39.68	0.95	-0.07	0.830886	0.975754	23.76	5.36	23.73	3	3	2	2	2	2	2	2
XP_047956605.1	17.8 kDa class I heat shock protein-like [Salvia hispanica]	4	1	23	39.67	0.402	-1.31	0.00442206	0.0332305	12.72	9.98	6.87	3	3	1	1	1	1	1	1
XP_047982636.1	ras-related protein RABC1 [Salvia hispanica]	5	4	17	39.65	1.617	0.69	0.157479	0.581023	57.04	10.42	21.66	3	3	4	4	4	2	3	3
XP_047945393.1	26S proteasome non-ATPase regulatory subunit 14 homolog [Salvia hispanica]	3	3	18	39.43	1.017	0.02	0.994003	0.999542	18.26	3.29	9.2	3	3	3	3	3	3	3	3
XP_047969962.1	dynamin-related protein 3A-like [Salvia hispanica]	7	7	19	39.37	1.297	0.38	0.459763	0.892167	24.47	27.4	16.55	3	3	6	6	4	3	4	4
XP_047951686.1	phenylcoumaran benzylic ether reductase POP1-like [Salvia hispanica]	5	3	18	39.32	1.087	0.12	0.842246	0.97755	23.82	25.01	16.47	3	3	3	3	3	3	3	3
XP_047976559.1	coatomer subunit alpha-1-like [Salvia hispanica]	4	4	19	38.89	0.707	-0.5	0.262683	0.763761	18.64	11.04	3.99	3	3	3	3	3	3	4	4
XP_047973127.1	26S proteasome non-ATPase regulatory subunit 4 homolog [Salvia hispanica]	3	1	15	38.69	1.039	0.05	0.953463	0.99434	18.86	16.88	13.51	3	3	1	1	1	1	1	1
XP_047940999.1	V-type proton ATPase subunit B 2-like [Salvia hispanica]	5	5	19	38.63	1.3	0.38	0.455994	0.892167	24.23	8.52	10.56	3	3	5	5	5	5	5	5
XP_047964942.1	universal stress protein PHOS34-like isoform X1 [Salvia hispanica]	3	3	16	38.54	1.391	0.48	0.340952	0.849886	68.91	12.2	8.94	3	3	3	3	3	3	3	3
XP_047959052.1	chaperonin CPN60-like 2, mitochondrial [Salvia hispanica]	6	6	20	38.39	0.865	-0.21	0.616687	0.946539	18.68	12.23	10.18	3	3	6	5	6	5	5	5
XP_047959070.1	40S ribosomal protein S20-2 [Salvia hispanica]	3	1	15	38.33	1.436	0.52	0.29316	0.808662	6.68	17.34	18.16	3	3	1	1	1	1	1	1
XP_047955645.1	pyrophosphate--fructose 6-phosphate 1-phosphotransferase subunit beta [Salvia hispanica]	5	5	17	38.17	0.972	-0.04	0.885525	0.981569	22.53	11.06	16.84	3	3	4	4	4	3	3	2
XP_047963714.1	eukaryotic translation initiation factor 3 subunit I-like [Salvia hispanica]	5	2	19	37.98	0.779	-0.36	0.410879	0.890601	14.45	8.12	15.24	3	3	2	2	2	2	2	1
XP_047943811.1	aminoacylase-1 isoform X1 [Salvia hispanica]	6	6	20	37.93	0.861	-0.22	0.606763	0.946013	18.36	12.34	3.92	3	3	5	6	6	6	6	6
XP_047969547.1	probable histone H2B.1 [Salvia hispanica]	4	4	26	37.83	0.872	-0.2	0.632192	0.946539	22.35	12.39	10.95	3	3	5	5	5	3	4	4
XP_047951266.1	uncharacterized protein LOC125196699 [Salvia hispanica]	2	2	13	37.56	0.752	-0.41	0.351309	0.859862	17.35	16.15	11.13	3	3	2	2	2	2	2	2
XP_047939385.1	protein LE25-like [Salvia hispanica]	3	3	15	37.32	0.929	-0.11	0.776381	0.964501	45.86	10.75	37.55	3	3	2	2	2	2	2	2
XP_047938080.1	probable ATP synthase 24 kDa subunit, mitochondrial [Salvia hispanica]	7	4	26	37.08	1.196	0.26	0.624386	0.946539	25.92	21.79	16.86	3	3	4	3	4	3	3	3
XP_047939162.1	beta-galactosidase 8 [Salvia hispanica]	5	4	19	37.06	0.66	-0.6	0.182819	0.628036	28.28	13.95	6.33	3	3	4	4	4	4	4	4
XP_047979788.1	patellin-3-like [Salvia hispanica]	6	3	20	36.95	1.503	0.59	0.234034	0.715044	31.98	12.69	33.82	3	3	1	1	1	1	1	1
XP_047950484.1	glutathione reductase, cytosolic-like [Salvia hispanica]	6	4	22	36.95	0.706	-0.5	0.260328	0.760159	16.82	12.66	4.59	3	3	2	3	3	3	3	3
XP_047960816.1	40S ribosomal protein S7-like [Salvia hispanica]	3	2	11	36.92	0.824	-0.28	0.515284	0.915865	12.1	23.17	9.78	3	3	2	1	2	2	2	2
XP_047953245.1	formate dehydrogenase, mitochondrial [Salvia hispanica]	5	5	21	36.89	1.582	0.66	0.177841	0.623328	29.85	9.56	5.52	3	3	5	5	5	5	5	5
XP_047953848.1	GDP-mannose 3,5-epimerase 2-like [Salvia hispanica]	4	4	16	36.88	1.087	0.12	0.84304	0.97755	25.63	12.82	13.07	3	3	2	3	3	2	2	2
XP_047974387.1	enolase 1, chloroplastic [Salvia hispanica]	5	5	20	36.8	0.989	-0.02	0.927166	0.989106	32.83	12.97	18.21	3	3	3	4	4	5	4	5
XP_047957783.1	low-specificity L-threonine aldolase 1-like isoform X2 [Salvia hispanica]	4	4	18	36.61	0.812	-0.3	0.487348	0.893928	38.58	7.71	15.66	3	3	4	4	4	4	4	4
XP_047979748.1	elongation factor 1-beta 2-like isoform X1 [Salvia hispanica]	6	2	17	36.54	1.702	0.77	0.116151	0.474194	25.98	19.14	6.62	3	2	2	2	2	1		1
XP_047953532.1	isocitrate dehydrogenase [NADP]-like [Salvia hispanica]	5	3	16	36.53	0.752	-0.41	0.351392	0.859862	22.94	22.95	6.35	3	3	2	2	2	3	3	3
XP_047938366.1	gamma-interferon-responsive lysosomal thiol protein isoform X2 [Salvia hispanica]	5	2	22	36.48	1.25	0.32	0.530974	0.918883	17.54	12.54	21.48	3	3	1	1	1	1	1	1
XP_047970101.1	puromycin-sensitive aminopeptidase isoform X1 [Salvia hispanica]	4	4	16	36.48	1.127	0.17	0.756765	0.9606	31.88	5.1	10.32	3	3	4	4	4	3	4	4
XP_047951763.1	2-oxoglutarate dehydrogenase, mitochondrial-like [Salvia hispanica]	6	1	15	36.28	100	6.64	1e-17	1.01188e-16		1.24		3		1	1	1
XP_047964236.1	mitochondrial outer membrane protein porin 2-like [Salvia hispanica]	4	2	16	36.15	0.65	-0.62	0.168492	0.609553	45.62	46.86	16.49	3	3	2	2	2	2	2	2
XP_047960925.1	LOW QUALITY PROTEIN: eukaryotic translation initiation factor 5A-2 [Salvia hispanica]	4	2	15	35.92	2.163	1.11	0.0211884	0.139707	31.14	11.5	10.84	3	3	2	2	2	2	2	2
XP_047938824.1	proteasome subunit alpha type-2-A-like [Salvia hispanica]	5	1	14	35.69	0.01	-6.64	1e-17	1.01188e-16			11.83		3				1	1	1
XP_047982750.1	ras-related protein RABD1-like [Salvia hispanica]	6	4	23	35.56	2.764	1.47	0.00223984	0.0176086	32.29	8.95	20.96	3	3	4	4	4	3	3	1
XP_047962576.1	aminoaldehyde dehydrogenase 2, peroxisomal [Salvia hispanica]	6	3	14	35.55	1.047	0.07	0.933409	0.98972	14.78	8.36	14.29	3	3	3	3	3	1	2	2
XP_047963523.1	rRNA 2'-O-methyltransferase fibrillarin 2-like [Salvia hispanica]	4	4	16	35.5	0.541	-0.89	0.0523917	0.287599	42.12	32.01	15.79	3	3	4	4	3	4	3	4
XP_047950348.1	aspartate aminotransferase, mitochondrial [Salvia hispanica]	6	6	20	35.24	1.136	0.18	0.738546	0.9606	27.38	5.36	8.06	3	3	5	4	5	6	6	6
XP_047955937.1	26S proteasome non-ATPase regulatory subunit 4 homolog [Salvia hispanica]	4	2	15	35.03	0.969	-0.05	0.87798	0.979982	21.51	9.84	17.75	3	3	2	2	1	1	1	1
XP_047960882.1	NADP-dependent malic enzyme-like [Salvia hispanica]	7	6	18	34.99	1.166	0.22	0.679915	0.956354	21.25	8.7	6.97	3	3	6	6	6	5	5	5
XP_047981115.1	14-3-3 protein 7 [Salvia hispanica]	4	3	18	34.97	1.142	0.19	0.726222	0.9606	31.79	19.78	3.03	3	3	3	3	3	2	2	2
XP_047962524.1	methionine aminopeptidase 2B-like [Salvia hispanica]	3	3	12	34.77	0.742	-0.43	0.330684	0.83757	26.51	7.46	13.2	3	3	3	3	3	3	3	3
XP_047968618.1	ubiquitin C-terminal hydrolase 12-like isoform X1 [Salvia hispanica]	10	10	23	34.74	1.581	0.66	0.178704	0.623328	22.68	5.75	35.38	3	3	9	9	9	4	6	4
XP_047946190.1	membrane protein PM19L [Salvia hispanica]	2	2	11	34.51	1.291	0.37	0.468325	0.892962	53.99	32.99	29.5	3	3	2	2	2	2	2	2
XP_047983608.1	adenine phosphoribosyltransferase 1, chloroplastic-like [Salvia hispanica]	3	3	15	34.48	0.67	-0.58	0.198951	0.662306	26.26	8.63	10.38	3	3	3	3	3	3	3	3
XP_047954695.1	dehydrin DHN1 [Salvia hispanica]	3	3	18	34.42	0.909	-0.14	0.726955	0.9606	35.86	13.72	33.31	3	3	2	3	3	3	3	3
XP_047948708.1	DEAD-box ATP-dependent RNA helicase 15 isoform X1 [Salvia hispanica]	4	4	20	34.4	1.186	0.25	0.642659	0.946539	23.94	4.62	14.45	3	3	4	4	4	4	3	4
XP_047945825.1	proteasome subunit beta type-4-like [Salvia hispanica]	5	1	19	34.34	1.199	0.26	0.618085	0.946539	16.97	10.4	14.44	3	3	1	1	1	1	1	1
XP_047943803.1	probable aspartyl aminopeptidase [Salvia hispanica]	4	4	13	34.12	1.213	0.28	0.593901	0.939898	36.95	13.93	4.72	3	3	4	4	4	3	3	3
XP_047946563.1	40S ribosomal protein S21-2 [Salvia hispanica]	3	3	12	33.9	0.887	-0.17	0.671588	0.953281	9.1	8.65	7.23	3	3	3	2	3	2	2	2
XP_047956741.1	60S ribosomal protein L5-like [Salvia hispanica]	3	2	14	33.88	0.646	-0.63	0.16329	0.592834	36.11	0.54	21.54	3	3	2	2	2	2	2	1
XP_047944193.1	dirigent protein 1-like [Salvia hispanica]	4	4	13	33.54	0.522	-0.94	0.0406203	0.239965	32.04	25.59	22.5	3	3	4	4	4	4	4	4
XP_047982299.1	arginine--tRNA ligase, cytoplasmic-like [Salvia hispanica]	7	7	19	33.29	1.463	0.55	0.267894	0.773411	13.59	4.19	2.43	3	3	6	6	6	4	4	4
XP_047957195.1	mitochondrial outer membrane protein porin 2-like [Salvia hispanica]	3	1	15	33.25	0.853	-0.23	0.585944	0.936131	43.15	18.74	25.18	3	3	1	1	1	1	1	1
XP_047953042.1	probable dehydrin LEA [Salvia hispanica]	2	2	14	33.03	1.476	0.56	0.256706	0.755343	41.58	22.5	36.32	3	3	2	1	2	1	1	1
XP_047972986.1	universal stress protein A-like protein [Salvia hispanica]	3	3	13	33.03	1.317	0.4	0.432313	0.892167	40.66	13.1	25.58	3	3	3	3	3	3	3	2
XP_047966088.1	60S ribosomal protein L10a [Salvia hispanica]	2	1	12	32.75	0.597	-0.74	0.101874	0.432013	14.8	17.67	5.26	3	3	1	1	1	1	1	1
XP_047975163.1	putative phosphatidylglycerol/phosphatidylinositol transfer protein DDB_G0282179 [Salvia hispanica]	1	1	15	32.64	0.7	-0.52	0.249208	0.743753	14.73	8.64	13.69	3	3	1	1	1	1	1	1
XP_047961172.1	spermidine synthase 1 [Salvia hispanica]	5	5	16	32.63	0.947	-0.08	0.821806	0.975754	35.11	20.08	8.97	3	3	5	3	5	3	3	3
XP_047981628.1	coatomer subunit delta-like [Salvia hispanica]	5	5	20	32.56	1.307	0.39	0.445337	0.892167	19.69	1.66	14.29	3	3	5	5	5	4	5	5
XP_047978641.1	lectin CPL-like [Salvia hispanica]	2	1	11	32.54	0.224	-2.16	3.40145e-06	3.26411e-05	21.25	10.91	18.49	3	3	1	1	1	1	1	1
XP_047981451.1	ferritin-2, chloroplastic-like [Salvia hispanica]	4	4	19	32.5	0.882	-0.18	0.65755	0.948984	29.69	14.73	6	3	3	4	4	4	4	4	4
XP_047965944.1	protein disulfide isomerase-like 2-3 [Salvia hispanica]	7	1	21	32.5	1.038	0.05	0.954123	0.99434	13.1	5.66	15.68	3	3	1	1	1	1	1	1
XP_047971416.1	aspartate--tRNA ligase 2, cytoplasmic-like [Salvia hispanica]	6	6	19	32.32	1.131	0.18	0.750224	0.9606	47.47	11.69	30.45	3	3	6	6	6	4	4	5
XP_047969896.1	serine/threonine-protein kinase SRK2A [Salvia hispanica]	3	3	13	32.3	1.359	0.44	0.377487	0.886829	39.97	3.96	6.29	3	3	3	3	3	3	3	3
XP_047981664.1	S-adenosylmethionine synthase 2-like [Salvia hispanica]	3	3	11	32.26	0.654	-0.61	0.173751	0.616576	43.48	6.34	16.31	3	3	3	3	3	3	3	3
XP_047952227.1	UDP-glycosyltransferase 75C1-like [Salvia hispanica]	4	4	19	32.16	1.369	0.45	0.365803	0.875528	44.9	14.11	3.58	3	3	4	4	4	4	4	4
XP_047959295.1	SNF1-related protein kinase regulatory subunit gamma-like PV42a [Salvia hispanica]	4	4	11	32.13	1.262	0.34	0.513152	0.915865	35.34	11.74	14.89	3	3	4	4	4	4	4	4
XP_047939376.1	proteasome subunit beta type-4-like [Salvia hispanica]	5	1	17	32.1	1.179	0.24	0.655802	0.948984	16.13	11.08	14.77	2	3		1	1	1	1	1
XP_047969422.1	11 kDa late embryogenesis abundant protein-like [Salvia hispanica]	2	2	13	32.03	1.308	0.39	0.445014	0.892167	28.92	18.75	42.38	3	3	2	2	2	2	2	2
XP_047967068.1	glutathione S-transferase T1-like isoform X2 [Salvia hispanica]	4	4	12	31.89	1.301	0.38	0.45394	0.892167	23.71	8.47	19.21	3	3	4	4	4	3	4	4
XP_047957465.1	60S ribosomal protein L17-2 isoform X1 [Salvia hispanica]	2	2	11	31.85	0.424	-1.24	0.00726208	0.0522666	29.88	17.19	14.62	3	3	2	2	2	2	2	2
XP_047962760.1	probable CoA ligase CCL8 [Salvia hispanica]	5	5	19	31.79	1.117	0.16	0.779414	0.964501	19.95	18.8	4.25	3	3	4	5	5	5	5	5
XP_047982494.1	methylmalonate-semialdehyde dehydrogenase [acylating], mitochondrial [Salvia hispanica]	5	5	21	31.75	1.066	0.09	0.890714	0.98199	31.76	5.55	3.35	3	3	5	5	5	4	4	4
XP_047950565.1	20 kDa chaperonin, chloroplastic [Salvia hispanica]	4	4	13	31.71	1.079	0.11	0.862027	0.979982	37.02	3.46	16.02	3	3	4	4	4	3	2	2
XP_047941604.1	DEAD-box ATP-dependent RNA helicase 37-like [Salvia hispanica]	5	2	14	31.59	1.086	0.12	0.845718	0.97755	39.8	36.62	54.15	3	3	2	2	1	1	2	2
XP_047970229.1	dnaJ homolog subfamily B member 13-like [Salvia hispanica]	4	4	11	31.56	0.997	0	0.946648	0.992423	19.6	18.46	5.47	3	3	3	3	3	3	3	3
XP_047951437.1	eukaryotic translation initiation factor 3 subunit M-like isoform X2 [Salvia hispanica]	6	2	16	31.55	1.337	0.42	0.405034	0.890601	22.27	8.48	21.49	3	3	2	2	2	1	1	1
XP_047980798.1	3-isopropylmalate dehydratase large subunit, chloroplastic-like [Salvia hispanica]	5	5	14	31.35	0.974	-0.04	0.890595	0.98199	25.45	13.21	8.57	3	3	5	5	5	4	4	4
XP_047962284.1	inosine-5'-monophosphate dehydrogenase 2-like [Salvia hispanica]	5	2	16	31.33	0.592	-0.76	0.0959155	0.419596	19.62	9.99	17.61	3	3	1	1	1	1	1	1
XP_047975155.1	probable proteasome inhibitor [Salvia hispanica]	2	2	11	31.01	1.402	0.49	0.328633	0.835657	24.33	0.94	11.08	3	3	2	2	2	2	2	2
XP_047971815.1	nucleolar protein 56-like [Salvia hispanica]	6	1	19	30.77	1.585	0.66	0.1759	0.620965	17.6	7.23	26.11	3	3	1	1	1	1	1	1
XP_047980805.1	eukaryotic translation initiation factor 3 subunit I-like [Salvia hispanica]	4	1	15	30.77	0.802	-0.32	0.462921	0.892167	13.05	6.78	8.16	3	3	1	1	1	1	1	1
XP_047975488.1	60S acidic ribosomal protein P2A-like [Salvia hispanica]	4	3	16	30.64	1.396	0.48	0.335233	0.845476	26.83	7.92	4	3	3	3	3	2	3	2	3
XP_047940242.1	60S ribosomal protein L10-like [Salvia hispanica]	4	4	15	30.54	0.333	-1.59	0.000607721	0.00515428	31.49	2.83	17.22	3	3	4	4	4	4	4	4
XP_047963086.1	uncharacterized protein LOC125207682 isoform X1 [Salvia hispanica]	2	2	11	30.53	0.869	-0.2	0.62586	0.946539	37.77	23.25	8.96	3	3	2	2	2	2	2	2
XP_047950000.1	profilin [Salvia hispanica]	3	3	12	30.45	1.294	0.37	0.464534	0.892167	19.99	10.1	7.78	3	3	3	3	3	3	3	3
XP_047948039.1	probable xyloglucan endotransglucosylase/hydrolase protein 25 [Salvia hispanica]	3	3	13	30.43	1.363	0.45	0.373175	0.884883	22	14.91	6.33	3	3	3	3	3	3	3	3
XP_047977062.1	eukaryotic peptide chain release factor subunit 1-3-like [Salvia hispanica]	4	1	14	30.37	1.14	0.19	0.731867	0.9606	8.99	3.43	13.02	3	3	1	1	1	1	1	1
XP_047959689.1	eukaryotic peptide chain release factor subunit 1-3-like [Salvia hispanica]	4	1	14	30.25	1.387	0.47	0.345371	0.851226	17.78	8.3	19.43	3	3	1	1	1	1	1	1
XP_047960377.1	patellin-3-like [Salvia hispanica]	6	3	18	30.18	1.869	0.9	0.0632052	0.321372	56.4	17.42	18.79	3	3	2	2	2	1	1	1
AVW82639.1	eukaryotic translation initiation factor 3 subunit E [Salvia hispanica]	5	1	15	30.12	1.177	0.24	0.658718	0.948984	17.96	12.31	15.86	3	3	1	1	1	1	1	1
XP_047955392.1	fructokinase-2-like [Salvia hispanica]	4	4	16	30.1	1.401	0.49	0.32931	0.835657	36.85	3.23	7.51	3	3	4	4	4	4	4	3
XP_047960245.1	GDSL esterase/lipase APG-like [Salvia hispanica]	4	4	16	30.05	0.687	-0.54	0.227652	0.712114	19.04	21.46	9.38	3	3	4	4	3	4	4	4
XP_047958422.1	probable fructokinase-7 [Salvia hispanica]	5	5	13	29.91	0.908	-0.14	0.72472	0.9606	18.25	6.7	13.41	3	3	5	5	5	3	4	4
XP_047961248.1	activator of 90 kDa heat shock protein ATPase homolog [Salvia hispanica]	4	4	12	29.85	0.732	-0.45	0.310106	0.815626	18.67	39.17	6.9	3	3	4	4	2	3	3	3
XP_047946495.1	reactive Intermediate Deaminase A, chloroplastic-like [Salvia hispanica]	6	2	15	29.78	0.741	-0.43	0.32952	0.835657	18.89	3.6	12.49	3	3	2	2	2	2	2	2
XP_047940799.1	3-hydroxyisobutyryl-CoA hydrolase-like protein 3, mitochondrial isoform X3 [Salvia hispanica]	6	6	15	29.77	0.97	-0.04	0.880258	0.979982	29.43	4.28	12.46	3	3	5	6	6	6	5	6
XP_047982342.1	succinate dehydrogenase [ubiquinone] flavoprotein subunit, mitochondrial-like [Salvia hispanica]	4	1	20	29.77	1.199	0.26	0.619174	0.946539	75.8	68.68	8.83	2	3		1	1	1	1	1
XP_047954852.1	60S ribosomal protein L23A [Salvia hispanica]	3	3	11	29.71	0.5	-1	0.0290931	0.180201	30.52	17.79	16.44	3	3	3	3	3	3	3	3
XP_047940671.1	uncharacterized protein LOC125188001 [Salvia hispanica]	2	2	12	29.61	0.901	-0.15	0.705248	0.9606	13.34	10.37	3.39	3	3	2	2	2	2	2	2
XP_047944290.1	xylose isomerase [Salvia hispanica]	5	5	20	29.53	2.645	1.4	0.00348041	0.0265447	20.39	13.6	13.22	3	3	5	5	5	5	5	4
XP_047969874.1	valine--tRNA ligase, mitochondrial 1-like [Salvia hispanica]	8	8	17	29.5	1.544	0.63	0.203451	0.674259	19.46	10.04	4.66	3	3	8	8	8	5	6	5
XP_047980578.1	uncharacterized protein LOC125222146 [Salvia hispanica]	6	6	18	29.35	2.056	1.04	0.0315305	0.193539	52.19	10.71	81.92	3	3	5	6	6	2	2	1
XP_047981755.1	probable methionine--tRNA ligase [Salvia hispanica]	9	9	23	29.16	1.193	0.25	0.629657	0.946539	33.67	16.98	4.53	3	3	8	7	8	6	7	7
XP_047965793.1	biotin carboxyl carrier protein of acetyl-CoA carboxylase, chloroplastic-like [Salvia hispanica]	4	4	17	29.13	0.754	-0.41	0.35657	0.860483	31.26	3	9.07	3	3	4	4	4	4	4	4
XP_047949971.1	tryptophan synthase beta chain 1 [Salvia hispanica]	4	4	14	29.12	1.052	0.07	0.923041	0.989106	33.92	31.3	8.55	3	3	4	4	4	4	4	4
XP_047957630.1	polyvinylalcohol dehydrogenase-like [Salvia hispanica]	4	4	15	29.09	0.484	-1.05	0.0224014	0.144998	37.32	29	9.53	3	3	3	4	3	4	4	4
XP_047980834.1	low-temperature-induced cysteine proteinase-like [Salvia hispanica]	1	1	10	29.09	0.703	-0.51	0.255152	0.753657	23.86	12.04	23.54	3	3	1	1	1	1	1	1
XP_047973249.1	superoxide dismutase [Cu-Zn], chloroplastic [Salvia hispanica]	2	2	10	29.04	0.908	-0.14	0.724693	0.9606	16.45	7.78	3.96	3	3	2	2	2	2	2	2
XP_047972228.1	argininosuccinate synthase, chloroplastic-like [Salvia hispanica]	3	1	16	28.97	1.175	0.23	0.662099	0.948984	5.34	9.53	8.71	3	3	1	1	1	1	1	1
XP_047941314.1	threonine--tRNA ligase, mitochondrial 1 [Salvia hispanica]	6	6	14	28.9	1.105	0.14	0.804076	0.974491	26.77	8.81	27.51	3	3	5	5	5	5	3	5
XP_047973407.1	26S proteasome non-ATPase regulatory subunit 6 homolog [Salvia hispanica]	4	4	13	28.9	1.792	0.84	0.0838894	0.395092	49.22	9.18	8.65	3	3	3	3	3	3	2	3
XP_047959000.1	gamma carbonic anhydrase 1, mitochondrial-like [Salvia hispanica]	2	2	13	28.82	0.86	-0.22	0.602114	0.943081	28.36	13.21	17.25	3	3	2	2	2	2	2	2
XP_047947781.1	beta-galactosidase 9 [Salvia hispanica]	4	4	16	28.58	0.85	-0.24	0.577404	0.930031	23.35	10.16	11.1	3	3	4	4	4	4	4	4
XP_047950190.1	cytochrome c1-2, heme protein, mitochondrial isoform X1 [Salvia hispanica]	3	3	11	28.54	1.102	0.14	0.810678	0.975174	7.26	3.56	9.51	3	3	3	3	3	1	1	1
XP_047975840.1	eukaryotic translation initiation factor 3 subunit F [Salvia hispanica]	2	2	12	28.54	1.297	0.37	0.460297	0.892167	45.6	23.97	14.97	3	3	2	2	2	2	2	2
XP_047971491.1	FAM10 family protein At4g22670 [Salvia hispanica]	4	4	10	28.51	0.853	-0.23	0.585295	0.936106	16.4	4.05	22.8	3	3	4	4	3	3	4	4
XP_047972829.1	aspartyl protease family protein At5g10770-like [Salvia hispanica]	4	4	14	28.34	0.437	-1.19	0.00950913	0.0663367	13.42	11.26	4.31	3	3	4	3	4	4	4	4
XP_047979869.1	eukaryotic translation initiation factor 5A-2 [Salvia hispanica]	4	2	16	28.32	1.029	0.04	0.977098	0.99554	56.42	11.69	7.09	3	3	2	2	2	2	2	2
XP_047982186.1	NADPH-dependent aldo-keto reductase, chloroplastic-like [Salvia hispanica]	3	2	11	28.23	0.955	-0.07	0.842915	0.97755	25.24	17.62	38.1	3	3	2	2	2	1	2	2
XP_047969774.1	eukaryotic translation initiation factor 3 subunit D-like [Salvia hispanica]	4	4	14	28.23	0.794	-0.33	0.445256	0.892167	30.31	17.42	10.35	3	3	4	4	4	4	3	4
XP_047960251.1	UDP-glucose 6-dehydrogenase 3 [Salvia hispanica]	6	2	15	28.18	1.068	0.1	0.884596	0.981071	28.42	5.64	24.76	3	3	2	2	2	2	2	2
XP_047958553.1	benzaldehyde dehydrogenase, mitochondrial [Salvia hispanica]	3	1	17	28.16	0.549	-0.87	0.0579354	0.303641	45.93	5.22	36.92	3	3	1	1	1	1	1	1
XP_047963251.1	3-ketoacyl CoA thiolase 1, peroxisomal-like [Salvia hispanica]	4	3	17	28.15	1.266	0.34	0.507018	0.909873	45.95	10.48	15.31	3	3	2	2	2	2	2	2
XP_047961225.1	ubiquitin carboxyl-terminal hydrolase 6 [Salvia hispanica]	3	3	9	28.05	1.352	0.43	0.387028	0.890601	36.99	8.83	46.96	3	3	3	3	3	2	1	2
XP_047939629.1	quinone oxidoreductase 1-like [Salvia hispanica]	5	5	15	27.92	0.856	-0.23	0.592261	0.939898	47.8	15.27	4.56	3	3	4	5	5	5	5	5
XP_047972214.1	protease 2 [Salvia hispanica]	8	8	18	27.44	0.855	-0.23	0.590218	0.938838	30.11	7.02	21.15	3	3	7	6	7	7	5	6
XP_047962534.1	heat shock 22 kDa protein, mitochondrial-like [Salvia hispanica]	4	4	16	27.43	0.703	-0.51	0.256104	0.755343	24.37	2.61	14.27	3	3	3	3	3	4	4	4
XP_047971340.1	serine carboxypeptidase-like [Salvia hispanica]	3	3	10	27.22	1.484	0.57	0.249696	0.743991	28.02	5.05	11.64	3	3	3	3	3	1	2	2
XP_047945635.1	glycine-rich RNA-binding protein 4, mitochondrial-like isoform X1 [Salvia hispanica]	2	2	11	27.2	0.923	-0.12	0.761871	0.963058	14.35	8.99	5.99	3	3	2	2	2	2	2	2
XP_047957091.1	NPL4-like protein 1 [Salvia hispanica]	4	4	20	26.83	1.059	0.08	0.907174	0.982914	38.2	18.55	40.59	3	3	4	4	4	3	3	4
XP_047939026.1	60S ribosomal protein L14-2-like [Salvia hispanica]	4	2	13	26.73	0.871	-0.2	0.630108	0.946539	13.41	11.05	12.59	3	3	2	2	2	2	2	2
XP_047977862.1	universal stress protein in QAH/OAS sulfhydrylase 3'region-like [Salvia hispanica]	2	2	11	26.73	1.224	0.29	0.574451	0.928204	10.53	7.12	10.3	3	3	2	2	2	1	1	1
XP_047966772.1	alanine--glyoxylate aminotransferase 2 homolog 1, mitochondrial [Salvia hispanica]	4	4	14	26.61	1.132	0.18	0.746697	0.9606	16.09	7.54	21.11	3	3	3	4	4	2	3	3
XP_047947113.1	thioredoxin H-type 1-like [Salvia hispanica]	2	1	11	26.51	0.968	-0.05	0.875925	0.979982	16.78	9.2	26.66	3	3	1	1	1	1	1	1
XP_047962618.1	ATP-dependent Clp protease ATP-binding subunit ClpA homolog CD4B, chloroplastic-like [Salvia hispanica]	5	1	12	26.5	100	6.64	1e-17	1.01188e-16		4.72		3		1	1	1
XP_047945311.1	3-oxoacyl-[acyl-carrier-protein] synthase I, chloroplastic-like [Salvia hispanica]	4	3	16	26.49	0.678	-0.56	0.211802	0.681477	41.55	7.16	16.34	3	3	2	2	2	2	2	2
XP_047946607.1	nucleolar protein 56-like [Salvia hispanica]	6	1	19	26.13	1.004	0.01	0.964311	0.99434	12.8	10.39	8.56	3	2	1	1	1		1	1
XP_047938668.1	eukaryotic translation initiation factor 3 subunit E-like [Salvia hispanica]	5	1	15	26.1	100	6.64	1e-17	1.01188e-16		5.02		3		1	1	1
XP_047941268.1	kunitz trypsin inhibitor 5-like [Salvia hispanica]	3	3	11	25.96	0.633	-0.66	0.144561	0.549224	28.01	52.04	4.55	3	3	1	3	3	3	3	3
XP_047960989.1	phosphoserine aminotransferase 2, chloroplastic-like [Salvia hispanica]	5	5	15	25.8	0.907	-0.14	0.72219	0.9606	24.76	23.08	3.26	3	3	4	5	5	3	3	3
XP_047943351.1	eukaryotic translation initiation factor 5A-2-like [Salvia hispanica]	3	1	11	25.64	1.352	0.44	0.386481	0.890601	11.89	5.18	15.54	3	3	1	1	1	1	1	1
XP_047983599.1	alpha-xylosidase 1-like [Salvia hispanica]	6	3	22	25.61	1.34	0.42	0.401612	0.890601	20.92	8.52	11.88	3	3	3	3	3	2	2	1
XP_047939742.1	eukaryotic translation initiation factor 3 subunit M-like [Salvia hispanica]	6	2	18	25.59	1.559	0.64	0.192735	0.644764	53.67	96.37	11.43	3	3	1	1	1	1	1	1
XP_047969719.1	aminopeptidase P1 [Salvia hispanica]	4	4	9	25.46	1.04	0.06	0.95134	0.994141	29.23	3.73	13.44	3	3	3	3	3	2	2	2
XP_047956903.1	gamma carbonic anhydrase-like 2, mitochondrial [Salvia hispanica]	5	5	15	25.41	0.917	-0.12	0.74677	0.9606	22.24	14.98	6.68	3	3	4	4	4	4	3	4
XP_047983639.1	pyruvate decarboxylase 1 [Salvia hispanica]	4	2	16	25.28	1.62	0.7	0.155904	0.577259	31.7	14.43	32.32	3	2	2	2	2		1	1
XP_047945796.1	nucleosome assembly protein 1;3-like [Salvia hispanica]	5	1	15	25.27	0.982	-0.03	0.90976	0.982914	8.13	1.65	8.98	3	3	1	1	1	1	1	1
XP_047976036.1	probable protein disulfide-isomerase A6 [Salvia hispanica]	3	1	14	25.26	1.697	0.76	0.118331	0.476585	27.11	27.35	30.7	2	2	1		1	1	1
XP_047972413.1	protein DJ-1 homolog D [Salvia hispanica]	4	4	12	25.1	0.983	-0.02	0.913392	0.984691	31.19	5.89	23.87	3	3	4	4	4	4	4	3
XP_047982345.1	NADH dehydrogenase [ubiquinone] flavoprotein 2, mitochondrial-like [Salvia hispanica]	2	1	8	25.05	1.029	0.04	0.976011	0.99554	9.98	3.04	14.73	3	3	1	1	1	1	1	1
XP_047963611.1	nuclear transport factor 2B [Salvia hispanica]	3	3	10	25	1.142	0.19	0.728009	0.9606	20.24	9.23	25.86	3	3	2	3	3	3	2	3
XP_047967853.1	chloroplast envelope quinone oxidoreductase homolog [Salvia hispanica]	4	2	12	24.91	0.834	-0.26	0.539947	0.918883	45.48	69.34	19.49	3	3	2	2	1	1	1	1
XP_047939173.1	fumarylacetoacetase [Salvia hispanica]	3	3	11	24.87	0.877	-0.19	0.646372	0.948292	21.21	11.57	8.27	3	3	3	3	3	3	3	3
XP_047948143.1	gamma aminobutyrate transaminase 3, chloroplastic-like [Salvia hispanica]	5	3	17	24.8	1.101	0.14	0.812051	0.975174	18.8	12.95	5.67	3	3	3	3	3	3	3	3
XP_047942094.1	glycine-rich RNA-binding protein GRP2A-like [Salvia hispanica]	2	2	10	24.74	1.127	0.17	0.757008	0.9606	38.03	7.78	9.25	3	3	2	2	2	2	2	2
XP_047962401.1	hydroxyphenylpyruvate reductase [Salvia hispanica]	4	4	10	24.63	0.961	-0.06	0.857434	0.979982	21	9.19	31.54	3	3	4	4	4	3	4	4
XP_047951255.1	ATP-dependent 6-phosphofructokinase 6-like [Salvia hispanica]	5	5	16	24.55	1.017	0.02	0.995429	0.999542	30.52	8.29	5.2	3	3	5	5	5	5	5	4
XP_047969411.1	60S ribosomal protein L3-1 [Salvia hispanica]	3	3	10	24.43	0.216	-2.21	2.05013e-06	1.97663e-05	41.46	7.88	31.89	3	3	3	2	3	3	3	3
XP_047962316.1	17.4 kDa class III heat shock protein [Salvia hispanica]	3	3	15	24.36	0.962	-0.06	0.860925	0.979982	14.86	7.84	5.38	3	3	3	3	3	3	3	3
XP_047968598.1	probable 6-phosphogluconolactonase 4, chloroplastic [Salvia hispanica]	3	3	17	24.29	0.885	-0.18	0.666829	0.951407	73.33	13.35	6.61	3	3	3	3	3	3	3	3
XP_047944297.1	protein disulfide isomerase-like 1-4 [Salvia hispanica]	6	6	19	24.21	0.964	-0.05	0.865058	0.979982	32.81	2.44	12.11	3	3	6	6	6	6	6	6
XP_047941113.1	formin-like protein 3 [Salvia hispanica]	3	3	12	24	0.891	-0.17	0.680771	0.956354	29.04	23.65	22.89	3	3	3	3	3	3	2	3
XP_047971758.1	stearoyl-[acyl-carrier-protein] 9-desaturase, chloroplastic [Salvia hispanica]	3	2	11	23.81	100	6.64	1e-17	1.01188e-16		21.62		3		2	2	1
XP_047947913.1	pterin-4-alpha-carbinolamine dehydratase 2, mitochondrial isoform X1 [Salvia hispanica]	2	2	10	23.76	1.153	0.21	0.705597	0.9606	29.58	12.56	17.96	3	3	2	2	2	2	2	2
XP_047970052.1	importin subunit alpha-like [Salvia hispanica]	7	4	24	23.72	1.544	0.63	0.203437	0.674259	29.83	27.33	11.47	3	3	4	4	3	3	3	3
XP_047954590.1	RGG repeats nuclear RNA binding protein A-like [Salvia hispanica]	6	4	21	23.68	1.427	0.51	0.302121	0.814149	72.91	9.81	51.26	3	3	3	3	2	2	3	3
XP_047955546.1	adenosine kinase 2-like [Salvia hispanica]	4	2	12	23.66	1.493	0.58	0.242342	0.729523	35.49	3.68	18.78	3	3	2	2	2	2	2	1
XP_047956794.1	outer envelope pore protein 24A, chloroplastic-like [Salvia hispanica]	3	3	10	23.38	0.922	-0.12	0.759729	0.962323	22.12	6.88	8.85	3	3	3	3	3	3	3	3
XP_047970032.1	26S proteasome non-ATPase regulatory subunit 13 homolog A [Salvia hispanica]	4	3	11	23.32	1.907	0.93	0.0549837	0.294978	31.03	15.17	16.74	3	3	2	2	2	2	2	2
XP_047958967.1	aminomethyltransferase, mitochondrial [Salvia hispanica]	4	4	14	23.23	1.113	0.16	0.786032	0.964501	26.9	33.15	3.25	3	3	3	3	3	3	3	3
XP_047955578.1	probable UDP-arabinopyranose mutase 5 isoform X2 [Salvia hispanica]	3	3	11	23.22	0.943	-0.08	0.812486	0.975174	14.26	5.53	18.67	3	3	2	3	3	2	1	2
XP_047963744.1	stem-specific protein TSJT1-like [Salvia hispanica]	3	3	11	23.17	0.91	-0.14	0.728081	0.9606	10.38	12.25	5.97	3	3	2	3	3	2	2	2
XP_047954447.1	26S proteasome non-ATPase regulatory subunit 7 homolog A [Salvia hispanica]	3	3	10	22.99	1.239	0.31	0.54949	0.918883	18.92	3.45	13.96	3	3	3	3	3	2	2	2
XP_047946901.1	2-dehydro-3-deoxyphosphooctonate aldolase 1 [Salvia hispanica]	3	3	9	22.96	0.898	-0.16	0.698249	0.9606	21.93	12.47	26.02	3	3	3	3	3	3	3	2
XP_047966092.1	probable 6-phosphogluconolactonase 4, chloroplastic [Salvia hispanica]	3	3	11	22.91	0.872	-0.2	0.633197	0.946539	16.64	6.01	24.15	3	3	3	3	3	3	3	2
XP_047955915.1	glycine-rich protein 2-like [Salvia hispanica]	2	2	11	22.91	0.964	-0.05	0.863937	0.979982	56.96	11.24	7.32	3	3	2	2	2	2	2	2
XP_047972799.1	glucose-6-phosphate 1-dehydrogenase, cytoplasmic isoform [Salvia hispanica]	4	4	17	22.82	1.003	0	0.960676	0.99434	32.15	39.51	17.52	3	3	3	4	4	4	4	4
XP_047962481.1	ultraviolet-B receptor UVR8 [Salvia hispanica]	5	5	14	22.79	0.804	-0.31	0.467694	0.892592	24.44	14.43	13.57	3	3	4	4	4	4	4	4
XP_047942352.1	damage-control phosphatase At2g17340-like isoform X1 [Salvia hispanica]	6	6	17	22.72	0.948	-0.08	0.825558	0.975754	26.01	1.48	9.42	3	3	6	6	6	6	6	6
XP_047974474.1	3-oxoacyl-[acyl-carrier-protein] synthase I, chloroplastic-like [Salvia hispanica]	6	4	18	22.71	1.196	0.26	0.623218	0.946539	27.04	21	25.21	3	3	4	4	3	3	2	3
XP_047954836.1	putative germin-like protein 2-1 [Salvia hispanica]	5	5	13	22.7	0.824	-0.28	0.515653	0.915865	25.86	12.76	14.18	3	3	4	4	4	4	4	4
XP_047954565.1	annexin Gh1-like [Salvia hispanica]	5	4	19	22.6	0.968	-0.05	0.87494	0.979982	29.48	15.27	10.12	3	3	3	3	3	3	3	3
XP_047969184.1	reactive Intermediate Deaminase A, chloroplastic-like isoform X1 [Salvia hispanica]	5	1	12	22.57	1.123	0.17	0.76533	0.96326	8.91	7.27	7.39	3	3	1	1	1	1	1	1
XP_047950829.1	peroxiredoxin-2 [Salvia hispanica]	4	4	13	22.46	1.295	0.37	0.463017	0.892167	25.95	5.23	5.23	3	3	4	4	4	3	3	3
XP_047938660.1	FK506-binding protein 2-like [Salvia hispanica]	2	2	8	22.33	0.939	-0.09	0.80134	0.974491	7.7	2.97	2.63	3	3	2	2	2	2	2	2
XP_047971551.1	probable pyridoxal 5'-phosphate synthase subunit PDX1 [Salvia hispanica]	3	3	10	22.3	0.806	-0.31	0.471863	0.893641	28.83	6.37	6.45	3	3	3	3	3	3	3	3
XP_047949824.1	beta-galactosidase 5-like isoform X1 [Salvia hispanica]	5	5	19	22.19	1.536	0.62	0.209096	0.680709	34.24	22.27	13.45	3	3	5	5	5	3	4	4
XP_047975834.1	26S proteasome non-ATPase regulatory subunit 13 homolog B-like [Salvia hispanica]	3	2	11	22.17	1.302	0.38	0.452383	0.892167	16.9	5.14	12.28	3	3	1	1	1	1	1	1
XP_047960823.1	eukaryotic translation initiation factor 3 subunit A [Salvia hispanica]	2	2	11	22.14	1.163	0.22	0.685452	0.957011	26.3	12.77	3.78	3	3	2	2	2	2	2	2
XP_047940562.1	dnaJ protein homolog [Salvia hispanica]	5	5	16	22.09	1.261	0.33	0.514251	0.915865	36.95	14.99	5.59	3	3	5	3	5	3	3	3
XP_047946539.1	UBP1-associated protein 2C-like [Salvia hispanica]	3	3	11	22.02	0.865	-0.21	0.614722	0.946539	32.93	20.27	21.05	3	3	2	3	3	2	2	3
XP_047962745.1	mitochondrial amidoxime reducing component 2-like [Salvia hispanica]	3	3	14	22.01	0.828	-0.27	0.52556	0.918883	21.55	10.5	9.98	3	3	3	3	3	3	3	3
XP_047978611.1	eukaryotic translation initiation factor 2 subunit alpha homolog [Salvia hispanica]	5	3	13	21.99	100	6.64	1e-17	1.01188e-16		3.66		3		2	2	2
XP_047983538.1	histone H2A-like [Salvia hispanica]	2	2	10	21.94	0.676	-0.57	0.208508	0.680709	39.63	2.24	16.91	3	3	2	2	2	2	2	2
XP_047983332.1	proline iminopeptidase [Salvia hispanica]	2	2	9	21.87	1.008	0.01	0.972929	0.99554	32.38	5.26	13.15	3	3	2	2	2	2	2	2
XP_047943315.1	glutamate dehydrogenase A-like [Salvia hispanica]	5	5	11	21.79	0.92	-0.12	0.755196	0.9606	29.48	8.88	12.07	3	3	5	5	5	5	5	5
XP_047951227.1	ferredoxin-dependent glutamate synthase, chloroplastic-like [Salvia hispanica]	7	7	16	21.78	0.834	-0.26	0.539701	0.918883	33.83	18.3	6.7	3	3	6	6	5	5	6	5
XP_047947911.1	uncharacterized protein LOC125193979 isoform X1 [Salvia hispanica]	3	3	12	21.76	1.481	0.57	0.251782	0.746942	24.19	12.97	11.51	3	3	2	2	2	1	1	1
XP_047971470.1	probable protein phosphatase 2C 59 isoform X1 [Salvia hispanica]	4	4	12	21.72	0.77	-0.38	0.391638	0.890601	13.5	5.44	19.94	3	3	4	4	4	2	3	3
XP_047970556.1	putative 4-hydroxy-4-methyl-2-oxoglutarate aldolase 3 [Salvia hispanica]	3	2	15	21.65	0.63	-0.67	0.140711	0.540626	20.36	3.53	5.74	3	3	2	2	2	2	2	2
XP_047953594.1	alpha-soluble NSF attachment protein-like [Salvia hispanica]	3	3	9	21.57	1.052	0.07	0.92297	0.989106	25.41	20.68	18.33	3	3	3	3	2	2	2	2
XP_047948675.1	cullin-associated NEDD8-dissociated protein 1 [Salvia hispanica]	7	7	10	21.54	1.94	0.96	0.0485489	0.273372	27.23	19.08	56.55	3	3	5	5	5	1	2	2
XP_047955827.1	clathrin heavy chain 1-like [Salvia hispanica]	9	9	16	21.5	2.471	1.31	0.00666646	0.048492	47.52	54.66	73.39	3	3	4	3	5	1	2	2
XP_047938551.1	ATP synthase subunit delta', mitochondrial-like [Salvia hispanica]	2	2	10	21.49	1.285	0.36	0.47767	0.893928	44.04	9.66	3.51	3	3	2	2	2	2	2	2
XP_047979306.1	histone deacetylase HDT1-like [Salvia hispanica]	2	1	8	21.49	1.445	0.53	0.285176	0.79615	13.29	20.89	20.99	3	3	1	1	1	1	1	1
XP_047981090.1	acyl-coenzyme A oxidase 4, peroxisomal [Salvia hispanica]	8	8	17	21.21	1.242	0.31	0.544265	0.918883	21.31	6.69	11.51	3	3	8	8	8	7	8	8
XP_047951990.1	60S ribosomal protein L31 [Salvia hispanica]	3	3	13	21.19	0.76	-0.4	0.368631	0.87944	28.21	9.18	25.09	3	3	3	3	3	3	3	3
XP_047959131.1	probable aquaporin TIP3-2 [Salvia hispanica]	2	2	10	21.18	1.67	0.74	0.130471	0.51514	97.58	44.5	95.32	3	3	2	2	2	2	2	2
XP_047938415.1	NADH dehydrogenase [ubiquinone] iron-sulfur protein 8, mitochondrial [Salvia hispanica]	4	4	12	21.05	1.767	0.82	0.0916797	0.414475	15.62	6.29	11.69	3	3	4	4	4	4	4	4
XP_047957799.1	uncharacterized protein At4g28440-like [Salvia hispanica]	1	1	6	21.05	0.679	-0.56	0.214045	0.681477	22.56	10.14	23.86	3	3	1	1	1	1	1	1
XP_047966085.1	uncharacterized protein At1g32220, chloroplastic-like [Salvia hispanica]	4	4	17	21.04	0.817	-0.29	0.499477	0.901882	36.37	46.96	16.94	3	3	4	4	3	3	3	3
XP_047977785.1	NADH dehydrogenase [ubiquinone] iron-sulfur protein 3 [Salvia hispanica]	4	4	12	20.99	1.127	0.17	0.757107	0.9606	57.47	2.67	28.55	3	3	3	3	3	2	3	3
XP_047968853.1	3-isopropylmalate dehydrogenase, chloroplastic [Salvia hispanica]	2	2	12	20.78	1.314	0.39	0.4361	0.892167	35.97	20.77	9.3	3	3	2	2	2	2	2	2
XP_047975804.1	eukaryotic translation initiation factor 3 subunit H-like isoform X1 [Salvia hispanica]	4	1	12	20.78	100	6.64	1e-17	1.01188e-16		25.08		2		1	1
XP_047978651.1	lectin CPL-like [Salvia hispanica]	2	1	8	20.75	0.722	-0.47	0.291079	0.806126	51.05	46.21	39.26	3	3	1	1	1	1	1	1
XP_047978178.1	protein DNA-DAMAGE INDUCIBLE 1 [Salvia hispanica]	4	4	10	20.57	0.78	-0.36	0.413975	0.892167	39.2	29.08	7.1	3	3	3	4	4	3	4	4
XP_047950033.1	uncharacterized protein LOC125195824 [Salvia hispanica]	2	2	8	20.53	0.589	-0.76	0.0930404	0.415662	9.83	6.74	7.42	3	3	1	1	1	1	1	1
XP_047938256.1	alanine aminotransferase 2, mitochondrial-like [Salvia hispanica]	3	2	9	20.49	1.293	0.37	0.466288	0.892167	24.72	45.43	13.06	3	3	2	1	2	2	2	2
XP_047967158.1	40S ribosomal protein S28-2 [Salvia hispanica]	1	1	11	20.46	0.727	-0.46	0.301281	0.814149	6.35	6.12	3.99	3	3	1	1	1	1	1	1
XP_047958997.1	60S ribosomal protein L14-2-like [Salvia hispanica]	3	1	12	20.42	0.824	-0.28	0.516182	0.915865	26.47	19.87	12.75	3	3	1	1	1	1	1	1
XP_047950159.1	glycerophosphodiester phosphodiesterase GDPDL4-like [Salvia hispanica]	5	5	10	20.29	1.131	0.18	0.748952	0.9606	38.28	6.72	11.61	3	3	4	4	4	3	3	3
XP_047958808.1	low-temperature-induced 65 kDa protein-like isoform X1 [Salvia hispanica]	3	3	8	20.19	0.81	-0.3	0.481884	0.893928	44.91	34.32	42.95	3	3	1	2	2	2	2	2
XP_047955413.1	oxygen-dependent coproporphyrinogen-III oxidase, chloroplastic [Salvia hispanica]	3	3	9	20.11	0.652	-0.62	0.171761	0.616576	27.81	58.1	33.48	3	3	3	2	2	3	3	2
XP_047946990.1	putative glucose-6-phosphate 1-epimerase [Salvia hispanica]	3	3	11	20.1	0.984	-0.02	0.915374	0.985787	12.14	28.35	5.92	3	3	3	3	2	2	2	2
XP_047956255.1	aminoacyl tRNA synthase complex-interacting multifunctional protein 1-like [Salvia hispanica]	4	4	14	19.91	1.05	0.07	0.927763	0.989115	21.63	5.02	8	3	3	4	4	4	4	4	4
XP_047967814.1	probable small nuclear ribonucleoprotein G [Salvia hispanica]	2	2	7	19.9	0.915	-0.13	0.741381	0.9606	15.65	4.14	11.85	3	3	2	2	2	2	2	2
XP_047983315.1	acetolactate synthase small subunit 1, chloroplastic-like [Salvia hispanica]	2	2	9	19.89	0.933	-0.1	0.787015	0.964501	20.13	9.56	2.45	3	3	2	2	2	2	2	2
XP_047981379.1	stem-specific protein TSJT1 [Salvia hispanica]	3	3	15	19.86	0.987	-0.02	0.922688	0.989106	29.46	13.77	22.31	3	3	3	3	3	2	2	2
XP_047947797.1	protein transport protein SEC31 homolog B isoform X2 [Salvia hispanica]	3	3	8	19.8	1.673	0.74	0.128853	0.511408	16.76	10.54	9.03	3	3	3	3	3	3	3	3
XP_047959524.1	protein transport protein SEC13 homolog B-like [Salvia hispanica]	2	2	10	19.75	1.05	0.07	0.927115	0.989106	13.12	13.34	2.92	3	3	2	2	2	2	2	2
XP_047942065.1	pyruvate dehydrogenase E1 component subunit alpha-3, chloroplastic-like [Salvia hispanica]	6	6	11	19.67	1.093	0.13	0.830451	0.975754	27.27	10.6	22.61	3	3	5	5	5	4	3	4
XP_047966590.1	60S acidic ribosomal protein P1-like [Salvia hispanica]	2	2	12	19.64	0.848	-0.24	0.573081	0.927433	62.29	26.85	20.21	3	3	2	2	2	2	2	2
XP_047943809.1	stomatin-like protein 2, mitochondrial [Salvia hispanica]	3	2	9	19.58	0.722	-0.47	0.290366	0.805303	24.28	16.21	26.09	3	3	2	2	2	1	2	2
XP_047956122.1	phosphoribosylformylglycinamidine cyclo-ligase, chloroplastic [Salvia hispanica]	2	2	8	19.53	0.878	-0.19	0.647666	0.948292	23.69	21.02	9.44	3	3	2	2	2	2	2	2
XP_047962264.1	ras-related protein RABD2a [Salvia hispanica]	5	3	19	19.49	1.826	0.87	0.0740537	0.36386	22.68	12.17	20.48	3	3	3	3	3	2	3	3
XP_047948506.1	60S ribosomal protein L18a-like [Salvia hispanica]	2	2	9	19.48	0.404	-1.31	0.00463333	0.0344383	27.64	11.74	9.81	3	3	2	2	2	2	2	2
XP_047972627.1	26S proteasome non-ATPase regulatory subunit 12 homolog A-like [Salvia hispanica]	6	6	13	19.46	1.949	0.96	0.0470227	0.266245	40.75	9.24	11.13	3	3	5	5	5	2	2	2
XP_047962566.1	uncharacterized protein LOC125207319 [Salvia hispanica]	3	3	10	19.45	1.082	0.11	0.855365	0.979982	30.49	13.96	25.14	3	3	2	2	2	1	2	2
XP_047955097.1	spliceosome-associated protein 130 A [Salvia hispanica]	4	4	11	19.36	1.157	0.21	0.698031	0.9606	33.43	14	31.55	3	3	3	3	2	2	3	2
XP_047954180.1	histone H4 [Salvia hispanica]	4	4	10	19.31	0.54	-0.89	0.0514781	0.285153	53.34	45.11	37.4	3	3	2	4	4	3	3	1
XP_047980389.1	methylcrotonoyl-CoA carboxylase subunit alpha, mitochondrial isoform X1 [Salvia hispanica]	5	5	9	19.25	1.419	0.5	0.310522	0.815626	29.06	10.38	3.98	3	3	3	3	3	2	2	2
XP_047952220.1	homocysteine S-methyltransferase 3-like [Salvia hispanica]	3	3	8	19.15	0.855	-0.23	0.590056	0.938838	75.93	0.53	6.64	3	3	3	3	3	2	2	2
XP_047969414.1	probable 26S proteasome non-ATPase regulatory subunit 3 [Salvia hispanica]	3	3	9	19.05	0.661	-0.6	0.184629	0.631072	88.31	40.96	16.45	3	3	2	3	3	2	2	2
XP_047954793.1	dihydropyrimidine dehydrogenase (NADP(+)), chloroplastic-like [Salvia hispanica]	3	3	9	19.05	1.032	0.05	0.969195	0.995391	16.17	4.03	3.9	3	3	2	2	2	3	3	3
XP_047957170.1	acetyl-CoA acetyltransferase, cytosolic 1-like [Salvia hispanica]	4	3	12	19.03	0.969	-0.05	0.877979	0.979982	25.68	17.07	15.93	3	3	3	3	3	3	3	3
XP_047945861.1	eukaryotic translation initiation factor 3 subunit L-like [Salvia hispanica]	3	3	8	18.98	1.755	0.81	0.0960719	0.419596	23.56	3.45	1.71	3	3	3	3	3	2	2	2
XP_047941980.1	pyruvate dehydrogenase E1 component subunit beta-1, mitochondrial-like [Salvia hispanica]	2	2	8	18.6	0.801	-0.32	0.461792	0.892167	26.02	7.18	4.38	3	3	2	2	2	2	2	2
XP_047955195.1	stearoyl-[acyl-carrier-protein] 9-desaturase, chloroplastic-like isoform X1 [Salvia hispanica]	2	1	10	18.54	1.403	0.49	0.327534	0.835657	35.65	16.86	49.13	3	3	1	1	1	1	1	1
XP_047965741.1	importin subunit beta-1-like [Salvia hispanica]	4	4	15	18.5	2.146	1.1	0.0225371	0.144998	48.16	7.93	11.54	3	3	4	4	4	4	4	3
XP_047944103.1	signal recognition particle subunit SRP68-like [Salvia hispanica]	3	3	11	18.41	0.767	-0.38	0.384242	0.890601	23.28	9.98	22.4	3	3	3	3	3	3	3	3
XP_047975609.1	aquaporin PIP1-2 [Salvia hispanica]	3	3	7	18.39	1.66	0.73	0.134907	0.528255	31.34	15.92	10.4	3	3	3	3	3	1	2	2
XP_047943287.1	14-3-3-like protein D [Salvia hispanica]	4	4	12	18.38	1.303	0.38	0.451781	0.892167	24.94	14.2	13.45	3	3	3	3	3	2	2	2
XP_047954849.1	probable cytosolic oligopeptidase A [Salvia hispanica]	5	5	15	18.35	1.023	0.03	0.990713	0.999022	82.23	10.29	10	3	3	4	5	5	5	4	5
XP_047942026.1	ruvB-like protein 1 [Salvia hispanica]	4	4	11	18.34	1.124	0.17	0.764374	0.96326	28.45	10.66	22.66	3	3	3	4	4	3	4	4
XP_047941479.1	subtilisin-like protease SBT1.3 [Salvia hispanica]	3	3	8	18.32	0.592	-0.76	0.0959448	0.419596	14.66	18.91	3.58	3	3	2	2	2	2	2	2
XP_047969013.1	proteasome subunit beta type-7-A-like [Salvia hispanica]	3	3	10	18.1	1.115	0.16	0.782395	0.964501	19.93	2.25	20.23	3	3	3	3	3	1	1	1
XP_047942327.1	phenylalanine--tRNA ligase alpha subunit, cytoplasmic-like [Salvia hispanica]	3	3	9	17.93	0.903	-0.15	0.709936	0.9606	33.61	30.44	7.45	3	3	3	3	2	3	3	2
XP_047941791.1	hsp70-Hsp90 organizing protein 3-like [Salvia hispanica]	6	5	14	17.92	0.681	-0.55	0.217459	0.686995	25.15	12.98	28.45	3	3	3	3	3	2	3	3
XP_047968436.1	uncharacterized protein LOC125212345 [Salvia hispanica]	3	3	8	17.83	1.419	0.5	0.310881	0.815626	10.52	38.31	3.84	3	2	3	3	2		1	1
XP_047942462.1	hypersensitive-induced response protein 2 [Salvia hispanica]	4	4	11	17.73	1.853	0.89	0.0670233	0.333323	20.59	5.47	11.35	3	3	4	4	4	2	2	2
XP_047978546.1	3-isopropylmalate dehydratase small subunit 1-like [Salvia hispanica]	3	3	7	17.68	0.756	-0.4	0.360909	0.86657	18.51	38.9	21.46	3	3	1	2	2	2	2	2
XP_047942022.1	DEAD-box ATP-dependent RNA helicase 37-like isoform X1 [Salvia hispanica]	4	1	9	17.58	1.257	0.33	0.519697	0.918883	3.14	5.22	4.92	3	3	1	1	1	1	1	1
XP_047980764.1	proteasome subunit beta type-3-A [Salvia hispanica]	4	4	17	17.56	1.063	0.09	0.897682	0.982803	36.7	10.83	14.53	3	3	4	4	4	4	4	4
XP_047966245.1	40S ribosomal protein S23-like [Salvia hispanica]	2	2	6	17.55	0.371	-1.43	0.00197567	0.0156522	42.24	3.71	6.08	3	3	2	2	2	2	2	2
XP_047982009.1	GTP-binding protein SAR1A-like [Salvia hispanica]	4	1	7	17.55	100	6.64	1e-17	1.01188e-16		27.19		3		1	1	1
XP_047957488.1	bifunctional protein FolD 4, chloroplastic isoform X1 [Salvia hispanica]	2	1	8	17.55	1.298	0.38	0.458686	0.892167	40.56	39.66	24.65	3	3	1	1	1	1	1	1
XP_047961013.1	heat shock protein 90-5, chloroplastic-like [Salvia hispanica]	4	2	11	17.49	0.962	-0.06	0.860605	0.979982	25.73	4.18	13.97	3	3	2	2	2	2	2	2
XP_047957738.1	MLP-like protein 423 [Salvia hispanica]	3	3	7	17.47	1.206	0.27	0.606681	0.946013	16.11	17.01	11.19	3	3	3	3	3	2	2	2
XP_047974063.1	ran-binding protein 1 homolog c-like [Salvia hispanica]	4	4	10	17.37	1.057	0.08	0.909821	0.982914	17.07	6.99	9.65	3	3	3	3	3	2	2	1
XP_047938854.1	ubiquitin domain-containing protein DSK2b-like isoform X1 [Salvia hispanica]	3	3	12	17.27	0.774	-0.37	0.399849	0.890601	20.57	17.34	10.33	3	3	3	3	3	3	3	3
XP_047975435.1	bifunctional protein FolD 4, chloroplastic-like isoform X1 [Salvia hispanica]	2	1	8	17.26	0.01	-6.64	1e-17	1.01188e-16			0.78		2				1	1
XP_047982926.1	chromo domain-containing protein cec-1-like isoform X1 [Salvia hispanica]	2	2	6	17.25	0.728	-0.46	0.303412	0.814149	13.79	8.32	11.64	3	3	1	1	1	1	1	1
XP_047945522.1	serine carboxypeptidase-like 45 [Salvia hispanica]	5	5	15	17.21	0.762	-0.39	0.374039	0.885885	32.54	22.6	8.64	3	3	4	4	4	4	4	4
XP_047950900.1	glucose-1-phosphate adenylyltransferase small subunit, chloroplastic/amyloplastic [Salvia hispanica]	4	4	12	17.19	1.237	0.31	0.553427	0.918883	25.93	4.39	12.76	3	3	4	4	4	4	4	3
XP_047971270.1	uncharacterized protein LOC125214328 [Salvia hispanica]	5	5	8	17.17	0.867	-0.21	0.62015	0.946539	25.57	5.52	4.98	3	3	5	5	5	5	5	5
XP_047940173.1	LOW QUALITY PROTEIN: elongation factor Tu, chloroplastic-like [Salvia hispanica]	4	4	15	17.1	0.987	-0.02	0.921761	0.989106	21.26	3.05	55.52	3	3	3	3	3	3	2	3
XP_047939826.1	uncharacterized protein LOC125187305 [Salvia hispanica]	3	3	7	17.08	1.06	0.08	0.904962	0.982914	30.75	17.88	17.3	3	3	3	3	3	2	2	2
XP_047974417.1	peptide-N4-(N-acetyl-beta-glucosaminyl)asparagine amidase A-like [Salvia hispanica]	2	2	12	17.06	0.715	-0.48	0.278487	0.78406	27.68	40.69	36.92	3	3	2	2	2	2	2	2
XP_047940885.1	40S ribosomal protein S26-1-like [Salvia hispanica]	2	2	7	17.01	0.405	-1.3	0.00471567	0.0348327	83.25	9.55	26.93	3	3	2	2	2	2	2	2
XP_047938856.1	branched-chain-amino-acid aminotransferase-like protein 2 [Salvia hispanica]	2	1	12	16.99	0.964	-0.05	0.865595	0.979982	16.8	4.4	13.95	3	3	1	1	1	1	1	1
XP_047957715.1	NADH dehydrogenase [ubiquinone] 1 alpha subcomplex subunit 9, mitochondrial [Salvia hispanica]	6	6	12	16.98	0.848	-0.24	0.57352	0.927433	41.27	29.63	25.69	3	3	5	5	4	5	4	5
XP_047949978.1	uncharacterized protein LOC125195789 [Salvia hispanica]	4	4	9	16.94	2.133	1.09	0.0236379	0.149584	51.17	9.49	8.78	3	3	4	4	4	3	3	3
XP_047949997.1	protein DJ-1 homolog A-like [Salvia hispanica]	5	5	8	16.94	1.109	0.15	0.795887	0.970625	12.45	2.15	3.93	3	3	4	4	4	4	4	4
XP_047943583.1	cysteine proteinase inhibitor 1-like [Salvia hispanica]	2	2	7	16.87	0.702	-0.51	0.25447	0.752731	29.8	5.27	21.71	3	3	2	2	2	2	2	2
XP_047966301.1	importin subunit alpha-like [Salvia hispanica]	6	4	11	16.85	1.336	0.42	0.407395	0.890601	21.77	15.44	14.09	3	3	4	4	3	2	2	2
XP_047942822.1	isovaleryl-CoA dehydrogenase, mitochondrial [Salvia hispanica]	2	2	8	16.85	0.826	-0.28	0.519556	0.918883	28.5	3.54	5.61	3	3	2	2	2	2	2	2
XP_047938602.1	ubiquitin carboxyl-terminal hydrolase 3-like [Salvia hispanica]	3	3	9	16.83	1.448	0.53	0.281812	0.791241	29.01	23.22	61.39	3	3	3	2	3	1	2	2
XP_047965964.1	probable NAD(P)H dehydrogenase (quinone) FQR1-like 1 [Salvia hispanica]	4	4	9	16.74	0.787	-0.35	0.428429	0.892167	23.93	37.36	61.97	3	3	3	3	2	3	1	3
XP_047948391.1	DNA damage-binding protein 1-like [Salvia hispanica]	6	6	16	16.74	1.136	0.18	0.739462	0.9606	24.48	10.39	9.4	3	3	6	6	6	6	6	6
XP_047940428.1	60S ribosomal protein L18-2-like [Salvia hispanica]	1	1	6	16.68	0.577	-0.79	0.0819151	0.38758	10.23	5.09	12.05	3	3	1	1	1	1	1	1
XP_047946865.1	subtilisin-like protease SBT1.8 [Salvia hispanica]	3	3	10	16.59	0.627	-0.67	0.137345	0.533514	23.33	9.39	4.09	3	3	3	3	3	3	3	3
XP_047944742.1	peptidyl-prolyl cis-trans isomerase Pin1-like [Salvia hispanica]	2	2	5	16.56	0.989	-0.02	0.926795	0.989106	29.48	24.84	12.65	3	3	1	2	2	2	2	2
XP_047944343.1	cytochrome b-c1 complex subunit 7-like [Salvia hispanica]	1	1	6	16.55	1.018	0.03	0.998457	0.999542	28.17	12.01	21.12	3	3	1	1	1	1	1	1
XP_047943331.1	GLABROUS1 enhancer-binding protein-like [Salvia hispanica]	4	4	11	16.48	2.398	1.26	0.00876019	0.062173	29.05	3.06	15.92	3	3	3	3	3	4	4	3
XP_047960948.1	coatomer subunit beta'-2-like [Salvia hispanica]	5	5	10	16.41	1.141	0.19	0.728292	0.9606	21.34	10.6	11.98	3	3	4	4	4	3	3	3
XP_047943337.1	pyridoxal 5'-phosphate synthase-like subunit PDX1.2 isoform X1 [Salvia hispanica]	3	3	7	16.36	0.754	-0.41	0.356379	0.860483	21.7	58.54	34.54	3	3	1	3	3	3	2	3
XP_047955705.1	ruvB-like 2 [Salvia hispanica]	5	5	12	16.33	1.118	0.16	0.776861	0.964501	29.49	36.62	6.3	3	3	3	5	5	4	4	4
XP_047967217.1	glutaredoxin [Salvia hispanica]	2	2	6	16.32	1.366	0.45	0.370008	0.880439	18.31	7.87	47.24	3	3	2	2	2	1	2	2
XP_047950819.1	putative invertase inhibitor [Salvia hispanica]	2	2	20	16.28	0.501	-1	0.0297685	0.183827	27.03	4.36	19.49	3	3	3	3	3	3	3	3
XP_047980144.1	probable nucleolar protein 5-1 [Salvia hispanica]	4	2	11	16.23	1.992	0.99	0.0400903	0.23752	54.6	54.85	26.57	3	3	2	2	2	1	2	2
XP_047949432.1	RNA-binding protein FUS-like [Salvia hispanica]	4	1	8	16.17	1.159	0.21	0.693322	0.9606	35.14	16.73	44.84	3	3	1	1	1	1	1	1
XP_047940535.1	60S ribosomal protein L10a-1 isoform X1 [Salvia hispanica]	2	1	7	16.17	0.594	-0.75	0.0986935	0.425589	21.82	22.28	7.41	3	3	1	1	1	1	1	1
XP_047956902.1	probable acetyltransferase NATA1-like [Salvia hispanica]	2	2	7	16.16	1.686	0.75	0.122961	0.493776	39.6	12.05	6.29	3	3	2	2	2	1	2	2
XP_047942434.1	putative 3,4-dihydroxy-2-butanone kinase [Salvia hispanica]	3	3	7	16.1	2.657	1.41	0.00333683	0.0255449	22.03	39.2	54.8	3	3	3	2	3	2	2	1
XP_047966797.1	uncharacterized protein LOC125211136 [Salvia hispanica]	3	3	10	16.04	7.451	2.9	1.10424e-09	1.09566e-08	22.48	4.16	12.42	3	3	3	3	3	2	2	2
XP_047950691.1	probable voltage-gated potassium channel subunit beta [Salvia hispanica]	3	3	10	16.02	1.521	0.6	0.220278	0.694826	23.62	11.05	18.22	3	3	2	2	2	2	2	2
XP_047961016.1	alpha-xylosidase 1-like [Salvia hispanica]	4	1	14	16	1.139	0.19	0.732285	0.9606	6.41	27.57	2.99	3	2	1	1	1	1	1
XP_047942540.1	eukaryotic translation initiation factor-like [Salvia hispanica]	3	3	7	15.95	100	6.64	1e-17	1.01188e-16		25.66		3		2	2	2
XP_047967285.1	succinate dehydrogenase subunit 5, mitochondrial-like [Salvia hispanica]	5	5	14	15.92	1.12	0.16	0.772406	0.964501	29.09	13.1	7.34	3	3	3	3	3	2	2	2
XP_047960421.1	alpha-mannosidase 2 [Salvia hispanica]	2	2	7	15.82	1.179	0.24	0.655062	0.948984	8.68	9.72	13.76	3	3	2	2	2	1	1	1
XP_047948025.1	26S proteasome non-ATPase regulatory subunit 1 homolog A-like [Salvia hispanica]	2	1	6	15.77	100	6.64	1e-17	1.01188e-16		12.36		3		1	1	1
XP_047959942.1	probable inactive purple acid phosphatase 1 [Salvia hispanica]	4	4	10	15.72	0.948	-0.08	0.825004	0.975754	25.47	4.63	10.15	3	3	3	3	3	3	3	3
XP_047967371.1	amidophosphoribosyltransferase, chloroplastic-like [Salvia hispanica]	4	4	9	15.68	1.361	0.44	0.375427	0.886341	23.54	2.38	10.05	3	3	4	3	4	3	3	3
XP_047983035.1	protein SRC2 homolog [Salvia hispanica]	1	1	6	15.65	0.927	-0.11	0.771825	0.964501	18.86	21.07	11.01	3	3	1	1	1	1	1	1
XP_047941530.1	UDP-glucose 6-dehydrogenase 1 [Salvia hispanica]	6	2	12	15.6	1.058	0.08	0.909299	0.982914	16.16	9.06	2.93	3	3	2	2	2	2	2	2
XP_047951156.1	transmembrane emp24 domain-containing protein p24beta3-like isoform X1 [Salvia hispanica]	1	1	6	15.53	1.209	0.27	0.600703	0.942315	21.4	18.47	16.22	3	3	1	1	1	1	1	1
XP_047937669.1	probable ATP synthase 24 kDa subunit, mitochondrial [Salvia hispanica]	6	3	11	15.47	1.318	0.4	0.430767	0.892167	27.26	41.16	19.5	3	3	2	3	2	3	2	3
XP_047951554.1	reticulon-4-interacting protein 1, mitochondrial [Salvia hispanica]	4	4	15	15.46	0.97	-0.04	0.879604	0.979982	18.87	7.8	2.35	3	3	2	2	2	2	2	2
XP_047967036.1	GEM-like protein 5 [Salvia hispanica]	3	3	7	15.45	0.949	-0.08	0.827982	0.975754	23.12	5.8	19.81	3	3	3	3	3	2	3	3
XP_047976098.1	uncharacterized isomerase BH0283-like [Salvia hispanica]	2	2	7	15.43	0.897	-0.16	0.695014	0.9606	35.74	29.03	8.07	3	3	1	1	1	1	1	1
XP_047955687.1	isocitrate dehydrogenase [NAD] regulatory subunit 1, mitochondrial-like isoform X1 [Salvia hispanica]	2	2	9	15.35	0.952	-0.07	0.835406	0.975754	32.65	26.91	8.95	3	3	2	2	2	2	2	2
XP_047980966.1	RAN GTPase-activating protein 2-like [Salvia hispanica]	3	3	12	15.29	1.296	0.37	0.461018	0.892167	13.11	20.82	13.12	3	3	3	2	3	1	1	1
XP_047966806.1	nucleoside diphosphate kinase 2, chloroplastic-like [Salvia hispanica]	2	2	7	15.28	1.018	0.03	0.99816	0.999542	19.02	13.6	4.7	3	3	2	2	2	2	2	2
XP_047943845.1	acetylornithine aminotransferase, chloroplastic/mitochondrial [Salvia hispanica]	3	3	9	15.22	1.24	0.31	0.548215	0.918883	30.16	37.22	46.32	3	3	1	2	2	2	2	1
XP_047976142.1	lysM domain-containing GPI-anchored protein 1 [Salvia hispanica]	1	1	5	15.21	0.954	-0.07	0.841029	0.97755	18.46	8.96	15.86	3	3	1	1	1	1	1	1
XP_047939170.1	uncharacterized protein LOC125186768 [Salvia hispanica]	1	1	6	15.08	0.874	-0.19	0.638744	0.946539	14.84	6.72	15	3	3	1	1	1	1	1	1
XP_047980070.1	calmodulin-like [Salvia hispanica]	3	1	8	15	1.276	0.35	0.491136	0.893928	5.81	2.97	5.94	3	3	1	1	1	1	1	1
XP_047981445.1	heterogeneous nuclear ribonucleoprotein 1 [Salvia hispanica]	3	3	11	14.99	1.059	0.08	0.906216	0.982914	26.92	18.74	11.6	3	3	2	2	2	2	2	2
XP_047941512.1	dihydrolipoyllysine-residue acetyltransferase component 4 of pyruvate dehydrogenase complex, chloroplastic-like [Salvia hispanica]	4	4	11	14.98	1.154	0.21	0.702897	0.9606	64.59	27.29	19.43	3	3	3	4	4	3	3	3
XP_047962312.1	DEAD-box ATP-dependent RNA helicase 38-like [Salvia hispanica]	6	6	12	14.87	1.307	0.39	0.445324	0.892167	20.38	10.9	10.79	3	3	4	4	4	4	4	4
XP_047979562.1	phospholipase D delta-like [Salvia hispanica]	3	3	7	14.86	1.832	0.87	0.0725192	0.358042	32.33	19.88	36.75	3	3	2	2	2	1	2	2
XP_047971658.1	2-hydroxyisoflavanone dehydratase-like [Salvia hispanica]	1	1	6	14.84	0.803	-0.32	0.464642	0.892167	13.38	13.79	11.57	2	2	1	1		1		1
XP_047970551.1	zingipain-2-like [Salvia hispanica]	2	2	5	14.73	0.314	-1.67	0.000314714	0.00272574	26.94	60.05	22.64	3	3	1	2	2	2	2	2
XP_047955371.1	phragmoplastin DRP1E-like [Salvia hispanica]	2	2	6	14.7	1.229	0.3	0.565894	0.921927	10.9	27.6	17.62	3	3	1	2	2	1	1	1
XP_047939218.1	gamma aminobutyrate transaminase 3, chloroplastic-like [Salvia hispanica]	4	2	11	14.69	100	6.64	1e-17	1.01188e-16		31.44		3		1	2	2
XP_047944823.1	probable 2,3-bisphosphoglycerate-independent phosphoglycerate mutase [Salvia hispanica]	2	2	8	14.67	0.984	-0.02	0.915067	0.985787	17.05	13.55	17.83	3	3	2	2	2	2	2	1
XP_047956669.1	ultraviolet-B receptor UVR8-like [Salvia hispanica]	1	1	6	14.64	0.71	-0.49	0.269033	0.775606	6.33	8.69	10.33	3	3	1	1	1	1	1	1
XP_047944882.1	nicotianamine aminotransferase 1-like [Salvia hispanica]	3	3	8	14.6	0.813	-0.3	0.489813	0.893928	36.42	11.82	15.24	3	3	3	3	3	2	1	2
XP_047970648.1	chaperone protein ClpB4, mitochondrial-like isoform X1 [Salvia hispanica]	4	4	10	14.59	0.785	-0.35	0.42381	0.892167	24.15	19.31	3.85	3	3	3	3	3	2	2	2
XP_047960501.1	SAL1 phosphatase-like [Salvia hispanica]	4	4	9	14.56	1.191	0.25	0.632104	0.946539	17.85	7.95	12.8	3	3	3	3	3	2	2	2
XP_047960829.1	hydroxyacylglutathione hydrolase cytoplasmic isoform X1 [Salvia hispanica]	3	3	11	14.55	0.778	-0.36	0.408435	0.890601	38.63	21.79	13.08	3	3	3	3	3	3	3	3
XP_047939586.1	14 kDa zinc-binding protein-like [Salvia hispanica]	2	2	11	14.52	0.991	-0.01	0.931045	0.989115	27.29	9.96	16.14	3	3	2	2	2	2	2	2
XP_047956020.1	late embryogenesis abundant protein D-34-like [Salvia hispanica]	2	2	6	14.49	0.543	-0.88	0.054063	0.292341	13.2	12.95	6.53	3	3	1	1	1	1	1	1
XP_047955900.1	lysosomal Pro-X carboxypeptidase [Salvia hispanica]	2	2	9	14.48	0.841	-0.25	0.557548	0.918883	33.69	22.23	11.76	3	3	2	2	2	2	2	2
XP_047944076.1	ATP synthase subunit d, mitochondrial [Salvia hispanica]	2	2	6	14.42	1.199	0.26	0.618786	0.946539	28.35	28.81	17.66	3	3	1	1	1	2	2	1
XP_047969705.1	glutamate--tRNA ligase, cytoplasmic-like [Salvia hispanica]	5	5	13	14.3	1.313	0.39	0.437642	0.892167	74.34	2.86	19.23	3	3	5	5	5	2	3	3
XP_047950546.1	polygalacturonase inhibitor-like [Salvia hispanica]	3	3	7	14.24	0.436	-1.2	0.00939487	0.0657641	13.4	13.38	7.18	3	3	2	2	2	3	2	3
XP_047945094.1	small nuclear ribonucleoprotein-associated protein B'-like [Salvia hispanica]	1	1	6	14.13	0.53	-0.92	0.0454122	0.257841	16.21	13.55	16.03	3	3	1	1	1	1	1	1
XP_047944178.1	ubiquitin fusion degradation protein 1 homolog [Salvia hispanica]	2	2	7	14.05	1.084	0.12	0.850434	0.977678	44.61	6.03	28.49	3	3	2	2	2	2	1	1
XP_047948552.1	60S ribosomal protein L27-3 [Salvia hispanica]	2	2	6	14.03	0.395	-1.34	0.00373636	0.0283908	16.34	21.32	7.57	3	3	1	1	1	2	2	2
XP_047957955.1	glycine-rich RNA-binding protein 2, mitochondrial-like [Salvia hispanica]	2	2	10	13.92	1.658	0.73	0.136136	0.530022	31.39	18.7	21.06	3	3	2	2	2	2	1	2
XP_047980789.1	LOW QUALITY PROTEIN: patellin-3-like [Salvia hispanica]	2	2	7	13.89	1.427	0.51	0.301871	0.814149	27.08	14.8	23.96	3	3	2	2	2	1	2	2
XP_047952708.1	subtilisin-like protease SBT3 [Salvia hispanica]	2	2	7	13.87	0.581	-0.78	0.0855909	0.401136	26.98	18.95	20.99	3	3	1	1	1	1	1	1
XP_047940772.1	probable aquaporin PIP2-8 [Salvia hispanica]	1	1	6	13.85	1.318	0.4	0.430292	0.892167	28.21	24.66	17.93	3	3	1	1	1	1	1	1
XP_047974227.1	HMG1/2-like protein [Salvia hispanica]	1	1	5	13.75	0.988	-0.02	0.924126	0.989106	21.16	9.44	29.01	3	3	1	1	1	1	1	1
XP_047983923.1	cytochrome c oxidase subunit 6b-1-like, partial [Salvia hispanica]	2	2	6	13.72	0.832	-0.26	0.535688	0.918883	25.61	10.38	22.65	3	3	2	2	2	2	2	2
XP_047954589.1	RGG repeats nuclear RNA binding protein A-like [Salvia hispanica]	3	3	7	13.7	0.848	-0.24	0.572423	0.927433	38.1	4.75	29.69	3	3	2	2	2	2	2	2
XP_047967109.1	probable cysteine protease RD19D [Salvia hispanica]	3	3	12	13.7	0.812	-0.3	0.485527	0.893928	22.75	13.12	6.06	3	3	2	2	2	2	2	2
XP_047950708.1	ferredoxin--NADP reductase, root isozyme, chloroplastic-like [Salvia hispanica]	1	1	6	13.68	0.736	-0.44	0.319503	0.823537	11.17	7.07	14.83	3	3	1	1	1	1	1	1
XP_047951733.1	ubiquinone biosynthesis protein COQ9, mitochondrial-like [Salvia hispanica]	3	3	7	13.66	1.146	0.2	0.71918	0.9606	20.55	3.77	31.03	3	3	2	2	2	2	2	1
XP_047950577.1	ubiquitin carboxyl-terminal hydrolase 14-like [Salvia hispanica]	3	3	9	13.56	0.92	-0.12	0.75355	0.9606	33.73	11.41	11.1	3	3	3	3	3	2	3	3
XP_047947775.1	putative cytochrome c oxidase subunit 6b-like [Salvia hispanica]	3	3	9	13.49	1.074	0.1	0.871658	0.979982	13.22	13.26	51.37	3	3	3	3	3	1	3	3
XP_047938364.1	phenylacetaldehyde reductase [Salvia hispanica]	2	2	8	13.48	1.789	0.84	0.084663	0.397819	14.48	1.7	59.27	3	3	2	2	2	2	2	1
XP_047951095.1	60S ribosomal protein L13a-4-like [Salvia hispanica]	2	2	5	13.41	0.799	-0.32	0.455853	0.892167	43.9	39.03	49.74	3	3	2	2	2	2	1	2
XP_047956722.1	TPR repeat-containing thioredoxin TDX [Salvia hispanica]	2	2	5	13.36	0.901	-0.15	0.705206	0.9606	16.65	3.72	10.71	3	3	2	2	2	2	2	2
XP_047951225.1	major allergen Pru ar 1-like [Salvia hispanica]	4	1	12	13.35	1.103	0.14	0.807505	0.975174	59.36	37.78	43.01	3	3	1	1	1	1	1	1
XP_047939532.1	ATP synthase subunit epsilon, mitochondrial-like [Salvia hispanica]	2	2	5	13.29	0.89	-0.17	0.679579	0.956354	23.62	11.53	16.04	3	3	2	2	2	2	2	2
XP_047965635.1	protein transport protein Sec61 subunit gamma-1 [Salvia hispanica]	2	2	9	13.28	0.817	-0.29	0.498014	0.900832	46.57	22.13	3.42	3	3	2	2	2	2	2	2
XP_047967484.1	ras-related protein Rab7 [Salvia hispanica]	2	2	5	13.2	1.504	0.59	0.233064	0.714217	21.78	16.9	23.58	3	3	2	2	2	1	1	1
XP_047972452.1	THO complex subunit 4A [Salvia hispanica]	3	3	9	13.19	1	0	0.954965	0.99434	23.01	5.83	13.72	3	3	3	3	3	2	2	2
XP_047942419.1	alpha-L-arabinofuranosidase 1-like [Salvia hispanica]	3	3	9	13.17	0.842	-0.25	0.557794	0.918883	15.11	5.29	5.85	3	3	2	2	2	2	2	2
XP_047946284.1	cyclase-like protein 2 isoform X1 [Salvia hispanica]	1	1	6	13.16	0.944	-0.08	0.815334	0.975248	21.37	20.77	12.42	3	3	1	1	1	1	1	1
XP_047963717.1	UDP-sugar pyrophosphorylase-like [Salvia hispanica]	5	5	8	13.14	1.031	0.04	0.972607	0.99554	36.57	3.23	5.78	3	3	4	4	4	4	4	4
XP_047978575.1	protein transport protein SEC31 homolog B-like [Salvia hispanica]	4	4	8	13.13	1.179	0.24	0.655504	0.948984	13.87	3.48	10.01	3	3	2	2	2	1	1	1
XP_047968664.1	60S acidic ribosomal protein P2B-like isoform X1 [Salvia hispanica]	3	2	5	13.13	1.241	0.31	0.546437	0.918883	7.02	1.55	31.75	3	3	2	2	2	1	2	2
XP_047962487.1	glycine cleavage system H protein 2, mitochondrial-like [Salvia hispanica]	2	2	8	13.08	1.017	0.02	0.996172	0.999542	31.56	26	18.67	3	3	2	2	2	1	1	1
XP_047949835.1	D-3-phosphoglycerate dehydrogenase 3, chloroplastic-like [Salvia hispanica]	4	1	12	12.91	0.676	-0.56	0.209522	0.680709	17.79	16.5	10.81	2	3	1	1		1	1	1
XP_047969947.1	formate--tetrahydrofolate ligase [Salvia hispanica]	3	3	6	12.87	1.59	0.67	0.172772	0.616576	17.21	25.11	16.69	3	3	3	2	2	1	1	1
XP_047946733.1	uncharacterized protein LOC125193063 [Salvia hispanica]	3	3	11	12.82	1.139	0.19	0.733365	0.9606	26.67	17.03	5.11	3	3	3	3	3	3	3	3
XP_047943857.1	calcium-binding protein CBP-like [Salvia hispanica]	1	1	5	12.82	0.829	-0.27	0.52794	0.918883	17.56	13.17	11.13	3	3	1	1	1	1	1	1
XP_047961109.1	cytochrome c [Salvia hispanica]	1	1	6	12.62	0.969	-0.05	0.877721	0.979982	21.86	7.52	21.13	3	3	1	1	1	1	1	1
XP_047953882.1	pyridoxal kinase-like [Salvia hispanica]	2	2	5	12.57	0.884	-0.18	0.663024	0.948984	43.24	37.29	16.72	3	3	1	1	1	1	1	1
XP_047941830.1	small nuclear ribonucleoprotein SmD3b-like [Salvia hispanica]	3	3	6	12.53	0.801	-0.32	0.459967	0.892167	23.98	14.31	18.78	3	3	2	2	2	1	2	2
XP_047959720.1	H/ACA ribonucleoprotein complex subunit 2-like protein [Salvia hispanica]	1	1	5	12.37	0.867	-0.21	0.62091	0.946539	34.65	15.04	29.87	3	3	1	1	1	1	1	1
XP_047964234.1	probable glucan 1,3-alpha-glucosidase [Salvia hispanica]	4	4	7	12.35	1.028	0.04	0.97806	0.99554	16.75	13.85	3.58	3	3	3	4	4	4	3	4
XP_047954856.1	purple acid phosphatase 7-like [Salvia hispanica]	2	2	6	12.34	1.298	0.38	0.459229	0.892167	12.31	6.4	11.94	3	3	2	2	2	2	2	2
XP_047939406.1	putative 4-hydroxy-4-methyl-2-oxoglutarate aldolase 2 [Salvia hispanica]	3	2	7	12.34	0.869	-0.2	0.625951	0.946539	30.29	35.27	16.18	3	3	1	2	2	2	2	2
XP_047960460.1	outer envelope pore protein 16-3, chloroplastic/mitochondrial [Salvia hispanica]	1	1	6	12.34	0.963	-0.05	0.861675	0.979982	20.58	12.21	16.21	3	3	1	1	1	1	1	1
XP_047957727.1	glutaredoxin-like [Salvia hispanica]	2	2	7	12.3	1.218	0.29	0.584139	0.935704	24.24	5.25	50.62	3	3	2	2	2	1	2	2
XP_047979968.1	serine hydroxymethyltransferase 2, mitochondrial [Salvia hispanica]	3	3	8	12.21	0.975	-0.04	0.891668	0.98199	15.6	5.69	31.35	3	3	3	3	3	1	2	2
XP_047974050.1	late histone H2B.L4-like [Salvia hispanica]	2	2	7	12.18	1.025	0.04	0.985603	0.997807	41.65	12.69	43.72	3	3	2	2	2	2	1	2
XP_047972899.1	transaldolase-like [Salvia hispanica]	2	2	5	12.07	1.315	0.39	0.43499	0.892167	24.44	36.01	21.65	3	2	2	2	1		1	1
XP_047943768.1	probable calcium-binding protein CML13 [Salvia hispanica]	2	2	5	11.97	1.05	0.07	0.926006	0.989106	18.27	12.66	11.85	3	3	2	2	2	2	2	2
XP_047949988.1	low-temperature-induced cysteine proteinase-like [Salvia hispanica]	1	1	4	11.94	0.658	-0.6	0.180851	0.626542	16.36	10.28	12.98	2	3		1	1	1	1	1
XP_047969450.1	serine-threonine kinase receptor-associated protein-like [Salvia hispanica]	4	4	7	11.79	1.049	0.07	0.929189	0.989115	22.46	11.62	19.37	3	3	3	3	3	3	3	3
XP_047981401.1	mitochondrial phosphate carrier protein 3, mitochondrial [Salvia hispanica]	2	2	7	11.75	1.702	0.77	0.116229	0.474194	20.19	9.46	8.03	3	3	2	2	2	1	1	1
XP_047973348.1	SEED MATURATION PROTEIN 1 [Salvia hispanica]	2	2	5	11.72	0.625	-0.68	0.134372	0.527906	70.03	22.67	56	3	3	2	1	2	1	1	1
XP_047963470.1	dihydroorotate dehydrogenase (quinone), mitochondrial [Salvia hispanica]	2	2	5	11.71	0.636	-0.65	0.148872	0.555282	34.4	13.55	7.06	3	2	2	2	2	1		1
XP_047943972.1	pyrophosphate-energized vacuolar membrane proton pump [Salvia hispanica]	3	3	4	11.68	1.236	0.31	0.554581	0.918883	38.9	14.01	24.13	3	3	3	3	3	2	2	2
XP_047963997.1	60S ribosomal protein L21-1-like [Salvia hispanica]	3	3	6	11.61	0.507	-0.98	0.0323808	0.197571	48.45	18.27	33.18	3	3	3	3	3	3	3	3
XP_047975229.1	serine carboxypeptidase-like 42 isoform X1 [Salvia hispanica]	1	1	6	11.6	1.199	0.26	0.618014	0.946539	17.92	8.75	15.56	3	3	1	1	1	1	1	1
XP_047969963.1	cystathionine beta-lyase, chloroplastic-like isoform X1 [Salvia hispanica]	3	3	6	11.57	1.183	0.24	0.647449	0.948292	17.09	21.63	10.72	3	3	2	2	2	1	1	1
XP_047940342.1	mRNA-decapping enzyme-like protein isoform X1 [Salvia hispanica]	2	2	7	11.55	1.137	0.19	0.737583	0.9606	11.31	10.74	5.71	2	3	1	1		2	2	2
XP_047956062.1	ribose-phosphate pyrophosphokinase 1-like isoform X1 [Salvia hispanica]	2	2	5	11.54	0.775	-0.37	0.401288	0.890601	22.91	24.09	18.97	3	3	1	1	1	1	1	1
XP_047959367.1	uncharacterized GPI-anchored protein At3g06035-like [Salvia hispanica]	1	1	5	11.47	1.995	1	0.0396137	0.235379	15.53	14.58	22.13	3	3	1	1	1	1	1	1
XP_047978249.1	macro domain-containing protein VPA0103 [Salvia hispanica]	3	3	5	11.44	0.793	-0.33	0.442113	0.892167	34.58	29.89	27.25	3	3	2	3	3	2	3	3
XP_047950576.1	external alternative NAD(P)H-ubiquinone oxidoreductase B2, mitochondrial-like [Salvia hispanica]	3	3	12	11.39	1.578	0.66	0.180222	0.625422	21.97	3.85	10.63	3	3	2	2	2	2	2	2
XP_047944971.1	probable NADH dehydrogenase [ubiquinone] 1 alpha subcomplex subunit 5, mitochondrial [Salvia hispanica]	2	2	4	11.36	1.862	0.9	0.064835	0.328027	12.08	10.87	6.19	3	2	2	2	2	1		1
XP_047948133.1	galactinol synthase 2-like [Salvia hispanica]	2	2	5	11.25	1.458	0.54	0.272537	0.778024	19.69	23.15	11.76	3	3	2	2	2	1	1	1
XP_047953297.1	far upstream element-binding protein 1-like [Salvia hispanica]	1	1	5	11.24	0.914	-0.13	0.739153	0.9606	31.75	26.51	13.09	3	3	1	1	1	1	1	1
XP_047970605.1	ABC transporter E family member 2 isoform X1 [Salvia hispanica]	5	5	9	11.16	1.558	0.64	0.193614	0.645591	23.18	4.82	18.43	3	3	4	4	3	3	3	3
XP_047979212.1	uncharacterized protein LOC125221132 [Salvia hispanica]	1	1	5	11.12	1.178	0.24	0.657095	0.948984	19.33	5.61	25.9	3	3	1	1	1	1	1	1
XP_047943485.1	argininosuccinate lyase, chloroplastic [Salvia hispanica]	3	3	7	11.03	1.711	0.78	0.11225	0.459799	13.72	6.92	3.18	3	3	3	3	3	2	2	2
XP_047951432.1	NADH dehydrogenase [ubiquinone] 1 alpha subcomplex subunit 13-B [Salvia hispanica]	1	1	7	11.01	1.047	0.07	0.933575	0.98972	22.01	14.23	18	3	3	1	1	1	1	1	1
XP_047974484.1	allene oxide cyclase, chloroplastic-like [Salvia hispanica]	4	4	10	10.98	0.944	-0.08	0.81583	0.975248	37.14	21.82	14.91	3	3	4	4	4	4	3	4
XP_047953475.1	peptide-N4-(N-acetyl-beta-glucosaminyl)asparagine amidase A-like [Salvia hispanica]	1	1	4	10.93	0.74	-0.43	0.327692	0.835657	18.52	31.24	23.72	3	3	1	1	1	1	1	1
XP_047971821.1	cytochrome b-c1 complex subunit Rieske-4, mitochondrial-like [Salvia hispanica]	3	3	5	10.93	2.021	1.02	0.0359118	0.218463	32.26	24.36	11.62	3	3	3	3	2	2	2	2
XP_047983157.1	actin-11-like [Salvia hispanica]	1	1	6	10.84	1.214	0.28	0.591379	0.939898	15.31	6.04	18.3	3	3	1	1	1	1	1	1
XP_047971496.1	ankyrin repeat domain-containing protein 2B-like [Salvia hispanica]	3	3	9	10.81	0.808	-0.31	0.477364	0.893928	32	15.86	21.84	3	3	3	3	3	1	2	2
XP_047958498.1	40S ribosomal protein S24-1 [Salvia hispanica]	2	2	6	10.8	0.824	-0.28	0.516163	0.915865	36.73	13.94	31.9	3	3	2	2	2	2	2	2
XP_047937695.1	multiple inositol polyphosphate phosphatase 1 [Salvia hispanica]	4	4	6	10.78	0.955	-0.07	0.841868	0.97755	18.69	31.19	10.3	3	3	3	3	4	4	4	4
XP_047982838.1	phosphoinositide phospholipase C 6-like isoform X1 [Salvia hispanica]	1	1	5	10.75	1.427	0.51	0.302736	0.814149	19.56	7.1	25.32	3	3	1	1	1	1	1	1
XP_047975140.1	serine/threonine-protein phosphatase BSL3-like isoform X1 [Salvia hispanica]	2	1	5	10.65	0.933	-0.1	0.78755	0.964501	19.23	20.62	17.98	2	2	1	1		1		1
XP_047959974.1	uncharacterized protein LOC125205194 [Salvia hispanica]	1	1	5	10.61	1.003	0	0.961533	0.99434	46.06	13.79	49.35	3	3	1	1	1	1	1	1
XP_047961029.1	mannosylglycoprotein endo-beta-mannosidase-like [Salvia hispanica]	5	5	8	10.6	1.294	0.37	0.46373	0.892167	48	46.55	9.61	3	3	3	5	4	3	3	2
XP_047969300.1	long chain acyl-CoA synthetase 4-like [Salvia hispanica]	2	2	4	10.57	0.93	-0.1	0.780241	0.964501	49.21	5.82	27.5	3	3	2	2	2	1	2	2
XP_047976285.1	sm-like protein LSM3A [Salvia hispanica]	2	2	8	10.54	0.715	-0.48	0.278484	0.78406	16.6	5.05	15.28	3	3	2	2	2	2	2	2
XP_047943698.1	superoxide dismutase [Fe], chloroplastic-like [Salvia hispanica]	2	2	7	10.51	1.211	0.28	0.597577	0.942315	21.97	4.89	16.77	3	3	2	2	2	2	2	2
XP_047953713.1	protein PHOSPHATE-INDUCED 1-like [Salvia hispanica]	1	1	5	10.51	0.996	-0.01	0.944893	0.992423	31.17	25.44	17.5	3	3	1	1	1	1	1	1
XP_047938762.1	NADH dehydrogenase [ubiquinone] 1 beta subcomplex subunit 9-like [Salvia hispanica]	4	4	9	10.44	1.113	0.16	0.786043	0.964501	21.91	7.02	11.7	3	3	3	3	3	3	3	3
XP_047945308.1	3-oxoacyl-[acyl-carrier-protein] synthase I, chloroplastic-like [Salvia hispanica]	3	2	8	10.44	1.079	0.11	0.86024	0.979982	24.01	3.81	11.04	3	3	2	2	2	2	2	2
XP_047942140.1	60S ribosomal protein L27a-3-like [Salvia hispanica]	2	2	6	10.4	0.529	-0.92	0.0447962	0.25648	42.32	18.82	21.67	3	3	2	2	2	2	2	2
XP_047969339.1	transcription initiation factor TFIID subunit 15b [Salvia hispanica]	2	2	6	10.27	1.253	0.33	0.526623	0.918883	17.17	11.35	12.74	3	3	2	2	2	1	1	1
XP_047971861.1	asparagine synthetase [glutamine-hydrolyzing] [Salvia hispanica]	3	1	7	10.26	100	6.64	1e-17	1.01188e-16		16.66		2			1	1
XP_047939159.1	40S ribosomal protein S25 [Salvia hispanica]	1	1	4	10.21	0.897	-0.16	0.696586	0.9606	10.77	10.94	3.09	3	3	1	1	1	1	1	1
XP_047958411.1	peptidyl-prolyl cis-trans isomerase CYP19-3-like [Salvia hispanica]	2	2	4	10.14	2.319	1.21	0.0117975	0.0806491	17.95	3.46	9.84	3	2	2	2	2		1	1
XP_047947872.1	malate synthase, glyoxysomal-like isoform X1 [Salvia hispanica]	3	2	5	10.11	1.318	0.4	0.430297	0.892167	11.8	13.41	8.44	3	2	2	2	2	1		1
XP_047958836.1	60S ribosomal protein L28-1-like [Salvia hispanica]	3	3	7	10.03	0.838	-0.26	0.548401	0.918883	20.93	10.19	9.15	3	3	3	3	3	3	3	3
XP_047960926.1	NADH dehydrogenase [ubiquinone] flavoprotein 1, mitochondrial [Salvia hispanica]	3	3	6	9.89	1.246	0.32	0.538111	0.918883	25.83	10.12	14.07	3	3	3	3	3	3	3	3
XP_047945263.1	endo-1,3;1,4-beta-D-glucanase-like [Salvia hispanica]	3	3	5	9.88	1.587	0.67	0.175068	0.619825	33.75	60.65	10.04	3	3	3	3	3	3	3	3
XP_047966636.1	annexin D7-like [Salvia hispanica]	2	2	7	9.86	1.04	0.06	0.949585	0.992815	19.02	13.01	7.08	3	3	2	2	1	2	2	2
XP_047972088.1	signal recognition particle subunit SRP72-like [Salvia hispanica]	3	3	6	9.83	0.719	-0.48	0.285359	0.79615	66.22	34.68	66.93	3	3	2	2	2	1	2	2
XP_047981369.1	prolyl endopeptidase-like [Salvia hispanica]	1	1	5	9.8	1.063	0.09	0.896423	0.982803	25.7	9.77	21.18	3	3	1	1	1	1	1	1
XP_047940934.1	hsp70-Hsp90 organizing protein 1-like [Salvia hispanica]	4	3	6	9.8	0.892	-0.16	0.684089	0.95686	19.55	23.8	16.7	3	3	2	3	3	3	2	3
XP_047961604.1	non-specific lipid-transfer protein 2-like [Salvia hispanica]	1	1	4	9.72	0.9	-0.15	0.704079	0.9606	7.22	16.29	2.75	3	3	1	1	1	1	1	1
XP_047978688.1	formin-like protein 13 [Salvia hispanica]	2	2	4	9.69	0.807	-0.31	0.475599	0.893928	10.99	6.3	12.39	3	3	2	2	2	1	1	1
XP_047974310.1	polyadenylate-binding protein RBP45-like [Salvia hispanica]	1	1	4	9.63	1.3	0.38	0.455902	0.892167	23.1	21.65	3.51	3	2	1	1	1		1	1
XP_047982044.1	probable polygalacturonase [Salvia hispanica]	2	2	5	9.6	0.689	-0.54	0.229958	0.712114	24.5	58.42	4.87	3	3	1	2	2	2	2	2
XP_047952614.1	pyridine nucleotide-disulfide oxidoreductase domain-containing protein 2 isoform X1 [Salvia hispanica]	3	3	9	9.59	1.525	0.61	0.216593	0.685319	25.34	9.02	10	3	3	3	3	3	3	3	3
XP_047955951.1	probable mannitol dehydrogenase 1 [Salvia hispanica]	3	3	7	9.58	1.612	0.69	0.160058	0.586482	51.43	63.66	27.12	3	3	1	2	2	1	1	1
XP_047981893.1	eukaryotic translation initiation factor 2 subunit alpha homolog [Salvia hispanica]	3	1	9	9.49	1.047	0.07	0.934383	0.98972	45.72	21.6	61.29	3	3	1	1	1	1	1	1
XP_047951158.1	1,2-dihydroxy-3-keto-5-methylthiopentene dioxygenase 2 [Salvia hispanica]	3	3	5	9.49	1.243	0.31	0.54331	0.918883	17.67	7.4	23.73	3	3	2	2	2	1	2	2
XP_047938512.1	uncharacterized protein LOC125186206 [Salvia hispanica]	1	1	4	9.46	0.845	-0.24	0.567039	0.922793	10.12	4.93	8.41	3	3	1	1	1	1	1	1
XP_047945571.1	grpE protein homolog 2, mitochondrial-like [Salvia hispanica]	3	3	7	9.45	1.057	0.08	0.911333	0.983508	20.7	11.47	6.91	3	3	3	2	3	2	2	2
XP_047949828.1	glycolate oxidase 1-like [Salvia hispanica]	2	2	5	9.42	0.745	-0.43	0.336337	0.845476	19.5	9.62	22.05	3	3	1	1	1	2	2	2
XP_047947588.1	flowering locus K homology domain-like [Salvia hispanica]	2	2	4	9.41	1.335	0.42	0.40851	0.890601	31.61	28.74	8.14	3	3	1	1	1	1	1	1
XP_047971944.1	ABC transporter F family member 3 [Salvia hispanica]	3	3	8	9.41	1.579	0.66	0.17975	0.625397	40.07	24.71	60.23	3	3	3	3	3	1	2	2
XP_047971842.1	uncharacterized protein LOC125214749 [Salvia hispanica]	2	2	10	9.4	1.75	0.81	0.0975029	0.421344	15.92	2.66	12.28	3	3	2	2	2	2	2	2
XP_047946639.1	eukaryotic translation initiation factor 3 subunit K-like [Salvia hispanica]	2	2	5	9.39	1.53	0.61	0.2134	0.681477	32.22	7.34	25.15	3	3	2	2	2	2	2	2
XP_047943597.1	40S ribosomal protein S12-like [Salvia hispanica]	1	1	5	9.36	1.198	0.26	0.620271	0.946539	38.1	26.6	30.13	3	3	1	1	1	1	1	1
XP_047954588.1	RGG repeats nuclear RNA binding protein A-like [Salvia hispanica]	3	1	10	9.12	0.998	0	0.949124	0.992815	28.7	13.94	29.44	3	3	1	1	1	1	1	1
XP_047957668.1	erlin-2-B isoform X1 [Salvia hispanica]	3	3	7	9.1	1.06	0.08	0.902986	0.982803	24.83	15.89	15.28	3	3	3	3	3	2	2	2
XP_047946907.1	acetate--CoA ligase CCL3-like [Salvia hispanica]	1	1	7	9.02	1.353	0.44	0.385331	0.890601	14.36	11.88	13.66	3	3	1	1	1	1	1	1
XP_047950510.1	vesicle-fusing ATPase-like [Salvia hispanica]	1	1	5	8.96	1.333	0.41	0.410558	0.890601	8.62	10.75	13.81	3	3	1	1	1	1	1	1
XP_047972781.1	uncharacterized protein LOC125215417 [Salvia hispanica]	3	3	11	8.94	1.889	0.92	0.0586087	0.304825	41.58	7.08	30.99	3	3	3	3	3	2	2	1
XP_047981778.1	probable methylenetetrahydrofolate reductase [Salvia hispanica]	1	1	4	8.94	1.43	0.52	0.299636	0.814149	19.38	14.81	13.05	3	3	1	1	1	1	1	1
XP_047972086.1	cysteine--tRNA ligase 2, cytoplasmic-like [Salvia hispanica]	3	3	4	8.89	100	6.64	1e-17	1.01188e-16		27.87		3		2	3	2
XP_047959805.1	uncharacterized protein LOC125205051 [Salvia hispanica]	1	1	6	8.8	1.028	0.04	0.977864	0.99554	22.04	4.44	19.21	3	3	1	1	1	1	1	1
XP_047973281.1	26S proteasome non-ATPase regulatory subunit 8 homolog A-like [Salvia hispanica]	4	4	8	8.8	1.332	0.41	0.412232	0.891642	39.83	23.57	35.16	3	3	3	3	3	1	1	1
XP_047972248.1	protein BOLA2 [Salvia hispanica]	1	1	4	8.71	1.43	0.52	0.299005	0.814149	5.44	5.06	5.32	3	2	1	1	1		1	1
XP_047939295.1	ribonuclease 2-like isoform X1 [Salvia hispanica]	1	1	5	8.7	0.483	-1.05	0.0222339	0.144998	17.44	20.58	12.9	3	2	1	1	1	1		1
XP_047981574.1	lysophospholipid acyltransferase LPEAT1-like isoform X1 [Salvia hispanica]	1	1	4	8.65	1.701	0.77	0.116776	0.474534	34.92	30.76	38.49	3	2	1	1	1	1	1
XP_047961335.1	probable nucleolar protein 5-2 [Salvia hispanica]	3	1	7	8.62	1.361	0.44	0.375524	0.886341	57.7	54.63	19.66	3	3	1	1	1	1	1	1
XP_047955036.1	ras-related protein RABF1 [Salvia hispanica]	2	1	4	8.57	1.781	0.83	0.0872933	0.401136	16.06	14.31	21.68	3	3	1	1	1	1	1	1
XP_047971333.1	sulfite reductase 1 [ferredoxin], chloroplastic-like [Salvia hispanica]	3	3	4	8.56	0.83	-0.27	0.52874	0.918883	57.16	11.24	26.67	3	3	3	2	3	2	2	2
XP_047955228.1	glucosidase 2 subunit beta [Salvia hispanica]	1	1	5	8.56	0.787	-0.35	0.429034	0.892167	14.16	11.09	5.43	3	3	1	1	1	1	1	1
XP_047975028.1	carbamoyl-phosphate synthase large chain, chloroplastic-like [Salvia hispanica]	4	4	5	8.53	1.316	0.4	0.433655	0.892167	41.63	9.55	4.21	3	3	3	3	3	2	2	2
XP_047960313.1	universal stress protein PHOS34-like [Salvia hispanica]	2	2	4	8.53	1.872	0.9	0.0625399	0.319909	14.4	10.25	8.57	3	3	2	2	2	1	1	1
XP_047957931.1	uncharacterized protein LOC125203591 [Salvia hispanica]	2	2	5	8.52	1.176	0.23	0.660582	0.948984	55.53	10.95	49.44	3	2	2	2	2		1	1
XP_047966776.1	acyl-CoA-binding protein-like [Salvia hispanica]	2	2	9	8.49	1.177	0.24	0.658127	0.948984	29	12.68	18.9	3	3	2	2	2	2	2	2
XP_047982148.1	ras-related protein RABA2a [Salvia hispanica]	2	2	5	8.48	1.575	0.66	0.182341	0.628036	11.88	4.75	16.03	3	3	2	2	2	1	1	1
XP_047973007.1	developmentally-regulated G-protein 3 [Salvia hispanica]	4	4	4	8.47	1.162	0.22	0.688301	0.959678	38.44	15.93	44.91	3	3	4	4	4	1	2	1
XP_047981071.1	importin subunit alpha-2-like [Salvia hispanica]	5	2	7	8.44	1.373	0.46	0.360902	0.86657	49.01	18.58	47.45	3	3	2	2	2	1	1	1
XP_047977209.1	annexin Gh1-like [Salvia hispanica]	2	1	4	8.38	100	6.64	1e-17	1.01188e-16		14.01		3		1	1	1
XP_047941554.1	4-hydroxy-tetrahydrodipicolinate synthase, chloroplastic-like isoform X1 [Salvia hispanica]	1	1	4	8.35	1.353	0.44	0.384725	0.890601	31.88	29.2	12.6	3	3	1	1	1	1	1	1
XP_047981153.1	pentatricopeptide repeat-containing protein At1g80270, mitochondrial-like [Salvia hispanica]	2	2	5	8.33	100	6.64	1e-17	1.01188e-16		22.69		3		1	2	2
XP_047953169.1	WD-40 repeat-containing protein MSI4-like [Salvia hispanica]	2	2	4	8.32	1.037	0.05	0.956811	0.99434	19.92	16.4	24.25	3	3	1	1	1	1	1	1
XP_047941694.1	peroxisomal and mitochondrial division factor 2-like [Salvia hispanica]	3	3	7	8.29	0.851	-0.23	0.581047	0.932962	28.24	3.43	27.58	3	2	3	3	3	1	1
XP_047960897.1	40S ribosomal protein S12-like [Salvia hispanica]	1	1	3	8.21	1.341	0.42	0.40064	0.890601	30.97	25.04	17.47	3	3	1	1	1	1	1	1
XP_047983262.1	dihydroorotase, mitochondrial [Salvia hispanica]	2	2	7	8.21	0.754	-0.41	0.355766	0.860483	24.02	10.08	11.2	3	3	2	2	2	1	2	2
XP_047963365.1	norbelladine synthase-like [Salvia hispanica]	2	2	5	8.18	1.635	0.71	0.147611	0.552595	59.88	13.1	67.96	3	3	2	2	2	1	2	2
XP_047961994.1	transmembrane emp24 domain-containing protein p24delta3-like, partial [Salvia hispanica]	2	2	5	8.17	1.579	0.66	0.179909	0.625397	33.18	5.46	36.39	3	3	2	2	2	2	2	1
XP_047960467.1	serine/arginine-rich splicing factor SR34A-like isoform X1 [Salvia hispanica]	1	1	4	8.12	1.233	0.3	0.559691	0.918883	41.08	25.7	46.16	3	3	1	1	1	1	1	1
XP_047943040.1	60S ribosomal protein L32-1-like [Salvia hispanica]	2	2	3	8.11	0.319	-1.65	0.000370779	0.00318434	15.19	4.31	3.51	3	3	2	2	2	2	2	2
XP_047960354.1	peroxiredoxin-2F, mitochondrial [Salvia hispanica]	2	2	4	8.09	1.279	0.35	0.486949	0.893928	10.17	7.02	7.82	3	3	1	1	1	1	1	1
XP_047966835.1	vacuolar protein sorting-associated protein 29 [Salvia hispanica]	2	2	4	8.06	1.274	0.35	0.493957	0.895078	26.02	15.07	9.97	3	3	2	2	2	2	2	2
XP_047975950.1	macrophage migration inhibitory factor homolog isoform X1 [Salvia hispanica]	1	1	3	8.01	1.425	0.51	0.304483	0.814149	32.12	15.08	30.95	3	3	1	1	1	1	1	1
XP_047950502.1	ribose-phosphate pyrophosphokinase 4-like [Salvia hispanica]	3	3	6	8	0.92	-0.12	0.75304	0.9606	32.33	15.64	60.55	3	3	3	3	3	3	2	2
XP_047970266.1	NHP2-like protein 1 [Salvia hispanica]	2	2	5	7.98	0.878	-0.19	0.648	0.948292	17.27	1.94	18.26	3	3	2	2	2	2	2	2
XP_047979801.1	epoxide hydrolase A-like [Salvia hispanica]	2	2	5	7.97	1.593	0.67	0.171221	0.616576	30.14	2.29	24.04	3	3	2	2	2	1	1	1
XP_047974785.1	pentatricopeptide repeat-containing protein At4g35850, mitochondrial [Salvia hispanica]	2	2	4	7.95	1.346	0.43	0.393467	0.890601	12.47	11.56	5.67	3	2	2	2	2	1	1
XP_047958451.1	glutathione S-transferase-like [Salvia hispanica]	2	2	6	7.95	0.927	-0.11	0.77212	0.964501	20.44	10.6	13.26	3	3	2	2	2	2	2	2
XP_047973060.1	mogroside IE synthase-like [Salvia hispanica]	1	1	5	7.89	1.238	0.31	0.551412	0.918883	12.11	12.58	16.98	3	3	1	1	1	1	1	1
XP_047948673.1	epoxide hydrolase A-like [Salvia hispanica]	1	1	4	7.82	100	6.64	1e-17	1.01188e-16		11.32		3		1	1	1
XP_047943454.1	eukaryotic translation initiation factor 2 subunit beta [Salvia hispanica]	2	2	8	7.73	1.034	0.05	0.965029	0.99434	15.96	1.9	6.22	3	3	2	2	2	2	2	2
XP_047962951.1	nodulin-related protein 2-like [Salvia hispanica]	1	1	5	7.67	0.779	-0.36	0.409735	0.890601	24.67	9.85	22.86	3	3	1	1	1	1	1	1
XP_047947574.1	perakine reductase-like [Salvia hispanica]	2	2	3	7.64	0.656	-0.61	0.177958	0.623328	17.39	14.58	9.67	3	3	1	1	1	2	2	1
XP_047967531.1	uncharacterized protein LOC125211681 [Salvia hispanica]	2	2	4	7.59	0.92	-0.12	0.754505	0.9606	12.79	34.9	13.68	3	3	2	2	1	1	1	1
XP_047972913.1	monodehydroascorbate reductase, chloroplastic/mitochondrial [Salvia hispanica]	3	3	7	7.56	0.892	-0.16	0.684407	0.95686	26.37	12.35	7.34	3	3	3	3	3	3	3	3
XP_047953127.1	phenylalanine--tRNA ligase beta subunit, cytoplasmic-like [Salvia hispanica]	4	4	10	7.34	1.075	0.1	0.868855	0.979982	16.57	1.12	8.25	3	3	3	3	3	3	3	3
XP_047973538.1	SNF1-related protein kinase regulatory subunit gamma-1-like [Salvia hispanica]	2	2	4	7.31	1.499	0.58	0.236774	0.720189	33.69	9.59	32.19	3	2	2	2	2	1	1
XP_047971786.1	monothiol glutaredoxin-S17 [Salvia hispanica]	1	1	4	7.28	1.158	0.21	0.695049	0.9606	18.04	17.15	14.68	2	3	1		1	1	1	1
XP_047948210.1	proton pump-interactor 1-like [Salvia hispanica]	3	3	8	7.27	1.723	0.78	0.107855	0.451755	8.73	7.95	7.9	3	3	3	3	3	1	1	1
XP_047975565.1	MFP1 attachment factor 1-like [Salvia hispanica]	1	1	3	7.25	100	6.64	1e-17	1.01188e-16		14.5		2			1	1
XP_047963152.1	BAG family molecular chaperone regulator 7-like [Salvia hispanica]	2	2	4	7.2	0.753	-0.41	0.353139	0.860483	85.16	12.47	13.08	3	3	2	2	2	2	2	2
XP_047951151.1	ADP-ribosylation factor 1 [Salvia hispanica]	2	2	4	7.18	100	6.64	1e-17	1.01188e-16		12.23		3		2	2	2
XP_047937683.1	subtilisin-like protease SBT3.3 [Salvia hispanica]	1	1	5	7.17	1.337	0.42	0.404927	0.890601	13.45	13.11	6.06	3	3	1	1	1	1	1	1
XP_047939394.1	inositol-3-phosphate synthase [Salvia hispanica]	1	1	6	7.15	0.793	-0.33	0.443484	0.892167	17.09	12.95	11.03	3	3	1	1	1	1	1	1
XP_047969632.1	10 kDa chaperonin, mitochondrial-like [Salvia hispanica]	1	1	3	7.14	0.961	-0.06	0.857588	0.979982	20.29	20.21	8.2	3	3	1	1	1	1	1	1
XP_047941432.1	transmembrane 9 superfamily member 11-like [Salvia hispanica]	1	1	5	7.07	0.793	-0.33	0.443513	0.892167	29.58	21.32	21.68	3	3	1	1	1	1	1	1
XP_047969656.1	8-hydroxygeraniol dehydrogenase-like isoform X4 [Salvia hispanica]	1	1	3	6.93	100	6.64	1e-17	1.01188e-16		21.99		3		1	1	1
XP_047949302.1	lectin CPL-like [Salvia hispanica]	1	1	3	6.89	0.866	-0.21	0.618785	0.946539	26.38	22.28	23.19	3	3	1	1	1	1	1	1
XP_047982383.1	pyruvate kinase isozyme A, chloroplastic [Salvia hispanica]	5	5	8	6.83	1.31	0.39	0.441117	0.892167	39.82	7.41	22.31	3	3	4	4	4	4	4	4
XP_047944496.1	polyadenylate-binding protein 1 [Salvia hispanica]	1	1	3	6.8	0.892	-0.16	0.684248	0.95686	5.64	5.77	0.33	3	3	1	1	1	1	1	1
XP_047963914.1	probable protein disulfide-isomerase A6 [Salvia hispanica]	3	1	6	6.75	2.364	1.24	0.00994132	0.0688815	3.53	3.69	1.66	3	2	1	1	1	1	1
XP_047958492.1	60S ribosomal protein L26-1 [Salvia hispanica]	2	2	3	6.74	0.677	-0.56	0.209808	0.680709	33.18	14.12	28.54	3	3	1	1	1	1	1	1
XP_047948151.1	bifunctional dTDP-4-dehydrorhamnose 3,5-epimerase/dTDP-4-dehydrorhamnose reductase [Salvia hispanica]	3	3	4	6.73	0.794	-0.33	0.445434	0.892167	18.62	5.72	1.83	3	3	3	3	3	3	3	3
XP_047942180.1	leucine aminopeptidase-like [Salvia hispanica]	2	2	3	6.65	1.978	0.98	0.042142	0.246109	40.05	7.44	38.13	3	2	2	2	2		1	1
XP_047971538.1	diphosphomevalonate decarboxylase 2 [Salvia hispanica]	2	2	6	6.57	0.965	-0.05	0.867535	0.979982	14.46	6.95	13.9	3	3	2	2	2	1	1	1
XP_047965860.1	60S ribosomal protein L35a-3-like [Salvia hispanica]	1	1	2	6.51	0.353	-1.5	0.00115772	0.00946548	12.07	6.59	11.8	3	3	1	1	1	1	1	1
XP_047972897.1	THO complex subunit 4D-like isoform X1 [Salvia hispanica]	1	1	6	6.51	0.749	-0.42	0.345654	0.851226	34.4	5.12	32.11	3	3	1	1	1	1	1	1
XP_047942739.1	transcription factor Pur-alpha 1 isoform X2 [Salvia hispanica]	3	3	4	6.49	0.684	-0.55	0.22237	0.698556	11.94	15.2	11.05	3	3	3	3	3	3	3	2
XP_047940244.1	cytochrome b-c1 complex subunit 8-like [Salvia hispanica]	1	1	3	6.48	1.292	0.37	0.467034	0.892167	13.45	18.26	13.12	3	3	1	1	1	1	1	1
XP_047982961.1	proline--tRNA ligase, cytoplasmic-like [Salvia hispanica]	3	3	7	6.46	1.531	0.61	0.212822	0.681477	17.82	14.52	5.7	3	3	2	2	2	2	2	2
XP_047970338.1	branched-chain-amino-acid aminotransferase-like protein 1 [Salvia hispanica]	5	4	13	6.45	1.373	0.46	0.361212	0.86657	50.91	12.15	31.13	3	3	4	4	4	4	3	3
XP_047948187.1	26S proteasome non-ATPase regulatory subunit 1 homolog A-like [Salvia hispanica]	2	1	3	6.44	100	6.64	1e-17	1.01188e-16		22.35		3		1	1	1
XP_047956291.1	V-type proton ATPase subunit C-like [Salvia hispanica]	3	3	10	6.36	1.131	0.18	0.749897	0.9606	36.97	14.47	1.28	3	3	3	3	3	2	2	2
XP_047974042.1	DNA-directed RNA polymerases II, IV and V subunit 3-like [Salvia hispanica]	1	1	3	6.33	100	6.64	1e-17	1.01188e-16		22.54		3		1	1	1
XP_047975189.1	tryptophan--tRNA ligase, cytoplasmic [Salvia hispanica]	2	2	5	6.33	0.542	-0.88	0.0528868	0.288268	25.92	23.28	11.58	3	3	1	1	1	1	1	1
XP_047979843.1	probable eukaryotic translation initiation factor 5-2 [Salvia hispanica]	2	2	3	6.26	1.506	0.59	0.231333	0.712114	22.65	4.28	38.82	3	3	2	2	2	1	1	1
XP_047955347.1	vacuolar protein sorting-associated protein 35A-like [Salvia hispanica]	2	2	4	6.2	100	6.64	1e-17	1.01188e-16		8.74		3		2	2	2
XP_047970306.1	dihydrolipoyllysine-residue acetyltransferase component 1 of pyruvate dehydrogenase complex, mitochondrial [Salvia hispanica]	2	2	6	6.16	100	6.64	1e-17	1.01188e-16		11.12		3		2	2	2
XP_047974562.1	clathrin light chain 1-like [Salvia hispanica]	1	1	3	6.12	0.989	-0.02	0.926341	0.989106	17.98	16.27	0.39	3	2	1	1	1	1	1
XP_047973191.1	ubiquitin-conjugating enzyme E2 7 [Salvia hispanica]	1	1	3	6.06	1.808	0.85	0.0791888	0.379957	12.81	3.86	13.49	3	3	1	1	1	1	1	1
XP_047959451.1	uncharacterized protein LOC125204766 [Salvia hispanica]	1	1	3	6.04	1.095	0.13	0.825386	0.975754	21.71	18.07	17.12	3	3	1	1	1	1	1	1
XP_047957514.1	putative cytochrome c oxidase subunit 5b-like [Salvia hispanica]	2	2	3	6.01	1.454	0.54	0.276595	0.78406	49.76	26.31	32.2	3	3	2	1	2	2	2	1
XP_047954987.1	U2 small nuclear ribonucleoprotein B'' [Salvia hispanica]	1	1	5	5.89	0.73	-0.45	0.307817	0.814149	28.97	23.28	2.49	3	2	1	1	1	1		1
XP_047976047.1	syntaxin-71-like [Salvia hispanica]	1	1	3	5.89	2.124	1.09	0.0244663	0.154349	21.98	9.73	18.26	3	3	1	1	1	1	1	1
XP_047945411.1	NADH-cytochrome b5 reductase-like protein [Salvia hispanica]	3	3	7	5.88	1.099	0.14	0.816845	0.975248	7.22	7.82	3.2	3	3	3	3	3	2	2	2
XP_047948117.1	DNA damage-repair/toleration protein DRT102-like [Salvia hispanica]	1	1	3	5.86	0.909	-0.14	0.725413	0.9606	9.94	4.08	21.09	3	3	1	1	1	1	1	1
XP_047938163.1	isoflavone reductase-like protein [Salvia hispanica]	2	1	6	5.86	100	6.64	1e-17	1.01188e-16		23.27		2			1	1
XP_047967261.1	tropinone reductase-like 3 [Salvia hispanica]	1	1	3	5.85	0.904	-0.15	0.712772	0.9606	7.72	6.36	9.78	3	3	1	1	1	1	1	1
XP_047947570.1	ribonuclease 2 [Salvia hispanica]	1	1	3	5.84	2.004	1	0.0383242	0.229333	35.98	38.25	22.1	3	3	1	1	1	1	1	1
XP_047977549.1	uncharacterized protein LOC125219576 isoform X1 [Salvia hispanica]	1	1	2	5.82	0.595	-0.75	0.0989134	0.42564	48.12	27.47	56.9	2	3		1	1	1	1	1
XP_047965993.1	protein FAM98A-like [Salvia hispanica]	2	2	4	5.8	1.071	0.1	0.879692	0.979982	21.05	18.42	15.96	3	3	1	1	1	1	1	1
XP_047974517.1	angio-associated migratory cell protein [Salvia hispanica]	1	1	4	5.79	0.837	-0.26	0.547214	0.918883	31.44	30.85	8.61	3	3	1	1	1	1	1	1
XP_047969735.1	ER membrane protein complex subunit 7 homolog [Salvia hispanica]	1	1	3	5.75	100	6.64	1e-17	1.01188e-16		9.14		3		1	1	1
XP_047940209.1	chaperone protein ClpB3, chloroplastic [Salvia hispanica]	1	1	2	5.73	0.54	-0.89	0.0518883	0.286648	16.55	16.82	9.97	2	2		1	1	1	1
XP_047950165.1	ATPase GET3A [Salvia hispanica]	1	1	3	5.71	1.533	0.62	0.210855	0.681477	21.76	7.12	21.53	3	2	1	1	1	1	1
XP_047940572.1	importin-5-like [Salvia hispanica]	1	1	3	5.71	1.444	0.53	0.285508	0.79615	24.59	8.7	23.85	3	3	1	1	1	1	1	1
XP_047972341.1	protein TRI1-like [Salvia hispanica]	1	1	3	5.71	100	6.64	1e-17	1.01188e-16		7.5		3		1	1	1
XP_047938836.1	translocon-associated protein subunit alpha-like [Salvia hispanica]	1	1	2	5.68	1.783	0.83	0.0867142	0.401136	16.73	14.22	10.78	3	3	1	1	1	1	1	1
XP_047943286.1	serine/arginine-rich splicing factor RSZ22-like [Salvia hispanica]	1	1	2	5.64	0.952	-0.07	0.835377	0.975754	34.06	28.49	16.66	3	3	1	1	1	1	1	1
XP_047954509.1	anthranilate synthase alpha subunit 2, chloroplastic-like [Salvia hispanica]	2	2	7	5.64	0.817	-0.29	0.499241	0.901882	28.12	8.25	6.14	3	3	2	2	2	2	2	2
XP_047943479.1	glutamine--tRNA ligase, cytoplasmic [Salvia hispanica]	1	1	3	5.62	3.048	1.61	0.000792464	0.00666583	33.56	5.26	26.88	3	3	1	1	1	1	1	1
XP_047968803.1	coatomer subunit beta-1-like [Salvia hispanica]	4	4	4	5.6	2.255	1.17	0.0149795	0.0997333	7.79	31.49	7.64	3	2	3	2	3	1	1
XP_047970104.1	DEAD-box ATP-dependent RNA helicase 53, mitochondrial-like [Salvia hispanica]	2	2	2	5.57	1.289	0.37	0.472027	0.893641	19.45	32.9	55.59	3	3	2	2	1	2	1	2
XP_047967736.1	glutathione S-transferase DHAR2-like isoform X1 [Salvia hispanica]	2	1	7	5.54	0.871	-0.2	0.631233	0.946539	17.82	1.24	12.84	3	3	1	1	1	1	1	1
XP_047943505.1	serine carboxypeptidase II-2-like [Salvia hispanica]	1	1	4	5.52	1.007	0.01	0.972085	0.99554	21.81	21.62	23.52	3	3	1	1	1	1	1	1
XP_047973753.1	2,3-dimethylmalate lyase-like [Salvia hispanica]	1	1	3	5.49	0.752	-0.41	0.351685	0.859862	14.43	13.01	10.92	2	3	1	1		1	1	1
XP_047979048.1	universal stress protein PHOS32-like [Salvia hispanica]	2	2	3	5.48	1.494	0.58	0.241594	0.728648	25.05	16.47	40.36	3	3	2	2	2	1	2	2
XP_047939896.1	succinate dehydrogenase subunit 6, mitochondrial-like [Salvia hispanica]	1	1	3	5.44	1.858	0.89	0.0659113	0.331014	20.91	13.14	21.81	3	3	1	1	1	1	1	1
XP_047971682.1	glutamine-dependent NAD(+) synthetase [Salvia hispanica]	2	2	3	5.43	100	6.64	1e-17	1.01188e-16		23.97		3		2	2	2
XP_047940106.1	heavy metal-associated isoprenylated plant protein 39 [Salvia hispanica]	1	1	2	5.41	1.007	0.01	0.97066	0.995498	18.8	14.3	11.95	3	3	1	1	1	1	1	1
XP_047979713.1	60S ribosomal protein L23 [Salvia hispanica]	2	2	3	5.36	0.601	-0.73	0.106014	0.445989	6.21	4.39	5.04	3	3	2	2	2	2	2	2
XP_047966689.1	uncharacterized protein LOC125211055 [Salvia hispanica]	1	1	3	5.32	0.607	-0.72	0.112042	0.459799	41.09	13.94	33.17	3	3	1	1	1	1	1	1
XP_047960128.1	signal recognition particle 54 kDa protein 2 isoform X1 [Salvia hispanica]	2	2	4	5.31	100	6.64	1e-17	1.01188e-16		22.5		3		1	1	1
XP_047973873.1	OVARIAN TUMOR DOMAIN-containing deubiquitinating enzyme 1-like [Salvia hispanica]	1	1	2	5.19	100	6.64	1e-17	1.01188e-16		4.02		3		1	1	1
XP_047970827.1	heat shock 70 kDa protein 17 [Salvia hispanica]	2	2	2	5.18	0.878	-0.19	0.648837	0.948657	19.46	6.66	15.08	3	3	2	2	2	2	2	2
XP_047954924.1	7-deoxyloganetic acid glucosyl transferase-like [Salvia hispanica]	2	2	2	5.17	100	6.64	1e-17	1.01188e-16		18.52		3		1	1	1
XP_047970684.1	fasciclin-like arabinogalactan protein 7 [Salvia hispanica]	2	2	4	5.17	0.884	-0.18	0.663917	0.948984	37.48	13.31	29.89	3	3	1	1	1	1	1	1
XP_047950681.1	26S rRNA (cytosine-C(5))-methyltransferase NOP2B-like [Salvia hispanica]	1	1	2	5.15	100	6.64	1e-17	1.01188e-16		24.63		3		1	1	1
XP_047966547.1	pyruvate kinase, cytosolic isozyme-like [Salvia hispanica]	2	2	7	5.12	0.814	-0.3	0.490316	0.893928	16.75	9.94	4.29	3	3	2	2	2	2	2	2
XP_047972549.1	15.7 kDa heat shock protein, peroxisomal-like [Salvia hispanica]	1	1	6	5.1	0.586	-0.77	0.0905463	0.411281	10.62	8.3	5.04	3	3	1	1	1	1	1	1
XP_047980730.1	histidine--tRNA ligase, cytoplasmic-like [Salvia hispanica]	2	2	4	5.05	100	6.64	1e-17	1.01188e-16		1.99		3		1	1	1
XP_047966545.1	serine/threonine-protein phosphatase PP1 isozyme 2-like [Salvia hispanica]	1	1	3	5.04	1.415	0.5	0.314584	0.817039	21.78	17.72	0.97	3	2	1	1	1	1	1
XP_047939828.1	40S ribosomal protein S27-2-like [Salvia hispanica]	1	1	2	5.01	0.278	-1.85	6.82137e-05	0.000614224	40.27	41.04	15.51	2	2		1	1		1	1
XP_047940905.1	protein transport protein Sec24-like At4g32640 isoform X1 [Salvia hispanica]	1	1	2	4.94	1.236	0.31	0.55438	0.918883	2.32	7.9	1.1	3	2	1	1	1		1	1
XP_047940738.1	NADH dehydrogenase [ubiquinone] iron-sulfur protein 7, mitochondrial-like [Salvia hispanica]	1	1	2	4.85	100	6.64	1e-17	1.01188e-16		24.37		3		1	1	1
XP_047971868.1	2-hydroxyacyl-CoA lyase-like [Salvia hispanica]	2	2	2	4.83	1.276	0.35	0.490282	0.893928	42.63	18.59	27.29	3	3	1	2	2	1	1	1
XP_047947003.1	protein JOKA2 isoform X1 [Salvia hispanica]	1	1	2	4.82	1.237	0.31	0.553214	0.918883	26.33	22.36	15.67	3	3	1	1	1	1	1	1
XP_047964048.1	plastidial pyruvate kinase 2-like [Salvia hispanica]	3	3	4	4.81	100	6.64	1e-17	1.01188e-16		22.28		3		2	1	2
XP_047974657.1	BAG family molecular chaperone regulator 7-like [Salvia hispanica]	1	1	2	4.79	0.84	-0.25	0.55496	0.918883	32.89	14.09	17.49	3	3	1	1	1	1	1	1
XP_047971124.1	succinate dehydrogenase [ubiquinone] iron-sulfur subunit 3, mitochondrial [Salvia hispanica]	1	1	2	4.78	1.395	0.48	0.335559	0.845476	32.21	24.12	17.23	3	3	1	1	1	1	1	1
XP_047968282.1	mitochondrial import inner membrane translocase subunit Tim9-like [Salvia hispanica]	1	1	2	4.77	0.797	-0.33	0.452278	0.892167	19	9.17	17.21	2	3	1	1		1	1	1
XP_047941855.1	glycerol kinase [Salvia hispanica]	3	3	6	4.74	1.374	0.46	0.359769	0.86657	31.82	14.97	75.13	3	3	2	2	2	1	2	2
XP_047940779.1	thioredoxin H2-like [Salvia hispanica]	1	1	2	4.7	0.591	-0.76	0.0949495	0.419596	20.26	5.91	25.54	3	3	1	1	1	1	1	1
XP_047983756.1	non-specific lipid-transfer protein 1-like [Salvia hispanica]	1	1	2	4.66	0.738	-0.44	0.322838	0.830038	8.56	4.43	7.51	3	3	1	1	1	1	1	1
XP_047958237.1	NADH dehydrogenase [ubiquinone] iron-sulfur protein 4, mitochondrial [Salvia hispanica]	1	1	2	4.65	100	6.64	1e-17	1.01188e-16		20.24		3		1	1	1
XP_047954752.1	pleckstrin homology domain-containing protein 1 [Salvia hispanica]	1	1	2	4.65	0.592	-0.76	0.0966597	0.420367	30.72	30.72	7.09	3	3	1	1	1	1	1	1
XP_047939168.1	triacylglycerol lipase OBL1 [Salvia hispanica]	2	2	2	4.59	100	6.64	1e-17	1.01188e-16		8.78		3		2	2	2
XP_047969708.1	uncharacterized protein DDB_G0286299-like [Salvia hispanica]	2	2	6	4.59	1.334	0.42	0.409532	0.890601	39.97	28	22.76	3	3	2	2	2	2	2	2
XP_047969809.1	glutathione S-transferase-like [Salvia hispanica]	2	2	8	4.55	1.563	0.64	0.189823	0.640261	30.1	43.72	16.8	3	3	2	2	2	2	2	2
XP_047944177.1	uncharacterized protein LOC125190818 [Salvia hispanica]	1	1	6	4.53	5.176	2.37	6.43447e-07	6.26288e-06	53.85	32.75	51.72	3	2	1	1	1	1	1
XP_047939489.1	bifunctional phosphatase IMPL2, chloroplastic isoform X2 [Salvia hispanica]	2	2	4	4.53	0.763	-0.39	0.374464	0.885885	36.57	24.27	47.83	3	3	2	2	2	2	2	1
XP_047938426.1	plant UBX domain-containing protein 4-like [Salvia hispanica]	2	2	5	4.52	0.99	-0.01	0.930054	0.989115	28.59	29.53	58.72	3	3	2	1	2	2	2	1
XP_047974349.1	germin-like protein 5-1 [Salvia hispanica]	1	1	2	4.44	0.612	-0.71	0.118447	0.476585	15.15	8.3	15.74	3	3	1	1	1	1	1	1
XP_047966251.1	beta-hexosaminidase 3-like [Salvia hispanica]	1	1	2	4.44	0.791	-0.34	0.438588	0.892167	25.17	17.66	8.65	3	3	1	1	1	1	1	1
XP_047941864.1	40S ribosomal protein S11-2 [Salvia hispanica]	1	1	2	4.42	0.27	-1.89	4.74101e-05	0.00043849	21.08	27.12	10.7	3	3	1	1	1	1	1	1
XP_047953829.1	polygalacturonase inhibitor-like [Salvia hispanica]	2	2	2	4.38	0.448	-1.16	0.0119353	0.0813194	23.39	18.65	19.31	3	3	2	2	1	2	2	2
XP_047956862.1	ubiquitin-conjugating enzyme E2 36 isoform X1 [Salvia hispanica]	3	1	6	4.38	100	6.64	1e-17	1.01188e-16		11.02		3		1	1	1
XP_047966246.1	bifunctional purine biosynthesis protein PurH isoform X1 [Salvia hispanica]	2	2	2	4.35	1.817	0.86	0.0766259	0.37181	43.45	7.16	34.73	3	3	2	2	2	1	2	2
XP_047953301.1	serine hydroxymethyltransferase 3, chloroplastic-like [Salvia hispanica]	1	1	2	4.29	0.798	-0.33	0.453195	0.892167	9.71	8.29	7.47	3	3	1	1	1	1	1	1
XP_047948542.1	auxin-induced protein PCNT115-like [Salvia hispanica]	1	1	5	4.28	1.828	0.87	0.0735457	0.362235	11.25	12.57	10.8	3	3	1	1	1	1	1	1
XP_047971630.1	uncharacterized protein LOC125214585 [Salvia hispanica]	3	3	4	4.25	0.518	-0.95	0.038484	0.229333	31.55	77.36	12.93	3	3	2	2	1	1	1	1
XP_047972597.1	uncharacterized protein LOC125215270 [Salvia hispanica]	1	1	2	4.24	0.68	-0.56	0.215822	0.685001	11.87	12.87	11.12	3	3	1	1	1	1	1	1
XP_047946248.1	NADH--cytochrome b5 reductase 1 isoform X1 [Salvia hispanica]	1	1	4	4.22	1.719	0.78	0.109187	0.45178	25.92	11.17	28.17	3	3	1	1	1	1	1	1
XP_047954643.1	uncharacterized protein LOC125200874 [Salvia hispanica]	3	3	4	4.21	1.01	0.02	0.979427	0.99554	20.26	3.77	6.13	3	3	2	2	2	2	2	2
XP_047956166.1	epoxide hydrolase A-like [Salvia hispanica]	2	2	2	4.2	0.77	-0.38	0.389824	0.890601	25.58	27.6	10.95	3	3	1	1	1	1	1	1
XP_047981304.1	nudix hydrolase 3 [Salvia hispanica]	5	5	10	4.19	1.34	0.42	0.401573	0.890601	24.94	9.81	7.92	3	3	3	3	3	1	1	1
XP_047969447.1	dolichyl-diphosphooligosaccharide--protein glycosyltransferase 48 kDa subunit-like [Salvia hispanica]	1	1	2	4.19	100	6.64	1e-17	1.01188e-16		28.58		3		1	1	1
XP_047946456.1	lectin CPL-like [Salvia hispanica]	1	1	6	4.19	0.384	-1.38	0.00278931	0.0216782	16.17	8.7	11.11	3	3	1	1	1	1	1	1
XP_047976761.1	dirigent protein 21-like [Salvia hispanica]	1	1	2	4.18	0.01	-6.64	1e-17	1.01188e-16			16.1		3				1	1	1
XP_047954724.1	uncharacterized protein LOC125200930 [Salvia hispanica]	2	2	5	4.18	1.019	0.03	0.999228	0.999542	6.61	12.81	3.08	3	2	1	1	1	1	1
XP_047946206.1	ran guanine nucleotide release factor-like [Salvia hispanica]	1	1	5	4.18	0.884	-0.18	0.663563	0.948984	27.27	26.72	22.32	3	3	1	1	1	1	1	1
XP_047957284.1	uric acid degradation bifunctional protein TTL-like isoform X1 [Salvia hispanica]	2	2	3	4.15	0.921	-0.12	0.755898	0.9606	15.25	7.56	1.02	3	3	2	2	2	2	2	2
XP_047960230.1	3-isopropylmalate dehydrogenase, chloroplastic-like [Salvia hispanica]	1	1	9	4.13	0.809	-0.31	0.479113	0.893928	16.11	8.18	19.85	3	3	1	1	1	1	1	1
XP_047956619.1	serine/threonine protein phosphatase 2A regulatory subunit B''beta-like [Salvia hispanica]	1	1	4	4.11	1.928	0.95	0.0508687	0.283849	13.85	13.19	11.53	3	3	1	1	1	1	1	1
XP_047958697.1	N-terminal acetyltransferase A complex auxiliary subunit NAA15 [Salvia hispanica]	3	3	3	4.04	100	6.64	1e-17	1.01188e-16		45.75		3		2	1	2
XP_047966550.1	RGS1-HXK1-interacting protein 1 isoform X1 [Salvia hispanica]	1	1	2	4	100	6.64	1e-17	1.01188e-16		15.87		3		1	1	1
XP_047956522.1	cinnamoyl-CoA reductase 1-like [Salvia hispanica]	1	1	4	4	1.179	0.24	0.655135	0.948984	16.57	18.15	10.03	3	3	1	1	1	1	1	1
XP_047975314.1	RNA-binding protein Y14A-like [Salvia hispanica]	1	1	5	3.96	0.01	-6.64	1e-17	1.01188e-16			26.66		2					1	1
XP_047961093.1	lon protease homolog 1, mitochondrial-like [Salvia hispanica]	2	2	2	3.94	1.013	0.02	0.98489	0.997794	22.89	4.89	45.49	3	3	2	2	2	1	2	2
XP_047977517.1	pectinesterase [Salvia hispanica]	1	1	5	3.9	0.917	-0.12	0.747764	0.9606	14.26	9.91	11.16	3	3	1	1	1	1	1	1
XP_047958264.1	aromatic aminotransferase ISS1 [Salvia hispanica]	1	1	2	3.88	1.336	0.42	0.407049	0.890601	16.54	7.22	15.39	3	2	1	1	1	1		1
XP_047954295.1	tropinone reductase homolog At5g06060-like [Salvia hispanica]	1	1	2	3.88	0.602	-0.73	0.107265	0.450205	15.23	16.51	5.42	3	2	1	1	1	1		1
XP_047972706.1	ras-related protein RHN1 [Salvia hispanica]	2	1	3	3.87	100	6.64	1e-17	1.01188e-16		13.62		3		1	1	1
XP_047980130.1	stomatin-like protein 2, mitochondrial [Salvia hispanica]	2	1	3	3.85	2.307	1.21	0.0123255	0.0836985	24.97	23.7	16.88	3	2	1	1	1		1	1
XP_047959301.1	ras-related protein Rab11B-like [Salvia hispanica]	1	1	2	3.85	1.307	0.39	0.446454	0.892167	10.61	25.95	21.15	3	3	1	1	1	1	1	1
XP_047960950.1	nuclear pore complex protein NUP50A-like [Salvia hispanica]	2	2	2	3.84	1.255	0.33	0.523243	0.918883	19.06	4.28	10.71	3	3	2	2	2	2	2	1
XP_047943863.1	eukaryotic translation initiation factor 3 subunit J-like [Salvia hispanica]	2	2	3	3.82	0.819	-0.29	0.50308	0.90519	26.62	14.5	78.9	3	3	2	2	2	1	1	2
XP_047957113.1	branched-chain amino acid aminotransferase 2, chloroplastic [Salvia hispanica]	2	2	6	3.81	1.076	0.11	0.868497	0.979982	41.83	7.38	10.9	3	3	2	2	2	2	2	2
XP_047949404.1	translin [Salvia hispanica]	1	1	2	3.79	1.134	0.18	0.743602	0.9606	32.25	28.4	20.14	3	3	1	1	1	1	1	1
XP_047948335.1	ubiquitin carboxyl-terminal hydrolase MINDY-2-like [Salvia hispanica]	1	1	3	3.77	100	6.64	1e-17	1.01188e-16		17.87		3		1	1	1
XP_047946561.1	ras-related protein RABF2b-like [Salvia hispanica]	2	1	2	3.73	1.348	0.43	0.392092	0.890601	21.23	3.05	20.41	3	2	1	1	1		1	1
XP_047940985.1	copper methylamine oxidase-like isoform X1 [Salvia hispanica]	1	1	2	3.73	1.064	0.09	0.894651	0.982172	36.02	36.42	11.79	3	3	1	1	1	1	1	1
XP_047977812.1	beta-galactosidase 8-like [Salvia hispanica]	2	1	3	3.72	0.805	-0.31	0.470727	0.893641	27.38	24.85	17.64	3	3	1	1	1	1	1	1
XP_047970545.1	acetyl-coenzyme A carboxylase carboxyl transferase subunit beta, chloroplastic-like [Salvia hispanica]	1	1	4	3.71	1.779	0.83	0.0877436	0.402125	21.93	13.12	17.29	3	3	1	1	1	1	1	1
XP_047950559.1	guanosine deaminase-like isoform X1 [Salvia hispanica]	1	1	1	3.7	0.883	-0.18	0.661635	0.948984	23.75	3.05	23.94	3	3	1	1	1	1	1	1
XP_047981146.1	fibrous sheath CABYR-binding protein [Salvia hispanica]	1	1	3	3.69	100	6.64	1e-17	1.01188e-16		3.39		2		1		1
XP_047961540.1	plant UBX domain-containing protein 10 [Salvia hispanica]	2	2	3	3.67	1.757	0.81	0.0953771	0.419596	8.8	34.06	10.9	3	3	2	2	1	1	1	1
XP_047960191.1	exportin-2-like [Salvia hispanica]	2	2	2	3.64	100	6.64	1e-17	1.01188e-16		56.64		3		2	1	2
XP_047955871.1	probable transcription factor PosF21 isoform X1 [Salvia hispanica]	1	1	2	3.63	1.302	0.38	0.452383	0.892167	16.9	5.14	12.28	3	3	1	1	1	1	1	1
XP_047950393.1	trafficking protein particle complex subunit 3 [Salvia hispanica]	1	1	3	3.63	1.442	0.53	0.287244	0.798081	20.07	13.61	23.46	3	3	1	1	1	1	1	1
XP_047973045.1	asparagine synthetase [glutamine-hydrolyzing] 2 [Salvia hispanica]	3	1	5	3.62	0.01	-6.64	1e-17	1.01188e-16			30.02		3				1	1	1
XP_047981629.1	LOW QUALITY PROTEIN: long chain acyl-CoA synthetase 6, peroxisomal-like [Salvia hispanica]	3	3	3	3.62	1.187	0.25	0.640508	0.946539	12.91	9.08	13.73	3	3	2	2	2	1	1	1
XP_047976983.1	proteasome subunit alpha type-4-like isoform X1 [Salvia hispanica]	1	1	4	3.61	0.96	-0.06	0.856195	0.979982	5.23	9.44	2.54	3	2	1	1	1	1		1
XP_047975852.1	mitochondrial uncoupling protein 1 [Salvia hispanica]	2	2	4	3.53	0.878	-0.19	0.648123	0.948292	26.64	32.42	22.47	3	3	2	2	1	1	1	1
XP_047978870.1	uridine/cytidine kinase UKL1, chloroplastic-like [Salvia hispanica]	2	2	3	3.48	1.275	0.35	0.492783	0.894818	23.69	15.11	23.31	3	2	2	1	2		1	1
XP_047976753.1	uncharacterized protein LOC125218968 [Salvia hispanica]	1	1	2	3.47	0.779	-0.36	0.411689	0.891412	13.27	16.41	9.2	3	3	1	1	1	1	1	1
XP_047980719.1	glutathione reductase, chloroplastic [Salvia hispanica]	1	1	3	3.47	100	6.64	1e-17	1.01188e-16		17.05		3		1	1	1
XP_047955107.1	NEDD8-conjugating enzyme Ubc12-like [Salvia hispanica]	1	1	2	3.43	1.209	0.27	0.600118	0.942315	17.03	16.14	4.68	3	2	1	1	1		1	1
XP_047947544.1	probable sucrose-phosphate synthase 1 [Salvia hispanica]	2	2	4	3.42	1.095	0.13	0.826255	0.975754	21.29	9.13	6.14	3	3	2	2	2	2	2	2
XP_047962310.1	glutathionyl-hydroquinone reductase YqjG [Salvia hispanica]	2	2	3	3.41	1.13	0.18	0.752065	0.9606	10.96	7.54	39.09	3	3	2	2	2	2	1	2
XP_047940904.1	zinc finger BED domain-containing protein DAYSLEEPER [Salvia hispanica]	2	2	2	3.38	1.893	0.92	0.0578275	0.303641	39.68	18.75	9.92	3	3	2	2	2	1	1	1
XP_047963951.1	monodehydroascorbate reductase [Salvia hispanica]	2	2	2	3.36	0.852	-0.23	0.584586	0.935704	24.41	14.46	19.72	3	3	2	2	2	2	2	2
XP_047977085.1	importin subunit beta-1-like [Salvia hispanica]	1	1	2	3.32	100	6.64	1e-17	1.01188e-16		7.88		3		1	1	1
XP_047980796.1	dynamin-2B-like isoform X1 [Salvia hispanica]	2	2	6	3.31	0.979	-0.03	0.902778	0.982803	20.72	50.71	12.13	3	3	2	1	2	1	1	1
XP_047979799.1	lipoamide acyltransferase component of branched-chain alpha-keto acid dehydrogenase complex, mitochondrial [Salvia hispanica]	1	1	6	3.3	1.276	0.35	0.491666	0.894097	22.51	9.53	23.86	3	3	1	1	1	1	1	1
XP_047978229.1	serine carboxypeptidase-like 13 [Salvia hispanica]	1	1	3	3.29	0.8	-0.32	0.458112	0.892167	45.98	15.61	33.71	3	3	1	1	1	1	1	1
XP_047979348.1	coatomer subunit gamma [Salvia hispanica]	2	2	2	3.09	1.858	0.89	0.0657639	0.331014	28.35	7.38	63.87	3	3	2	2	2	1	1	2
XP_047956117.1	eukaryotic translation initiation factor-like [Salvia hispanica]	1	1	1	3.02	100	6.64	1e-17	1.01188e-16		10.94		2		1	1
XP_047980371.1	60S ribosomal protein L37a-1 [Salvia hispanica]	1	1	1	2.93	0.398	-1.33	0.00400841	0.0302332	10.1	8.26	6.8	3	3	1	1	1	1	1	1
XP_047944037.1	probable aspartic proteinase GIP2 isoform X1 [Salvia hispanica]	1	1	1	2.91	0.01	-6.64	1e-17	1.01188e-16			27.43		3				1	1	1
XP_047964541.1	protein GET4 isoform X1 [Salvia hispanica]	1	1	1	2.8	0.9	-0.15	0.702415	0.9606	8.85	5.5	20.43	3	3	1	1	1	1	1	1
XP_047939215.1	ras-related protein RABB1c [Salvia hispanica]	2	2	4	2.8	1.084	0.12	0.849964	0.977678	20.56	7.52	19.74	3	2	2	2	2	1	1
XP_047978140.1	mitochondrial import receptor subunit TOM40-1-like [Salvia hispanica]	2	2	5	2.72	1.177	0.23	0.659854	0.948984	9.37	10.96	9.01	3	3	1	1	1	1	1	1
XP_047974304.1	U1 small nuclear ribonucleoprotein 70 kDa [Salvia hispanica]	1	1	1	2.71	0.786	-0.35	0.42751	0.892167	27.93	14.58	34.8	3	3	1	1	1	1	1	1
XP_047983382.1	non-specific lipid-transfer protein 2-like [Salvia hispanica]	1	1	1	2.69	0.764	-0.39	0.376736	0.886438	10.57	11.22	4.66	3	3	1	1	1	1	1	1
XP_047971514.1	mitochondrial Rho GTPase 1-like [Salvia hispanica]	1	1	1	2.61	100	6.64	1e-17	1.01188e-16		27.1		2		1	1
XP_047956146.1	translocon-associated protein subunit beta isoform X1 [Salvia hispanica]	1	1	1	2.57	2.826	1.5	0.00178455	0.0142485	55.93	25.48	50.16	3	2	1	1	1	1	1
XP_047982506.1	spermatogenesis-associated protein 20-like [Salvia hispanica]	2	2	6	2.55	1.781	0.83	0.0873314	0.401136	23.09	12.59	64.57	3	3	2	2	2	1	2	2
XP_047955663.1	protein BTR1 [Salvia hispanica]	1	1	1	2.54	0.01	-6.64	1e-17	1.01188e-16			10.3		2				1		1
XP_047972705.1	eIF5-mimic protein 1-like [Salvia hispanica]	2	2	4	2.53	1.981	0.99	0.0417377	0.244447	38.63	19.66	36.07	3	3	2	2	2	1	2	2
XP_047981446.1	2-isopropylmalate synthase A-like isoform X1 [Salvia hispanica]	1	1	2	2.51	1.391	0.48	0.340493	0.849886	63.76	78.12	32.88	3	3	1	1	1	1	1	1
XP_047940768.1	bifunctional purple acid phosphatase 26-like [Salvia hispanica]	1	1	1	2.48	0.974	-0.04	0.889963	0.98199	36.41	34.91	53.74	3	3	1	1	1	1	1	1
XP_047949996.1	phytochrome-associated serine/threonine-protein phosphatase 3 [Salvia hispanica]	2	2	3	2.45	1.149	0.2	0.713999	0.9606	28.76	9.25	24.61	3	3	2	2	2	1	1	1
XP_047965390.1	pyridoxine/pyridoxamine 5'-phosphate oxidase 1, chloroplastic-like [Salvia hispanica]	2	2	2	2.42	1.234	0.3	0.557032	0.918883	13.47	12.81	3.68	3	3	2	2	2	1	1	1
XP_047942261.1	ATP-dependent Clp protease proteolytic subunit 2, mitochondrial-like [Salvia hispanica]	1	1	1	2.41	0.838	-0.25	0.549459	0.918883	15.46	33.01	1.84	3	3	1	1	1	1	1	1
XP_047940621.1	topless-related protein 1 isoform X1 [Salvia hispanica]	1	1	1	2.39	100	6.64	1e-17	1.01188e-16		7.95		3		1	1	1
XP_047962789.1	uncharacterized protein LOC125207468 [Salvia hispanica]	1	1	2	2.38	1.649	0.72	0.140523	0.540626	29.95	34.55	30.45	3	2	1	1	1	1		1
XP_047981809.1	scopoletin glucosyltransferase-like [Salvia hispanica]	1	1	1	2.35	100	6.64	1e-17	1.01188e-16		18.65		3		1	1	1
XP_047964239.1	ribose-phosphate pyrophosphokinase 4 [Salvia hispanica]	1	1	1	2.35	1.531	0.61	0.212744	0.681477	38.89	5.06	37.1	2	2		1	1	1		1
XP_047950208.1	ubiquitin-conjugating enzyme E2 36-like [Salvia hispanica]	3	1	7	2.35	100	6.64	1e-17	1.01188e-16		16.91		2		1	1
XP_047957868.1	eukaryotic translation initiation factor 6-2 [Salvia hispanica]	1	1	1	2.34	0.833	-0.26	0.536314	0.918883	9.21	15.68	3.7	3	3	1	1	1	1	1	1
XP_047979858.1	acyl-coenzyme A thioesterase 13-like [Salvia hispanica]	1	1	5	2.31	1.287	0.36	0.474053	0.893928	51.47	41.43	23.11	3	3	1	1	1	1	1	1
XP_047971916.1	CXXC motif containing zinc binding protein [Salvia hispanica]	1	1	1	2.31	1.11	0.15	0.792922	0.968179	17.73	12.47	10.63	3	3	1	1	1	1	1	1
XP_047958850.1	ADP-ribosylation factor-like protein 8c isoform X1 [Salvia hispanica]	1	1	1	2.3	1.739	0.8	0.101505	0.432013	48.83	59.8	20.48	3	2	1	1	1		1	1
XP_047938226.1	uncharacterized protein LOC125185690 [Salvia hispanica]	1	1	1	2.3	0.628	-0.67	0.13784	0.533607	12.79	8.01	13.87	2	3	1	1		1	1	1
XP_047958267.1	delta(3,5)-Delta(2,4)-dienoyl-CoA isomerase, peroxisomal [Salvia hispanica]	1	1	2	2.3	0.585	-0.77	0.0892303	0.408024	11.68	6.43	17.51	3	3	1	1	1	1	1	1
XP_047972603.1	beta-fructofuranosidase, insoluble isoenzyme 1-like [Salvia hispanica]	1	1	1	2.29	0.943	-0.08	0.812168	0.975174	18.1	13.6	1.96	3	3	1	1	1	1	1	1
XP_047949776.1	ran-binding protein 1 homolog c-like [Salvia hispanica]	1	1	1	2.28	1.117	0.16	0.778472	0.964501	18.33	13.96	18.12	3	3	1	1	1	1	1	1
XP_047972846.1	protein OPI10 homolog [Salvia hispanica]	1	1	3	2.28	1.633	0.71	0.148707	0.555282	24.12	17.17	15.47	3	3	1	1	1	1	1	1
XP_047957877.1	ureidoglycolate hydrolase [Salvia hispanica]	1	1	1	2.27	0.712	-0.49	0.271281	0.778024	32.58	26.01	36.18	2	2	1	1		1		1
XP_047954159.1	protein transport protein SEC23-like [Salvia hispanica]	2	2	2	2.27	100	6.64	1e-17	1.01188e-16		14.18		3		1	2	2
XP_047980084.1	importin beta-like SAD2 [Salvia hispanica]	1	1	1	2.27	100	6.64	1e-17	1.01188e-16		21.86		3		1	1	1
XP_047942178.1	transcription initiation factor IIB-2-like [Salvia hispanica]	1	1	1	2.26	1.762	0.82	0.0935333	0.415662	37.42	30.04	31.82	3	3	1	1	1	1	1	1
XP_047982924.1	probable aspartyl protease At4g16563 [Salvia hispanica]	1	1	2	2.26	0.758	-0.4	0.365341	0.875448	24.15	11.88	26.96	3	3	1	1	1	1	1	1
XP_047977030.1	probable calcium-binding protein CML21 isoform X1 [Salvia hispanica]	2	2	2	2.25	0.925	-0.11	0.767949	0.964207	36.21	16.5	11.72	3	3	2	2	2	2	1	2
XP_047977516.1	pectinesterase 2-like [Salvia hispanica]	1	1	1	2.25	0.56	-0.84	0.0666047	0.332579	21.19	8.07	19.23	3	3	1	1	1	1	1	1
XP_047965370.1	hevamine-A-like [Salvia hispanica]	1	1	1	2.25	0.728	-0.46	0.302152	0.814149	26.42	25.47	11.59	2	3	1	1		1	1	1
XP_047980761.1	vestitone reductase-like [Salvia hispanica]	1	1	1	2.23	100	6.64	1e-17	1.01188e-16		22.23		3		1	1	1
XP_047982980.1	60S ribosomal protein L30-like [Salvia hispanica]	1	1	1	2.18	0.919	-0.12	0.750629	0.9606	50.89	47.61	5.75	2	2		1	1	1	1
XP_047967646.1	monodehydroascorbate reductase-like [Salvia hispanica]	1	1	1	2.17	0.766	-0.39	0.381245	0.890601	13.18	16.78	13.51	3	3	1	1	1	1	1	1
XP_047954409.1	SNW/SKI-interacting protein A-like [Salvia hispanica]	1	1	1	2.15	0.971	-0.04	0.881826	0.98066	10.57	18.12	5.9	3	3	1	1	1	1	1	1
XP_047960600.1	probable acyl-CoA dehydrogenase IBR3 [Salvia hispanica]	1	1	1	2.15	0.638	-0.65	0.151602	0.564436	16.77	12.33	6.92	3	3	1	1	1	1	1	1
XP_047944294.1	protein translation factor SUI1 homolog 2-like [Salvia hispanica]	1	1	1	2.12	1.171	0.23	0.669565	0.952395	17.61	16.19	9.04	2	3		1	1	1	1	1
XP_047953244.1	protein NUCLEAR FUSION DEFECTIVE 2-like [Salvia hispanica]	2	2	2	2.12	0.691	-0.53	0.23486	0.716498	23.09	11.94	16.9	3	3	2	2	2	2	2	2
XP_047946978.1	electron transfer flavoprotein subunit beta, mitochondrial-like [Salvia hispanica]	1	1	6	2.09	1.02	0.03	0.996528	0.999542	20.54	24.19	16.47	3	3	1	1	1	1	1	1
XP_047973196.1	40S ribosomal protein S6 [Salvia hispanica]	1	1	1	2.08	0.131	-2.93	3.40748e-10	3.39751e-09	31.34	16.11	32.81	3	3	1	1	1	1	1	1
XP_047976749.1	pre-mRNA-processing factor 39-2 isoform X1 [Salvia hispanica]	1	1	1	2.07	100	6.64	1e-17	1.01188e-16		15.98		3		1	1	1
XP_047950785.1	methylthioribose-1-phosphate isomerase [Salvia hispanica]	1	1	1	2.05	1.112	0.15	0.788839	0.964924	22.61	22.04	4.84	2	2	1	1			1	1
XP_047962621.1	uncharacterized protein Os08g0359500-like [Salvia hispanica]	1	1	1	2.04	1.288	0.37	0.472435	0.893641	67.21	69.18	32.79	3	3	1	1	1	1	1	1
XP_047972754.1	U-box domain-containing protein 9-like [Salvia hispanica]	1	1	3	2.04	1.61	0.69	0.161046	0.587819	21.44	4.09	18.41	3	3	1	1	1	1	1	1
XP_047971694.1	actin-depolymerizing factor 3-like [Salvia hispanica]	2	2	6	2.03	0.635	-0.66	0.146857	0.550782	58.72	33.66	27.4	3	3	2	2	2	2	2	2
XP_047962881.1	AP-4 complex subunit mu isoform X1 [Salvia hispanica]	2	2	2	1.97	0.886	-0.18	0.667475	0.951407	2.33	2.25	1.58	2	2	1		1		1	1
XP_047962930.1	protein NCA1 [Salvia hispanica]	1	1	1	1.96	100	6.64	1e-17	1.01188e-16		114.06		3		1	1	1
XP_047942371.1	uncharacterized protein LOC125189165 isoform X1 [Salvia hispanica]	1	1	4	1.92	0.776	-0.37	0.404984	0.890601	3.77	2.54	3.54	3	2	1	1	1	1		1
XP_047939709.1	mitochondrial acidic protein mam33 [Salvia hispanica]	1	1	2	1.91	0.802	-0.32	0.463787	0.892167	32.08	40.04	10.29	3	2	1	1	1		1	1
XP_047959153.1	COP9 signalosome complex subunit 8-like [Salvia hispanica]	1	1	6	1.89	1.495	0.58	0.240028	0.725765	19.52	10.55	13.91	3	3	1	1	1	1	1	1
XP_047960162.1	protein ROOT HAIR DEFECTIVE 3-like [Salvia hispanica]	1	1	2	1.89	100	6.64	1e-17	1.01188e-16		21.28		3		1	1	1
XP_047969622.1	YTH domain-containing protein ECT4-like [Salvia hispanica]	1	1	1	1.88	100	6.64	1e-17	1.01188e-16		21.4		3		1	1	1
XP_047947271.1	WD-40 repeat-containing protein MSI4-like [Salvia hispanica]	1	1	1	1.88	100	6.64	1e-17	1.01188e-16		27.54		2		1		1
XP_047954933.1	protein transport protein Sec24-like At3g07100 isoform X1 [Salvia hispanica]	2	2	2	1.87	1.245	0.32	0.538822	0.918883	21.46	50.13	10.07	3	3	2	2	1	1	1	1
XP_047957614.1	pentatricopeptide repeat-containing protein At1g26460, mitochondrial [Salvia hispanica]	1	1	1	1.86	100	6.64	1e-17	1.01188e-16		18.77		2		1	1
XP_047948734.1	thiosulfate/3-mercaptopyruvate sulfurtransferase 2-like isoform X1 [Salvia hispanica]	2	2	5	1.85	1.985	0.99	0.0410857	0.24132	51.88	16.52	24.19	3	3	2	2	2	1	1	1
XP_047971439.1	protein fluG [Salvia hispanica]	1	1	1	1.85	1.277	0.35	0.49013	0.893928	7.84	7.75	5.35	2	2	1	1			1	1
XP_047948456.1	transmembrane 9 superfamily member 8-like [Salvia hispanica]	1	1	4	1.85	1.811	0.86	0.0780972	0.375712	35.67	40.46	34.8	3	2	1	1	1	1	1
XP_047941212.1	insulin-degrading enzyme-like 1, peroxisomal [Salvia hispanica]	1	1	1	1.84	0.853	-0.23	0.586227	0.936131	3.82	1.51	16.77	3	3	1	1	1	1	1	1
XP_047951801.1	stress-response A/B barrel domain-containing protein UP3-like [Salvia hispanica]	1	1	1	1.84	0.23	-2.12	5.08184e-06	4.83129e-05	43.87	35.82	17.38	3	3	1	1	1	1	1	1
XP_047982099.1	LOW QUALITY PROTEIN: xanthine dehydrogenase 1-like [Salvia hispanica]	2	2	2	1.83	1.002	0	0.959971	0.99434	37.25	1.68	25.51	3	3	2	2	2	2	2	2
XP_047951154.1	serine/threonine-protein phosphatase 5-like [Salvia hispanica]	1	1	1	1.83	100	6.64	1e-17	1.01188e-16		13.26		3		1	1	1
XP_047971898.1	protein EXORDIUM-like 2 [Salvia hispanica]	2	2	2	1.82	1.108	0.15	0.798196	0.972296	27.36	3.01	8.75	3	3	2	2	2	2	1	2
XP_047963350.1	uncharacterized protein LOC125207889 [Salvia hispanica]	2	2	2	1.8	1.239	0.31	0.550217	0.918883	18.69	17.12	32.69	3	3	2	2	2	1	2	2
XP_047966986.1	small ubiquitin-related modifier 2-like [Salvia hispanica]	1	1	2	1.79	100	6.64	1e-17	1.01188e-16		16.19		3		1	1	1
XP_047944023.1	V-type proton ATPase subunit E-like [Salvia hispanica]	1	1	1	1.79	0.882	-0.18	0.658503	0.948984	24.99	17.94	4.89	3	3	1	1	1	1	1	1
XP_047975884.1	presequence protease 1, chloroplastic/mitochondrial [Salvia hispanica]	1	1	1	1.77	0.898	-0.16	0.698104	0.9606	21.52	17.1	14.64	3	2	1	1	1	1	1
XP_047945254.1	LL-diaminopimelate aminotransferase, chloroplastic-like [Salvia hispanica]	1	1	2	1.77	0.854	-0.23	0.588625	0.938495	48.15	23.29	18.17	3	3	1	1	1	1	1	1
XP_047967770.1	proteasome assembly chaperone 2 [Salvia hispanica]	1	1	2	1.75	100	6.64	1e-17	1.01188e-16		16.5		3		1	1	1
XP_047977694.1	peptidyl-prolyl cis-trans isomerase CYP22 [Salvia hispanica]	1	1	2	1.74	1.609	0.69	0.161832	0.589633	17.51	9.56	14.6	3	3	1	1	1	1	1	1
XP_047971367.1	protein arginine N-methyltransferase 1.5 isoform X1 [Salvia hispanica]	1	1	1	1.74	0.981	-0.03	0.908247	0.982914	9.1	10.95	4.21	3	2	1	1	1	1		1
XP_047942464.1	methionine S-methyltransferase-like isoform X1 [Salvia hispanica]	1	1	1	1.74	100	6.64	1e-17	1.01188e-16		6.18		2		1		1
XP_047957674.1	coatomer subunit epsilon-1-like [Salvia hispanica]	2	2	6	1.72	1.403	0.49	0.32738	0.835657	18.94	8.57	7.77	3	3	2	2	2	2	2	2
XP_047943592.1	sucrose-phosphatase 1-like [Salvia hispanica]	2	2	2	1.72	1.427	0.51	0.301961	0.814149	20.8	19.36	0.51	3	2	1	1	1		1	1
XP_047972087.1	molybdopterin biosynthesis protein CNX1 [Salvia hispanica]	1	1	2	1.7	100	6.64	1e-17	1.01188e-16		8.98		3		1	1	1
XP_047961189.1	protein MODIFIER OF SNC1 11-like isoform X1 [Salvia hispanica]	1	1	3	1.69	100	6.64	1e-17	1.01188e-16		2.39		2			1	1
XP_047954915.1	NAP1-related protein 2-like [Salvia hispanica]	1	1	1	1.68	100	6.64	1e-17	1.01188e-16		11.25		2		1	1
XP_047940360.1	ABC transporter F family member 1-like [Salvia hispanica]	2	2	2	1.66	1.349	0.43	0.389808	0.890601	19.84	17.68	10.47	3	3	2	2	2	1	1	1
XP_047961795.1	peroxiredoxin-2E-2, chloroplastic-like [Salvia hispanica]	1	1	3	1.66	1.453	0.54	0.277372	0.78406	12.18	4.92	10.14	3	3	1	1	1	1	1	1
XP_047938306.1	cytosolic Fe-S cluster assembly factor NBP35-like [Salvia hispanica]	1	1	1	1.66	1.459	0.54	0.272019	0.778024	16.6	7.67	14.2	3	3	1	1	1	1	1	1
XP_047943633.1	translation initiation factor eIF-2B subunit gamma [Salvia hispanica]	1	1	6	1.65	0.906	-0.14	0.718949	0.9606	11.77	9.14	2.16	3	3	1	1	1	1	1	1
XP_047964220.1	uncharacterized protein LOC125208611 [Salvia hispanica]	1	1	2	1.65	100	6.64	1e-17	1.01188e-16		28.68		3		1	1	1
XP_047959712.1	villin-3 isoform X1 [Salvia hispanica]	1	1	3	1.65	5.962	2.58	6.27341e-08	6.13533e-07	141.79	83.69	78.82	3	3	1	1	1	1	1	1
XP_047937788.1	uncharacterized protein LOC125185308 [Salvia hispanica]	2	2	2	1.65	2.357	1.24	0.0102109	0.0705104	43.88	28.57	32.23	3	3	1	1	1	1	1	1
XP_047943720.1	calcineurin subunit B-like [Salvia hispanica]	1	1	1	1.64	1.508	0.59	0.229921	0.712114	38.42	55.06	25.97	3	3	1	1	1	1	1	1
XP_047952709.1	carbamoyl-phosphate synthase small chain, chloroplastic-like [Salvia hispanica]	1	1	1	1.63	0.724	-0.47	0.294211	0.810467	30.78	10.84	24.04	3	3	1	1	1	1	1	1
XP_047974072.1	uncharacterized protein LOC125216413 [Salvia hispanica]	1	1	2	1.63	100	6.64	1e-17	1.01188e-16		2.02		2			1	1
XP_047955897.1	multiprotein-bridging factor 1b-like [Salvia hispanica]	1	1	1	1.63	100	6.64	1e-17	1.01188e-16		43.13		3		1	1	1
[truncated: 62 more rows]

## Sheet: p<0.05
Accession	Description	Peptides	Unique Peptides	PSMs	Score Sequest	Ratio: WN/MN	Ratio (log2): WN/MN	P-Value: WN/MN	Adj. P-Value: WN/MN	Variability [%]: WN/MN	CV [%]: WN	CV [%]: MN	Count: WN	Count: MN	Count: WN 1	Count: WN 2	Count: WN 3	Count: MN 1	Count: MN 2	Count: MN 3
[truncated: 191 more rows]
