# Supplementary material for: Shotgun proteomics profiling of chia seeds (Salvia hispanica L.) reveals genotypic differential responses to viability loss
Source: Front Plant Sci. 2024 Aug 15;15:1441234. doi: 10.3389/fpls.2024.1441234 (PMC11358080; doi:10.3389/fpls.2024.1441234)
Supplement: Supplementary Table 3 — Protein identification and quantification comparing seed proteins of MN genotype aged (AA) and non-aged (T0). [file Table3.xlsx]

## Sheet: Identified
Accession	Description	Peptides	Unique Peptides	PSMs	Score Sequest	Ratio: AA/To	Ratio (log2): AA/To	P-Value: AA/To	Adj. P-Value: AA/To	Variability [%]: AA/To	CV [%]: AA	CV [%]: To	Count: AA	Count: To	Count: AA 1	Count: AA 2	Count: AA 3	Count: To 1	Count: To 2	Count: To 3
XP_047950871.1	cocosin 1-like [Salvia hispanica]	42	42	2539	5865.8	1.633	0.71	0.123104	0.472166	28.38	6.53	4	3	3	49	49	49	50	50	50
XP_047952105.1	11S globulin seed storage protein Ana o 2.0101-like [Salvia hispanica]	37	32	2316	4683.42	1.596	0.67	0.145599	0.521412	33.51	9.08	6.45	3	3	38	38	37	37	38	37
XP_047974399.1	11S globulin seed storage protein 2-like [Salvia hispanica]	29	26	2353	4605.07	1.364	0.45	0.390898	0.820164	35.51	8.45	6.18	3	3	47	46	47	45	47	47
XP_047958388.1	11S globulin-like [Salvia hispanica]	46	45	1896	4598.04	1.623	0.7	0.12872	0.486434	33.18	9.41	5.05	3	3	50	52	53	49	50	51
XP_047976489.1	11S globulin seed storage protein 2-like [Salvia hispanica]	34	31	1620	3760.6	1.588	0.67	0.151171	0.536682	26.82	7.79	5.76	3	3	51	50	51	49	50	50
XP_047960314.1	vicilin Cor a 11.0101 [Salvia hispanica]	39	39	1105	2668.34	1.639	0.71	0.119413	0.463203	30.65	9.96	6.55	3	3	42	44	44	43	43	43
XP_047954700.1	11S globulin seed storage protein Jug r 4-like [Salvia hispanica]	32	28	985	2340.23	1.613	0.69	0.135027	0.502829	29.23	7.43	4.67	3	3	26	25	24	25	26	26
XP_047958387.1	11S globulin-like [Salvia hispanica]	37	37	809	1837.26	1.515	0.6	0.208414	0.629739	42.23	9.66	7.08	3	3	40	40	40	39	39	39
XP_047965477.1	2S sulfur-rich seed storage protein 1-like [Salvia hispanica]	7	4	564	1414.76	1.237	0.31	0.625499	0.918347	18.87	10.29	5.1	3	3	4	4	4	4	4	4
XP_047969551.1	2S seed storage protein-like [Salvia hispanica]	5	2	567	1409.4	1.339	0.42	0.430642	0.838404	13.73	11.79	7.87	3	3	2	2	2	2	2	2
XP_047983673.1	vicilin-like seed storage protein At2g28490 [Salvia hispanica]	22	22	500	1316.66	1.511	0.6	0.211827	0.632707	27.79	7.81	2.64	3	3	25	25	25	25	25	25
XP_047944240.1	LOW QUALITY PROTEIN: 13S globulin seed storage protein 1-like [Salvia hispanica]	7	2	587	1226.39	1.642	0.72	0.117858	0.458698	10.85	19.56	9.91	3	3	2	1	2	1	1	1
XP_047948475.1	embryonic protein DC-8 isoform X1 [Salvia hispanica]	46	46	373	1019.58	0.808	-0.31	0.259556	0.694836	27.35	8.85	10.31	3	3	45	44	44	48	48	48
XP_047969797.1	luminal-binding protein 4 [Salvia hispanica]	32	18	356	810.91	1.198	0.26	0.71539	0.949223	43.85	8.07	2.51	3	3	19	19	19	19	18	19
XP_047974299.1	vicilin-like seed storage protein At2g18540 [Salvia hispanica]	20	20	304	759.96	1.504	0.59	0.218491	0.644081	42.62	2.41	4.83	3	3	22	22	22	22	22	22
XP_047955639.1	11S globulin seed storage protein Jug r 4-like [Salvia hispanica]	21	18	285	727.37	1.586	0.67	0.152267	0.537102	25.33	12.04	2.13	3	3	18	18	18	18	18	18
XP_047961271.1	late embryogenesis abundant protein D-34-like [Salvia hispanica]	16	16	213	712.31	1.546	0.63	0.182143	0.588404	27.09	3.14	10.05	3	3	18	18	17	17	18	18
XP_047963324.1	heat shock cognate 70 kDa protein 2-like [Salvia hispanica]	24	2	264	692.26	1.038	0.05	0.996387	0.99911	12.38	5.63	6.74	3	3	1	1	1	1	1	1
XP_047963313.1	heat shock cognate 70 kDa protein 2 [Salvia hispanica]	24	1	263	692.26
XP_047969400.1	heat shock cognate 70 kDa protein-like [Salvia hispanica]	30	14	280	691.02	1.005	0.01	0.76401	0.963932	40.11	3.04	4.05	3	3	16	16	16	16	16	16
XP_047971175.1	heat shock cognate 70 kDa protein 2-like [Salvia hispanica]	25	9	243	639.64	1.09	0.12	0.995159	0.999054	21.19	3.28	1.12	3	3	8	8	8	10	10	10
XP_047955412.1	embryonic protein DC-8 [Salvia hispanica]	26	26	212	617.03	0.877	-0.19	0.412137	0.824622	44.21	19.62	17.06	3	3	23	23	21	26	27	27
XP_047960252.1	NADPH-dependent aldehyde reductase 1, chloroplastic-like [Salvia hispanica]	16	16	308	584.57	1.218	0.28	0.668711	0.930932	38.3	1.65	2.87	3	3	19	20	20	19	19	19
XP_047964294.1	protein disulfide-isomerase-like [Salvia hispanica]	31	31	223	571.81	1.046	0.07	0.882172	0.984571	29.98	4.46	3.87	3	3	32	32	31	32	32	32
AVW82634.1	glyceraldehyde-3-phosphate-dehydrogenase [Salvia hispanica]	19	7	238	569.79	1.195	0.26	0.722505	0.94985	34.28	8.05	3.96	3	3	7	8	8	7	7	7
XP_047980384.1	bifunctional enolase 2/transcriptional activator [Salvia hispanica]	18	4	221	563.06	0.964	-0.05	0.644924	0.923115	25.45	9.4	2.83	3	3	4	4	4	4	4	4
XP_047954951.1	aspartic proteinase-like isoform X1 [Salvia hispanica]	19	12	250	557.74	1.175	0.23	0.770247	0.963932	19.22	11.25	3.82	3	3	12	12	12	13	13	13
XP_047981438.1	enolase [Salvia hispanica]	16	2	217	550.39	0.844	-0.25	0.334047	0.780711	18.86	3.87	3.4	3	3	2	1	2	2	2	2
XP_047972310.1	low-temperature-induced 65 kDa protein-like isoform X1 [Salvia hispanica]	32	32	207	536.51	0.749	-0.42	0.156139	0.544892	27.26	13.35	11	3	3	31	31	30	33	33	33
XP_047942127.1	aspartic proteinase-like [Salvia hispanica]	20	13	245	531.4	1.2	0.26	0.709561	0.947274	23.27	7.85	3.97	3	3	12	12	12	13	14	14
XP_047941308.1	succinate-semialdehyde dehydrogenase, mitochondrial isoform X2 [Salvia hispanica]	27	27	211	519.39	1.161	0.22	0.80489	0.970978	26.95	3.52	2.44	3	3	30	31	31	31	31	31
XP_047966170.1	oil body-associated protein 2C [Salvia hispanica]	15	15	230	515.57	1.258	0.33	0.581515	0.903522	27.39	3.16	6.18	3	3	23	23	23	23	22	23
XP_047963012.1	glyceraldehyde-3-phosphate dehydrogenase, cytosolic-like [Salvia hispanica]	19	2	210	500.86	1.842	0.88	0.0454294	0.239643	50.26	24.09	14.95	3	3	2	2	2	2	2	2
XP_047940916.1	ATP synthase subunit beta, mitochondrial [Salvia hispanica]	21	21	232	498.79	1.426	0.51	0.304096	0.744055	25.66	2.33	2.97	3	3	21	21	21	22	22	21
XP_047973366.1	glyceraldehyde-3-phosphate dehydrogenase, cytosolic [Salvia hispanica]	19	1	213	494.87	1.74	0.8	0.0687913	0.32302	14.48	14.81	6.34	3	3	1	1	1	1	1	1
XP_047960080.1	11-beta-hydroxysteroid dehydrogenase A-like [Salvia hispanica]	18	15	181	487.33	0.92	-0.12	0.524139	0.870936	32.89	13.24	1.25	3	3	17	17	17	18	18	18
XP_047970570.1	chaperone protein ClpB1 [Salvia hispanica]	30	29	177	476.48	1.138	0.19	0.863152	0.980724	28.74	3.13	0.67	3	3	27	27	27	30	30	31
XP_047973018.1	vicilin-like seed storage protein At2g18540 [Salvia hispanica]	25	25	183	471.8	1.554	0.64	0.175975	0.578686	38.83	5.21	9.15	3	3	27	27	27	27	27	27
XP_047969141.1	luminal-binding protein 5-like [Salvia hispanica]	20	6	200	450.42	1.568	0.65	0.164895	0.562626	21.12	7.11	1.84	3	3	4	4	4	5	5	5
XP_047980590.1	protein ADP-ribosyltransferase PARP3 isoform X1 [Salvia hispanica]	26	26	178	443.86	0.946	-0.08	0.596107	0.909216	49.71	8.47	4.53	3	3	23	25	25	24	24	24
XP_047952056.1	late embryogenesis abundant protein, group 3-like [Salvia hispanica]	20	20	158	415.93	0.444	-1.17	0.000673892	0.0054442	50.66	29.98	17.03	3	3	18	19	18	21	21	21
XP_047962252.1	glyceraldehyde-3-phosphate dehydrogenase, cytosolic-like [Salvia hispanica]	18	7	168	414.72	1.325	0.41	0.453262	0.844535	23.64	13.29	19.31	3	3	8	8	8	8	8	8
XP_047950706.1	oleosin H1-like [Salvia hispanica]	10	8	150	410.67	0.58	-0.79	0.0169469	0.111817	39.77	14.18	7.46	3	3	9	9	9	10	10	10
XP_047957557.1	aconitate hydratase, cytoplasmic-like [Salvia hispanica]	26	20	166	401.3	1.134	0.18	0.876065	0.982341	19.1	4.27	0.9	3	3	22	22	22	22	22	22
XP_047940741.1	ribonuclease TUDOR 2-like [Salvia hispanica]	32	15	157	398.27	0.982	-0.03	0.696358	0.944058	22.56	10.7	8.96	3	3	12	13	12	14	13	12
XP_047948434.1	phosphoglycerate kinase, cytosolic [Salvia hispanica]	24	8	152	391.89	0.772	-0.37	0.192067	0.607276	40.23	3.69	3.82	3	3	8	8	8	8	8	8
AVW82640.1	elongation factor 1-alpha [Salvia hispanica]	12	3	152	382.13	0.828	-0.27	0.300288	0.74375	28.62	8.99	11.46	3	3	6	6	6	6	6	6
XP_047972682.1	malate synthase-like [Salvia hispanica]	24	22	151	379.63	0.914	-0.13	0.509072	0.865523	33.11	17.67	4.42	3	3	25	25	25	26	26	26
XP_047976638.1	elongation factor 2-like [Salvia hispanica]	22	22	195	371.88	1.371	0.46	0.379095	0.80934	29.1	4.88	2.24	3	3	21	21	22	22	23	23
XP_047975888.1	late embryogenesis abundant protein D-34-like [Salvia hispanica]	12	12	118	354.22	1.297	0.38	0.504287	0.86341	17.68	8.36	7.68	3	3	13	13	13	13	14	14
XP_047982468.1	chaperonin CPN60-2, mitochondrial [Salvia hispanica]	26	25	143	350.1	1.029	0.04	0.832253	0.972359	25.34	4.78	2.11	3	3	25	25	25	24	23	24
XP_047960712.1	fructose-bisphosphate aldolase 1, cytoplasmic [Salvia hispanica]	16	7	119	348.83	1.164	0.22	0.797244	0.965629	35.68	2.89	3.58	3	3	7	7	7	7	7	7
XP_047950036.1	leucine aminopeptidase 2, chloroplastic-like [Salvia hispanica]	20	9	115	332.31	1.084	0.12	0.989379	0.997919	24.61	4.32	1.62	3	3	7	7	7	8	8	8
XP_047946193.1	1-Cys peroxiredoxin PER1 [Salvia hispanica]	14	14	122	330.74	0.898	-0.16	0.465267	0.852436	28.47	5.44	5.01	3	3	15	15	14	15	15	15
XP_047979925.1	alcohol dehydrogenase 1 [Salvia hispanica]	16	13	138	328.02	1.013	0.02	0.785883	0.963932	29.43	10.27	1.33	3	3	14	16	16	17	16	16
XP_047944149.1	leucine aminopeptidase 2, chloroplastic-like [Salvia hispanica]	20	9	115	316.21	1.009	0.01	0.774033	0.963932	21.7	5.02	1.9	3	3	7	7	7	7	7	7
XP_047979886.1	fructose-bisphosphate aldolase 6, cytosolic-like [Salvia hispanica]	15	6	109	314.42	1.091	0.13	0.991199	0.998008	30.68	5.86	2.27	3	3	6	6	6	6	6	6
XP_047939042.1	aconitate hydratase, cytoplasmic [Salvia hispanica]	23	4	135	302.44	1.246	0.32	0.605755	0.910375	23	3.15	5.99	3	3	3	3	3	4	4	4
XP_047983162.1	cell division control protein 48 homolog E-like [Salvia hispanica]	25	2	128	299.83	1.817	0.86	0.0470203	0.245511	55.04	7.65	12.63	3	3	3	3	3	3	3	3
XP_047944677.1	phosphoglycerate kinase, cytosolic-like [Salvia hispanica]	21	5	118	291.3	0.91	-0.14	0.496911	0.86341	21.99	11.27	8.21	3	3	5	5	5	5	5	5
XP_047969008.1	5-methyltetrahydropteroyltriglutamate--homocysteine methyltransferase-like [Salvia hispanica]	20	6	131	283.4	1.143	0.19	0.851146	0.977127	25.11	2.82	7.5	3	3	6	6	6	6	6	6
XP_047967143.1	oil body-associated protein 1A-like [Salvia hispanica]	9	9	117	281.45	1.217	0.28	0.670655	0.931113	24.49	3.23	2.71	3	3	12	12	11	12	12	12
AVW82643.1	actin [Salvia hispanica]	15	1	128	276.21	0.545	-0.88	0.0086116	0.0603106	7.27	16.74	4.08	3	3	1	1	1	1	1	1
XP_047969592.1	heat shock cognate protein 80-like [Salvia hispanica]	24	2	117	275.63	0.647	-0.63	0.0481953	0.250372	20.01	10.36	7.24	3	3	1	1	1	3	3	2
XP_047969359.1	cell division cycle protein 48 homolog [Salvia hispanica]	25	1	118	274.98	1.347	0.43	0.417776	0.827486	8.75	4.83	13.13	3	3	1	1	1	1	1	1
XP_047947557.1	aconitate hydratase, cytoplasmic-like [Salvia hispanica]	20	1	119	270.9	0.01	-6.64	1e-17	8.9607e-17			10.97		3				1	1	1
XP_047941197.1	tripeptidyl-peptidase 2 isoform X1 [Salvia hispanica]	23	23	107	270.75	1.333	0.41	0.44078	0.843736	44.62	4.2	9.93	3	3	23	21	23	22	23	22
XP_047945663.1	heat shock cognate protein 80-like [Salvia hispanica]	25	3	117	267.55	0.801	-0.32	0.245782	0.676974	35.22	18.43	47.24	3	3	2	2	2	3	2	3
XP_047947757.1	heat shock 70 kDa protein, mitochondrial-like [Salvia hispanica]	26	7	106	265.54	1.134	0.18	0.875026	0.982341	34.33	6.56	10.46	3	3	6	5	6	7	7	7
XP_047980205.1	endoplasmin homolog isoform X1 [Salvia hispanica]	30	29	134	264.43	0.928	-0.11	0.546111	0.882306	27.6	5.77	1.52	3	3	23	23	21	28	27	27
XP_047961170.1	protein disulfide-isomerase-like [Salvia hispanica]	20	19	107	264	1.007	0.01	0.768903	0.963932	27.92	3.7	1.19	3	3	16	16	16	18	18	18
XP_047938623.1	elongation factor 1-alpha-like [Salvia hispanica]	12	4	105	263.52	1.156	0.21	0.817827	0.972354	34.54	2.69	6.6	3	3	5	5	5	6	5	6
XP_047977317.1	5-methyltetrahydropteroyltriglutamate--homocysteine methyltransferase [Salvia hispanica]	21	7	120	261.43	0.962	-0.06	0.64001	0.919182	24.22	6.13	8.62	3	3	6	6	6	7	7	7
XP_047976803.1	catalase [Salvia hispanica]	19	6	122	259.76	1.082	0.11	0.982638	0.997919	25.66	3.48	5.74	3	3	6	6	6	6	6	6
XP_047942176.1	actin-7 [Salvia hispanica]	15	1	119	259.01	0.557	-0.84	0.0111061	0.0747203	12.66	5	12.95	3	3	1	1	1	1	1	1
XP_047941315.1	cell division cycle protein 48 homolog [Salvia hispanica]	24	1	110	255.49	1.278	0.35	0.556466	0.890953	15.15	11.33	4.82	3	3	1	1	1	1	1	1
XP_047958073.1	glyoxysomal fatty acid beta-oxidation multifunctional protein MFP-a [Salvia hispanica]	20	20	134	253.66	1.036	0.05	0.851661	0.977127	37.48	5.33	5.9	3	3	19	19	19	20	20	20
XP_047968707.1	2S sulfur-rich seed storage protein 1-like [Salvia hispanica]	4	4	116	249.16	1.567	0.65	0.165729	0.56304	30.41	4.02	1.58	3	3	9	9	9	9	9	9
XP_047969531.1	malate dehydrogenase, mitochondrial [Salvia hispanica]	9	4	80	246.06	0.974	-0.04	0.674877	0.933186	27.15	6.13	9.59	3	3	4	4	4	3	3	3
XP_047954783.1	malate dehydrogenase 1, mitochondrial-like [Salvia hispanica]	9	4	80	238.94	1.159	0.21	0.80952	0.972354	60.59	0.89	2.98	3	3	3	3	3	3	3	3
XP_047960821.1	cell division control protein 48 homolog E [Salvia hispanica]	19	1	93	238.89	0.01	-6.64	1e-17	8.9607e-17			6.08		3				1	1	1
XP_047966862.1	11-beta-hydroxysteroid dehydrogenase A-like [Salvia hispanica]	13	10	110	238.57	0.88	-0.18	0.420186	0.828347	28.27	9.52	5.02	3	3	13	13	13	13	13	13
XP_047971386.1	phosphoglucomutase, cytoplasmic [Salvia hispanica]	20	9	102	235.68	0.836	-0.26	0.316286	0.760865	26.79	2.51	4.95	3	3	6	6	5	9	9	9
XP_047951894.1	ribonuclease TUDOR 1 [Salvia hispanica]	23	6	104	232.84	0.87	-0.2	0.485169	0.86341	29.53	26.43	7.75	3	3	2	3	2	6	6	6
XP_047949819.1	3-ketoacyl-CoA thiolase 2, peroxisomal [Salvia hispanica]	11	7	83	232.44	0.861	-0.22	0.373762	0.807068	29.48	2.6	7.49	3	3	7	6	7	7	7	7
XP_047962809.1	eukaryotic initiation factor 4A-10-like isoform X2 [Salvia hispanica]	15	4	111	230.63	0.794	-0.33	0.230878	0.660755	20.1	10.49	7.47	3	3	4	4	4	4	4	4
XP_047970043.1	UDP-glucose 4-epimerase GEPI48-like isoform X1 [Salvia hispanica]	11	4	81	230.08	0.993	-0.01	0.729313	0.95261	28.08	4.6	8.31	3	3	4	4	4	4	4	4
XP_047965780.1	phosphoenolpyruvate carboxylase-like [Salvia hispanica]	24	2	94	227.51	1.903	0.93	0.0709824	0.328963	20.74	20.48	6.39	2	2	1		1		1	1
XP_047943997.1	eukaryotic initiation factor 4A-2-like [Salvia hispanica]	16	2	111	226.46	0.877	-0.19	0.413149	0.825493	25.52	4.17	18.49	3	3	2	2	2	2	2	2
XP_047970064.1	eukaryotic initiation factor 4A-14 [Salvia hispanica]	16	2	112	221.63	1.049	0.07	0.994008	0.999054	13.5	20.98	5.54	3	3	1	1	1	2	2	2
XP_047959447.1	phosphoenolpyruvate carboxylase [Salvia hispanica]	23	2	93	220.23	1.884	0.91	0.0634743	0.305033	4.54	2.86	19.03	3	3	1	1	1	2	2	2
XP_047980552.1	heat shock 70 kDa protein, mitochondrial [Salvia hispanica]	21	2	84	219.89	1.431	0.52	0.297535	0.74375	10.57	18.62	22.1	3	3	2	2	1	2	1	2
XP_047940305.1	malate dehydrogenase [Salvia hispanica]	9	9	100	219.44	1.291	0.37	0.515012	0.865523	45.68	3.53	0.72	3	3	11	11	11	11	11	11
XP_047945695.1	3-ketoacyl-CoA thiolase 2, peroxisomal-like [Salvia hispanica]	11	7	82	217.15	0.893	-0.16	0.453767	0.844535	30.22	4.14	1.16	3	3	7	7	7	7	7	7
XP_047954332.1	17.3 kDa class I heat shock protein-like [Salvia hispanica]	10	3	92	213.63	1.93	0.95	0.0294017	0.174371	21.46	6.45	9.71	3	3	3	3	3	3	3	3
XP_047945225.1	glyceraldehyde-3-phosphate dehydrogenase, cytosolic [Salvia hispanica]	6	1	82	211.02	1.051	0.07	0.982061	0.997919	14.27	6.05	13.71	2	3	1	1		1	1	1
XP_047955159.1	catalase-like isoform X1 [Salvia hispanica]	13	1	99	209.65	1.154	0.21	0.758343	0.963932	6.76	5.15	3.1	3	3	1	1	1	1	1	1
XP_047949123.1	ATP synthase subunit alpha, mitochondrial [Salvia hispanica]	12	12	70	205.79	1.399	0.48	0.338896	0.783125	19.93	3.99	1.43	3	3	12	12	12	12	12	12
XP_047939461.1	nascent polypeptide-associated complex subunit alpha-like protein [Salvia hispanica]	9	5	71	203.11	0.61	-0.71	0.0281749	0.168556	53.03	20.77	6.92	3	3	6	6	6	6	6	6
XP_047944309.1	em-like protein GEA6 [Salvia hispanica]	10	10	77	200.6	0.635	-0.66	0.0407899	0.225609	41.82	52.51	7.68	3	3	8	8	8	11	11	11
XP_047968141.1	elongation factor 1-alpha [Salvia hispanica]	10	1	81	200.04	1.045	0.06	0.975837	0.997919	4.19	9.53	1.72	3	3	1	1	1	1	1	1
XP_047975174.1	2S seed storage albumin protein-like [Salvia hispanica]	7	7	95	198.97	1.403	0.49	0.333412	0.780711	28.05	8.11	12.25	3	3	7	7	7	7	7	7
XP_047947174.1	probable mitochondrial-processing peptidase subunit beta, mitochondrial [Salvia hispanica]	19	19	78	197.86	1.274	0.35	0.549129	0.883083	21.25	5.4	4.57	3	3	18	18	18	18	18	18
XP_047982005.1	MDIS1-interacting receptor like kinase 2-like [Salvia hispanica]	12	12	82	194.55	1.382	0.47	0.363699	0.804613	25.28	14.79	3.7	3	3	12	12	12	12	12	12
XP_047970105.1	2,3-bisphosphoglycerate-independent phosphoglycerate mutase [Salvia hispanica]	17	9	84	191.26	1.132	0.18	0.879578	0.984571	20.67	10.65	0.32	3	3	8	9	9	9	9	9
XP_047945856.1	stromal 70 kDa heat shock-related protein, chloroplastic [Salvia hispanica]	14	4	76	189.65	1.354	0.44	0.405685	0.820888	15.49	8.18	3.87	3	3	3	3	3	3	3	3
XP_047971261.1	probable serine protease EDA2 [Salvia hispanica]	13	13	68	187.21	1.394	0.48	0.347047	0.7948	37.36	1.13	5.69	3	3	12	12	12	12	12	12
XP_047946425.1	heat shock cognate protein 80 [Salvia hispanica]	18	3	82	184.99	0.997	0	0.871183	0.982341	21.2	13.67	44.56	3	3	1	1	1	2	1	2
XP_047960657.1	dihydrolipoyl dehydrogenase 2, chloroplastic-like [Salvia hispanica]	14	14	78	183.7	1.234	0.3	0.632011	0.918347	25.66	6.14	0.94	3	3	12	12	12	14	14	14
XP_047940898.1	peptidyl-prolyl cis-trans isomerase [Salvia hispanica]	5	5	69	183.47	0.377	-1.41	5.67514e-05	0.00047727	42.35	10.26	7.55	3	3	7	7	7	7	7	7
XP_047954636.1	triosephosphate isomerase, cytosolic [Salvia hispanica]	10	9	81	183.18	1.159	0.21	0.809336	0.972354	30.08	7.06	2.32	3	3	9	8	8	9	9	9
XP_047954553.1	oleosin H1-like [Salvia hispanica]	8	6	69	182.28	0.564	-0.83	0.0125809	0.0838182	41.02	23.51	5.97	3	3	7	8	7	7	8	8
XP_047958614.1	elongation factor 1-gamma-like [Salvia hispanica]	13	4	71	181.81	0.755	-0.41	0.16474	0.562626	19.7	4.86	3.12	3	3	4	4	4	5	5	5
XP_047972213.1	UTP--glucose-1-phosphate uridylyltransferase-like [Salvia hispanica]	15	4	77	180.88	0.731	-0.45	0.131041	0.492485	64	2.82	2.98	3	3	2	2	2	3	3	3
XP_047954726.1	UTP--glucose-1-phosphate uridylyltransferase isoform X1 [Salvia hispanica]	16	5	75	179.12	0.861	-0.22	0.37347	0.807068	48.41	4.64	6.81	3	3	3	3	3	5	5	5
XP_047962412.1	probable UDP-arabinopyranose mutase 2 [Salvia hispanica]	11	7	88	179.09	1.062	0.09	0.928004	0.991298	32.69	4.61	0.4	3	3	8	8	8	8	8	8
XP_047959510.1	dihydrolipoyl dehydrogenase, mitochondrial-like [Salvia hispanica]	15	5	70	178.78	1.185	0.24	0.745948	0.960188	27.56	4.77	30.35	3	3	4	4	3	3	4	4
XP_047983947.1	2S seed storage albumin protein-like [Salvia hispanica]	5	5	70	176.75	2.241	1.16	0.00606172	0.0434918	40.55	3.28	3.1	3	3	5	5	5	5	5	5
XP_047975342.1	catalase-like [Salvia hispanica]	11	8	80	172.8	1.086	0.12	0.996007	0.99911	39.8	18.01	6.05	3	3	9	9	9	9	9	9
XP_047944392.1	mitochondrial outer membrane protein porin of 34 kDa-like [Salvia hispanica]	8	7	60	170.9	1.026	0.04	0.824379	0.972359	26.23	5.11	3.45	3	3	7	6	7	7	7	7
XP_047963416.1	2S seed storage albumin protein-like [Salvia hispanica]	4	4	74	169.69	1.791	0.84	0.0581934	0.286553	43.57	12.19	11.78	3	3	6	6	6	6	6	5
XP_047971596.1	benzaldehyde dehydrogenase, mitochondrial-like [Salvia hispanica]	14	12	68	169.63	0.942	-0.09	0.583415	0.903522	37.5	24.41	7.67	3	3	11	8	11	10	10	10
XP_047970766.1	UDP-glucose 4-epimerase GEPI48-like [Salvia hispanica]	10	3	63	165.16	0.65	-0.62	0.0507294	0.262208	24.11	52.88	4.19	3	3	1	3	3	3	3	3
XP_047955602.1	nucleoside diphosphate kinase 1 isoform X1 [Salvia hispanica]	7	3	58	163.74	1.123	0.17	0.903849	0.989195	29.9	2.52	12.19	3	3	3	3	3	3	3	3
XP_047980885.1	alcohol dehydrogenase 3 [Salvia hispanica]	11	8	67	163.58	1.074	0.1	0.96153	0.994876	47.94	11.32	3.59	3	3	7	7	6	6	7	7
XP_047965712.1	malate dehydrogenase, glyoxysomal [Salvia hispanica]	12	12	68	160.14	0.818	-0.29	0.277908	0.728509	47.21	8.18	3.31	3	3	11	11	11	11	11	11
XP_047947562.1	isocitrate lyase [Salvia hispanica]	14	14	59	159.36	0.953	-0.07	0.615797	0.916328	37.35	19.6	8.84	3	3	10	11	11	13	13	13
AVW82638.1	beta-tubulin [Salvia hispanica]	13	4	71	158.64	0.959	-0.06	0.631599	0.918347	31.95	2.82	6.56	3	3	4	4	4	3	3	3
XP_047958144.1	probable protein phosphatase 2C 39 isoform X1 [Salvia hispanica]	11	11	61	158.18	1.15	0.2	0.833719	0.972359	27.97	7.38	6.77	3	3	11	11	10	11	11	11
XP_047946754.1	NADP-dependent malic enzyme [Salvia hispanica]	14	13	70	158.01	1.139	0.19	0.862834	0.980724	31.25	7.66	3.21	3	3	12	12	12	12	12	13
XP_047971728.1	dihydrolipoyl dehydrogenase 1, mitochondrial [Salvia hispanica]	12	2	63	157.32	1.25	0.32	0.582104	0.903522	18.43	5.35	18.03	3	3	2	2	2	2	2	2
XP_047969839.1	14-3-3-like protein A [Salvia hispanica]	10	6	70	156.97	0.671	-0.58	0.0661273	0.315566	35.6	5.12	7.43	3	3	6	6	6	6	6	6
XP_047941778.1	guanine nucleotide-binding protein subunit beta-like protein [Salvia hispanica]	10	5	62	156.77	1.187	0.25	0.740917	0.958804	19.18	12.93	7.07	3	3	4	5	5	3	3	3
XP_047970573.1	14-3-3-like protein 16R [Salvia hispanica]	11	3	69	156.27	0.778	-0.36	0.202736	0.622776	46.98	22.57	6.21	3	3	2	2	1	3	3	3
XP_047982515.1	phosphoglucomutase, cytoplasmic-like isoform X1 [Salvia hispanica]	12	1	66	155.53	0.68	-0.56	0.201194	0.620828	10.97	20.21	4.57	3	3	1	1	1	1	1	1
XP_047940190.1	proteasome subunit alpha type-3 [Salvia hispanica]	11	11	65	152.56	1.233	0.3	0.634538	0.918347	25.79	4.1	1.13	3	3	11	11	11	11	11	11
XP_047978278.1	alpha-galactosidase 1-like isoform X2 [Salvia hispanica]	13	10	70	152.1	0.952	-0.07	0.611169	0.912119	32.03	4.44	4.69	3	3	10	11	11	11	10	11
XP_047968216.1	26S proteasome regulatory subunit S10B homolog B-like isoform X2 [Salvia hispanica]	13	12	71	148.75	1.17	0.23	0.781606	0.963932	34.23	8.97	3.86	3	3	12	12	12	12	12	12
XP_047960705.1	lactoylglutathione lyase GLX1 [Salvia hispanica]	10	9	58	147.12	1.06	0.08	0.920689	0.990871	20.45	16.31	4.36	3	3	9	9	9	9	9	9
XP_047939460.1	nascent polypeptide-associated complex subunit alpha-like protein [Salvia hispanica]	7	3	56	145.44	0.843	-0.25	0.374812	0.807527	8.9	9.24	8.77	3	3	2	2	2	4	4	4
XP_047973987.1	pistil-specific extensin-like protein [Salvia hispanica]	5	5	51	145.01	1.612	0.69	0.135264	0.502829	16.98	20.73	1.5	3	3	5	5	5	5	5	5
XP_047977099.1	11-beta-hydroxysteroid dehydrogenase B-like [Salvia hispanica]	10	1	56	143.99	0.479	-1.06	0.0183878	0.119028	42.87	27.97	21.1	3	3	1	1	1	1	1	1
XP_047977401.1	11-beta-hydroxysteroid dehydrogenase B-like [Salvia hispanica]	10	1	55	143.92	0.572	-0.81	0.0572094	0.28563	20.74	17.14	18.65	2	3	1	1		1	1	1
XP_047981450.1	elongation factor 1-gamma 2-like [Salvia hispanica]	11	2	59	143.46	0.552	-0.86	0.00997459	0.0686841	45.27	7.32	5.36	3	3	2	2	2	2	2	2
XP_047976830.1	ruBisCO large subunit-binding protein subunit beta, chloroplastic [Salvia hispanica]	13	13	60	143.37	1.1	0.14	0.967786	0.997919	33.98	8.16	4.25	3	3	11	12	12	13	13	13
XP_047980903.1	nucleoside diphosphate kinase 1-like [Salvia hispanica]	7	3	53	141.67	1.066	0.09	0.937365	0.993186	12.47	11.84	7.25	3	3	3	3	3	3	3	3
XP_047947644.1	adenosylhomocysteinase-like [Salvia hispanica]	13	5	59	141.4	1.083	0.12	0.987144	0.997919	48.93	18.75	9.2	3	3	5	4	5	5	5	5
XP_047979791.1	stromal 70 kDa heat shock-related protein, chloroplastic-like [Salvia hispanica]	13	3	57	141.4	1.25	0.32	0.589753	0.907857	23.46	28.41	16.56	3	3	2	1	2	2	2	3
XP_047946667.1	11-beta-hydroxysteroid dehydrogenase B-like isoform X1 [Salvia hispanica]	11	10	57	140.6	1.158	0.21	0.81214	0.972354	30.09	17.22	7.06	3	3	9	9	9	9	9	9
XP_047961262.1	fructose-1,6-bisphosphatase, cytosolic isoform X1 [Salvia hispanica]	14	14	62	140.2	0.864	-0.21	0.380292	0.80934	31.79	1.12	5.71	3	3	14	14	14	14	14	14
XP_047966819.1	nucleolin 1-like [Salvia hispanica]	19	13	61	140.08	0.677	-0.56	0.0715787	0.33081	44.19	11.62	9.86	3	3	7	7	6	13	13	13
XP_047954766.1	14-3-3-like protein 16R [Salvia hispanica]	10	2	62	139.78	0.732	-0.45	0.132128	0.495661	11.12	6.02	9.82	3	3	1	1	1	1	1	1
XP_047973239.1	lanC-like protein GCR2 [Salvia hispanica]	11	11	64	138.98	0.912	-0.13	0.503826	0.86341	31.24	8.62	7.37	3	3	10	11	11	11	11	11
XP_047969663.1	60S ribosomal protein L4 [Salvia hispanica]	11	2	57	136.53	0.928	-0.11	0.556284	0.890953	60.82	39.05	39.32	3	3	2	2	2	2	2	2
XP_047950377.1	26S proteasome regulatory subunit 6A homolog [Salvia hispanica]	11	10	60	136.33	0.749	-0.42	0.156857	0.54647	57.68	9.99	3.46	3	3	9	9	9	10	10	10
XP_047956924.1	40S ribosomal protein S17-like [Salvia hispanica]	10	2	62	136.31	1.203	0.27	0.701602	0.944058	25.17	6.75	17.59	3	3	2	2	2	2	2	2
XP_047947657.1	peroxygenase-like [Salvia hispanica]	10	10	56	136.12	0.805	-0.31	0.253097	0.687194	19.5	8.09	10.92	3	3	12	13	12	13	13	13
XP_047939371.1	oleosin 1-like [Salvia hispanica]	7	7	49	132.98	0.43	-1.22	0.000422635	0.00342785	35.56	18.68	8.88	3	3	6	6	6	7	6	7
XP_047960833.1	ubiquitin-40S ribosomal protein S27a [Salvia hispanica]	5	5	67	132.82	1.169	0.23	0.784437	0.963932	32.33	8.74	3.47	3	3	5	5	5	5	5	5
XP_047955364.1	UDP-arabinopyranose mutase 1-like [Salvia hispanica]	10	5	54	131.61	0.863	-0.21	0.37871	0.80934	36.41	5.54	4.86	3	3	4	4	4	5	5	5
XP_047970201.1	tubulin beta-2 chain [Salvia hispanica]	11	3	60	131.2	1.142	0.19	0.852844	0.977127	31.04	26.49	4.79	3	3	3	3	3	3	3	3
XP_047970805.1	uncharacterized protein Mb0911c [Salvia hispanica]	5	5	50	129.64	1.377	0.46	0.370454	0.807068	12.79	8.96	8.32	3	3	5	5	5	5	5	5
XP_047968488.1	glutamine synthetase cytosolic isozyme 2-like [Salvia hispanica]	9	7	49	129.2	0.995	-0.01	0.7334	0.956123	20.17	6.04	2.53	3	3	7	7	7	7	7	7
XP_047940289.1	phosphoenolpyruvate carboxylase 2 [Salvia hispanica]	14	1	49	129	1.91	0.93	0.0694	0.325134	13.75	18.84	6.27	3	2	1	1	1	1	1
XP_047961992.1	glucose-6-phosphate isomerase 1, chloroplastic [Salvia hispanica]	11	11	64	127.77	0.855	-0.23	0.361236	0.802326	23.39	7.51	2.88	3	3	11	11	12	13	13	13
XP_047971700.1	heat shock protein 83 [Salvia hispanica]	13	7	61	127.15	0.828	-0.27	0.299944	0.74375	44.62	6.34	2.56	3	3	5	6	6	7	7	7
XP_047972091.1	40S ribosomal protein S3-2 [Salvia hispanica]	14	3	67	126.7	1.064	0.09	0.933586	0.993186	9.41	4.05	3.06	3	3	2	2	2	2	2	2
XP_047970829.1	isocitrate dehydrogenase [NADP], chloroplastic [Salvia hispanica]	13	9	55	126.57	1.114	0.16	0.928013	0.991298	25.95	2.31	5.55	3	3	7	6	7	8	9	9
XP_047980573.1	calreticulin-like [Salvia hispanica]	14	2	57	126.22	0.717	-0.48	0.113192	0.446672	47.06	10.09	5.72	3	3	2	2	2	2	2	2
XP_047960766.1	26S proteasome regulatory subunit 4 homolog A-like [Salvia hispanica]	12	12	60	126.13	1.098	0.14	0.971022	0.997919	31.63	6.37	6.54	3	3	11	11	11	12	12	12
XP_047971829.1	sucrose synthase 3-like [Salvia hispanica]	16	16	66	126.05	1.088	0.12	0.99895	0.99911	27.97	7.8	5.56	3	3	15	16	16	16	16	16
XP_047975370.1	NADPH-dependent aldo-keto reductase, chloroplastic-like [Salvia hispanica]	12	8	52	126.01	0.786	-0.35	0.217495	0.644081	29.53	0.61	5.27	3	3	8	8	8	8	8	8
XP_047956888.1	60S ribosomal protein L9 [Salvia hispanica]	10	10	49	125.42	1.258	0.33	0.581683	0.903522	28.8	7.18	7.56	3	3	10	10	9	11	10	11
XP_047943528.1	triosephosphate isomerase, chloroplastic [Salvia hispanica]	8	7	45	124.92	1.008	0.01	0.772616	0.963932	18.54	1.74	0.86	3	3	7	7	7	7	7	7
XP_047980752.1	40S ribosomal protein S5-like [Salvia hispanica]	9	2	46	124.21	1.123	0.17	0.903184	0.989195	48.85	9.3	2.83	3	3	2	2	2	2	2	2
XP_047969923.1	mannose/glucose-specific lectin Cramoll-like [Salvia hispanica]	3	3	51	124.11	1.522	0.61	0.202491	0.622776	16.11	8.34	8.58	3	3	4	4	4	4	4	4
XP_047981597.1	eugenol synthase 2-like [Salvia hispanica]	11	10	54	124.1	0.609	-0.71	0.0276799	0.16608	31.38	22.42	2.85	3	3	8	9	10	10	10	10
XP_047960064.1	alanine aminotransferase 2-like [Salvia hispanica]	11	10	51	124	1.177	0.24	0.765117	0.963932	33.33	3.89	1.89	3	3	8	9	9	9	9	9
XP_047948357.1	cysteine proteinase inhibitor 6 [Salvia hispanica]	8	8	48	123.98	0.702	-0.51	0.096278	0.408968	31.19	11.54	6.36	3	3	8	8	8	8	8	8
XP_047956761.1	probable galactinol--sucrose galactosyltransferase 2 [Salvia hispanica]	10	10	47	122.66	1.224	0.29	0.653564	0.926183	25.07	9.2	3.67	3	3	10	10	10	10	10	10
XP_047947426.1	40S ribosomal protein S3-3 [Salvia hispanica]	13	2	62	121.96	0.909	-0.14	0.494508	0.86341	15.39	3.48	10.58	3	3	2	2	2	2	2	2
XP_047969569.1	phosphomannomutase/phosphoglucomutase isoform X2 [Salvia hispanica]	11	11	60	121.82	1.03	0.04	0.834365	0.972359	24.85	9.09	6.32	3	3	10	9	9	10	11	11
XP_047937976.1	40S ribosomal protein S3a [Salvia hispanica]	9	2	51	121.04	1.105	0.14	0.945855	0.993706	34.63	17.44	1.12	3	3	2	2	2	2	2	2
XP_047982034.1	pyruvate decarboxylase 2 [Salvia hispanica]	9	7	53	120.77	0.903	-0.15	0.479514	0.86341	19.47	3.16	8.34	3	3	8	8	8	7	8	8
XP_047971012.1	6-phosphogluconate dehydrogenase, decarboxylating 3, chloroplastic-like [Salvia hispanica]	13	10	57	120.55	1.258	0.33	0.581094	0.903522	17.43	6.5	4.68	3	3	10	9	10	10	10	10
XP_047972424.1	T-complex protein 1 subunit theta [Salvia hispanica]	14	3	51	120.25	1.093	0.13	0.973224	0.997919	14.03	6.62	4.64	3	3	2	2	2	3	3	3
XP_047967675.1	peroxygenase-like [Salvia hispanica]	8	8	55	120.1	0.894	-0.16	0.456839	0.844535	38.24	15.37	7.85	3	3	7	8	8	8	8	8
XP_047982417.1	histone deacetylase HDT1-like [Salvia hispanica]	8	7	44	119.95	0.991	-0.01	0.723448	0.94985	48.33	3.31	2.55	3	3	7	7	7	7	7	7
XP_047972611.1	T-complex protein 1 subunit gamma isoform X1 [Salvia hispanica]	10	10	51	119.43	0.961	-0.06	0.637078	0.919182	22.27	5.84	2.21	3	3	9	8	9	10	10	10
XP_047950438.1	guanine nucleotide-binding protein subunit beta-like protein [Salvia hispanica]	7	2	44	118.76	1.207	0.27	0.679422	0.935687	18.45	15.75	3.61	3	3	2	2	2	1	1	1
XP_047970305.1	60S ribosomal protein L4-like [Salvia hispanica]	10	1	49	118.28	1.408	0.49	0.379707	0.80934	43.67	32.02	31.76	3	3	1	1	1	1	1	1
XP_047963854.1	ATP-citrate synthase beta chain protein 2 [Salvia hispanica]	9	9	55	117.54	1.06	0.08	0.920271	0.990871	24.39	16.64	17.39	3	3	8	8	8	8	8	8
XP_047981274.1	T-complex protein 1 subunit beta [Salvia hispanica]	11	11	53	117.43	1.027	0.04	0.82614	0.972359	27.19	4.85	2.48	3	3	11	11	10	11	11	11
XP_047947606.1	adenosylhomocysteinase [Salvia hispanica]	12	4	51	117.36	1.274	0.35	0.547786	0.882306	38.8	13.44	13.92	3	3	4	4	4	4	4	4
XP_047946849.1	aldose reductase [Salvia hispanica]	9	9	52	117.12	1.009	0.01	0.775349	0.963932	25.44	2.29	3.12	3	3	8	8	8	8	9	9
XP_047952880.1	galactose mutarotase-like [Salvia hispanica]	10	10	46	116.88	1.324	0.41	0.455293	0.844535	25.63	7.84	6.81	3	3	10	10	8	10	10	10
XP_047964121.1	aldehyde dehydrogenase family 7 member B4-like [Salvia hispanica]	10	10	43	116.37	1.098	0.13	0.972642	0.997919	24.37	0.72	6.72	3	3	8	9	9	10	10	10
XP_047967559.1	class I heat shock protein-like [Salvia hispanica]	8	1	59	115.97
XP_047940998.1	peptidyl-prolyl cis-trans isomerase FKBP62-like [Salvia hispanica]	15	15	46	115.9	0.845	-0.24	0.336364	0.782773	28.68	4.97	3.82	3	3	11	11	11	15	14	15
XP_047977857.1	ERBB-3 BINDING PROTEIN 1 [Salvia hispanica]	12	6	54	115.78	1.625	0.7	0.127764	0.483712	23.94	12.32	4.77	3	3	5	4	5	5	5	5
XP_047970939.1	ruBisCO large subunit-binding protein subunit alpha [Salvia hispanica]	14	6	57	115.31	1.219	0.29	0.635504	0.918347	20.35	22.85	5	3	3	3	3	4	5	5	5
XP_047945235.1	urease accessory protein G [Salvia hispanica]	9	9	47	115.1	0.623	-0.68	0.0344673	0.199793	35.67	4.49	3.98	3	3	9	9	9	9	9	9
XP_047947777.1	prohibitin-1, mitochondrial-like [Salvia hispanica]	9	3	51	115.01	1.099	0.14	0.969777	0.997919	27.31	2.51	3.05	3	3	3	3	3	3	3	3
XP_047964464.1	60S ribosomal protein L11-like isoform X1 [Salvia hispanica]	5	5	43	115	1.064	0.09	0.933813	0.993186	23.95	1.3	1.19	3	3	6	5	6	6	6	5
XP_047961153.1	S-formylglutathione hydrolase [Salvia hispanica]	6	6	45	114.22	1.073	0.1	0.959515	0.993706	25.6	2.45	2.52	3	3	7	7	7	7	7	7
XP_047951800.1	calreticulin-like [Salvia hispanica]	14	2	51	113.81	0.623	-0.68	0.0369348	0.210528	39.38	31.42	17.24	3	3	1	2	2	2	2	2
XP_047969836.1	T-complex protein 1 subunit zeta 1-like [Salvia hispanica]	12	3	53	113.8	1.17	0.23	0.782613	0.963932	35.43	12.77	21.55	3	3	2	3	3	3	3	3
XP_047941799.1	proteasome subunit alpha type-6 [Salvia hispanica]	9	9	45	113.69	1.118	0.16	0.916244	0.990871	16.94	1.63	6.84	3	3	9	9	9	9	9	9
XP_047971448.1	alpha-glucosidase 2-like isoform X1 [Salvia hispanica]	12	12	58	113.3	1.412	0.5	0.321703	0.767598	22.69	9.04	2.41	3	3	13	13	13	13	13	13
XP_047943253.1	26.5 kDa heat shock protein, mitochondrial [Salvia hispanica]	5	5	43	113.2	1.161	0.22	0.804494	0.970978	50.26	8.01	3.44	3	3	6	6	6	6	6	6
XP_047937647.1	proteasome subunit beta type-2-A-like [Salvia hispanica]	8	8	50	112	0.945	-0.08	0.592074	0.909216	23.36	4.35	1.78	3	3	9	9	9	9	9	9
XP_047971940.1	protein HOTHEAD-like [Salvia hispanica]	8	8	46	111.73	1.203	0.27	0.701501	0.944058	21.28	17.12	5.19	3	3	7	7	7	7	7	7
XP_047952903.1	tubulin alpha chain isoform X1 [Salvia hispanica]	8	2	45	111.7	1.167	0.22	0.791117	0.964095	20.45	10.42	16.81	3	3	2	2	2	2	2	2
XP_047961108.1	40S ribosomal protein S5-like [Salvia hispanica]	9	2	40	111.6	1.127	0.17	0.787088	0.963932	19.88	17.09	19.07	3	3	1	1	1	2	2	2
XP_047970331.1	40S ribosomal protein S17-like [Salvia hispanica]	9	1	53	110.78	2.51	1.33	0.00850269	0.059843	46.56	19.77	34.33	3	3	1	1	1	1	1	1
XP_047976784.1	guanosine nucleotide diphosphate dissociation inhibitor 1 [Salvia hispanica]	12	3	54	110.69	0.862	-0.21	0.380158	0.80934	45.59	17.07	8.75	3	3	3	3	2	3	3	3
XP_047960258.1	11S globulin seed storage protein Ana o 2.0101-like [Salvia hispanica]	9	9	46	110.24	1.029	0.04	0.833139	0.972359	32.23	7.1	7.26	3	3	8	8	8	9	9	9
XP_047954537.1	phosphoenolpyruvate carboxykinase (ATP) 1-like [Salvia hispanica]	15	13	62	110.15	1.024	0.03	0.817876	0.972354	31.64	2.89	7.04	3	3	12	12	12	12	11	12
XP_047980147.1	polyadenylate-binding protein 8-like [Salvia hispanica]	11	4	47	109.82	0.958	-0.06	0.629697	0.918347	24.85	3.01	6.81	3	3	4	4	4	4	4	4
XP_047960435.1	serine--tRNA ligase [Salvia hispanica]	10	10	48	109.56	1.482	0.57	0.240647	0.669348	32.5	6.48	10.43	3	3	11	11	11	11	11	11
XP_047963175.1	60S ribosomal protein L6-like [Salvia hispanica]	10	3	43	108.14	2.247	1.17	0.00588379	0.0423633	39.64	6.13	13.56	3	3	3	3	3	3	3	3
XP_047980273.1	vacuolar-sorting receptor 3-like [Salvia hispanica]	9	8	43	107.99	1.205	0.27	0.698309	0.944058	39.93	4.7	4.81	3	3	6	6	6	7	7	7
XP_047970641.1	tubulin beta-1 chain [Salvia hispanica]	9	1	51	107.65	1.334	0.42	0.463318	0.851145	7.03	3.13	5.95	3	3	1	1	1	1	1	1
XP_047952006.1	oleosin L-like [Salvia hispanica]	4	4	41	107.39	0.52	-0.94	0.00502448	0.0366912	46.34	14.34	8.9	3	3	4	4	4	4	4	4
XP_047962639.1	serpin-ZX [Salvia hispanica]	10	10	46	107.01	1.013	0.02	0.787649	0.963932	23.22	14.48	5.29	3	3	10	10	10	10	10	10
XP_047977169.1	protein SLE1 [Salvia hispanica]	8	8	39	106.87	0.775	-0.37	0.197895	0.61521	22.4	38.53	8.19	3	3	7	8	8	9	9	9
XP_047970847.1	pyruvate kinase, cytosolic isozyme [Salvia hispanica]	11	11	40	106.41	1.065	0.09	0.934188	0.993186	24.79	3.99	2.89	3	3	10	10	9	11	11	11
XP_047966094.1	aspartic proteinase A1-like isoform X1 [Salvia hispanica]	8	6	56	106.39	0.854	-0.23	0.357673	0.802127	13.42	12.99	6.6	3	3	4	4	4	5	4	5
XP_047981660.1	lysine--tRNA ligase isoform X2 [Salvia hispanica]	12	12	46	105.99	1.145	0.2	0.845729	0.974473	19.09	7.75	0.57	3	3	9	10	10	11	11	11
XP_047962548.1	mitochondrial outer membrane protein porin of 36 kDa-like [Salvia hispanica]	8	8	37	105.66	0.975	-0.04	0.678502	0.935676	22.79	3.77	7.59	3	3	8	8	8	8	8	8
XP_047983927.1	60S ribosomal protein L6-like [Salvia hispanica]	10	3	43	105.26	1.538	0.62	0.188608	0.600968	28.1	4.42	15.95	3	3	3	3	3	3	3	3
XP_047941463.1	aspartate aminotransferase, cytoplasmic-like [Salvia hispanica]	8	5	42	104.58	1.526	0.61	0.198774	0.61521	17.52	7.58	12.31	3	3	5	5	5	5	5	5
XP_047955716.1	chloroplast envelope quinone oxidoreductase homolog [Salvia hispanica]	11	7	52	104.58	1.127	0.17	0.892791	0.986026	34.17	2.39	2.84	3	3	7	7	7	7	7	7
XP_047962902.1	pyruvate dehydrogenase E1 component subunit alpha, mitochondrial-like [Salvia hispanica]	12	12	56	104.41	1.315	0.4	0.471186	0.860312	42.54	2.64	1.42	3	3	10	10	9	12	12	12
XP_047946818.1	26S proteasome regulatory subunit 8 homolog A [Salvia hispanica]	9	3	41	104.1	1.477	0.56	0.25993	0.694836	24.07	7.47	11.45	3	3	3	3	2	2	2	2
XP_047967669.1	elongation factor 1-beta 2-like [Salvia hispanica]	8	4	42	103.67	1.061	0.09	0.924612	0.990909	30.22	7.08	0.76	3	3	4	4	4	4	4	4
XP_047983335.1	protein disulfide-isomerase like 2-1-like [Salvia hispanica]	11	8	41	103.3	0.714	-0.49	0.109382	0.435828	33.2	14.34	5.08	3	3	8	8	8	8	8	8
XP_047969064.1	malate dehydrogenase, chloroplastic-like [Salvia hispanica]	7	6	44	103.29	1.089	0.12	0.996972	0.99911	31.14	6.35	5.5	3	3	6	6	6	6	6	6
XP_047983193.1	fasciclin-like arabinogalactan protein 1 [Salvia hispanica]	7	7	40	102.62	0.97	-0.04	0.664389	0.929152	39.09	8.59	9.13	3	3	6	7	7	7	7	7
XP_047949902.1	tubulin alpha chain-like [Salvia hispanica]	7	1	40	102.08	1.618	0.69	0.187148	0.597243	24.75	3.25	20.03	3	3	1	1	1	1	1	1
XP_047960630.1	glutathione S-transferase F9-like isoform X1 [Salvia hispanica]	8	8	46	102.01	0.737	-0.44	0.139551	0.513189	27.27	19.43	10.99	3	3	8	8	8	8	8	8
XP_047956411.1	11-beta-hydroxysteroid dehydrogenase A-like [Salvia hispanica]	11	11	48	102.01	0.977	-0.03	0.683939	0.940396	22.97	4.85	0.89	3	3	9	11	11	10	11	11
XP_047960066.1	proteasome subunit alpha type-5 [Salvia hispanica]	7	7	39	101.99	0.911	-0.13	0.499794	0.86341	17.85	4.64	0.64	3	3	6	6	6	6	6	6
XP_047979736.1	2S seed storage albumin protein-like [Salvia hispanica]	6	6	51	101.81	1.145	0.2	0.846358	0.974473	32.67	5.05	12.33	3	3	7	7	7	7	7	7
XP_047975162.1	universal stress protein YxiE-like [Salvia hispanica]	5	5	37	101.71	0.847	-0.24	0.341415	0.788059	17.03	4.7	5.42	3	3	5	5	5	5	5	5
XP_047950355.1	aspartyl protease AED3 [Salvia hispanica]	7	6	40	101.5	1.3	0.38	0.498277	0.86341	19.43	7.24	5.11	3	3	6	6	6	6	6	6
XP_047983645.1	ERBB-3 BINDING PROTEIN 1 [Salvia hispanica]	10	4	44	100.7	1.187	0.25	0.741531	0.958804	17.33	12.11	9.64	3	3	4	3	3	3	3	3
XP_047983662.1	40S ribosomal protein S3a-like [Salvia hispanica]	8	1	43	100.36	1.212	0.28	0.657549	0.92835	35.52	14.25	18.94	3	3	1	1	1	1	1	1
XP_047950070.1	serine hydroxymethyltransferase 4 [Salvia hispanica]	13	7	50	100.12	0.968	-0.05	0.656933	0.92835	35.78	16.67	6.06	3	3	6	6	6	6	6	6
XP_047941747.1	thiamine thiazole synthase 2, chloroplastic-like [Salvia hispanica]	6	6	39	99.67	1.147	0.2	0.841134	0.972906	17.77	3.14	4.86	3	3	6	6	6	7	7	7
XP_047966527.1	enoyl-[acyl-carrier-protein] reductase [NADH] 1, chloroplastic-like [Salvia hispanica]	9	2	45	99.37	0.883	-0.18	0.428173	0.835975	14.43	14.88	5.02	3	3	2	2	2	2	2	2
XP_047976901.1	desiccation-related protein PCC27-45-like [Salvia hispanica]	6	6	36	99.25	0.657	-0.61	0.0556242	0.278633	27.65	3.2	7.81	3	3	6	6	6	6	6	6
XP_047975244.1	40S ribosomal protein S14-3 [Salvia hispanica]	5	5	33	99.19	1.587	0.67	0.151671	0.537102	25.51	3.32	11.5	3	3	5	5	5	5	5	5
XP_047945140.1	proteasome subunit alpha type-2-A [Salvia hispanica]	9	4	35	98.72	1.221	0.29	0.660634	0.92835	16.43	2.81	1.4	3	3	4	4	4	4	4	4
XP_047955349.1	aspartyl protease family protein 2-like [Salvia hispanica]	9	7	41	98.71	1.333	0.42	0.439839	0.843736	11.52	4.33	6.86	3	3	6	6	6	6	6	6
XP_047954398.1	ADP,ATP carrier protein 1, mitochondrial-like [Salvia hispanica]	10	4	43	98.68	0.932	-0.1	0.557063	0.890953	34.86	4.95	22.93	3	3	3	3	3	4	4	4
XP_047971506.1	17.3 kDa class II heat shock protein-like [Salvia hispanica]	5	5	43	97.62	0.761	-0.39	0.175142	0.576873	19.7	4.77	5.99	3	3	6	6	6	7	7	7
XP_047956634.1	succinate--CoA ligase [ADP-forming] subunit beta, mitochondrial-like [Salvia hispanica]	10	6	43	97.38	0.988	-0.02	0.715765	0.949223	27.81	1.83	2.1	3	3	6	6	6	6	6	6
XP_047971711.1	UDP-arabinopyranose mutase 1-like [Salvia hispanica]	6	1	39	96.72	0.01	-6.64	1e-17	8.9607e-17			5.1		3				1	1	1
XP_047978754.1	guanosine nucleotide diphosphate dissociation inhibitor 2-like [Salvia hispanica]	11	2	48	96.65	1.184	0.24	0.734848	0.956795	31.89	15.33	13.65	3	3	1	1	1	2	2	2
XP_047939059.1	2,3-bisphosphoglycerate-independent phosphoglycerate mutase-like isoform X2 [Salvia hispanica]	13	5	43	96.18	1.03	0.04	0.835949	0.972359	23.03	10.46	7.74	3	3	3	4	4	4	4	4
XP_047939531.1	enoyl-[acyl-carrier-protein] reductase [NADH] 1, chloroplastic-like [Salvia hispanica]	9	2	44	95.93	0.82	-0.29	0.287975	0.732249	20.07	7.03	1.67	3	3	2	2	2	2	2	2
XP_047982805.1	alpha-mannosidase At3g26720-like [Salvia hispanica]	11	11	43	95.48	1.216	0.28	0.673322	0.931706	19.95	6.78	8.94	3	3	10	11	10	10	10	11
XP_047944102.1	probable alpha-mannosidase At5g13980 [Salvia hispanica]	9	4	38	94.76	1.361	0.44	0.395388	0.820164	15.77	13.11	5.18	3	3	3	3	3	3	3	3
XP_047980941.1	heat shock 70 kDa protein 8 [Salvia hispanica]	9	9	37	94.48	0.818	-0.29	0.279451	0.728509	47.87	24.81	3.54	3	3	6	8	8	8	8	8
XP_047957925.1	26S proteasome regulatory subunit 8 homolog A-like [Salvia hispanica]	7	1	38	94.23	0.01	-6.64	1e-17	8.9607e-17			5.29		2				1		1
XP_047957019.1	elongation factor Tu, mitochondrial-like [Salvia hispanica]	10	3	42	94.21	1.182	0.24	0.751812	0.961972	6.36	6.08	2.99	3	3	3	3	3	3	3	3
XP_047962912.1	outer envelope pore protein 16-2, chloroplastic [Salvia hispanica]	4	4	34	94.18	1.275	0.35	0.547072	0.882306	21.21	5.75	3.35	3	3	4	4	4	5	5	5
XP_047967542.1	uncharacterized protein ECU03_1610 [Salvia hispanica]	9	9	37	93.64	0.392	-1.35	0.000106429	0.000887772	58.28	23.56	10.18	3	3	5	6	6	8	8	8
XP_047959879.1	heat shock 70 kDa protein 15-like [Salvia hispanica]	15	3	43	93.32	0.753	-0.41	0.169802	0.565057	22.08	50.91	14.96	3	3	1	2	2	3	3	3
XP_047980148.1	polyadenylate-binding protein 2-like [Salvia hispanica]	9	4	37	92.68	1.013	0.02	0.785471	0.963932	18.81	24.13	4.48	3	3	3	3	2	4	4	4
XP_047957548.1	60S ribosomal protein L7-2-like [Salvia hispanica]	7	1	39	92.67	0.01	-6.64	1e-17	8.9607e-17			6.56		3				1	1	1
XP_047942648.1	dirigent protein 1-like [Salvia hispanica]	5	3	32	92.65	2.349	1.23	0.00346683	0.0256821	14.59	11.91	5.58	3	3	3	3	3	3	3	3
XP_047956458.1	betaine aldehyde dehydrogenase, chloroplastic-like [Salvia hispanica]	10	7	36	92.41	1.007	0.01	0.770037	0.963932	17.51	10.05	5.18	3	3	6	6	6	7	7	7
XP_047971597.1	V-type proton ATPase catalytic subunit A-like [Salvia hispanica]	10	10	42	92.41	1.296	0.37	0.506503	0.8654	33.53	2.26	3.98	3	3	9	9	9	10	10	10
XP_047951552.1	UDP-glucuronic acid decarboxylase 6-like [Salvia hispanica]	8	3	42	91.5	1.05	0.07	0.891521	0.986026	15.33	6.14	7.66	3	3	2	2	2	3	3	3
XP_047959762.1	superoxide dismutase [Cu-Zn]-like [Salvia hispanica]	4	4	29	91.36	1.134	0.18	0.875006	0.982341	24.05	5.35	1.54	3	3	4	4	4	4	4	4
XP_047940480.1	acetyl-CoA acetyltransferase, cytosolic 1 [Salvia hispanica]	10	2	44	91.19	0.994	-0.01	0.734153	0.956496	45.53	20	17	3	3	2	2	2	2	2	2
XP_047980368.1	guanine nucleotide-binding protein subunit beta-like protein [Salvia hispanica]	9	9	39	90.85	1.305	0.38	0.489023	0.86341	34.38	21.36	9.88	3	3	7	9	9	9	9	9
XP_047958378.1	40S ribosomal protein SA-like [Salvia hispanica]	6	6	39	90.25	1.008	0.01	0.772241	0.963932	20.03	9.16	1.8	3	3	6	6	6	6	6	6
XP_047943576.1	60S ribosomal protein L12-3-like [Salvia hispanica]	4	4	30	90.03	0.96	-0.06	0.634708	0.918347	19.72	6.1	6.41	3	3	4	4	4	4	4	4
XP_047972528.1	aminopeptidase M1 [Salvia hispanica]	13	13	43	89.98	1.187	0.25	0.739718	0.958804	23.35	12.19	9.09	3	3	12	13	12	13	13	12
XP_047942651.1	dirigent protein 21-like [Salvia hispanica]	5	3	31	89.64	2.504	1.32	0.00154526	0.0119656	31.05	8.64	13.41	3	3	3	3	3	3	3	3
XP_047941123.1	protein argonaute 4-like [Salvia hispanica]	11	11	44	88.84	1.25	0.32	0.59752	0.909216	24.54	11.49	2.77	3	3	9	9	9	9	9	9
XP_047942050.1	mitochondrial-processing peptidase subunit alpha-like [Salvia hispanica]	9	8	43	88.82	1.281	0.36	0.534043	0.876616	25.67	2.24	5.16	3	3	7	8	8	8	8	8
XP_047975500.1	GDSL esterase/lipase At1g71250, partial [Salvia hispanica]	7	7	46	88.49	1.391	0.48	0.350395	0.797129	13.04	10.44	3.53	3	3	7	6	7	6	6	6
XP_047957651.1	60S ribosomal protein L7-4-like [Salvia hispanica]	7	1	40	88.28	1.685	0.75	0.165059	0.562626	27.42	15.15	22.5	3	3	1	1	1	1	1	1
XP_047981741.1	pyrophosphate--fructose 6-phosphate 1-phosphotransferase subunit alpha [Salvia hispanica]	8	8	39	88.04	1.162	0.22	0.802343	0.970187	35.47	7.81	12.25	3	3	6	6	7	8	8	7
XP_047961615.1	40S ribosomal protein S18 [Salvia hispanica]	5	1	39	87.99	1.479	0.56	0.232386	0.662946	19.65	10.7	18.35	3	3	2	2	2	2	2	2
XP_047976856.1	3-hydroxyacyl-[acyl-carrier-protein] dehydratase FabZ-like [Salvia hispanica]	5	1	33	87.72	1.534	0.62	0.191933	0.607276	8.61	8.48	4.64	3	3	1	1	1	1	1	1
XP_047944967.1	nascent polypeptide-associated complex subunit beta-like [Salvia hispanica]	6	1	32	87.65	0.942	-0.09	0.756033	0.963932	4.33	1.86	4.45	3	3	1	1	1	1	1	1
XP_047938365.1	gamma-interferon-responsive lysosomal thiol protein isoform X1 [Salvia hispanica]	5	1	39	87.49	1.337	0.42	0.43366	0.841794	14.2	9.67	6.73	3	3	1	1	1	1	1	1
XP_047971294.1	fructose-bisphosphate aldolase 3, chloroplastic [Salvia hispanica]	8	8	41	86.93	1.175	0.23	0.769073	0.963932	30.31	5.95	4.68	3	3	8	9	9	9	9	9
XP_047959670.1	26S proteasome regulatory subunit 7-like [Salvia hispanica]	10	10	38	86.77	1.026	0.04	0.825032	0.972359	37.37	9.98	1.43	3	3	9	10	10	10	10	10
XP_047966122.1	40S ribosomal protein S7-like [Salvia hispanica]	7	6	38	86.42	1.097	0.13	0.974792	0.997919	13.99	5.08	2.13	3	3	6	6	6	6	6	6
XP_047964327.1	3-oxoacyl-[acyl-carrier-protein] reductase 4 [Salvia hispanica]	9	9	35	86.32	1.048	0.07	0.887837	0.986026	17.99	2.26	13.99	3	3	7	6	7	7	7	6
XP_047944554.1	T-complex protein 1 subunit theta-like [Salvia hispanica]	12	1	38	86.12	0.01	-6.64	1e-17	8.9607e-17			3.73		3				1	1	1
XP_047975828.1	proteasome subunit beta type-1 [Salvia hispanica]	6	6	38	86.11	1.013	0.02	0.787	0.963932	20.46	5.63	3.45	3	3	6	6	6	7	7	7
XP_047956115.1	superoxide dismutase [Mn], mitochondrial-like [Salvia hispanica]	6	6	36	86.04	1.037	0.05	0.856105	0.977373	26.13	1.97	1.85	3	3	6	6	6	6	6	6
XP_047939152.1	proteasome subunit beta type-6 [Salvia hispanica]	7	7	34	85.55	1.37	0.45	0.381737	0.810895	30.02	8.21	8.31	3	3	7	7	6	8	7	8
XP_047954868.1	pyruvate kinase 1, cytosolic [Salvia hispanica]	12	5	40	85.5	1.06	0.08	0.91998	0.990871	37.43	8.36	6.69	3	3	4	4	5	5	5	5
XP_047967519.1	3-hydroxyacyl-[acyl-carrier-protein] dehydratase FabZ-like [Salvia hispanica]	5	1	33	85.43	1.133	0.18	0.842047	0.972906	23.33	24.87	9.44	3	3	1	1	1	1	1	1
XP_047977377.1	transketolase, chloroplastic [Salvia hispanica]	9	5	42	84.58	1.008	0.01	0.773111	0.963932	36.18	4.62	5.19	3	3	5	5	5	5	5	5
XP_047941832.1	serine/threonine-protein phosphatase 2A 65 kDa regulatory subunit A beta isoform [Salvia hispanica]	10	10	36	84.42	0.735	-0.44	0.136321	0.504931	31.92	11.25	4.41	3	3	8	8	8	9	9	9
XP_047974546.1	40S ribosomal protein S5 [Salvia hispanica]	8	3	32	84.35	0.869	-0.2	0.586505	0.907623	26.45	60.13	45.74	3	3	1	2	2	3	3	2
XP_047972972.1	40S ribosomal protein S4-1 [Salvia hispanica]	9	5	36	84.12	2.926	1.55	0.000171736	0.00142098	20.72	10.54	9.48	3	3	5	5	5	4	5	5
XP_047940844.1	T-complex protein 1 subunit zeta 1-like [Salvia hispanica]	11	2	42	83.56	1.297	0.37	0.527544	0.872239	10.83	10.61	11.64	2	3	1		1	2	2	2
XP_047981967.1	thioredoxin H-type 1-like [Salvia hispanica]	5	3	35	83.54	0.84	-0.25	0.326439	0.771721	25.26	7.56	4.65	3	3	4	4	4	4	4	4
XP_047964168.1	putative transferase At4g12130, mitochondrial [Salvia hispanica]	7	7	39	83.24	1.064	0.09	0.932412	0.993186	18.56	30.47	4.08	3	3	5	5	4	5	6	5
XP_047956636.1	proteasome subunit alpha type-7 [Salvia hispanica]	7	7	34	83.05	1.074	0.1	0.959659	0.993706	29.23	4.59	2.5	3	3	6	6	6	6	6	6
XP_047941164.1	adenylosuccinate synthetase 2, chloroplastic-like [Salvia hispanica]	6	6	31	82.88	1.245	0.32	0.608002	0.911337	19.62	6.21	4.91	3	3	6	6	6	6	6	6
XP_047980975.1	D-3-phosphoglycerate dehydrogenase 3, chloroplastic-like [Salvia hispanica]	9	4	37	82.05	1.337	0.42	0.434024	0.841794	35.85	5.49	5.21	3	3	4	4	4	4	4	4
XP_047967069.1	probable phospholipid hydroperoxide glutathione peroxidase [Salvia hispanica]	4	3	29	81.84	0.588	-0.77	0.019486	0.124954	14.34	3.65	1.11	3	3	3	2	3	3	3	3
XP_047961643.1	nascent polypeptide-associated complex subunit beta-like [Salvia hispanica]	6	1	28	81.62	0.813	-0.3	0.269315	0.713076	16.84	3.02	17.65	3	3	1	1	1	1	1	1
XP_047981484.1	dihydrolipoyllysine-residue succinyltransferase component of 2-oxoglutarate dehydrogenase complex 2, mitochondrial-like [Salvia hispanica]	8	8	34	81.6	0.983	-0.02	0.700187	0.944058	41.91	12.5	5.72	3	3	6	6	6	8	8	8
XP_047980818.1	26S proteasome regulatory subunit 6B homolog [Salvia hispanica]	10	9	43	81.04	0.99	-0.01	0.720225	0.94985	34.79	4.7	6.18	3	3	8	8	8	9	9	9
XP_047939054.1	40S ribosomal protein S18-like [Salvia hispanica]	5	1	38	80.54	1.565	0.65	0.209739	0.629739	16.63	24.95	19.82	3	3	1	1	1	1	1	1
XP_047960426.1	nucleolin 1-like [Salvia hispanica]	11	5	32	80.21	0.796	-0.33	0.231897	0.662746	23.81	13.92	16.35	3	3	2	2	2	4	4	4
XP_047974580.1	40S ribosomal protein S4-1-like [Salvia hispanica]	9	5	34	79.88	2.266	1.18	0.0053155	0.0384665	26.11	14.66	9.12	3	3	5	5	5	5	5	5
XP_047956807.1	MA3 DOMAIN-CONTAINING TRANSLATION REGULATORY FACTOR 1 [Salvia hispanica]	12	12	30	79.65	0.7	-0.52	0.0934567	0.400362	46.47	9.28	7.1	3	3	7	8	8	11	11	10
XP_047980142.1	ruBisCO large subunit-binding protein subunit alpha-like [Salvia hispanica]	9	1	38	78.24
XP_047966312.1	adenylate kinase 4 [Salvia hispanica]	9	3	51	78.13	1.305	0.38	0.48912	0.86341	17.42	3.66	3.46	3	3	4	4	4	4	4	4
XP_047978653.1	agglutinin-2-like [Salvia hispanica]	4	4	31	77.75	1.428	0.51	0.301014	0.74375	22.88	8.06	0.33	3	3	4	4	4	4	4	4
XP_047943452.1	60S ribosomal protein L5-like [Salvia hispanica]	8	7	31	77.62	1.322	0.4	0.459114	0.847977	15.88	3.75	7.67	3	3	5	4	5	6	6	6
XP_047948488.1	probable enoyl-CoA hydratase 1, peroxisomal [Salvia hispanica]	7	7	37	77.51	1.141	0.19	0.855403	0.977373	36.52	2.5	12.29	3	3	6	7	7	6	6	5
XP_047981022.1	transketolase, chloroplastic-like [Salvia hispanica]	8	4	37	77.5	1.026	0.04	0.824983	0.972359	22.99	4.08	6.35	3	3	4	4	4	4	4	4
XP_047981862.1	gamma carbonic anhydrase 2, mitochondrial-like [Salvia hispanica]	8	8	31	77.25	1.318	0.4	0.466482	0.8539	22.18	9	3.96	3	3	8	8	8	8	8	8
XP_047983950.1	2-Cys peroxiredoxin BAS1, chloroplastic-like [Salvia hispanica]	5	1	27	77.05	0.898	-0.16	0.570613	0.900974	15.68	10.54	12.5	3	3	1	1	1	1	1	1
XP_047950933.1	acetyl-CoA acetyltransferase, cytosolic 1-like [Salvia hispanica]	10	3	42	76.42	1.223	0.29	0.634019	0.918347	48.65	6.98	17.32	3	3	3	3	3	3	3	3
XP_047983088.1	16.9 kDa class I heat shock protein 1-like [Salvia hispanica]	4	4	28	76.13	1.356	0.44	0.402326	0.820164	34.12	4.38	4.69	3	3	4	4	4	4	4	4
XP_047976454.1	proteasome subunit alpha type-1-B-like [Salvia hispanica]	5	5	25	76.09	1.139	0.19	0.860932	0.979287	29.7	10.96	6.7	3	3	4	4	4	5	5	5
XP_047947444.1	beta-glucosidase 44-like [Salvia hispanica]	7	7	27	75.98	1.961	0.97	0.0253011	0.155443	19.03	5.22	7.05	3	3	7	7	6	7	7	6
XP_047983123.1	uncharacterized oxidoreductase At4g09670 [Salvia hispanica]	7	7	28	75.71	1.24	0.31	0.618415	0.916899	21.94	10.6	1.79	3	3	6	6	6	7	7	7
XP_047946057.1	obg-like ATPase 1 [Salvia hispanica]	7	7	25	75.57	0.945	-0.08	0.593103	0.909216	26.13	8.84	5.39	3	3	7	7	7	7	7	7
XP_047969401.1	NADH dehydrogenase [ubiquinone] iron-sulfur protein 1, mitochondrial-like [Salvia hispanica]	12	5	31	75.45	1.205	0.27	0.651999	0.926183	26.43	20.01	4.96	3	3	5	5	4	5	5	5
XP_047969487.1	biotin carboxylase 1, chloroplastic-like [Salvia hispanica]	8	8	31	74.93	1.411	0.5	0.323561	0.769573	36.42	16.26	4.77	3	3	8	8	7	7	7	7
XP_047950516.1	protein disulfide isomerase-like 2-3 [Salvia hispanica]	9	4	31	74.92	1.001	0	0.752419	0.961972	33.29	19.84	4.4	3	3	4	4	3	4	4	4
XP_047948683.1	citrate synthase, glyoxysomal-like [Salvia hispanica]	8	8	35	74.57	0.998	0	0.744014	0.960188	32.04	12.72	4.29	3	3	6	7	7	8	8	8
XP_047966272.1	vacuolar-processing enzyme [Salvia hispanica]	7	7	34	74.37	1.096	0.13	0.977707	0.997919	26.17	4.24	8.43	3	3	7	7	7	7	7	7
XP_047968812.1	14-3-3 protein 1 [Salvia hispanica]	6	4	31	74.35	0.637	-0.65	0.0575871	0.286553	39.35	22	21	3	3	3	3	2	4	4	4
XP_047973310.1	aspartate aminotransferase, chloroplastic [Salvia hispanica]	8	7	30	74.3	1.201	0.26	0.707984	0.947274	19.91	7.36	1.59	3	3	6	6	6	7	7	7
XP_047982928.1	2-Cys peroxiredoxin BAS1, chloroplastic-like [Salvia hispanica]	5	1	26	74.04	1.251	0.32	0.595582	0.909216	3.39	4.6	1.44	3	3	1	1	1	1	1	1
XP_047942244.1	ATP synthase subunit O, mitochondrial [Salvia hispanica]	7	7	38	74.02	0.95	-0.07	0.606302	0.910375	23.34	11.52	10.3	3	3	7	7	7	7	7	7
XP_047953714.1	14-3-3-like protein [Salvia hispanica]	5	1	33	73.71	0.01	-6.64	1e-17	8.9607e-17			9.12		3				1	1	1
XP_047949998.1	elongation factor 1-gamma 2-like [Salvia hispanica]	6	3	26	73.55	0.743	-0.43	0.14794	0.527951	28.2	23.79	1.57	3	3	3	3	3	3	3	3
XP_047943302.1	40S ribosomal protein S2-4-like [Salvia hispanica]	5	5	29	73.38	0.98	-0.03	0.692417	0.944058	52.03	10.56	22.23	3	3	5	5	5	5	5	5
XP_047981414.1	beta-glucosidase BoGH3B-like [Salvia hispanica]	8	8	28	73.24	1.368	0.45	0.383823	0.813642	10.6	6.72	7.01	3	3	6	6	6	6	6	6
XP_047944865.1	T-complex protein 1 subunit eta-like [Salvia hispanica]	8	1	31	73.15	0.849	-0.24	0.529846	0.873862	5.55	15.58	2.44	3	3	1	1	1	1	1	1
XP_047955806.1	glutathione S-transferase DHAR2-like [Salvia hispanica]	6	5	34	73.1	0.75	-0.42	0.157675	0.54839	21.36	0.89	2.93	3	3	5	5	5	5	5	5
XP_047971017.1	aspartyl protease AED3-like [Salvia hispanica]	5	4	30	72.84	1.311	0.39	0.478411	0.86341	27.07	13.44	4.29	3	3	4	4	4	4	4	4
XP_047972204.1	prohibitin-3, mitochondrial-like [Salvia hispanica]	6	6	33	72.84	1.314	0.39	0.472919	0.862141	20.96	6.18	2.75	3	3	6	6	5	6	6	6
XP_047952898.1	mitochondrial outer membrane protein porin of 34 kDa-like [Salvia hispanica]	5	4	28	72.64	0.752	-0.41	0.16054	0.55497	10	2.66	7.34	3	3	4	4	4	4	4	4
XP_047961999.1	cell wall / vacuolar inhibitor of fructosidase 1-like [Salvia hispanica]	4	4	24	72.33	0.82	-0.29	0.282591	0.728509	30.52	3.65	10.4	3	3	4	4	4	5	5	5
XP_047970332.1	40S ribosomal protein S17-2-like [Salvia hispanica]	8	2	40	71.7	1.088	0.12	0.899	0.986497	14.4	10.5	9.62	3	3	2	2	2	2	2	2
XP_047948568.1	glutathione S-transferase U19-like isoform X1 [Salvia hispanica]	8	8	32	71.64	0.939	-0.09	0.577428	0.903522	28.94	11.9	5.65	3	3	7	6	7	8	8	8
XP_047982453.1	T-complex protein 1 subunit eta [Salvia hispanica]	8	1	29	71.27	0.837	-0.26	0.514481	0.865523	4.57	5.1	2.3	3	3	1	1	1	1	1	1
XP_047938526.1	prohibitin-1, mitochondrial-like [Salvia hispanica]	7	1	34	71.09	1.013	0.02	0.919525	0.990871	14.12	12.74	11.04	3	3	1	1	1	1	1	1
XP_047982406.1	eukaryotic translation initiation factor 2 subunit gamma-like [Salvia hispanica]	9	9	30	71.01	1.009	0.01	0.775907	0.963932	19.78	4.79	7.17	3	3	8	8	8	9	9	9
XP_047957921.1	40S ribosomal protein S19-3-like [Salvia hispanica]	5	5	31	70.96	1.339	0.42	0.429983	0.837916	19.86	2.69	8.48	3	3	5	5	5	5	5	5
XP_047977356.1	uncharacterized protein LOC125219424 [Salvia hispanica]	4	4	27	70.94	1.292	0.37	0.514742	0.865523	23.29	7.45	11.23	3	3	4	4	4	4	4	4
XP_047983732.1	LOW QUALITY PROTEIN: 60S acidic ribosomal protein P0-like [Salvia hispanica]	4	4	28	70.87	0.822	-0.28	0.286053	0.729024	31.05	2.46	2.28	3	3	4	4	4	5	5	5
XP_047968854.1	adenosine kinase 2 [Salvia hispanica]	7	6	32	70.69	0.873	-0.2	0.40388	0.820164	26.99	3.55	4.11	3	3	4	4	4	5	5	5
XP_047974544.1	tubulin alpha-5 chain-like [Salvia hispanica]	7	2	34	70.63	1.258	0.33	0.565123	0.89894	14.01	9.38	15.52	3	3	2	1	2	2	2	2
XP_047970203.1	heat shock 70 kDa protein 15-like [Salvia hispanica]	13	2	35	70.4	0.01	-6.64	1e-17	8.9607e-17			9.19		2					1	1
XP_047961236.1	6-phosphogluconate dehydrogenase, decarboxylating 2-like [Salvia hispanica]	6	3	28	70.32	0.838	-0.25	0.330893	0.777769	18.65	16.95	11.31	3	3	3	3	3	3	3	3
XP_047956880.1	proteasome subunit alpha type-4 [Salvia hispanica]	7	7	29	70.08	0.823	-0.28	0.28881	0.733463	33.25	4.73	9.4	3	3	6	5	5	7	7	7
XP_047951075.1	peroxisomal acyl-coenzyme A oxidase 1-like [Salvia hispanica]	9	9	29	69.75	1.133	0.18	0.877102	0.982968	42.87	13.66	10.79	3	3	8	8	8	8	8	8
XP_047939109.1	oleosin L-like [Salvia hispanica]	3	3	28	69.65	0.641	-0.64	0.0445261	0.237414	24.96	6.12	7.32	3	3	3	3	3	3	3	3
XP_047944080.1	ATP-dependent Clp protease ATP-binding subunit ClpA homolog CD4B, chloroplastic [Salvia hispanica]	7	4	26	69.57	1.257	0.33	0.583112	0.903522	17.17	1.81	6.1	3	3	3	3	3	4	3	4
XP_047981164.1	alcohol dehydrogenase class-3 [Salvia hispanica]	5	5	27	69.54	0.868	-0.2	0.392246	0.820164	19.85	17.44	4.99	3	3	4	5	5	5	5	5
XP_047976679.1	60S ribosomal protein L4-1-like [Salvia hispanica]	7	2	29	69.49	1.363	0.45	0.35145	0.798233	45.34	33.19	31.75	3	3	2	2	2	2	2	2
XP_047980933.1	cysteine synthase [Salvia hispanica]	7	7	29	69.44	1.151	0.2	0.831659	0.972359	34.1	8	7.62	3	3	6	6	6	6	6	6
XP_047959428.1	SNF1-related protein kinase regulatory subunit gamma-1-like [Salvia hispanica]	7	7	31	69.32	0.629	-0.67	0.0375134	0.213087	37.37	2.03	9.93	3	3	5	5	5	7	7	6
XP_047957968.1	phospholipase D alpha 1 [Salvia hispanica]	17	17	48	69.27	1.105	0.14	0.953322	0.993706	38.75	5.11	2.44	3	3	14	14	14	16	16	16
XP_047951226.1	major allergen Pru ar 1-like [Salvia hispanica]	4	2	35	69.21	0.611	-0.71	0.0271986	0.16367	67.83	16.98	15.31	3	3	2	2	2	2	2	2
XP_047957208.1	ubiquitin-activating enzyme E1 1-like isoform X1 [Salvia hispanica]	10	2	38	69.19	0.683	-0.55	0.197877	0.61521	120.92	17.02	5.6	3	3	2	2	2	2	2	2
XP_047948137.1	serine hydroxymethyltransferase 4-like [Salvia hispanica]	10	4	35	69.02	0.972	-0.04	0.668296	0.930932	36.86	21.07	3.56	3	3	4	4	4	4	3	4
XP_047961376.1	heat shock 70 kDa protein 15-like, partial [Salvia hispanica]	11	4	27	68.95	0.691	-0.53	0.0850243	0.373058	34.56	28.35	8.44	3	3	3	3	3	3	3	3
XP_047946250.1	peptidyl-prolyl cis-trans isomerase CYP20-1-like [Salvia hispanica]	6	6	36	68.75	0.915	-0.13	0.51196	0.865523	20.84	7.26	6.37	3	3	5	5	5	6	6	6
XP_047949685.1	26S proteasome non-ATPase regulatory subunit 2 homolog A-like [Salvia hispanica]	10	10	29	68.64	1.037	0.05	0.855127	0.977373	42.71	6.88	2.73	3	3	6	7	5	7	7	7
XP_047941706.1	succinate--CoA ligase [ADP-forming] subunit alpha-2, mitochondrial [Salvia hispanica]	7	7	30	68.47	1.073	0.1	0.959353	0.993706	22.61	17.42	7.21	3	3	7	7	7	8	8	8
XP_047943778.1	heat shock 70 kDa protein 14-like [Salvia hispanica]	10	4	34	68.46	0.832	-0.27	0.307646	0.745323	58.26	51.69	11.63	3	3	4	3	4	4	4	4
XP_047969968.1	probable protein phosphatase 2C 28 [Salvia hispanica]	8	8	25	68.26	0.841	-0.25	0.328524	0.773087	29.96	7.16	4.56	3	3	8	8	8	8	8	8
XP_047938696.1	dirigent protein 1-like [Salvia hispanica]	4	4	23	67.95	2.409	1.27	0.00253101	0.0192357	29.09	11.22	18.4	3	3	4	4	4	4	4	4
XP_047949967.1	mitochondrial-processing peptidase subunit alpha-like [Salvia hispanica]	7	6	30	67.4	1.224	0.29	0.654614	0.926475	30.52	4.44	21.78	3	3	6	6	5	6	6	4
XP_047978180.1	elongation factor Tu, mitochondrial-like [Salvia hispanica]	9	2	33	67.17	0.995	-0.01	0.871437	0.982341	16.51	7.93	14.84	2	3	1	1		1	1	1
XP_047969338.1	ubiquitin-activating enzyme E1 1-like [Salvia hispanica]	12	4	37	66.62	1.027	0.04	0.955533	0.993706	4.4	1.75	11.86	2	3		1	1	3	3	2
XP_047967670.1	proteasome subunit beta type-5-like [Salvia hispanica]	6	2	25	66.11	1.25	0.32	0.588784	0.907726	27.17	9.34	2.47	3	3	2	2	2	2	2	2
XP_047945826.1	polyadenylate-binding protein 2-like [Salvia hispanica]	8	2	29	66.01	0.872	-0.2	0.577903	0.903522	19.66	15.73	6.02	3	3	2	2	2	2	2	2
XP_047962797.1	dihydrolipoyllysine-residue acetyltransferase component 3 of pyruvate dehydrogenase complex, mitochondrial-like [Salvia hispanica]	7	7	25	65.71	1.428	0.51	0.301495	0.74375	26.17	4.96	8.61	3	3	5	5	5	5	6	6
XP_047971326.1	UPF0098 protein CPn_0877/CP_0992/CPj0877/CpB0906 [Salvia hispanica]	7	7	40	65.12	1.235	0.31	0.629186	0.918347	24.72	6.38	2.2	3	3	8	8	8	8	7	8
XP_047948247.1	eukaryotic peptide chain release factor GTP-binding subunit ERF3A isoform X1 [Salvia hispanica]	7	7	30	65.1	0.758	-0.4	0.169448	0.565057	47.62	13.97	7.61	3	3	6	6	6	7	7	7
XP_047980366.1	arginase 1, mitochondrial [Salvia hispanica]	6	6	24	65	1.295	0.37	0.508977	0.865523	21.95	11.31	7.49	3	3	6	4	6	5	6	6
XP_047981756.1	T-complex protein 1 subunit alpha-like [Salvia hispanica]	9	3	40	64.84	0.869	-0.2	0.412069	0.824622	28.99	7.15	23.72	3	3	3	3	3	3	3	3
XP_047963404.1	galactokinase [Salvia hispanica]	7	3	26	64.63	0.866	-0.21	0.40606	0.820888	42.94	22.97	12	3	3	3	2	2	3	3	3
XP_047964263.1	transaldolase-like [Salvia hispanica]	7	7	30	64.54	1.117	0.16	0.921489	0.990871	21.43	3.43	0.24	3	3	6	6	6	7	7	6
XP_047976404.1	T-complex protein 1 subunit epsilon [Salvia hispanica]	9	2	26	64.18	0.994	-0.01	0.883347	0.984571	25.12	52.6	58.13	3	3	1	2	2	2	1	2
XP_047941248.1	T-complex protein 1 subunit delta [Salvia hispanica]	13	6	32	63.91	0.679	-0.56	0.0979907	0.412448	32.93	26.42	17.49	3	3	1	2	2	6	6	6
XP_047940725.1	primary amine oxidase [Salvia hispanica]	7	7	27	63.91	1.332	0.41	0.442192	0.844535	15.46	9.77	7.93	3	3	7	7	7	7	7	7
XP_047951881.1	aspartate aminotransferase, cytoplasmic [Salvia hispanica]	8	5	30	63.65	0.907	-0.14	0.489769	0.86341	15.08	6.24	15.69	3	3	5	5	5	5	5	5
XP_047937959.1	superoxide dismutase [Cu-Zn] [Salvia hispanica]	3	1	22	63.58	0.744	-0.43	0.301419	0.74375	16.21	14.63	8.86	3	3	1	1	1	1	1	1
XP_047968284.1	late embryogenesis abundant protein Dc3-like [Salvia hispanica]	4	4	24	62.87	0.401	-1.32	0.000147576	0.00122601	52.18	43.81	7.99	3	3	4	4	4	5	5	5
XP_047956419.1	CBS domain-containing protein CBSX3, mitochondrial-like [Salvia hispanica]	7	3	38	62.76	1.139	0.19	0.860392	0.979273	19.74	4.63	6.22	3	3	3	3	3	3	3	3
XP_047978281.1	acetylornithine deacetylase [Salvia hispanica]	9	9	34	62.71	0.982	-0.03	0.696241	0.944058	25.84	9.71	8.28	3	3	8	8	8	9	9	9
XP_047965095.1	probable phospholipid hydroperoxide glutathione peroxidase [Salvia hispanica]	5	2	24	62.41	0.967	-0.05	0.655125	0.926475	18.7	8.25	3.74	3	3	2	2	2	2	2	2
XP_047971657.1	heat shock protein 90-6, mitochondrial [Salvia hispanica]	11	8	30	62.37	1.019	0.03	0.804404	0.970978	29.76	15.1	6.43	3	3	5	6	6	7	6	7
XP_047947993.1	auxin-induced protein PCNT115-like [Salvia hispanica]	7	5	26	62.26	0.997	0	0.741082	0.958804	18.11	14.15	6.08	3	3	4	4	4	4	4	4
XP_047971849.1	probable phospholipid hydroperoxide glutathione peroxidase [Salvia hispanica]	7	3	26	62.25	0.74	-0.44	0.142613	0.517951	14.34	15.7	15.65	3	3	1	1	1	1	2	2
XP_047954795.1	adenylate kinase 4-like [Salvia hispanica]	10	4	43	61.85	1.309	0.39	0.461921	0.850864	24.49	7	1.53	3	3	3	3	3	4	4	4
XP_047943320.1	ectonucleotide pyrophosphatase/phosphodiesterase family member 3-like [Salvia hispanica]	4	4	26	61.84	1.636	0.71	0.121066	0.466356	14.69	11.19	12.71	3	3	4	4	4	4	3	4
XP_047955963.1	18.2 kDa class I heat shock protein-like [Salvia hispanica]	6	2	30	61.49	1.302	0.38	0.494459	0.86341	12.25	12.61	9.64	3	3	2	2	2	2	2	2
XP_047958450.1	bifunctional protein FolD 2-like [Salvia hispanica]	10	10	27	61.41	0.875	-0.19	0.408997	0.823706	17.31	7.79	1.23	3	3	7	7	7	7	8	8
XP_047955701.1	chloroplast envelope quinone oxidoreductase homolog [Salvia hispanica]	9	5	32	60.96	1.102	0.14	0.962425	0.99491	27.22	4.71	10.27	3	3	5	5	5	5	5	5
XP_047945368.1	40S ribosomal protein S16-like [Salvia hispanica]	5	2	23	60.82	0.642	-0.64	0.0448911	0.237414	115.84	23.32	16.02	3	3	2	2	2	2	2	2
XP_047946746.1	superoxide dismutase [Cu-Zn]-like [Salvia hispanica]	3	1	24	60.79	0.915	-0.13	0.700165	0.944058	15.54	14.19	8.92	3	3	1	1	1	1	1	1
XP_047939311.1	proliferating cell nuclear antigen [Salvia hispanica]	7	7	29	60.5	1.151	0.2	0.831754	0.972359	44.35	1.8	2.28	3	3	5	6	6	6	6	6
XP_047978045.1	phosphoenolpyruvate carboxykinase (ATP) 1-like [Salvia hispanica]	10	8	26	60.47	0.806	-0.31	0.255371	0.689648	18.42	8.67	10.84	3	3	6	6	6	6	7	7
XP_047938567.1	inosine-5'-monophosphate dehydrogenase 2 isoform X1 [Salvia hispanica]	6	3	30	60.35	0.717	-0.48	0.1955	0.614344	29.84	9.31	2.12	3	3	2	2	2	3	3	3
XP_047938804.1	GTP-binding nuclear protein Ran-3-like [Salvia hispanica]	5	5	24	60.26	0.92	-0.12	0.523645	0.870936	17.59	4.91	5.2	3	3	4	4	4	5	5	5
XP_047945478.1	glutamate decarboxylase-like [Salvia hispanica]	7	7	25	59.74	0.636	-0.65	0.0412278	0.226808	49.15	14.18	8.48	3	3	5	4	5	5	6	6
XP_047956066.1	26S proteasome non-ATPase regulatory subunit 11 homolog [Salvia hispanica]	10	10	29	59.25	0.504	-0.99	0.00343509	0.0255392	40.28	26.69	8.58	3	3	3	3	3	8	8	8
XP_047956879.1	probable fructokinase-6, chloroplastic [Salvia hispanica]	6	5	26	59.23	1.464	0.55	0.259864	0.694836	27.21	8.68	3.37	3	3	5	5	5	5	5	5
XP_047966349.1	methionine gamma-lyase-like [Salvia hispanica]	6	3	24	59.19	1.346	0.43	0.418695	0.82757	38.64	18.52	8.49	3	3	3	3	3	3	3	3
XP_047982524.1	uricase [Salvia hispanica]	8	8	25	59.04	1.26	0.33	0.577678	0.903522	23.75	4.03	5.56	3	3	7	8	8	8	8	8
XP_047972798.1	alpha-galactosidase 1-like [Salvia hispanica]	5	3	24	59.03	1.172	0.23	0.708808	0.947274	18.33	35.53	4.54	3	3	1	2	2	2	2	2
XP_047938916.1	CBS domain-containing protein CBSX3, mitochondrial-like [Salvia hispanica]	7	3	32	58.96	1.363	0.45	0.392095	0.820164	13	1.99	8.54	3	3	2	2	2	2	2	2
XP_047963442.1	T-complex protein 1 subunit epsilon-like [Salvia hispanica]	9	2	24	58.94	0.932	-0.1	0.646401	0.923115	37.21	14.41	28.84	3	3	2	2	2	2	2	2
XP_047966805.1	delta-1-pyrroline-5-carboxylate dehydrogenase 12A1, mitochondrial-like [Salvia hispanica]	7	7	26	58.76	0.896	-0.16	0.46163	0.850864	34.67	1.95	7.64	3	3	6	6	6	7	7	7
XP_047952203.1	proteasome subunit beta type-5-B-like [Salvia hispanica]	7	3	23	58.76	1.037	0.05	0.85631	0.977373	30.4	4.8	7.7	3	3	3	3	3	3	3	3
XP_047950348.1	aspartate aminotransferase, mitochondrial [Salvia hispanica]	6	6	24	58.59	0.821	-0.29	0.284331	0.728509	36.62	8.43	4.81	3	3	6	6	6	6	6	5
XP_047939302.1	ketol-acid reductoisomerase, chloroplastic-like [Salvia hispanica]	5	5	21	58.35	0.858	-0.22	0.36619	0.806678	19.09	5.65	5.27	3	3	5	5	5	5	5	5
XP_047983161.1	pyruvate kinase 1, cytosolic-like [Salvia hispanica]	9	2	28	58.24	1.6	0.68	0.167982	0.565057	11.23	10.83	0.88	3	3	1	1	1	2	2	2
XP_047979898.1	LOW QUALITY PROTEIN: T-complex protein 1 subunit alpha-like [Salvia hispanica]	7	1	30	57.97	0.995	-0.01	0.889566	0.986026	20.03	9.24	31.64	3	3	1	1	1	1	1	1
XP_047957547.1	uncharacterized protein At5g48480-like [Salvia hispanica]	5	5	22	57.75	0.888	-0.17	0.440942	0.843736	22.03	8.6	1.54	3	3	4	4	4	5	5	5
XP_047938483.1	lactoylglutathione lyase isoform X1 [Salvia hispanica]	7	7	26	57.64	1.066	0.09	0.938009	0.993186	34.89	14.95	6.55	3	3	7	6	6	7	7	7
XP_047950849.1	dihydroxy-acid dehydratase, chloroplastic [Salvia hispanica]	5	5	23	57.6	1.013	0.02	0.785401	0.963932	18.98	10.46	3.06	3	3	4	4	4	5	5	5
XP_047965118.1	ATP synthase subunit gamma, mitochondrial [Salvia hispanica]	6	3	31	57.47	1.043	0.06	0.872834	0.982341	21.44	4.4	16.03	3	3	2	2	2	3	3	3
XP_047945950.1	translationally-controlled tumor protein homolog [Salvia hispanica]	5	5	24	57.09	0.752	-0.41	0.161461	0.55497	26.8	18.96	4	3	3	5	5	4	5	5	5
XP_047982962.1	beta-xylosidase/alpha-L-arabinofuranosidase 1-like [Salvia hispanica]	4	4	21	56.89	1.169	0.22	0.785961	0.963932	24.52	15.26	6.82	3	3	4	4	4	4	4	4
XP_047960916.1	UDP-glucuronic acid decarboxylase 6 [Salvia hispanica]	6	1	25	56.52
XP_047980363.1	ADP,ATP carrier protein, mitochondrial [Salvia hispanica]	9	3	26	56.47	0.816	-0.29	0.289321	0.733853	36.26	12.63	16.89	3	3	3	3	3	3	3	3
XP_047956495.1	glutathione S-transferase 2-like [Salvia hispanica]	7	7	31	55.77	0.637	-0.65	0.0419	0.229277	25.75	8.81	8.38	3	3	6	6	6	7	7	7
XP_047947563.1	protein usf-like [Salvia hispanica]	6	6	23	55.75	0.759	-0.4	0.170963	0.565833	39.28	17.92	1.85	3	3	5	5	5	6	6	6
XP_047953146.1	peptidyl-prolyl cis-trans isomerase A1-like [Salvia hispanica]	5	5	24	55.57	1.18	0.24	0.757983	0.963932	70.59	37.53	3.05	3	3	4	5	5	5	5	5
XP_047949727.1	T-complex protein 1 subunit delta-like [Salvia hispanica]	8	1	26	55.51	1.12	0.16	0.827681	0.972359	20.63	19.92	10	3	3	1	1	1	1	1	1
XP_047944613.1	elongation factor 1-delta-like [Salvia hispanica]	9	6	36	55.24	0.795	-0.33	0.232944	0.662946	40.35	5.32	3.74	3	3	4	4	4	5	5	5
XP_047955775.1	protein ASPARTIC PROTEASE IN GUARD CELL 1-like [Salvia hispanica]	3	3	19	54.92	1.46	0.55	0.264164	0.702155	9.04	16.21	7.84	3	3	2	3	3	2	2	2
XP_047964635.1	cyanate hydratase [Salvia hispanica]	6	6	31	54.53	1.375	0.46	0.373258	0.807068	19.38	1.8	6.1	3	3	6	6	6	5	5	5
XP_047970988.1	eukaryotic translation initiation factor 5A-4 [Salvia hispanica]	6	4	31	54.51	0.572	-0.81	0.0146188	0.0967668	31.67	22.38	10.89	3	3	3	4	3	4	4	4
XP_047956129.1	pyruvate dehydrogenase E1 component subunit beta-1, mitochondrial [Salvia hispanica]	8	8	23	54.28	1.196	0.26	0.718569	0.949455	31.42	14.62	2.54	3	3	6	7	7	7	7	7
XP_047972553.1	thioredoxin reductase NTRB isoform X1 [Salvia hispanica]	6	6	24	54.26	1.216	0.28	0.672951	0.931706	29.07	8.12	4.88	3	3	5	5	5	5	5	5
XP_047960245.1	GDSL esterase/lipase APG-like [Salvia hispanica]	5	5	24	54.25	1.134	0.18	0.876042	0.982341	30.35	0.84	3.61	3	3	5	5	5	5	5	5
XP_047979926.1	dipeptidyl-peptidase 5 isoform X1 [Salvia hispanica]	8	8	24	54.22	0.904	-0.15	0.482673	0.86341	52.5	6.71	5.65	3	3	6	6	7	7	7	7
XP_047981765.1	eukaryotic translation initiation factor 3 subunit H [Salvia hispanica]	7	7	26	53.95	0.985	-0.02	0.704965	0.947155	31.73	12.42	9.15	3	3	4	5	5	7	6	7
XP_047970804.1	succinate dehydrogenase [ubiquinone] flavoprotein subunit 1, mitochondrial [Salvia hispanica]	5	5	25	53.95	1.377	0.46	0.371138	0.807068	33.28	5.72	7.06	3	3	4	4	4	5	5	5
XP_047940381.1	ATP-dependent 6-phosphofructokinase 2, partial [Salvia hispanica]	6	6	23	53.87	1.191	0.25	0.730869	0.954035	22.78	30.88	4.29	3	3	5	2	5	5	5	5
XP_047974387.1	enolase 1, chloroplastic [Salvia hispanica]	7	7	25	53.81	1.196	0.26	0.719174	0.949644	32.91	16.22	17.97	3	3	5	4	5	5	5	4
XP_047979722.1	ADP-ribosylation factor 2 isoform X1 [Salvia hispanica]	4	4	19	53.39	1.106	0.15	0.948774	0.993706	35.9	3.16	6.69	3	3	4	3	4	4	4	4
XP_047939385.1	protein LE25-like [Salvia hispanica]	3	3	18	53.39	0.333	-1.59	6.85554e-06	5.93568e-05	44.95	34.06	13.96	3	3	3	3	3	3	3	3
XP_047952446.1	GTP-binding protein SAR1A [Salvia hispanica]	6	2	21	53.18	1.589	0.67	0.168472	0.565057	29.76	17.95	10.04	3	3	2	2	2	2	2	2
XP_047949969.1	selenium-binding protein 1-like [Salvia hispanica]	5	5	22	53.15	0.748	-0.42	0.154217	0.539632	33.09	23.85	3.2	3	3	4	4	3	5	5	5
XP_047972829.1	aspartyl protease family protein At5g10770-like [Salvia hispanica]	4	4	26	52.75	1.168	0.22	0.788445	0.964095	14.56	1.9	10.51	3	3	4	4	4	4	4	4
XP_047954879.1	isopentenyl-diphosphate Delta-isomerase I-like [Salvia hispanica]	7	7	27	52.74	0.982	-0.03	0.697697	0.944058	24.7	5.01	7.6	3	3	6	6	6	6	6	6
XP_047946428.1	lactoylglutathione lyase [Salvia hispanica]	4	4	29	52.69	0.956	-0.07	0.622321	0.918347	30.25	4.96	7.07	3	3	4	4	4	4	4	4
XP_047982698.1	glucose-6-phosphate isomerase, cytosolic [Salvia hispanica]	7	2	24	52.56	1.159	0.21	0.760169	0.963932	27.3	13.61	19.44	3	3	1	1	1	2	2	2
XP_047940242.1	60S ribosomal protein L10-like [Salvia hispanica]	5	5	23	52.51	1.685	0.75	0.0964623	0.408968	24.65	18.31	24.21	3	3	5	5	5	5	5	5
XP_047981115.1	14-3-3 protein 7 [Salvia hispanica]	5	4	25	52.33	0.843	-0.25	0.333236	0.780711	41.21	1.88	7.92	3	3	2	2	2	3	3	3
XP_047969446.1	2-oxoglutarate dehydrogenase, mitochondrial-like [Salvia hispanica]	7	7	23	52.03	1.13	0.18	0.885067	0.985436	20.79	18.38	10.64	3	3	5	6	6	7	7	7
XP_047961172.1	spermidine synthase 1 [Salvia hispanica]	5	5	19	51.93	0.958	-0.06	0.628227	0.918347	19.98	9.17	1.3	3	3	3	3	3	5	5	5
XP_047979033.1	eukaryotic translation initiation factor 3 subunit G-like [Salvia hispanica]	7	7	23	51.81	0.969	-0.05	0.660163	0.92835	20.08	7.3	13	3	3	4	4	4	5	6	6
XP_047974063.1	ran-binding protein 1 homolog c-like [Salvia hispanica]	6	6	22	51.71	0.831	-0.27	0.305655	0.744897	21.83	13.64	7.79	3	3	2	2	1	5	6	6
XP_047950484.1	glutathione reductase, cytosolic-like [Salvia hispanica]	5	2	23	51.65	1.357	0.44	0.382718	0.812137	17.16	7.43	9.55	3	3	2	2	2	2	2	2
XP_047969402.1	subtilisin-like protease SBT1.5 [Salvia hispanica]	4	4	22	51.57	1.172	0.23	0.776803	0.963932	39.77	3.12	5.34	3	3	4	4	4	4	4	4
XP_047971701.1	40S ribosomal protein S10-1-like [Salvia hispanica]	3	2	20	51.55	0.873	-0.2	0.402845	0.820164	10.43	8	6.43	3	3	2	2	2	2	2	2
XP_047960723.1	carbonic anhydrase 2-like [Salvia hispanica]	5	5	25	51.24	0.604	-0.73	0.0252766	0.155443	86.68	17.42	9.35	3	3	3	4	4	4	4	4
XP_047954584.1	eukaryotic translation initiation factor 3 subunit B-like [Salvia hispanica]	7	1	25	51.19	1.29	0.37	0.535713	0.876616	6.93	10.65	7.8	3	3	1	1	1	1	1	1
XP_047945527.1	elongation factor 1-delta-like [Salvia hispanica]	6	3	28	51.11	1.08	0.11	0.978818	0.997919	12.82	10.92	5.64	3	3	3	3	3	3	3	3
XP_047982174.1	LOW QUALITY PROTEIN: UDP-glucosyltransferase 29-like [Salvia hispanica]	4	4	21	50.75	1.162	0.22	0.803306	0.97078	16.63	12.36	9.36	3	3	3	3	3	3	3	3
XP_047940999.1	V-type proton ATPase subunit B 2-like [Salvia hispanica]	6	6	22	50.57	0.983	-0.03	0.698891	0.944058	33.28	7.59	5.44	3	3	6	6	6	6	6	6
XP_047957465.1	60S ribosomal protein L17-2 isoform X1 [Salvia hispanica]	3	3	18	50.56	1.302	0.38	0.495308	0.86341	26.31	12.85	14.14	3	3	2	2	2	3	2	3
XP_047966900.1	40S ribosomal protein S16-like [Salvia hispanica]	5	2	23	50.2	1.387	0.47	0.395407	0.820164	20.74	14.67	4.58	3	3	1	1	1	2	2	2
XP_047950241.1	60S ribosomal protein L8-like [Salvia hispanica]	3	3	17	50.02	1.394	0.48	0.346957	0.7948	36.43	35.49	29.79	3	3	4	4	4	4	3	4
XP_047938824.1	proteasome subunit alpha type-2-A-like [Salvia hispanica]	6	1	18	49.83	100	6.64	1e-17	8.9607e-17		15.82		3		1	1	1
XP_047949897.1	probable alpha-mannosidase At5g13980 isoform X1 [Salvia hispanica]	7	2	24	49.52	1.609	0.69	0.136973	0.50643	42.03	60.6	59.3	3	3	2	2	1	2	1	2
XP_047941156.1	tubulin alpha-3 chain isoform X1 [Salvia hispanica]	7	2	29	49.45	1.071	0.1	0.937042	0.993186	27.67	32.14	30.64	3	3	1	1	1	1	1	1
XP_047950605.1	pathogenesis-related protein STH-21-like [Salvia hispanica]	3	3	22	49.32	0.335	-1.58	7.8834e-06	6.79695e-05	22.22	18.18	7.84	3	3	3	3	3	3	3	3
XP_047957783.1	low-specificity L-threonine aldolase 1-like isoform X2 [Salvia hispanica]	4	4	24	49.19	0.69	-0.53	0.0839688	0.371345	49.16	11.24	11.5	3	3	4	4	4	4	4	4
XP_047969962.1	dynamin-related protein 3A-like [Salvia hispanica]	7	7	22	49.18	0.857	-0.22	0.424101	0.833453	25.84	16.34	2.49	3	3	3	4	4	5	4	5
XP_047944193.1	dirigent protein 1-like [Salvia hispanica]	5	5	19	49.09	1.265	0.34	0.567813	0.900448	24.43	19.51	10.77	3	3	4	4	4	4	4	4
XP_047980315.1	60S ribosomal protein L14-2 [Salvia hispanica]	5	1	24	49.07	1.332	0.41	0.41062	0.823737	16.82	13.32	6.55	3	3	1	1	1	1	1	1
XP_047962285.1	ubiquitin receptor RAD23d-like [Salvia hispanica]	6	6	23	48.61	0.867	-0.21	0.389709	0.820164	29.93	15.31	9.65	3	3	6	6	5	6	6	6
XP_047943548.1	ATP synthase subunit gamma, mitochondrial-like [Salvia hispanica]	5	2	30	48.57	1.064	0.09	0.994361	0.999054	23.63	10.91	17.67	3	3	2	2	2	2	2	2
XP_047949786.1	asparagine--tRNA ligase, cytoplasmic 1 [Salvia hispanica]	6	6	20	48.44	0.911	-0.13	0.500205	0.86341	19.4	16.37	7.58	3	3	5	5	5	5	5	5
XP_047954695.1	dehydrin DHN1 [Salvia hispanica]	3	3	18	48.14	0.462	-1.12	0.00112793	0.00883402	37.78	31.4	11.48	3	3	3	3	3	3	3	3
XP_047957630.1	polyvinylalcohol dehydrogenase-like [Salvia hispanica]	5	5	19	47.91	1.701	0.77	0.0731342	0.334499	17.59	11.2	17.57	3	3	5	5	5	3	4	4
XP_047955645.1	pyrophosphate--fructose 6-phosphate 1-phosphotransferase subunit beta [Salvia hispanica]	7	7	20	47.89	1.261	0.33	0.57502	0.902786	21.54	20.45	9.31	3	3	3	3	2	6	6	6
XP_047968927.1	probable sarcosine oxidase [Salvia hispanica]	5	5	24	47.83	1.731	0.79	0.0775745	0.348688	17.93	5.86	1.74	3	3	4	4	4	5	5	5
XP_047945131.1	hexokinase-2 [Salvia hispanica]	6	6	23	47.73	1.342	0.42	0.425606	0.833453	26.97	6.69	9.66	3	3	5	5	5	5	5	5
XP_047958265.1	argininosuccinate synthase, chloroplastic [Salvia hispanica]	5	3	30	47.68	1.158	0.21	0.8115	0.972354	33.58	11.95	12.73	3	3	2	3	3	3	3	3
XP_047983599.1	alpha-xylosidase 1-like [Salvia hispanica]	8	4	25	47.6	0.794	-0.33	0.239123	0.666686	30.65	16.02	15.47	3	3	2	2	1	4	4	3
XP_047967333.1	pyruvate kinase 2, cytosolic-like [Salvia hispanica]	8	5	25	47.49	1.393	0.48	0.357418	0.802127	20.83	15.11	40.41	3	3	4	4	4	5	3	5
XP_047938556.1	40S ribosomal protein S9-2-like [Salvia hispanica]	5	5	20	47.35	2.464	1.3	0.00190317	0.0145179	34.59	5.04	34.25	3	3	5	5	5	5	4	5
XP_047953532.1	isocitrate dehydrogenase [NADP]-like [Salvia hispanica]	7	3	24	47.24	1.137	0.18	0.787116	0.963932	14.04	8.2	14.97	3	3	2	2	2	3	3	3
XP_047951175.1	eukaryotic translation initiation factor 3 subunit B-like [Salvia hispanica]	8	2	23	47.23	1.056	0.08	0.982717	0.997919	23.75	54.47	11.79	3	3	2	1	2	1	1	1
XP_047938356.1	60S ribosomal protein L22-2-like [Salvia hispanica]	3	2	18	46.79	1.364	0.45	0.390284	0.820164	11.72	5.98	9.3	3	3	2	2	2	2	2	2
XP_047956605.1	17.8 kDa class I heat shock protein-like [Salvia hispanica]	5	1	25	46.54	1.352	0.44	0.437565	0.842855	21.08	8.56	18.32	3	3	1	1	1	1	1	1
XP_047962765.1	alanine--tRNA ligase-like [Salvia hispanica]	7	3	23	46.49	0.805	-0.31	0.427364	0.835192	17.15	15.77	12.23	2	3		1	1	2	2	2
XP_047974669.1	40S ribosomal protein S20-2-like [Salvia hispanica]	3	1	15	46.49	0.783	-0.35	0.211764	0.632707	19.22	17.1	10.99	3	3	1	1	1	1	1	1
XP_047982318.1	uridine 5'-monophosphate synthase [Salvia hispanica]	6	6	21	45.9	1.04	0.06	0.864801	0.981083	32.58	7.53	5.61	3	3	4	4	3	5	5	5
XP_047954541.1	NADH dehydrogenase [ubiquinone] iron-sulfur protein 1, mitochondrial [Salvia hispanica]	9	2	19	45.79	1.524	0.61	0.208229	0.629739	29.78	33.53	23.62	3	3	1	2	2	2	2	2
XP_047979788.1	patellin-3-like [Salvia hispanica]	7	4	20	45.71	0.626	-0.68	0.0776562	0.348688	37.91	37.54	25.29	3	3	1	1	1	2	2	2
XP_047962524.1	methionine aminopeptidase 2B-like [Salvia hispanica]	4	4	15	45.69	1.299	0.38	0.500593	0.86341	18.25	13.05	1.58	3	3	4	4	4	4	4	4
XP_047955319.1	glutamine synthetase cytosolic isozyme [Salvia hispanica]	4	2	19	45.62	0.961	-0.06	0.744691	0.960188	22.26	8.24	15.21	3	3	2	2	2	2	2	2
XP_047948708.1	DEAD-box ATP-dependent RNA helicase 15 isoform X1 [Salvia hispanica]	5	5	21	45.56	0.96	-0.06	0.634819	0.918347	37.7	9.55	6.46	3	3	5	4	4	5	5	4
XP_047956615.1	class I heat shock protein-like [Salvia hispanica]	6	6	21	45.48	1.37	0.45	0.380611	0.80934	23.9	13.96	9.77	3	3	5	4	5	5	5	5
XP_047979748.1	elongation factor 1-beta 2-like isoform X1 [Salvia hispanica]	6	2	21	45.4	0.746	-0.42	0.220872	0.644081	22.46	2.63	13.92	2	3	1		1	2	2	2
XP_047969037.1	S-adenosylmethionine synthase 5 [Salvia hispanica]	3	3	13	45.38	1.335	0.42	0.436225	0.842595	29.63	23.62	6.57	3	3	2	2	2	3	3	3
XP_047939162.1	beta-galactosidase 8 [Salvia hispanica]	6	4	23	45.36	1.337	0.42	0.419028	0.82757	32.75	5.1	4.73	3	3	4	4	4	4	4	4
XP_047960377.1	patellin-3-like [Salvia hispanica]	7	4	19	45.35	0.616	-0.7	0.0545019	0.274168	26.97	14.73	20.45	3	3	1	1	1	4	4	4
XP_047946563.1	40S ribosomal protein S21-2 [Salvia hispanica]	3	3	15	45.2	1.086	0.12	0.99514	0.999054	21.73	4.77	4.5	3	3	2	2	2	3	3	3
XP_047952227.1	UDP-glycosyltransferase 75C1-like [Salvia hispanica]	4	4	20	45.09	1.141	0.19	0.857345	0.977373	60.69	7.11	13.27	3	3	4	4	4	4	4	4
XP_047946901.1	2-dehydro-3-deoxyphosphooctonate aldolase 1 [Salvia hispanica]	4	4	16	45.06	1.158	0.21	0.813003	0.972354	15.19	23.98	1.13	3	3	4	4	3	4	4	4
XP_047953245.1	formate dehydrogenase, mitochondrial [Salvia hispanica]	6	6	21	45.03	0.804	-0.31	0.250515	0.682678	42.31	9.77	10.83	3	3	6	6	6	6	6	6
XP_047946190.1	membrane protein PM19L [Salvia hispanica]	2	2	14	44.7	0.548	-0.87	0.00911884	0.0636458	39.94	30.83	16.22	3	3	2	2	2	2	2	2
XP_047981026.1	eukaryotic initiation factor 4A-3-like [Salvia hispanica]	8	6	20	44.51	1.125	0.17	0.897695	0.986118	27.16	6.73	4.48	3	3	5	5	5	6	6	6
XP_047980319.1	vacuolar-sorting receptor 1-like [Salvia hispanica]	4	3	17	44.47	1.219	0.29	0.632013	0.918347	36.12	10.2	7.94	3	3	3	3	3	3	3	3
XP_047957099.1	quinone oxidoreductase PIG3-like [Salvia hispanica]	5	5	21	44.39	1.189	0.25	0.735871	0.957519	13.82	3.48	14.72	3	3	4	4	4	5	3	5
XP_047938366.1	gamma-interferon-responsive lysosomal thiol protein isoform X2 [Salvia hispanica]	5	1	24	44.25	0.644	-0.63	0.135564	0.503033	21.99	19.91	6.55	3	3	1	1	1	1	1	1
XP_047959295.1	SNF1-related protein kinase regulatory subunit gamma-like PV42a [Salvia hispanica]	5	5	15	44.1	1.326	0.41	0.453141	0.844535	31.67	11.52	12.69	3	3	3	3	3	5	4	5
XP_047967068.1	glutathione S-transferase T1-like isoform X2 [Salvia hispanica]	4	4	15	44.08	0.775	-0.37	0.196946	0.61521	15.2	14.82	10.08	3	3	3	4	4	4	4	4
XP_047978641.1	lectin CPL-like [Salvia hispanica]	2	1	15	43.71	1.556	0.64	0.173984	0.573979	19.41	17.65	12.7	3	3	1	1	1	1	1	1
XP_047972622.1	mitochondrial dicarboxylate/tricarboxylate transporter DTC [Salvia hispanica]	5	5	18	43.71	1.534	0.62	0.191804	0.607276	16.26	1.6	2.96	3	3	5	5	5	4	4	4
XP_047959927.1	alcohol dehydrogenase-like [Salvia hispanica]	4	4	15	43.69	1.146	0.2	0.843579	0.97358	23.88	3.14	2.27	3	3	4	4	4	4	4	4
XP_047937599.1	glutathione reductase, cytosolic-like [Salvia hispanica]	5	2	18	43.69	1.226	0.29	0.628115	0.918347	12.33	9.69	6.52	3	3	2	2	2	2	2	2
XP_047955392.1	fructokinase-2-like [Salvia hispanica]	8	7	21	43.47	0.993	-0.01	0.729288	0.95261	24.6	4.4	9.52	3	3	7	7	6	7	7	7
XP_047950161.1	40S ribosomal protein S8-like [Salvia hispanica]	4	1	15	43.43
XP_047982063.1	ATP-citrate synthase alpha chain protein 2 [Salvia hispanica]	6	6	21	43.43	0.97	-0.04	0.663014	0.92835	21.47	3.27	2.32	3	3	5	5	5	5	5	5
XP_047970229.1	dnaJ homolog subfamily B member 13-like [Salvia hispanica]	5	5	18	43.42	0.999	0	0.746183	0.960188	34.45	7.95	6.09	3	3	5	5	5	5	5	5
XP_047962576.1	aminoaldehyde dehydrogenase 2, peroxisomal [Salvia hispanica]	6	3	16	43.42	0.934	-0.1	0.563488	0.897035	18.24	13.11	3.16	3	3	1	2	2	3	3	3
XP_047974615.1	40S ribosomal protein S8-like [Salvia hispanica]	4	1	15	43.38
XP_047973127.1	26S proteasome non-ATPase regulatory subunit 4 homolog [Salvia hispanica]	5	1	19	43.03	1.042	0.06	0.99911	0.99911	17.33	14.83	13.79	3	3	1	1	1	1	1	1
XP_047941073.1	calnexin homolog [Salvia hispanica]	10	10	26	42.94	1.185	0.24	0.746062	0.960188	32.4	16.09	14.76	3	3	6	6	6	8	9	9
XP_047945825.1	proteasome subunit beta type-4-like [Salvia hispanica]	5	1	20	42.76	0.778	-0.36	0.367169	0.806678	25.4	18.9	16.31	3	3	1	1	1	1	1	1
XP_047982186.1	NADPH-dependent aldo-keto reductase, chloroplastic-like [Salvia hispanica]	7	3	19	42.75	0.846	-0.24	0.500988	0.86341	51.56	24.85	3.51	3	3	2	3	2	3	3	3
XP_047940799.1	3-hydroxyisobutyryl-CoA hydrolase-like protein 3, mitochondrial isoform X3 [Salvia hispanica]	6	6	18	42.73	0.893	-0.16	0.453456	0.844535	29.95	14.54	8.08	3	3	6	5	6	6	6	6
XP_047941384.1	sorbitol dehydrogenase [Salvia hispanica]	6	6	20	42.16	1.09	0.12	0.99484	0.999054	33.66	17.4	7.36	3	3	5	5	5	6	6	6
XP_047937962.1	fasciclin-like arabinogalactan protein 10 [Salvia hispanica]	4	4	19	42.11	1.503	0.59	0.219645	0.644081	28.03	12.91	13.14	3	3	4	3	4	4	4	3
XP_047954436.1	glucose-6-phosphate isomerase, cytosolic-like [Salvia hispanica]	6	1	20	42.1	0.949	-0.08	0.765561	0.963932	25.65	23.41	16.33	2	3		1	1	1	1	1
XP_047951686.1	phenylcoumaran benzylic ether reductase POP1-like [Salvia hispanica]	7	5	21	42.04	1.034	0.05	0.845905	0.974473	17.96	5.09	1.65	3	3	5	5	5	5	5	5
XP_047941791.1	hsp70-Hsp90 organizing protein 3-like [Salvia hispanica]	8	7	25	42	0.986	-0.02	0.709019	0.947274	33.76	20.9	5.75	3	3	6	7	6	7	6	7
XP_047976559.1	coatomer subunit alpha-1-like [Salvia hispanica]	4	4	20	41.8	1.329	0.41	0.447429	0.844535	19.15	8.03	6.39	3	3	3	4	4	4	3	4
XP_047941604.1	DEAD-box ATP-dependent RNA helicase 37-like [Salvia hispanica]	5	4	17	41.55	0.915	-0.13	0.51501	0.865523	32.59	36.97	3.55	3	3	3	4	4	4	4	4
XP_047964942.1	universal stress protein PHOS34-like isoform X1 [Salvia hispanica]	4	4	15	41.41	0.714	-0.49	0.109981	0.436522	62.91	8.89	14.23	3	3	3	3	3	3	3	3
XP_047954849.1	probable cytosolic oligopeptidase A [Salvia hispanica]	8	8	23	41.4	0.863	-0.21	0.37897	0.80934	30.36	41.39	3.31	3	3	4	5	6	6	6	6
XP_047953848.1	GDP-mannose 3,5-epimerase 2-like [Salvia hispanica]	5	5	16	41.32	1.077	0.11	0.969527	0.997919	32.17	6.66	19.23	3	3	3	3	3	3	3	3
XP_047959070.1	40S ribosomal protein S20-2 [Salvia hispanica]	3	1	14	41.25	0.737	-0.44	0.139178	0.512733	21.57	15.55	18.94	3	3	1	1	1	1	1	1
XP_047974255.1	nucleoside diphosphate kinase 3-like [Salvia hispanica]	5	5	19	41.18	1.001	0	0.752125	0.961972	29.09	11.8	3.63	3	3	4	4	4	5	5	5
XP_047975488.1	60S acidic ribosomal protein P2A-like [Salvia hispanica]	4	3	20	41.15	0.891	-0.17	0.452667	0.844535	27.94	6.97	25.91	3	3	3	2	3	3	2	3
XP_047962534.1	heat shock 22 kDa protein, mitochondrial-like [Salvia hispanica]	4	4	20	41.08	1.498	0.58	0.224502	0.648843	12.67	10.32	4.01	3	3	4	4	4	4	4	4
XP_047940633.1	glycine--tRNA ligase, mitochondrial 1-like [Salvia hispanica]	6	6	21	40.91	1.047	0.07	0.885552	0.985441	36.89	16.34	15.15	3	3	6	5	6	6	6	5
XP_047939691.1	osmotin-like protein [Salvia hispanica]	2	2	15	40.91	1.382	0.47	0.364218	0.804613	12.3	9.15	7.94	3	3	2	2	2	2	2	2
XP_047946539.1	UBP1-associated protein 2C-like [Salvia hispanica]	5	5	18	40.9	0.957	-0.06	0.625558	0.918347	29.59	13.97	7.74	3	3	4	4	5	5	5	5
XP_047974913.1	60S ribosomal protein L22-2 [Salvia hispanica]	3	2	15	40.87	1.363	0.45	0.392567	0.820164	12.69	2.14	9.33	3	3	2	2	2	2	2	2
XP_047975155.1	probable proteasome inhibitor [Salvia hispanica]	3	3	15	40.78	0.778	-0.36	0.203562	0.62438	42.73	6.86	6.91	3	3	2	2	2	3	3	3
XP_047943803.1	probable aspartyl aminopeptidase [Salvia hispanica]	5	5	15	40.37	0.832	-0.27	0.308687	0.746085	23.14	6.76	3.24	3	3	4	3	4	5	5	5
XP_047963251.1	3-ketoacyl CoA thiolase 1, peroxisomal-like [Salvia hispanica]	5	4	22	40.11	1.044	0.06	0.983084	0.997919	20.6	11.34	29.71	3	3	2	2	2	4	4	2
XP_047954590.1	RGG repeats nuclear RNA binding protein A-like [Salvia hispanica]	7	6	26	39.72	0.618	-0.69	0.0533447	0.271621	40.18	38.18	26.44	3	3	2	2	2	4	5	5
XP_047947911.1	uncharacterized protein LOC125193979 isoform X1 [Salvia hispanica]	4	4	15	39.69	0.627	-0.67	0.0391722	0.219023	11.74	1.5	8.49	3	3	2	2	2	3	3	3
XP_047963714.1	eukaryotic translation initiation factor 3 subunit I-like [Salvia hispanica]	5	2	19	39.6	1.34	0.42	0.412311	0.824622	24.92	18.59	37.95	3	3	2	2	1	2	1	2
XP_047969896.1	serine/threonine-protein kinase SRK2A [Salvia hispanica]	4	4	14	39.56	0.857	-0.22	0.364118	0.804613	33.2	5.98	1.01	3	3	3	3	3	4	4	4
XP_047945466.1	basic transcription factor 3-like [Salvia hispanica]	4	1	18	39.52	0.835	-0.26	0.497797	0.86341	19.5	16.18	14.54	3	3	1	1	1	1	1	1
XP_047960816.1	40S ribosomal protein S7-like [Salvia hispanica]	4	3	13	39.5	1.432	0.52	0.296585	0.74375	6.96	7.06	5.91	3	3	2	2	2	2	2	2
XP_047970551.1	zingipain-2-like [Salvia hispanica]	3	3	14	39.42	1.315	0.4	0.425611	0.833453	36.17	3.36	18.49	3	3	2	3	3	3	3	3
XP_047938357.1	3-oxoacyl-[acyl-carrier-protein] synthase 3 A, chloroplastic-like [Salvia hispanica]	4	4	14	39.12	1.515	0.6	0.208549	0.629739	11.75	3.68	3.84	3	3	3	3	3	4	4	4
XP_047980834.1	low-temperature-induced cysteine proteinase-like [Salvia hispanica]	2	2	13	38.97	1.156	0.21	0.780576	0.963932	28.98	27.93	10.28	3	3	1	1	1	2	2	2
XP_047977108.1	6,7-dimethyl-8-ribityllumazine synthase, chloroplastic-like [Salvia hispanica]	3	3	14	38.89	1.28	0.36	0.536437	0.876616	39.43	4.79	1.17	3	3	3	3	3	3	3	3
XP_047981090.1	acyl-coenzyme A oxidase 4, peroxisomal [Salvia hispanica]	6	6	22	38.88	1.006	0.01	0.764854	0.963932	27.28	4.52	6.24	3	3	6	6	6	6	6	6
XP_047969547.1	probable histone H2B.1 [Salvia hispanica]	3	3	20	38.81	1.664	0.73	0.106733	0.430289	21.22	8.36	17.9	3	3	3	4	4	4	4	3
XP_047978178.1	protein DNA-DAMAGE INDUCIBLE 1 [Salvia hispanica]	7	7	15	38.79	0.933	-0.1	0.558888	0.891787	79.11	4.35	7.34	3	3	3	4	4	5	5	5
XP_047977506.1	protein argonaute 1 [Salvia hispanica]	8	8	21	37.87	1.863	0.9	0.0411272	0.226808	22.91	7.35	12.03	3	3	8	8	8	7	7	6
XP_047961248.1	activator of 90 kDa heat shock protein ATPase homolog [Salvia hispanica]	4	4	16	37.86	1.141	0.19	0.85549	0.977373	16.87	3.97	6.99	3	3	4	4	4	4	4	4
XP_047968618.1	ubiquitin C-terminal hydrolase 12-like isoform X1 [Salvia hispanica]	9	9	26	37.83	0.821	-0.28	0.285439	0.728509	35.3	22.74	4.66	3	3	6	8	6	9	9	9
XP_047939376.1	proteasome subunit beta type-4-like [Salvia hispanica]	5	1	17	37.8	0.753	-0.41	0.237861	0.665881	4.6	10.83	2.01	3	3	1	1	1	1	1	1
XP_047983608.1	adenine phosphoribosyltransferase 1, chloroplastic-like [Salvia hispanica]	3	3	15	37.63	1.101	0.14	0.920211	0.990871	18.41	5.91	14.13	3	3	3	3	3	3	3	3
XP_047951266.1	uncharacterized protein LOC125196699 [Salvia hispanica]	3	3	13	37.5	1.604	0.68	0.140285	0.514964	14.47	8.88	2.11	3	3	3	3	3	3	3	3
XP_047938080.1	probable ATP synthase 24 kDa subunit, mitochondrial [Salvia hispanica]	8	8	25	37.47	0.891	-0.17	0.448714	0.844535	40.7	1.46	3.85	3	3	6	6	6	8	7	8
XP_047959052.1	chaperonin CPN60-like 2, mitochondrial [Salvia hispanica]	5	5	17	37.42	1.303	0.38	0.492552	0.86341	19.14	7.46	21.55	3	3	4	4	4	5	3	4
XP_047981628.1	coatomer subunit delta-like [Salvia hispanica]	5	5	22	37.4	0.873	-0.2	0.403474	0.820164	31.17	14.6	4.1	3	3	4	5	5	5	5	5
XP_047946495.1	reactive Intermediate Deaminase A, chloroplastic-like [Salvia hispanica]	6	2	19	37.29	1.479	0.56	0.253177	0.687194	28.41	6.23	21.46	3	3	1	1	1	1	1	1
XP_047955937.1	26S proteasome non-ATPase regulatory subunit 4 homolog [Salvia hispanica]	5	1	17	37.19	1.342	0.42	0.455169	0.844535	34.23	20.27	24.64	3	3	1	1	1	1	1	1
XP_047962760.1	probable CoA ligase CCL8 [Salvia hispanica]	5	5	19	36.99	1.051	0.07	0.894423	0.986026	38.2	7.01	5.75	3	3	5	5	5	5	5	5
XP_047965107.1	GTP-binding protein SAR1A-like [Salvia hispanica]	6	2	14	36.88	1.015	0.02	0.951257	0.993706	23.67	19.59	16.08	3	3	2	2	2	2	2	2
XP_047946733.1	uncharacterized protein LOC125193063 [Salvia hispanica]	5	5	20	36.76	0.636	-0.65	0.0414325	0.227325	24.24	13.06	6.71	3	3	4	4	4	5	5	5
XP_047948073.1	phosphoglycerate kinase, chloroplastic [Salvia hispanica]	4	3	14	36.66	0.871	-0.2	0.596226	0.909216	13.14	2.73	10.79	2	3		1	1	1	1	1
XP_047972986.1	universal stress protein A-like protein [Salvia hispanica]	4	4	14	36.51	0.739	-0.44	0.142454	0.517951	37.36	14.38	1.82	3	3	4	4	3	4	4	4
XP_047962284.1	inosine-5'-monophosphate dehydrogenase 2-like [Salvia hispanica]	4	1	19	36.34
XP_047941268.1	kunitz trypsin inhibitor 5-like [Salvia hispanica]	3	3	15	36.27	1.352	0.43	0.409873	0.823737	13.97	8.76	10.92	3	3	3	3	3	3	3	3
XP_047960882.1	NADP-dependent malic enzyme-like [Salvia hispanica]	6	5	17	36.25	1.088	0.12	0.99895	0.99911	8.39	8.52	1.08	3	3	4	4	4	4	4	4
XP_047954447.1	26S proteasome non-ATPase regulatory subunit 7 homolog A [Salvia hispanica]	5	5	15	36.11	0.956	-0.06	0.629151	0.918347	28.45	19.88	5.22	3	3	2	3	3	5	5	5
XP_047940562.1	dnaJ protein homolog [Salvia hispanica]	5	5	20	36.08	0.522	-0.94	0.00532382	0.0384665	62.28	9.79	6.77	3	3	3	3	3	4	4	4
XP_047980798.1	3-isopropylmalate dehydratase large subunit, chloroplastic-like [Salvia hispanica]	4	4	14	36.07	0.829	-0.27	0.304365	0.744055	23.75	9.55	6.19	3	3	3	3	3	4	4	4
XP_047948297.1	40S ribosomal protein S15 [Salvia hispanica]	4	1	24	36.05	0.812	-0.3	0.3452	0.792727	21.22	11.51	20.63	2	3	1	1		1	1	1
XP_047954600.1	galactokinase-like [Salvia hispanica]	5	1	14	35.96	1.564	0.65	0.230257	0.659897	28.53	15.12	29.22	3	2	1	1	1	1	1
XP_047977062.1	eukaryotic peptide chain release factor subunit 1-3-like [Salvia hispanica]	7	3	17	35.92	1.505	0.59	0.243308	0.672233	6.7	8.31	11.15	3	3	1	1	1	2	2	2
XP_047963086.1	uncharacterized protein LOC125207682 isoform X1 [Salvia hispanica]	5	5	14	35.8	1.068	0.1	0.984612	0.997919	19.94	2.73	5.22	3	3	3	3	3	4	4	4
XP_047948545.1	auxin-induced protein PCNT115-like isoform X1 [Salvia hispanica]	5	2	16	35.77	0.8	-0.32	0.355258	0.802127	23.28	3.47	12.96	3	3	2	2	2	2	1	2
XP_047950691.1	probable voltage-gated potassium channel subunit beta [Salvia hispanica]	4	4	16	35.77	0.887	-0.17	0.438268	0.842855	34.67	15.15	10.77	3	3	4	4	4	4	4	4
XP_047968598.1	probable 6-phosphogluconolactonase 4, chloroplastic [Salvia hispanica]	3	3	19	35.67	0.828	-0.27	0.3194	0.764915	35.69	5.59	9.65	3	3	3	3	3	3	3	3
XP_047969422.1	11 kDa late embryogenesis abundant protein-like [Salvia hispanica]	2	2	16	35.59	0.595	-0.75	0.0217677	0.137016	24.22	39.17	8.66	3	3	2	2	2	2	2	2
XP_047961013.1	heat shock protein 90-5, chloroplastic-like [Salvia hispanica]	5	3	18	35.51	1.032	0.05	0.908028	0.990576	19.21	16.56	6.09	3	3	2	2	2	3	3	3
XP_047939140.1	galactose mutarotase-like [Salvia hispanica]	4	4	15	35.39	1.012	0.02	0.783398	0.963932	16.06	4.27	5.84	3	3	4	4	4	4	4	4
XP_047974474.1	3-oxoacyl-[acyl-carrier-protein] synthase I, chloroplastic-like [Salvia hispanica]	7	5	20	35.36	0.818	-0.29	0.278989	0.728509	27.63	6.66	13.54	3	3	4	3	4	5	5	4
XP_047957749.1	succinate--CoA ligase [ADP-forming] subunit beta, mitochondrial [Salvia hispanica]	5	1	18	35.02
XP_047957090.1	alpha-galactosidase 3-like [Salvia hispanica]	5	5	18	35.01	1.711	0.78	0.0853976	0.373058	52.93	7.72	12.97	3	3	5	4	5	5	5	4
XP_047972799.1	glucose-6-phosphate 1-dehydrogenase, cytoplasmic isoform [Salvia hispanica]	7	7	23	34.91	1.098	0.13	0.97225	0.997919	30.85	7.99	16.27	3	3	6	6	6	6	5	6
XP_047967217.1	glutaredoxin [Salvia hispanica]	4	4	13	34.89	0.768	-0.38	0.186077	0.595677	29.95	32.74	12.86	3	3	2	3	2	4	4	4
XP_047971551.1	probable pyridoxal 5'-phosphate synthase subunit PDX1 [Salvia hispanica]	3	3	15	34.84	1.163	0.22	0.799216	0.966976	45.56	1.77	10.27	3	3	3	3	3	3	3	3
XP_047945796.1	nucleosome assembly protein 1;3-like [Salvia hispanica]	7	1	20	34.84	0.978	-0.03	0.728162	0.95261	10.2	4.28	8.11	3	3	1	1	1	1	1	1
XP_047972228.1	argininosuccinate synthase, chloroplastic-like [Salvia hispanica]	3	1	17	34.79	0.864	-0.21	0.588749	0.907726	13.78	9.69	2.85	3	3	1	1	1	1	1	1
XP_047969313.1	probable protein phosphatase 2C 59 isoform X1 [Salvia hispanica]	6	6	17	34.66	1.061	0.09	0.923639	0.990871	29.24	14.52	2.69	3	3	3	4	4	6	6	6
XP_047948143.1	gamma aminobutyrate transaminase 3, chloroplastic-like [Salvia hispanica]	7	4	18	34.43	1.227	0.29	0.64851	0.92342	32.94	12.76	9.5	3	3	4	4	4	4	4	4
XP_047949971.1	tryptophan synthase beta chain 1 [Salvia hispanica]	6	6	15	34.26	1.165	0.22	0.794985	0.964701	36.73	10.26	6.78	3	3	5	5	5	5	5	5
XP_047969411.1	60S ribosomal protein L3-1 [Salvia hispanica]	3	3	16	34.19	3.305	1.72	2.44734e-05	0.000208379	48.55	32.61	33.06	3	3	3	3	3	3	3	3
XP_047944880.1	40S ribosomal protein S15a-like [Salvia hispanica]	4	4	17	34.1	1.233	0.3	0.63534	0.918347	19.5	4.34	6.73	3	3	4	4	4	4	3	4
XP_047945393.1	26S proteasome non-ATPase regulatory subunit 14 homolog [Salvia hispanica]	3	3	18	33.96	1.062	0.09	0.92743	0.991298	28.7	5.87	8.13	3	3	3	3	3	3	3	3
XP_047970032.1	26S proteasome non-ATPase regulatory subunit 13 homolog A [Salvia hispanica]	4	3	15	33.94	0.603	-0.73	0.0844641	0.372732	25.33	13.3	16.57	3	3	2	2	2	2	2	2
XP_047943315.1	glutamate dehydrogenase A-like [Salvia hispanica]	4	4	14	33.93	1.355	0.44	0.404486	0.820164	22.77	18.31	18.46	3	3	4	4	4	4	4	4
XP_047966088.1	60S ribosomal protein L10a [Salvia hispanica]	2	1	12	33.78	1.395	0.48	0.344562	0.792648	2.9	0.88	3.22	3	3	1	1	1	1	1	1
XP_047982494.1	methylmalonate-semialdehyde dehydrogenase [acylating], mitochondrial [Salvia hispanica]	6	6	20	33.67	1.151	0.2	0.830774	0.972359	32.75	0.79	8.85	3	3	5	5	5	6	6	6
XP_047980966.1	RAN GTPase-activating protein 2-like [Salvia hispanica]	7	7	18	33.48	0.951	-0.07	0.725344	0.95045	20.96	13.62	9.83	3	3	2	2	2	4	4	5
XP_047956171.1	40S ribosomal protein S15-4-like [Salvia hispanica]	4	1	23	33.37	0.791	-0.34	0.307117	0.745323	4.71	2.32	17.66	3	3	1	1	1	1	1	1
XP_047944742.1	peptidyl-prolyl cis-trans isomerase Pin1-like [Salvia hispanica]	4	4	11	33.29	0.901	-0.15	0.473315	0.862141	41.92	24.44	11.9	3	3	3	4	4	4	4	4
XP_047958553.1	benzaldehyde dehydrogenase, mitochondrial [Salvia hispanica]	3	1	16	33.25	1.697	0.76	0.165646	0.56304	28.85	34.28	23.17	3	3	1	1	1	1	1	1
XP_047958808.1	low-temperature-induced 65 kDa protein-like isoform X1 [Salvia hispanica]	4	4	11	33.23	0.979	-0.03	0.689511	0.941995	31.59	63.32	10.78	3	3	2	4	4	3	4	4
XP_047970101.1	puromycin-sensitive aminopeptidase isoform X1 [Salvia hispanica]	5	5	15	33.04	0.859	-0.22	0.377177	0.80934	41.32	13.85	3.37	3	3	4	4	5	5	5	5
XP_047958422.1	probable fructokinase-7 [Salvia hispanica]	6	5	16	33.01	1.217	0.28	0.670122	0.931002	23.07	11.97	17.22	3	3	2	2	2	5	4	5
XP_047983458.1	aspartyl protease family protein 2-like [Salvia hispanica]	4	2	12	32.95	1.046	0.06	0.955816	0.993706	11.43	32.81	13.3	3	3	2	2	1	2	2	2
XP_047979869.1	eukaryotic translation initiation factor 5A-2 [Salvia hispanica]	4	2	17	32.92	0.747	-0.42	0.154368	0.539632	15.78	5.3	18.71	3	3	2	2	2	2	2	2
XP_047980805.1	eukaryotic translation initiation factor 3 subunit I-like [Salvia hispanica]	5	2	18	32.89	1.318	0.4	0.496776	0.86341	7.58	12.32	21.57	3	3	1	1	1	2	1	2
XP_047980764.1	proteasome subunit beta type-3-A [Salvia hispanica]	4	4	22	32.79	0.941	-0.09	0.580326	0.903522	14.58	10.46	12.49	3	3	4	4	4	4	4	4
XP_047981379.1	stem-specific protein TSJT1 [Salvia hispanica]	6	6	22	32.71	1.484	0.57	0.238699	0.66641	30.5	7.31	1.73	3	3	4	4	3	6	5	6
XP_047939118.1	40S ribosomal protein S20-2-like [Salvia hispanica]	3	1	12	32.67	0.01	-6.64	1e-17	8.9607e-17			19.98		3				1	1	1
XP_047959689.1	eukaryotic peptide chain release factor subunit 1-3-like [Salvia hispanica]	5	1	15	32.61	1.283	0.36	0.526678	0.871567	26.07	23.84	5.81	3	3	1	1	1	1	1	1
XP_047953042.1	probable dehydrin LEA [Salvia hispanica]	1	1	15	32.61	0.407	-1.3	0.000191433	0.00157128	41.33	33.03	38.34	3	3	1	1	1	1	1	1
XP_047967853.1	chloroplast envelope quinone oxidoreductase homolog [Salvia hispanica]	4	2	14	32.58	0.716	-0.48	0.204707	0.626952	19.48	16.01	6.05	3	3	1	1	1	2	2	2
XP_047981755.1	probable methionine--tRNA ligase [Salvia hispanica]	7	7	21	32.52	1.188	0.25	0.738366	0.958804	27.94	7.96	10.57	3	3	7	7	6	7	7	7
XP_047940671.1	uncharacterized protein LOC125188001 [Salvia hispanica]	2	2	13	32.4	1.234	0.3	0.631288	0.918347	9.86	5.38	4.53	3	3	2	2	2	2	2	2
XP_047973249.1	superoxide dismutase [Cu-Zn], chloroplastic [Salvia hispanica]	2	2	11	32.26	1.384	0.47	0.361281	0.802326	15.89	2.45	7.57	3	3	2	2	2	2	2	2
XP_047955915.1	glycine-rich protein 2-like [Salvia hispanica]	2	2	12	32.18	1.011	0.02	0.781347	0.963932	99.17	10.68	7.65	3	3	2	2	2	2	2	2
XP_047959000.1	gamma carbonic anhydrase 1, mitochondrial-like [Salvia hispanica]	3	3	15	32.14	1.385	0.47	0.359657	0.802326	23.86	19.71	10.23	3	3	3	3	3	3	3	3
XP_047951436.1	eukaryotic translation initiation factor 3 subunit M-like isoform X1 [Salvia hispanica]	6	2	15	32.05	0.813	-0.3	0.452967	0.844535	28.78	16.7	46.46	3	3	1	1	1	2	2	1
XP_047962481.1	ultraviolet-B receptor UVR8 [Salvia hispanica]	5	5	18	31.87	1.447	0.53	0.279272	0.728509	20.93	12.36	4.62	3	3	4	4	4	4	4	4
XP_047943811.1	aminoacylase-1 isoform X1 [Salvia hispanica]	3	3	14	31.85	1.501	0.59	0.221272	0.644081	18.96	8.56	20.15	3	3	3	3	3	3	3	2
XP_047966092.1	probable 6-phosphogluconolactonase 4, chloroplastic [Salvia hispanica]	5	5	15	31.69	1.152	0.2	0.827688	0.972359	31.31	16.47	6.44	3	3	5	5	4	5	5	5
XP_047939440.1	eukaryotic translation initiation factor 3 subunit C-like [Salvia hispanica]	6	6	19	31.53	1.172	0.23	0.776982	0.963932	36.16	19.85	9.23	3	3	3	4	4	4	3	4
AVW82639.1	eukaryotic translation initiation factor 3 subunit E [Salvia hispanica]	6	2	17	31.52	1.217	0.28	0.665167	0.929152	33.76	14.88	8.42	3	3	2	2	2	2	2	2
XP_047956122.1	phosphoribosylformylglycinamidine cyclo-ligase, chloroplastic [Salvia hispanica]	4	4	12	31.42	1.333	0.41	0.44015	0.843736	22.13	12.05	7.65	3	3	4	3	4	4	4	4
XP_047954565.1	annexin Gh1-like [Salvia hispanica]	6	5	20	31.2	1.061	0.09	0.923341	0.990871	23.91	13.27	10.36	3	3	3	3	3	4	3	4
XP_047939360.1	ATP-dependent 6-phosphofructokinase 6-like [Salvia hispanica]	5	5	18	31.18	1.097	0.13	0.974086	0.997919	33.71	10.32	7.44	3	3	5	5	4	5	5	5
XP_047968436.1	uncharacterized protein LOC125212345 [Salvia hispanica]	3	3	11	31.18	0.369	-1.44	4.05321e-05	0.000342271	6.22	2.67	5.44	2	3		1	1	3	3	3
XP_047950565.1	20 kDa chaperonin, chloroplastic [Salvia hispanica]	4	4	11	31.12	0.812	-0.3	0.267021	0.708681	15.99	17.98	8.72	3	3	3	2	2	4	4	4
XP_047965793.1	biotin carboxyl carrier protein of acetyl-CoA carboxylase, chloroplastic-like [Salvia hispanica]	4	4	18	31.09	1.052	0.07	0.898814	0.986497	14.27	8.69	7.95	3	3	4	4	4	4	4	4
XP_047976036.1	probable protein disulfide-isomerase A6 [Salvia hispanica]	4	1	13	30.86	0.704	-0.51	0.234889	0.664072	31.44	28.29	14.29	2	3	1	1		1	1	1
XP_047961016.1	alpha-xylosidase 1-like [Salvia hispanica]	6	2	18	30.79	0.884	-0.18	0.621231	0.918347	33.44	65.18	30.99	3	3	1	2	1	2	1	2
XP_047965944.1	protein disulfide isomerase-like 2-3 [Salvia hispanica]	6	1	18	30.76	0.7	-0.51	0.233582	0.662946	19.81	17.72	11.6	2	3		1	1	1	1	1
XP_047939629.1	quinone oxidoreductase 1-like [Salvia hispanica]	4	4	13	30.67	1.493	0.58	0.229217	0.657837	28.06	3.91	16.13	3	3	4	4	4	3	3	3
XP_047966085.1	uncharacterized protein At1g32220, chloroplastic-like [Salvia hispanica]	4	4	22	30.66	1.163	0.22	0.776821	0.963932	34.48	15.8	5.47	3	3	3	3	3	3	3	3
XP_047975163.1	putative phosphatidylglycerol/phosphatidylinositol transfer protein DDB_G0282179 [Salvia hispanica]	2	2	15	30.66	1.435	0.52	0.293125	0.739844	29.6	17.02	14.51	3	3	1	1	1	1	1	1
XP_047948559.1	60S ribosomal protein L18a [Salvia hispanica]	3	3	15	30.49	1.548	0.63	0.18057	0.585356	18.29	8.86	14.86	3	3	2	2	2	2	2	2
XP_047963611.1	nuclear transport factor 2B [Salvia hispanica]	3	3	12	30.45	0.785	-0.35	0.272954	0.720852	11.74	23.56	3.3	3	3	3	2	3	3	3	3
XP_047954793.1	dihydropyrimidine dehydrogenase (NADP(+)), chloroplastic-like [Salvia hispanica]	5	5	15	30.39	0.87	-0.2	0.395803	0.820164	26.82	6.68	10.45	3	3	4	4	4	3	3	3
XP_047962401.1	hydroxyphenylpyruvate reductase [Salvia hispanica]	4	4	12	30.37	1.251	0.32	0.596829	0.909216	24.78	28.21	6.92	3	3	3	4	4	4	4	4
XP_047957617.1	14-3-3-like protein GF14 iota [Salvia hispanica]	3	1	18	30.21	0.01	-6.64	1e-17	8.9607e-17			15.71		3				1	1	1
XP_047969767.1	40S ribosomal protein S10-1-like isoform X2 [Salvia hispanica]	3	2	11	30.19	0.931	-0.1	0.552906	0.887764	16.09	13.15	5.31	3	3	2	2	2	2	2	2
XP_047948221.1	eukaryotic translation initiation factor 3 subunit D-like [Salvia hispanica]	4	4	15	30.15	1.324	0.4	0.456616	0.844535	20.81	12.5	16.18	3	3	4	4	3	4	3	4
XP_047950000.1	profilin [Salvia hispanica]	3	3	12	30.08	0.803	-0.32	0.248568	0.681215	12.82	7.82	1.78	3	3	3	3	3	3	3	3
XP_047961225.1	ubiquitin carboxyl-terminal hydrolase 6 [Salvia hispanica]	2	2	9	29.93	0.599	-0.74	0.0532714	0.271621	42.69	34.3	4.18	3	3	1	1	1	2	2	2
XP_047969184.1	reactive Intermediate Deaminase A, chloroplastic-like isoform X1 [Salvia hispanica]	5	1	15	29.76	1.354	0.44	0.397516	0.820164	6.93	7.13	3.68	3	3	1	1	1	1	1	1
XP_047954589.1	RGG repeats nuclear RNA binding protein A-like [Salvia hispanica]	4	4	16	29.75	1.335	0.42	0.418684	0.82757	25.93	28.84	26.35	3	3	1	1	1	3	3	3
XP_047956741.1	60S ribosomal protein L5-like [Salvia hispanica]	2	1	12	29.7	1.62	0.7	0.13073	0.492217	23.14	18.41	10.83	3	3	1	1	1	1	1	1
XP_047972214.1	protease 2 [Salvia hispanica]	7	7	18	29.67	1.303	0.38	0.450102	0.844535	25.43	26.45	10.27	3	3	5	3	4	4	4	4
XP_047978611.1	eukaryotic translation initiation factor 2 subunit alpha homolog [Salvia hispanica]	5	2	17	29.66	0.849	-0.24	0.464735	0.852221	41.84	31.01	17.86	3	3	1	1	1	2	2	2
XP_047953594.1	alpha-soluble NSF attachment protein-like [Salvia hispanica]	4	4	11	29.46	1.315	0.4	0.425452	0.833453	51.3	7.64	18.12	3	3	3	3	3	4	3	4
XP_047975840.1	eukaryotic translation initiation factor 3 subunit F [Salvia hispanica]	2	2	12	29.42	0.938	-0.09	0.657982	0.92835	15.5	10.81	11.49	3	3	2	2	2	2	2	2
XP_047954852.1	60S ribosomal protein L23A [Salvia hispanica]	3	3	11	29.27	2.343	1.23	0.00357047	0.0262602	30.01	13.27	11.02	3	3	3	3	3	3	3	3
XP_047951990.1	60S ribosomal protein L31 [Salvia hispanica]	4	4	17	29.14	1.354	0.44	0.406158	0.820888	24.54	14.62	4.52	3	3	4	4	4	4	4	4
XP_047963523.1	rRNA 2'-O-methyltransferase fibrillarin 2-like [Salvia hispanica]	4	4	13	28.93	1.573	0.65	0.161062	0.55497	34.39	17.39	18.36	3	3	4	3	4	4	4	4
XP_047948039.1	probable xyloglucan endotransglucosylase/hydrolase protein 25 [Salvia hispanica]	2	2	12	28.67	0.906	-0.14	0.486725	0.86341	45.93	3.98	7.18	3	3	2	2	2	2	2	2
XP_047964236.1	mitochondrial outer membrane protein porin 2-like [Salvia hispanica]	5	2	15	28.67	1.422	0.51	0.280292	0.728509	47.86	18.55	15.07	3	3	2	2	2	2	2	2
XP_047977862.1	universal stress protein in QAH/OAS sulfhydrylase 3'region-like [Salvia hispanica]	2	2	11	28.43	0.711	-0.49	0.106376	0.430289	8.2	13.66	6.07	3	3	1	1	1	2	2	2
XP_047945311.1	3-oxoacyl-[acyl-carrier-protein] synthase I, chloroplastic-like [Salvia hispanica]	4	3	14	28.4	1.471	0.56	0.252116	0.68613	68.63	21.26	17.42	3	3	3	3	2	3	3	3
XP_047946990.1	putative glucose-6-phosphate 1-epimerase [Salvia hispanica]	5	5	13	28.4	1.117	0.16	0.911238	0.990665	21.77	6.67	1.3	3	3	3	3	3	3	3	3
XP_047960989.1	phosphoserine aminotransferase 2, chloroplastic-like [Salvia hispanica]	4	4	15	28.37	1.065	0.09	0.947105	0.993706	17.51	3.97	5.92	3	3	3	3	3	4	4	4
XP_047978651.1	lectin CPL-like [Salvia hispanica]	2	1	10	28.36	1.011	0.02	0.833346	0.972359	41.93	42.87	34.7	3	3	1	1	1	1	1	1
XP_047960925.1	LOW QUALITY PROTEIN: eukaryotic translation initiation factor 5A-2 [Salvia hispanica]	4	2	12	28.34	0.611	-0.71	0.11266	0.44543	44.89	7.95	31.26	3	3	2	2	2	2	2	2
XP_047971340.1	serine carboxypeptidase-like [Salvia hispanica]	3	3	10	28.11	0.668	-0.58	0.0606855	0.294389	25.17	10.19	4.17	3	3	1	2	2	3	3	2
XP_047962618.1	ATP-dependent Clp protease ATP-binding subunit ClpA homolog CD4B, chloroplastic-like [Salvia hispanica]	4	1	11	28.05
XP_047971416.1	aspartate--tRNA ligase 2, cytoplasmic-like [Salvia hispanica]	4	4	13	28.04	1.392	0.48	0.348792	0.797017	46.67	27.59	1.45	3	3	3	4	4	4	4	4
XP_047950975.1	citrate synthase, mitochondrial [Salvia hispanica]	6	6	23	27.94	0.983	-0.02	0.701321	0.944058	18.64	1.92	5.92	3	3	4	4	4	6	5	6
XP_047973407.1	26S proteasome non-ATPase regulatory subunit 6 homolog [Salvia hispanica]	3	3	12	27.91	0.632	-0.66	0.0389243	0.218829	20.52	9.33	13.67	3	3	3	2	3	3	3	3
XP_047957195.1	mitochondrial outer membrane protein porin 2-like [Salvia hispanica]	4	1	14	27.86	0.948	-0.08	0.764506	0.963932	13.8	22.67	26.97	3	3	1	1	1	1	1	1
XP_047944297.1	protein disulfide isomerase-like 1-4 [Salvia hispanica]	6	6	17	27.62	1.151	0.2	0.83132	0.972359	28.76	14.16	3.55	3	3	5	5	5	4	4	4
XP_047945635.1	glycine-rich RNA-binding protein 4, mitochondrial-like isoform X1 [Salvia hispanica]	2	2	11	27.48	1.136	0.18	0.839617	0.972446	17.99	2.87	11.69	3	3	2	2	2	2	2	2
XP_047967371.1	amidophosphoribosyltransferase, chloroplastic-like [Salvia hispanica]	3	3	12	27.4	0.939	-0.09	0.602074	0.909216	18.85	8.2	4.79	3	3	3	3	3	3	3	3
XP_047963744.1	stem-specific protein TSJT1-like [Salvia hispanica]	5	5	11	27.4	0.773	-0.37	0.193826	0.610016	20.05	9.27	4.3	3	3	4	4	4	4	4	4
XP_047950829.1	peroxiredoxin-2 [Salvia hispanica]	3	3	13	27.38	0.555	-0.85	0.0106337	0.0717774	13.41	15.38	2.19	3	3	2	2	2	3	3	3
XP_047983332.1	proline iminopeptidase [Salvia hispanica]	2	2	9	27.11	0.98	-0.03	0.758821	0.963932	24.92	14.69	11.78	3	3	2	2	2	2	2	2
XP_047960823.1	eukaryotic translation initiation factor 3 subunit A [Salvia hispanica]	6	6	17	27.11	1.159	0.21	0.767608	0.963932	30.16	5.79	8.72	3	3	4	3	4	6	5	6
XP_047983538.1	histone H2A-like [Salvia hispanica]	2	2	11	26.85	1.409	0.49	0.326199	0.771721	37.56	12.15	16.6	3	3	2	2	2	2	2	2
XP_047943351.1	eukaryotic translation initiation factor 5A-2-like [Salvia hispanica]	3	1	11	26.75	0.673	-0.57	0.0684179	0.32302	15.43	16.18	4.3	3	3	1	1	1	1	1	1
XP_047941113.1	formin-like protein 3 [Salvia hispanica]	3	3	11	26.75	0.823	-0.28	0.374036	0.807068	16.38	21.22	12.62	3	3	3	2	3	3	3	3
XP_047945797.1	nucleosome assembly protein 1;2-like [Salvia hispanica]	8	2	20	26.74	0.01	-6.64	1e-17	8.9607e-17			4.04		3				2	2	2
XP_047947113.1	thioredoxin H-type 1-like [Salvia hispanica]	3	1	14	26.68	0.01	-6.64	1e-17	8.9607e-17			25.28		3				1	1	1
XP_047953882.1	pyridoxal kinase-like [Salvia hispanica]	3	1	9	26.58	0.01	-6.64	1e-17	8.9607e-17			17.1		3				1	1	1
XP_047980578.1	uncharacterized protein LOC125222146 [Salvia hispanica]	6	6	15	26.56	0.459	-1.12	0.00328551	0.0246053	54.47	81.87	14.69	3	3	2	2	1	5	4	5
XP_047943809.1	stomatin-like protein 2, mitochondrial [Salvia hispanica]	5	4	11	26.5	1.09	0.12	0.953056	0.993706	14.32	17.82	15.96	3	3	2	2	3	3	4	3
XP_047946865.1	subtilisin-like protease SBT1.8 [Salvia hispanica]	5	5	15	26.49	1.05	0.07	0.931388	0.993186	18.93	8.63	5.77	3	3	4	4	4	4	4	4
XP_047958967.1	aminomethyltransferase, mitochondrial [Salvia hispanica]	5	5	13	26.44	0.912	-0.13	0.520971	0.870936	19.98	7.82	4.61	3	3	4	4	4	4	4	4
XP_047959131.1	probable aquaporin TIP3-2 [Salvia hispanica]	2	2	11	26.43	0.519	-0.95	0.00493232	0.0361469	93.71	95.61	38.92	3	3	2	2	2	2	2	2
XP_047971491.1	FAM10 family protein At4g22670 [Salvia hispanica]	4	4	9	26.42	0.991	-0.01	0.722115	0.94985	21.41	23.69	11.04	3	3	3	4	4	3	3	3
XP_047941314.1	threonine--tRNA ligase, mitochondrial 1 [Salvia hispanica]	5	5	13	26.38	1.335	0.42	0.436503	0.842595	15.29	17.81	5.18	3	3	4	3	4	5	5	5
XP_047938415.1	NADH dehydrogenase [ubiquinone] iron-sulfur protein 8, mitochondrial [Salvia hispanica]	4	4	11	26.36	0.734	-0.45	0.139034	0.512733	19.29	8.02	2.77	3	3	4	4	4	4	4	4
XP_047970556.1	putative 4-hydroxy-4-methyl-2-oxoglutarate aldolase 3 [Salvia hispanica]	3	3	16	26.05	1.41	0.5	0.324031	0.769573	12.29	2.69	3.08	3	3	3	3	3	3	3	3
XP_047958392.1	ATP synthase subunit delta', mitochondrial-like [Salvia hispanica]	3	3	13	25.99	0.987	-0.02	0.710732	0.947643	46.17	4.46	15.09	3	3	3	3	3	3	3	3
XP_047982750.1	ras-related protein RABD1-like [Salvia hispanica]	6	4	16	25.96	1.245	0.32	0.571276	0.900974	38.72	22.37	13.26	3	3	3	3	1	4	4	4
XP_047939026.1	60S ribosomal protein L14-2-like [Salvia hispanica]	4	2	14	25.9	1.612	0.69	0.132964	0.497839	23.07	12.53	21.24	3	3	2	2	2	2	2	2
XP_047954591.1	late embryogenesis abundant protein D-29-like [Salvia hispanica]	5	5	14	25.69	0.737	-0.44	0.143498	0.520245	28.17	19.41	16.83	3	3	2	1	2	4	5	5
XP_047982926.1	chromo domain-containing protein cec-1-like isoform X1 [Salvia hispanica]	3	3	12	25.56	0.713	-0.49	0.108516	0.433218	12.36	10.33	9.65	3	3	2	2	2	2	3	3
XP_047970052.1	importin subunit alpha-like [Salvia hispanica]	8	4	27	25.49	0.858	-0.22	0.453355	0.844535	36.57	6.72	11.64	3	3	3	3	3	3	4	4
XP_047947913.1	pterin-4-alpha-carbinolamine dehydratase 2, mitochondrial isoform X1 [Salvia hispanica]	2	2	10	25.47	0.833	-0.26	0.436901	0.842595	18.06	15.25	10.5	3	3	2	2	2	2	2	2
XP_047960829.1	hydroxyacylglutathione hydrolase cytoplasmic isoform X1 [Salvia hispanica]	6	6	16	25.46	1.149	0.2	0.835333	0.972359	23.13	10.6	5.23	3	3	5	5	5	6	6	6
XP_047957170.1	acetyl-CoA acetyltransferase, cytosolic 1-like [Salvia hispanica]	6	5	17	25.37	0.99	-0.01	0.839644	0.972446	23.72	4.98	22.61	3	3	5	5	4	5	4	5
XP_047948552.1	60S ribosomal protein L27-3 [Salvia hispanica]	2	2	11	25.35	1.549	0.63	0.1794	0.583406	24.34	8.9	22.4	3	3	2	2	2	2	2	2
XP_047949835.1	D-3-phosphoglycerate dehydrogenase 3, chloroplastic-like [Salvia hispanica]	6	1	17	25.23	1.114	0.16	0.838237	0.972446	5.12	9.8	9.36	3	3	1	1	1	1	1	1
XP_047941479.1	subtilisin-like protease SBT1.3 [Salvia hispanica]	5	5	17	24.98	1.375	0.46	0.35264	0.799577	24.83	10.85	5.73	3	3	3	4	4	5	5	5
XP_047938668.1	eukaryotic translation initiation factor 3 subunit E-like [Salvia hispanica]	5	1	15	24.93	0.01	-6.64	1e-17	8.9607e-17			17.74		3				1	1	1
XP_047943040.1	60S ribosomal protein L32-1-like [Salvia hispanica]	2	2	9	24.87	1.044	0.06	0.875913	0.982341	25.09	1.14	26.36	3	3	2	2	2	2	2	2
XP_047965383.1	alanine--tRNA ligase-like [Salvia hispanica]	5	1	14	24.8
XP_047952220.1	homocysteine S-methyltransferase 3-like [Salvia hispanica]	3	3	10	24.76	1.148	0.2	0.822288	0.972359	69.76	9.6	4.62	3	3	2	2	2	3	3	3
XP_047940428.1	60S ribosomal protein L18-2-like [Salvia hispanica]	3	3	9	24.72	1.805	0.85	0.054513	0.274168	26.24	4.56	7.52	3	3	2	2	2	3	3	3
XP_047962745.1	mitochondrial amidoxime reducing component 2-like [Salvia hispanica]	3	3	17	24.71	1.021	0.03	0.810701	0.972354	18.96	4.51	7.18	3	3	3	3	3	3	3	3
XP_047940885.1	40S ribosomal protein S26-1-like [Salvia hispanica]	3	3	11	24.71	0.979	-0.03	0.689362	0.941995	31.72	26.6	17.05	3	3	2	2	2	3	3	3
XP_047938660.1	FK506-binding protein 2-like [Salvia hispanica]	4	4	11	24.69	1.034	0.05	0.847203	0.974473	10.2	7.19	4.73	3	3	2	2	2	3	3	3
XP_047958098.1	proteasome subunit beta type-7-A-like [Salvia hispanica]	3	3	10	24.69	0.728	-0.46	0.12746	0.483451	49.21	20.53	8.97	3	3	2	2	2	3	3	3
XP_047962487.1	glycine cleavage system H protein 2, mitochondrial-like [Salvia hispanica]	2	2	11	24.52	0.801	-0.32	0.246433	0.677855	16.51	16.09	6.23	3	3	1	1	1	2	2	2
XP_047942352.1	damage-control phosphatase At2g17340-like isoform X1 [Salvia hispanica]	6	6	16	24.38	1.259	0.33	0.579313	0.903522	26.05	12.63	6.47	3	3	6	6	5	6	6	6
XP_047943331.1	GLABROUS1 enhancer-binding protein-like [Salvia hispanica]	3	3	10	24.33	0.426	-1.23	0.000310967	0.00254225	35.43	14.62	3.58	3	3	3	3	2	3	3	3
XP_047972452.1	THO complex subunit 4A [Salvia hispanica]	4	4	11	24.29	0.95	-0.07	0.69921	0.944058	17.04	13.62	1.54	3	3	1	1	1	3	3	3
XP_047967781.1	methionine gamma-lyase-like [Salvia hispanica]	4	1	10	24.27	1.135	0.18	0.817338	0.972354	13.81	5.55	10.1	3	3	1	1	1	1	1	1
XP_047950033.1	uncharacterized protein LOC125195824 [Salvia hispanica]	2	2	9	24.27	1.515	0.6	0.218136	0.644081	17.06	7.29	12.04	3	3	1	1	1	1	1	1
XP_047939173.1	fumarylacetoacetase [Salvia hispanica]	4	4	11	24.06	1.504	0.59	0.218493	0.644081	34.7	10.34	5.93	3	3	4	4	4	4	4	4
XP_047957799.1	uncharacterized protein At4g28440-like [Salvia hispanica]	1	1	6	24.04	1.247	0.32	0.590846	0.908858	33.22	28.24	13.93	3	3	1	1	1	1	1	1
XP_047943287.1	14-3-3-like protein D [Salvia hispanica]	5	3	13	24	0.556	-0.85	0.0556724	0.278633	19.71	4.09	24.59	3	3	1	1	1	3	3	2
XP_047971270.1	uncharacterized protein LOC125214328 [Salvia hispanica]	4	4	9	23.93	1.119	0.16	0.866819	0.982171	11.86	3.65	6.98	3	3	3	3	3	3	3	3
XP_047982299.1	arginine--tRNA ligase, cytoplasmic-like [Salvia hispanica]	6	6	13	23.88	0.88	-0.18	0.42145	0.829957	37.92	7.51	1.72	3	3	5	6	6	6	6	6
XP_047957488.1	bifunctional protein FolD 4, chloroplastic isoform X1 [Salvia hispanica]	3	3	12	23.8	1.38	0.46	0.327646	0.771904	25.35	8.84	6.06	3	3	3	3	3	3	3	3
XP_047962316.1	17.4 kDa class III heat shock protein [Salvia hispanica]	3	3	12	23.69	1.05	0.07	0.892635	0.986026	20.48	2.31	7.24	3	3	3	3	3	3	3	3
XP_047981505.1	LOW QUALITY PROTEIN: leucine--tRNA ligase, cytoplasmic-like [Salvia hispanica]	5	5	13	23.66	1.109	0.15	0.941062	0.993706	17.32	11.91	8.12	3	3	4	4	4	5	5	5
XP_047968664.1	60S acidic ribosomal protein P2B-like isoform X1 [Salvia hispanica]	3	2	10	23.63	0.818	-0.29	0.456321	0.844535	29.43	81.87	16.1	3	3	1	1	2	2	2	2
XP_047947976.1	pyruvate, phosphate dikinase 2 isoform X1 [Salvia hispanica]	7	7	18	23.61	1.157	0.21	0.814647	0.972354	24.43	16.6	2.64	3	3	4	4	4	5	5	5
XP_047982636.1	ras-related protein RABC1 [Salvia hispanica]	5	4	12	23.46	0.889	-0.17	0.548427	0.882645	40.23	42.32	8.89	3	3	2	2	3	4	4	4
XP_047971758.1	stearoyl-[acyl-carrier-protein] 9-desaturase, chloroplastic [Salvia hispanica]	2	1	10	23.4	0.01	-6.64	1e-17	8.9607e-17			13.51		2				1		1
XP_047938346.1	adenylate kinase 4-like isoform X1 [Salvia hispanica]	4	1	14	23.34	1.23	0.3	0.653208	0.926183	23.65	27.82	13.96	3	3	1	1	1	1	1	1
XP_047956722.1	TPR repeat-containing thioredoxin TDX [Salvia hispanica]	4	4	11	23.3	1.308	0.39	0.459664	0.848229	23.24	15.34	5.96	3	3	3	3	3	2	3	3
XP_047957091.1	NPL4-like protein 1 [Salvia hispanica]	4	4	19	23.28	1.293	0.37	0.49556	0.86341	16.36	38.23	9.09	3	3	3	3	4	4	4	4
XP_047955413.1	oxygen-dependent coproporphyrinogen-III oxidase, chloroplastic [Salvia hispanica]	4	4	11	23.21	1.124	0.17	0.900625	0.987751	33.87	23.24	1.18	3	3	4	4	3	4	4	4
XP_047942094.1	glycine-rich RNA-binding protein GRP2A-like [Salvia hispanica]	2	2	9	23.18	1.01	0.02	0.779027	0.963932	14.08	10.38	3.63	3	3	2	2	2	2	2	2
XP_047978059.1	3-isopropylmalate dehydrogenase, chloroplastic-like [Salvia hispanica]	2	2	14	23.04	1.198	0.26	0.68435	0.940396	12.79	4.34	12.56	3	3	1	1	1	2	2	2
XP_047981893.1	eukaryotic translation initiation factor 2 subunit alpha homolog [Salvia hispanica]	4	1	14	23.03	1.056	0.08	0.955934	0.993706	10.08	60.86	4.34	3	3	1	1	1	1	1	1
XP_047969450.1	serine-threonine kinase receptor-associated protein-like [Salvia hispanica]	4	4	12	22.9	0.791	-0.34	0.225487	0.649858	30.39	22.04	7.31	3	3	3	3	3	4	3	4
XP_047961389.1	60S ribosomal protein L14-2-like [Salvia hispanica]	4	1	14	22.74
XP_047977549.1	uncharacterized protein LOC125219576 isoform X1 [Salvia hispanica]	2	2	8	22.68	1.15	0.2	0.750023	0.961905	36.23	52.16	1.51	3	3	1	1	1	2	2	2
XP_047963914.1	probable protein disulfide-isomerase A6 [Salvia hispanica]	5	2	13	22.65	0.671	-0.58	0.184315	0.593744	32.91	62.24	14.45	3	3	2	2	1	2	2	2
XP_047944823.1	probable 2,3-bisphosphoglycerate-independent phosphoglycerate mutase [Salvia hispanica]	3	3	10	22.59	1.033	0.05	0.922815	0.990871	14.58	12.51	4.64	3	3	3	2	2	3	3	3
XP_047975834.1	26S proteasome non-ATPase regulatory subunit 13 homolog B-like [Salvia hispanica]	3	2	11	22.44	0.906	-0.14	0.663237	0.92835	8.77	15.24	16.84	3	3	1	1	1	1	1	1
XP_047955900.1	lysosomal Pro-X carboxypeptidase [Salvia hispanica]	2	2	10	22.36	1.193	0.26	0.687919	0.941995	32.03	7.04	4.93	3	3	2	2	2	2	2	2
XP_047945522.1	serine carboxypeptidase-like 45 [Salvia hispanica]	5	5	17	22.3	1.254	0.33	0.589472	0.907857	15.51	10.99	5.71	3	3	4	4	4	5	5	5
XP_047962566.1	uncharacterized protein LOC125207319 [Salvia hispanica]	3	3	11	22.22	1.604	0.68	0.177026	0.581178	35.85	31.87	24.55	3	3	1	1	1	1	2	2
XP_047953297.1	far upstream element-binding protein 1-like [Salvia hispanica]	3	2	11	22.2	1.144	0.19	0.784042	0.963932	24.12	10.31	24.8	3	3	2	2	2	2	2	2
XP_047981445.1	heterogeneous nuclear ribonucleoprotein 1 [Salvia hispanica]	3	2	11	22.06	0.854	-0.23	0.561086	0.893904	31.59	33.45	25.72	3	3	1	1	1	1	1	1
XP_047962312.1	DEAD-box ATP-dependent RNA helicase 38-like [Salvia hispanica]	9	9	15	22.03	0.768	-0.38	0.185189	0.594368	33.97	5.78	0.92	3	3	6	6	5	6	6	6
XP_047974484.1	allene oxide cyclase, chloroplastic-like [Salvia hispanica]	4	4	13	21.95	0.914	-0.13	0.524681	0.870936	9.07	11.35	2.58	3	3	4	3	4	4	4	4
XP_047983639.1	pyruvate decarboxylase 1 [Salvia hispanica]	3	1	12	21.93	0.01	-6.64	1e-17	8.9607e-17			7.99		3				1	1	1
XP_047943337.1	pyridoxal 5'-phosphate synthase-like subunit PDX1.2 isoform X1 [Salvia hispanica]	3	3	9	21.85	0.991	-0.01	0.753469	0.962115	28.93	2.17	2.79	3	3	3	3	3	3	3	3
XP_047942140.1	60S ribosomal protein L27a-3-like [Salvia hispanica]	2	2	11	21.83	0.56	-0.84	0.0115505	0.0772041	45.94	19.36	29.81	3	3	2	2	2	2	2	2
XP_047947775.1	putative cytochrome c oxidase subunit 6b-like [Salvia hispanica]	3	3	11	21.82	0.636	-0.65	0.0402632	0.223944	50.7	51.75	15.65	3	3	1	3	3	3	3	3
XP_047947872.1	malate synthase, glyoxysomal-like isoform X1 [Salvia hispanica]	6	4	12	21.81	0.626	-0.68	0.0896004	0.38626	16.53	74.29	25.07	3	3	2	1	3	4	3	4
XP_047949432.1	RNA-binding protein FUS-like [Salvia hispanica]	5	3	14	21.74	0.861	-0.22	0.514487	0.865523	26.21	47.12	23.26	3	3	1	2	2	3	3	3
XP_047969719.1	aminopeptidase P1 [Salvia hispanica]	4	4	8	21.62	1.782	0.83	0.0733612	0.334527	14.8	28.67	17.14	3	3	1	2	2	2	3	3
XP_047940934.1	hsp70-Hsp90 organizing protein 1-like [Salvia hispanica]	6	5	13	21.54	0.831	-0.27	0.355228	0.802127	31.3	13.18	10.58	3	3	3	2	3	4	4	4
XP_047982345.1	NADH dehydrogenase [ubiquinone] flavoprotein 2, mitochondrial-like [Salvia hispanica]	1	1	7	21.47	1.078	0.11	0.920692	0.990871	20.78	18.43	17.94	3	3	1	1	1	1	1	1
XP_047969414.1	probable 26S proteasome non-ATPase regulatory subunit 3 [Salvia hispanica]	4	4	11	21.46	0.79	-0.34	0.224823	0.648855	55.56	17.93	39.81	3	3	2	2	2	3	1	3
XP_047947574.1	perakine reductase-like [Salvia hispanica]	3	3	9	21.38	1.359	0.44	0.357474	0.802127	11.37	14.08	37.91	3	3	2	2	1	3	3	2
XP_047950190.1	cytochrome c1-2, heme protein, mitochondrial isoform X1 [Salvia hispanica]	2	2	8	21.33	1.425	0.51	0.303009	0.74375	6.33	8.84	23.97	3	3	1	1	1	2	1	2
XP_047980789.1	LOW QUALITY PROTEIN: patellin-3-like [Salvia hispanica]	3	3	9	21.29	0.642	-0.64	0.0828308	0.368696	10.3	22.66	10.28	3	3	1	2	2	3	3	2
XP_047969809.1	glutathione S-transferase-like [Salvia hispanica]	3	3	13	21.21	1.137	0.18	0.867851	0.982341	49	17.34	12.51	3	3	3	2	3	3	3	3
XP_047967158.1	40S ribosomal protein S28-2 [Salvia hispanica]	1	1	11	21.19	1.642	0.72	0.118028	0.458698	5.02	6.53	1.96	3	3	1	1	1	1	1	1
XP_047983315.1	acetolactate synthase small subunit 1, chloroplastic-like [Salvia hispanica]	2	2	9	21.17	1.057	0.08	0.998503	0.99911	21.36	4.04	18.6	3	3	2	2	2	2	2	2
XP_047938256.1	alanine aminotransferase 2, mitochondrial-like [Salvia hispanica]	3	2	8	21.07	1.349	0.43	0.436608	0.842595	28.09	16.06	23.52	3	3	2	2	2	1	1	1
XP_047956020.1	late embryogenesis abundant protein D-34-like [Salvia hispanica]	2	2	11	21.02	1.392	0.48	0.333764	0.780711	23.13	17.82	9.22	3	3	1	2	2	2	2	2
XP_047941980.1	pyruvate dehydrogenase E1 component subunit beta-1, mitochondrial-like [Salvia hispanica]	2	2	9	20.93	1.428	0.51	0.30562	0.744897	14.07	8.85	11.94	3	3	2	2	2	2	2	2
XP_047951227.1	ferredoxin-dependent glutamate synthase, chloroplastic-like [Salvia hispanica]	6	6	14	20.9	1.329	0.41	0.425662	0.833453	51.31	8.8	12.52	3	3	4	4	4	4	4	4
XP_047979601.1	phragmoplastin DRP1E-like isoform X1 [Salvia hispanica]	4	4	10	20.88	0.824	-0.28	0.47376	0.862141	27.47	3.46	21.83	3	3	2	2	2	3	3	3
XP_047966797.1	uncharacterized protein LOC125211136 [Salvia hispanica]	3	3	11	20.86	0.191	-2.39	3.88878e-11	3.46947e-10	60.96	12.5	19.21	3	3	3	3	3	2	3	3
XP_047939742.1	eukaryotic translation initiation factor 3 subunit M-like [Salvia hispanica]	5	1	15	20.83	0.701	-0.51	0.249758	0.681566	47.05	6.86	39.61	3	3	1	1	1	1	1	1
XP_047943698.1	superoxide dismutase [Fe], chloroplastic-like [Salvia hispanica]	3	3	12	20.83	1.052	0.07	0.936007	0.993186	22.93	13.84	13.38	3	3	3	3	3	3	3	3
XP_047949824.1	beta-galactosidase 5-like isoform X1 [Salvia hispanica]	4	4	18	20.82	0.985	-0.02	0.836361	0.972359	35.19	23.58	9.39	3	3	2	3	3	4	4	4
XP_047959524.1	protein transport protein SEC13 homolog B-like [Salvia hispanica]	2	2	10	20.81	1.116	0.16	0.923617	0.990871	10.84	6.52	5.8	3	3	2	2	2	2	2	2
XP_047955546.1	adenosine kinase 2-like [Salvia hispanica]	3	2	9	20.76	0.882	-0.18	0.606917	0.910375	39.33	21.96	10.78	3	3	2	2	1	2	2	2
XP_047981451.1	ferritin-2, chloroplastic-like [Salvia hispanica]	3	3	14	20.75	1.784	0.84	0.0603222	0.294389	35.75	3.95	5.32	3	3	3	3	3	3	3	3
XP_047958451.1	glutathione S-transferase-like [Salvia hispanica]	3	3	11	20.66	1.254	0.33	0.576692	0.903522	22.67	13.82	12.75	3	3	3	3	3	3	3	3
XP_047956794.1	outer envelope pore protein 24A, chloroplastic-like [Salvia hispanica]	3	3	9	20.59	1.309	0.39	0.443873	0.844535	17.77	11.3	9.27	3	3	2	2	2	3	3	3
XP_047974417.1	peptide-N4-(N-acetyl-beta-glucosaminyl)asparagine amidase A-like [Salvia hispanica]	2	2	10	20.52	1.537	0.62	0.179212	0.583406	14.26	10.81	10.35	3	3	2	2	2	2	2	2
XP_047966595.1	pyridoxal kinase-like [Salvia hispanica]	3	1	7	20.49
XP_047971658.1	2-hydroxyisoflavanone dehydratase-like [Salvia hispanica]	2	2	8	20.48	1.172	0.23	0.740872	0.958804	45.24	28.27	16.94	3	3	2	1	2	1	1	1
XP_047966772.1	alanine--glyoxylate aminotransferase 2 homolog 1, mitochondrial [Salvia hispanica]	4	4	12	20.45	0.882	-0.18	0.441193	0.843736	18.49	21.83	12.79	3	3	2	3	3	3	4	4
XP_047953127.1	phenylalanine--tRNA ligase beta subunit, cytoplasmic-like [Salvia hispanica]	6	6	13	20.31	1.306	0.39	0.473925	0.862141	38.89	24.69	17.35	3	3	4	2	4	5	6	6
XP_047982009.1	GTP-binding protein SAR1A-like [Salvia hispanica]	4	1	8	20.3	1.597	0.68	0.222925	0.647936	13.62	7.81	22.87	3	3	1	1	1	1	1	1
XP_047951554.1	reticulon-4-interacting protein 1, mitochondrial [Salvia hispanica]	3	3	15	20.26	1.651	0.72	0.144942	0.521412	19.29	1.22	7.72	3	3	2	2	2	3	3	3
XP_047944103.1	signal recognition particle subunit SRP68-like [Salvia hispanica]	4	4	12	20.19	1.186	0.25	0.713538	0.949223	29.02	19.25	11.6	3	3	3	3	3	4	4	4
XP_047938602.1	ubiquitin carboxyl-terminal hydrolase 3-like [Salvia hispanica]	3	2	8	20.18	0.749	-0.42	0.241511	0.670609	26.32	21.58	7.85	3	3	1	1	1	2	2	2
XP_047942822.1	isovaleryl-CoA dehydrogenase, mitochondrial [Salvia hispanica]	2	2	9	20.06	1.504	0.59	0.218068	0.644081	6.06	9.6	3.16	3	3	2	2	2	2	2	2
XP_047939798.1	cysteine proteinase inhibitor 1-like [Salvia hispanica]	3	3	8	19.75	1.083	0.11	0.985668	0.997919	29.62	20	5.64	3	3	3	3	3	3	3	3
XP_047957738.1	MLP-like protein 423 [Salvia hispanica]	3	3	8	19.71	0.663	-0.59	0.0582692	0.286553	11.35	15.1	1.87	3	3	2	2	2	2	2	2
XP_047966590.1	60S acidic ribosomal protein P1-like [Salvia hispanica]	2	2	12	19.62	0.935	-0.1	0.572549	0.900974	39.38	20.88	10.87	3	3	2	2	2	2	2	2
XP_047970648.1	chaperone protein ClpB4, mitochondrial-like isoform X1 [Salvia hispanica]	4	3	9	19.51	1.358	0.44	0.409445	0.823706	21.82	2.21	13.41	3	3	3	3	3	3	3	3
XP_047954836.1	putative germin-like protein 2-1 [Salvia hispanica]	4	4	14	19.39	1.071	0.1	0.952002	0.993706	23.86	14.94	13.46	3	3	3	2	3	2	2	2
XP_047955195.1	stearoyl-[acyl-carrier-protein] 9-desaturase, chloroplastic-like isoform X1 [Salvia hispanica]	2	1	9	19.36	0.605	-0.73	0.108487	0.433218	23.41	49.41	12.34	3	3	1	1	1	1	1	1
XP_047944290.1	xylose isomerase [Salvia hispanica]	4	4	17	19.33	1.115	0.16	0.896003	0.986026	23.24	19.71	9.58	3	3	4	4	3	4	4	4
XP_047983262.1	dihydroorotase, mitochondrial [Salvia hispanica]	3	3	11	19.32	1.234	0.3	0.618209	0.916899	24.04	10.62	7.52	3	3	1	2	2	3	3	3
XP_047945411.1	NADH-cytochrome b5 reductase-like protein [Salvia hispanica]	4	4	10	19.25	0.914	-0.13	0.509327	0.865523	28.3	25.19	8.06	3	3	3	2	3	4	4	4
XP_047983035.1	protein SRC2 homolog [Salvia hispanica]	1	1	6	19.23	0.79	-0.34	0.304584	0.744055	11.97	13.73	12.45	3	3	1	1	1	1	1	1
XP_047944178.1	ubiquitin fusion degradation protein 1 homolog [Salvia hispanica]	4	4	10	19.11	0.722	-0.47	0.141489	0.517951	23.93	27.86	15.69	3	3	2	2	2	4	4	4
XP_047949988.1	low-temperature-induced cysteine proteinase-like [Salvia hispanica]	2	2	7	19.07	1.13	0.18	0.846725	0.974473	31.75	20.5	13.73	3	3	2	2	2	2	2	2
XP_047966245.1	40S ribosomal protein S23-like [Salvia hispanica]	2	2	6	19.04	1.166	0.22	0.79352	0.964112	20.96	10.08	7.24	3	3	2	2	2	2	2	2
XP_047981778.1	probable methylenetetrahydrofolate reductase [Salvia hispanica]	3	3	9	19.03	0.443	-1.17	0.00851567	0.059843	14.96	11.56	11.24	3	3	1	1	1	3	3	3
XP_047967814.1	probable small nuclear ribonucleoprotein G [Salvia hispanica]	1	1	6	19.01	1.566	0.65	0.177299	0.581178	12.94	23.67	6.5	3	3	1	1	1	1	1	1
XP_047967285.1	succinate dehydrogenase subunit 5, mitochondrial-like [Salvia hispanica]	4	4	15	18.94	0.965	-0.05	0.777246	0.963932	34.39	5.93	13.91	3	3	2	2	2	3	3	3
XP_047955687.1	isocitrate dehydrogenase [NAD] regulatory subunit 1, mitochondrial-like isoform X1 [Salvia hispanica]	2	2	9	18.93	1.564	0.64	0.224125	0.648843	34.81	12.21	10.53	3	3	2	2	2	2	2	2
XP_047939218.1	gamma aminobutyrate transaminase 3, chloroplastic-like [Salvia hispanica]	4	1	11	18.91	0.01	-6.64	1e-17	8.9607e-17			7.56		3				1	1	1
XP_047950819.1	putative invertase inhibitor [Salvia hispanica]	2	2	25	18.84	1.341	0.42	0.426273	0.833852	24.33	19.72	4.82	3	3	3	3	3	3	3	3
XP_047950468.1	phenylalanine--tRNA ligase alpha subunit, cytoplasmic-like [Salvia hispanica]	4	4	11	18.76	1.036	0.05	0.917741	0.990871	45.61	19.8	5.82	3	3	3	3	2	4	4	4
XP_047939586.1	14 kDa zinc-binding protein-like [Salvia hispanica]	3	1	14	18.71	0.01	-6.64	1e-17	8.9607e-17			15.05		3				1	1	1
XP_047958997.1	60S ribosomal protein L14-2-like [Salvia hispanica]	3	1	12	18.65	1.835	0.88	0.0379981	0.214799	26.65	13.57	18.93	3	3	1	1	1	1	1	1
XP_047943768.1	probable calcium-binding protein CML13 [Salvia hispanica]	2	2	7	18.54	0.722	-0.47	0.209176	0.629739	14.6	16.1	4.66	3	3	2	2	2	2	2	2
XP_047951128.1	protein translation factor SUI1 homolog 2 [Salvia hispanica]	3	3	9	18.37	0.7	-0.52	0.143828	0.520522	12.82	22	7.73	3	3	2	2	1	3	3	3
XP_047960313.1	universal stress protein PHOS34-like [Salvia hispanica]	2	2	6	18.37	0.449	-1.16	0.000775204	0.00623811	9.08	8.71	6.25	3	3	1	1	1	2	2	2
XP_047939159.1	40S ribosomal protein S25 [Salvia hispanica]	2	2	8	18.32	2.144	1.1	0.0176749	0.115139	32.09	1.61	40.8	3	3	1	1	1	2	2	1
XP_047972627.1	26S proteasome non-ATPase regulatory subunit 12 homolog A-like [Salvia hispanica]	5	5	10	18.26	0.681	-0.55	0.0977842	0.412448	77.83	7.24	8.49	3	3	2	2	2	5	5	5
XP_047970827.1	heat shock 70 kDa protein 17 [Salvia hispanica]	6	6	9	18.19	1.208	0.27	0.690794	0.94312	34.69	4.94	28.13	3	3	3	3	3	4	5	5
XP_047949828.1	glycolate oxidase 1-like [Salvia hispanica]	5	5	12	18.13	0.988	-0.02	0.79356	0.964112	34.07	14.39	3.55	3	3	3	3	3	2	2	2
XP_047956255.1	aminoacyl tRNA synthase complex-interacting multifunctional protein 1-like [Salvia hispanica]	3	3	13	18.12	0.913	-0.13	0.504839	0.86341	28.83	3.07	13.12	3	3	3	3	3	3	3	3
XP_047971496.1	ankyrin repeat domain-containing protein 2B-like [Salvia hispanica]	4	4	11	18.11	0.692	-0.53	0.133976	0.499851	59.17	23.54	13.08	3	3	1	2	2	4	4	4
XP_047938854.1	ubiquitin domain-containing protein DSK2b-like isoform X1 [Salvia hispanica]	3	3	16	18.07	1.249	0.32	0.568704	0.900448	12.37	8.41	28.23	3	3	3	3	3	3	2	3
XP_047950577.1	ubiquitin carboxyl-terminal hydrolase 14-like [Salvia hispanica]	4	4	11	18.03	1.395	0.48	0.345369	0.792727	27.49	33.94	3.25	3	3	2	4	4	4	4	4
XP_047947271.1	WD-40 repeat-containing protein MSI4-like [Salvia hispanica]	4	3	8	17.96	0.781	-0.36	0.221285	0.644081	11.57	6.75	16.59	3	3	2	2	2	3	2	3
XP_047972913.1	monodehydroascorbate reductase, chloroplastic/mitochondrial [Salvia hispanica]	4	4	13	17.91	1.02	0.03	0.911784	0.990665	35.12	18.31	5.6	3	3	4	4	3	4	4	4
XP_047940209.1	chaperone protein ClpB3, chloroplastic [Salvia hispanica]	5	4	7	17.65						7.46	45.88	2	3	1	1		1	1	2
XP_047955663.1	protein BTR1 [Salvia hispanica]	4	4	7	17.64	0.768	-0.38	0.185378	0.594368	20.6	7.12	1.91	3	3	4	3	4	4	4	4
XP_047940173.1	LOW QUALITY PROTEIN: elongation factor Tu, chloroplastic-like [Salvia hispanica]	4	4	14	17.58	0.94	-0.09	0.709994	0.947274	28.71	45.92	9.75	3	3	4	3	4	4	4	4
XP_047970016.1	histone acetyltransferase KAT6A [Salvia hispanica]	5	5	13	17.51	0.72	-0.47	0.117119	0.457282	11.4	10.67	3.7	3	3	1	2	2	5	5	5
XP_047947001.1	adenylylsulfatase HINT1-like [Salvia hispanica]	3	1	13	17.5	0.01	-6.64	1e-17	8.9607e-17			18.86		3				1	1	1
XP_047942026.1	ruvB-like protein 1 [Salvia hispanica]	5	5	12	17.45	0.979	-0.03	0.722851	0.94985	48.67	20.21	7.44	3	3	3	4	4	4	4	4
XP_047965964.1	probable NAD(P)H dehydrogenase (quinone) FQR1-like 1 [Salvia hispanica]	3	3	9	17.44	1.377	0.46	0.358622	0.802326	30.46	46.15	7.13	3	3	2	1	2	3	3	3
XP_047974227.1	HMG1/2-like protein [Salvia hispanica]	1	1	5	17.42	0.767	-0.38	0.249775	0.681566	33.1	27.5	16.02	3	3	1	1	1	1	1	1
XP_047950502.1	ribose-phosphate pyrophosphokinase 4-like [Salvia hispanica]	4	4	8	17.4	0.964	-0.05	0.745263	0.960188	52.37	11.55	17.12	3	3	3	3	2	4	4	4
XP_047946639.1	eukaryotic translation initiation factor 3 subunit K-like [Salvia hispanica]	3	3	8	17.34	0.58	-0.79	0.0346436	0.20025	27.39	20.35	17.19	3	3	2	2	2	3	3	2
XP_047942540.1	eukaryotic translation initiation factor-like [Salvia hispanica]	3	2	8	17.34	0.01	-6.64	1e-17	8.9607e-17			15.76		3				2	2	2
XP_047941026.1	temperature-induced lipocalin-1 [Salvia hispanica]	3	3	7	17.3	1.345	0.43	0.406843	0.820888	28	17.34	13.78	3	3	2	2	2	3	3	3
XP_047947781.1	beta-galactosidase 9 [Salvia hispanica]	4	4	12	17.27	2.117	1.08	0.00986167	0.0681352	56.83	7.54	2.44	3	3	4	4	4	4	4	4
XP_047978546.1	3-isopropylmalate dehydratase small subunit 1-like [Salvia hispanica]	2	2	7	17.24	1.557	0.64	0.21022	0.629739	11.34	21.55	17.4	3	2	1	1	1	2		2
XP_047952697.1	methyl-CpG-binding domain-containing protein 11-like [Salvia hispanica]	5	5	6	17.21	0.01	-6.64	1e-17	8.9607e-17			55.38		3				2	2	1
XP_047951225.1	major allergen Pru ar 1-like [Salvia hispanica]	3	1	12	17.2	1.088	0.12	0.927366	0.991298	61.45	41.74	27.89	3	3	1	1	1	1	1	1
XP_047979306.1	histone deacetylase HDT1-like [Salvia hispanica]	2	1	7	17.2	0.01	-6.64	1e-17	8.9607e-17			7.31		2					1	1
XP_047945571.1	grpE protein homolog 2, mitochondrial-like [Salvia hispanica]	3	3	8	17.11	1.489	0.57	0.281168	0.728509	9.22	8.21	5.05	3	3	1	1	1	1	1	1
XP_047960501.1	SAL1 phosphatase-like [Salvia hispanica]	4	4	10	17.1	0.708	-0.5	0.170453	0.565057	19.56	8.07	6.96	3	3	2	2	2	3	3	3
XP_047976552.1	protein PHOSPHATE-INDUCED 1-like [Salvia hispanica]	3	3	7	17.01	0.94	-0.09	0.717931	0.949223	39.68	50.45	27.57	3	3	2	2	2	2	2	1
XP_047950546.1	polygalacturonase inhibitor-like [Salvia hispanica]	3	3	10	16.93	1.495	0.58	0.227792	0.65558	15.79	3.71	11.36	3	3	3	2	3	3	3	3
XP_047967109.1	probable cysteine protease RD19D [Salvia hispanica]	3	3	12	16.87	1.056	0.08	0.91056	0.990665	9.92	8.99	5.94	3	3	2	2	2	2	2	2
XP_047942434.1	putative 3,4-dihydroxy-2-butanone kinase [Salvia hispanica]	4	4	10	16.86	0.724	-0.47	0.220636	0.644081	49.84	14.05	8.39	3	3	2	2	2	4	4	4
XP_047957727.1	glutaredoxin-like [Salvia hispanica]	2	2	8	16.85	0.758	-0.4	0.337599	0.782773	26.18	27.58	13.21	3	3	1	1	1	1	1	1
XP_047977812.1	beta-galactosidase 8-like [Salvia hispanica]	3	1	9	16.79	1.371	0.45	0.410664	0.823737	15.41	20.64	4.27	3	3	1	1	1	1	1	1
XP_047960421.1	alpha-mannosidase 2 [Salvia hispanica]	2	2	7	16.78	1.269	0.34	0.558466	0.891787	19.39	17.92	8.52	3	3	1	1	1	2	2	2
XP_047948151.1	bifunctional dTDP-4-dehydrorhamnose 3,5-epimerase/dTDP-4-dehydrorhamnose reductase [Salvia hispanica]	5	5	10	16.76	1.106	0.15	0.913054	0.990665	40.15	4.3	5.04	3	3	4	4	4	5	5	5
XP_047939826.1	uncharacterized protein LOC125187305 [Salvia hispanica]	3	3	6	16.75	0.536	-0.9	0.00717746	0.0511394	18.26	14.19	7.68	3	3	1	1	1	3	3	3
XP_047948133.1	galactinol synthase 2-like [Salvia hispanica]	2	2	6	16.63	0.578	-0.79	0.0583719	0.286553	19.72	7.12	18.05	3	3	1	1	1	2	2	2
XP_047938856.1	branched-chain-amino-acid aminotransferase-like protein 2 [Salvia hispanica]	2	1	12	16.58	1.025	0.04	0.934731	0.993186	12.21	11.06	6.86	3	3	1	1	1	1	1	1
XP_047975609.1	aquaporin PIP1-2 [Salvia hispanica]	2	2	7	16.57	0.823	-0.28	0.311095	0.749257	27.96	12.64	19.77	3	3	1	2	2	2	2	2
XP_047951156.1	transmembrane emp24 domain-containing protein p24beta3-like isoform X1 [Salvia hispanica]	1	1	6	16.56	1	0	0.911616	0.990665	39.45	19.09	23.03	3	3	1	1	1	1	1	1
XP_047940535.1	60S ribosomal protein L10a-1 isoform X1 [Salvia hispanica]	2	1	7	16.51	1.532	0.62	0.178038	0.58267	11.65	4.62	12.99	3	3	1	1	1	1	1	1
XP_047954588.1	RGG repeats nuclear RNA binding protein A-like [Salvia hispanica]	2	1	9	16.49	1.05	0.07	0.986019	0.997919	28.61	27.44	16.44	3	3	1	1	1	1	1	1
XP_047945861.1	eukaryotic translation initiation factor 3 subunit L-like [Salvia hispanica]	2	2	7	16.47	0.994	-0.01	0.823703	0.972359	18.07	9.36	12.84	3	3	1	1	1	2	2	2
XP_047981401.1	mitochondrial phosphate carrier protein 3, mitochondrial [Salvia hispanica]	3	3	7	16.47	0.805	-0.31	0.432206	0.839854	9.66	4.5	22.73	3	3	1	1	1	2	2	2
XP_047943485.1	argininosuccinate lyase, chloroplastic [Salvia hispanica]	3	3	10	16.39	0.735	-0.44	0.220172	0.644081	15.64	6	10.16	3	3	2	2	2	3	3	3
XP_047979048.1	universal stress protein PHOS32-like [Salvia hispanica]	3	3	7	16.34	0.653	-0.61	0.0707338	0.328963	19.96	20.27	4.45	3	3	2	3	3	3	3	3
XP_047957715.1	NADH dehydrogenase [ubiquinone] 1 alpha subcomplex subunit 9, mitochondrial [Salvia hispanica]	7	7	14	16.25	1.372	0.46	0.356832	0.802127	43.54	22.2	19.98	3	3	5	4	5	4	4	5
XP_047951095.1	60S ribosomal protein L13a-4-like [Salvia hispanica]	2	2	6	16.22	0.774	-0.37	0.198478	0.61521	56.13	49.4	14.92	3	3	2	1	2	2	2	2
XP_047941830.1	small nuclear ribonucleoprotein SmD3b-like [Salvia hispanica]	2	2	7	16.15	1.461	0.55	0.276225	0.725753	38.64	22.84	7.96	3	3	1	2	2	2	2	2
XP_047971815.1	nucleolar protein 56-like [Salvia hispanica]	5	1	13	16.04	0.837	-0.26	0.528358	0.872239	34.54	24.2	24.15	3	3	1	1	1	1	1	1
XP_047954752.1	pleckstrin homology domain-containing protein 1 [Salvia hispanica]	2	2	7	16.03	1.486	0.57	0.286352	0.729024	17.51	9.55	6.62	3	3	1	1	1	2	2	2
XP_047944882.1	nicotianamine aminotransferase 1-like [Salvia hispanica]	3	3	8	15.99	1.125	0.17	0.873793	0.982341	31.6	14.75	6.41	3	3	2	1	2	3	3	3
XP_047961029.1	mannosylglycoprotein endo-beta-mannosidase-like [Salvia hispanica]	2	2	6	15.96	1.109	0.15	0.859975	0.979273	53.8	11.07	9.33	3	3	2	2	2	2	2	2
XP_047966806.1	nucleoside diphosphate kinase 2, chloroplastic-like [Salvia hispanica]	3	3	7	15.85	0.904	-0.15	0.499505	0.86341	48.82	0.72	10.5	3	3	2	2	2	3	2	3
XP_047947797.1	protein transport protein SEC31 homolog B isoform X2 [Salvia hispanica]	1	1	6	15.85	1.016	0.02	0.925237	0.990911	8.48	12.16	4	3	3	1	1	1	1	1	1
XP_047939170.1	uncharacterized protein LOC125186768 [Salvia hispanica]	1	1	6	15.77	0.946	-0.08	0.596356	0.909216	9.81	15.84	1.92	3	3	1	1	1	1	1	1
XP_047960251.1	UDP-glucose 6-dehydrogenase 3 [Salvia hispanica]	4	2	13	15.72	1.574	0.65	0.182371	0.588404	19.84	28.32	19.24	3	3	2	2	2	2	2	2
XP_047954586.1	DEAD-box ATP-dependent RNA helicase 37-like [Salvia hispanica]	2	1	7	15.7	100	6.64	1e-17	8.9607e-17		2.57		2			1	1
XP_047963717.1	UDP-sugar pyrophosphorylase-like [Salvia hispanica]	6	2	10	15.69	0.955	-0.07	0.781747	0.963932	18.95	26.2	5.19	3	3	2	2	2	2	2	2
XP_047955097.1	spliceosome-associated protein 130 A [Salvia hispanica]	2	2	7	15.65	1.508	0.59	0.285115	0.728509	32.95	28.41	12.69	3	3	1	1	1	1	1	1
XP_047949997.1	protein DJ-1 homolog A-like [Salvia hispanica]	4	4	8	15.58	0.837	-0.26	0.31946	0.764915	22.64	4.62	5.11	3	3	3	3	3	4	4	4
XP_047950900.1	glucose-1-phosphate adenylyltransferase small subunit, chloroplastic/amyloplastic [Salvia hispanica]	2	2	7	15.58	1.358	0.44	0.390152	0.820164	12.05	6.87	9.18	3	3	2	2	2	2	2	1
XP_047944343.1	cytochrome b-c1 complex subunit 7-like [Salvia hispanica]	1	1	6	15.54	1.522	0.61	0.24865	0.681215	28.07	21.04	27.11	3	3	1	1	1	1	1	1
XP_047949968.1	dynamin-related protein 5A-like [Salvia hispanica]	3	3	7	15.5	0.711	-0.49	0.243406	0.672233	33.62	19.61	7.63	3	3	2	2	1	3	3	3
XP_047967036.1	GEM-like protein 5 [Salvia hispanica]	2	2	8	15.47	1.141	0.19	0.813959	0.972354	20.49	4.39	23.13	3	3	2	2	2	2	2	2
XP_047957955.1	glycine-rich RNA-binding protein 2, mitochondrial-like [Salvia hispanica]	2	2	9	15.41	1.004	0.01	0.770869	0.963932	28.11	17.89	11.71	3	3	2	1	2	2	2	2
XP_047966076.1	uncharacterized protein At5g48480-like [Salvia hispanica]	3	3	6	15.34	0.01	-6.64	1e-17	8.9607e-17			34.05		3				3	2	3
XP_047971978.1	glycine-rich RNA-binding protein RZ1C-like [Salvia hispanica]	4	4	6	15.33	0.922	-0.12	0.530194	0.873862	43.43	58.79	5.2	3	3	2	3	2	4	4	4
XP_047962951.1	nodulin-related protein 2-like [Salvia hispanica]	2	2	7	15.17	0.697	-0.52	0.21843	0.644081	25.84	24.32	20.45	3	3	1	1	1	2	2	2
XP_047947588.1	flowering locus K homology domain-like [Salvia hispanica]	2	1	6	15.16
XP_047953475.1	peptide-N4-(N-acetyl-beta-glucosaminyl)asparagine amidase A-like [Salvia hispanica]	1	1	8	15.13	1.503	0.59	0.267309	0.708681	9.84	20.11	5.54	3	3	1	1	1	1	1	1
XP_047955705.1	ruvB-like 2 [Salvia hispanica]	4	4	10	15.1	1.09	0.12	0.889089	0.986026	18.41	4.32	9.05	3	3	3	3	3	3	3	3
XP_047941694.1	peroxisomal and mitochondrial division factor 2-like [Salvia hispanica]	4	4	7	15.05	0.994	-0.01	0.816141	0.972354	25.71	25.16	8.16	2	3	1	1		3	3	3
XP_047971100.1	serine/arginine-rich splicing factor SR34A-like isoform X1 [Salvia hispanica]	2	2	7	15.04	0.567	-0.82	0.0403798	0.223944	22.33	60.95	8.98	3	3	2	2	1	2	2	2
XP_047942065.1	pyruvate dehydrogenase E1 component subunit alpha-3, chloroplastic-like [Salvia hispanica]	4	4	8	14.99	1.522	0.61	0.202489	0.622776	38.75	15.82	14.54	3	3	3	3	3	3	3	3
XP_047943597.1	40S ribosomal protein S12-like [Salvia hispanica]	2	2	7	14.89	0.756	-0.4	0.207287	0.629739	19.51	11.12	11.18	3	3	2	2	2	2	2	2
XP_047954856.1	purple acid phosphatase 7-like [Salvia hispanica]	2	2	6	14.89	0.672	-0.57	0.0678421	0.322998	18.93	15.87	10.13	3	3	1	1	1	2	2	2
XP_047959974.1	uncharacterized protein LOC125205194 [Salvia hispanica]	2	2	6	14.86	0.683	-0.55	0.161322	0.55497	36.21	46.38	7.02	3	3	1	1	1	2	2	2
XP_047972088.1	signal recognition particle subunit SRP72-like [Salvia hispanica]	2	2	6	14.85	1.34	0.42	0.454949	0.844535	15.85	7.47	15.59	2	3		1	1	1	1	1
XP_047946907.1	acetate--CoA ligase CCL3-like [Salvia hispanica]	1	1	8	14.82	1.033	0.05	0.961907	0.994876	9.16	10.81	3.77	3	3	1	1	1	1	1	1
XP_047960354.1	peroxiredoxin-2F, mitochondrial [Salvia hispanica]	2	2	7	14.8	0.95	-0.07	0.747573	0.960188	12.05	10.1	7.16	3	3	1	1	1	1	1	1
XP_047952708.1	subtilisin-like protease SBT3 [Salvia hispanica]	2	2	8	14.76	1.099	0.14	0.893262	0.986026	26.82	21.58	15.89	3	3	1	1	1	1	1	1
XP_047955578.1	probable UDP-arabinopyranose mutase 5 isoform X2 [Salvia hispanica]	1	1	5	14.75	1.48	0.57	0.260394	0.694836	13.83	11.45	11.16	3	3	1	1	1	1	1	1
XP_047956669.1	ultraviolet-B receptor UVR8-like [Salvia hispanica]	1	1	6	14.71	1.471	0.56	0.255722	0.689648	20.28	10.05	18.03	3	3	1	1	1	1	1	1
XP_047941430.1	flowering locus K homology domain [Salvia hispanica]	3	2	6	14.67
XP_047959720.1	H/ACA ribonucleoprotein complex subunit 2-like protein [Salvia hispanica]	2	2	6	14.65	0.942	-0.09	0.685132	0.940396	21.72	9.14	9.91	3	3	2	2	2	2	2	2
XP_047976142.1	lysM domain-containing GPI-anchored protein 1 [Salvia hispanica]	1	1	5	14.6	100	6.64	1e-17	8.9607e-17		17.21		3		1	1	1
XP_047955951.1	probable mannitol dehydrogenase 1 [Salvia hispanica]	2	2	7	14.59	0.427	-1.23	0.00772329	0.054649	48.55	22.53	29.94	3	3	1	1	1	2	2	2
XP_047956302.1	pre-mRNA-processing factor 19-like [Salvia hispanica]	3	3	7	14.57	1.055	0.08	0.989848	0.997919	12.94	4.27	31.66	2	3	1	1		3	3	2
XP_047969706.1	germin-like protein subfamily 2 member 1 [Salvia hispanica]	2	2	6	14.55	1.083	0.11	0.893618	0.986026	23.34	17.6	6.98	3	3	1	1	1	2	2	2
XP_047965860.1	60S ribosomal protein L35a-3-like [Salvia hispanica]	1	1	4	14.55	1.916	0.94	0.0687032	0.32302	5.01	7.62	5.68	3	3	1	1	1	1	1	1
XP_047938512.1	uncharacterized protein LOC125186206 [Salvia hispanica]	1	1	6	14.47	1.216	0.28	0.631461	0.918347	6.59	8.05	2.63	3	3	1	1	1	1	1	1
XP_047942419.1	alpha-L-arabinofuranosidase 1-like [Salvia hispanica]	3	3	8	14.4	1.502	0.59	0.220335	0.644081	13.88	5.55	11.08	3	3	2	2	2	2	2	2
XP_047948391.1	DNA damage-binding protein 1-like [Salvia hispanica]	5	5	16	14.39	1.397	0.48	0.34184	0.788153	30.65	3.63	5.13	3	3	5	5	5	5	5	5
XP_047947140.1	alpha-galactosidase-like isoform X1 [Salvia hispanica]	2	1	8	14.39	1.073	0.1	0.947872	0.993706	11.27	8.14	8.5	3	3	1	1	1	1	1	1
XP_047944971.1	probable NADH dehydrogenase [ubiquinone] 1 alpha subcomplex subunit 5, mitochondrial [Salvia hispanica]	2	2	5	14.37	1.097	0.13	0.897333	0.986118	9.83	7.14	15.53	3	3	1	1	1	2	2	1
XP_047945308.1	3-oxoacyl-[acyl-carrier-protein] synthase I, chloroplastic-like [Salvia hispanica]	2	1	11	14.35	0.874	-0.19	0.501976	0.86341	50.6	13.96	50.39	3	3	1	1	1	1	1	1
XP_047962264.1	ras-related protein RABD2a [Salvia hispanica]	4	2	10	14.31	0.993	-0.01	0.890056	0.986026	32.99	18.17	20.74	3	3	1	2	2	2	2	2
XP_047952614.1	pyridine nucleotide-disulfide oxidoreductase domain-containing protein 2 isoform X1 [Salvia hispanica]	3	3	9	14.25	1	0	0.870338	0.982341	21.99	8.59	4.52	3	3	3	3	3	3	3	3
XP_047940342.1	mRNA-decapping enzyme-like protein isoform X1 [Salvia hispanica]	2	2	10	14.23	1.044	0.06	0.987479	0.997919	21.12	7.76	16.87	3	3	2	2	2	2	1	2
XP_047945094.1	small nuclear ribonucleoprotein-associated protein B'-like [Salvia hispanica]	1	1	6	14.2	1.801	0.85	0.0708141	0.328963	22.83	18.77	16.36	3	3	1	1	1	1	1	1
XP_047979241.1	serine/arginine-rich splicing factor SC35-like [Salvia hispanica]	3	1	8	14.14	0.242	-2.05	1.60022e-05	0.000137391	18.13	16.88	12.21	2	3	1	1		1	1	1
XP_047970605.1	ABC transporter E family member 2 isoform X1 [Salvia hispanica]	4	4	12	14.13	0.603	-0.73	0.0448748	0.237414	11.47	12.74	17.82	3	3	2	2	2	3	2	3
XP_047967736.1	glutathione S-transferase DHAR2-like isoform X1 [Salvia hispanica]	2	1	10	13.99	0.922	-0.12	0.667143	0.930644	7.43	8.27	3.47	3	3	1	1	1	1	1	1
XP_047966301.1	importin subunit alpha-like [Salvia hispanica]	7	4	11	13.96	1.737	0.8	0.0757138	0.342213	29.88	85.09	72.84	3	3	1	2	2	2	3	2
XP_047945263.1	endo-1,3;1,4-beta-D-glucanase-like [Salvia hispanica]	2	2	5	13.96	0.633	-0.66	0.0813816	0.363033	27.1	7.52	27.12	3	3	2	2	2	2	2	1
XP_047976285.1	sm-like protein LSM3A [Salvia hispanica]	2	2	7	13.82	1.685	0.75	0.120924	0.466356	10.4	19.25	3.98	3	3	2	2	2	2	2	2
XP_047939489.1	bifunctional phosphatase IMPL2, chloroplastic isoform X2 [Salvia hispanica]	2	2	7	13.78	0.885	-0.18	0.612752	0.91312	42.83	26.14	6.22	3	3	2	2	2	2	2	2
XP_047969339.1	transcription initiation factor TFIID subunit 15b [Salvia hispanica]	2	2	6	13.75	0.896	-0.16	0.573876	0.90168	14.86	14.33	1.3	3	3	1	1	1	2	2	2
XP_047950708.1	ferredoxin--NADP reductase, root isozyme, chloroplastic-like [Salvia hispanica]	2	2	7	13.74	1.518	0.6	0.17862	0.582715	16.89	11.09	11.49	3	3	1	1	1	2	2	2
XP_047963365.1	norbelladine synthase-like [Salvia hispanica]	2	2	6	13.56	0.742	-0.43	0.272334	0.72014	20.41	18.55	7.54	2	3		1	1	2	2	2
XP_047951158.1	1,2-dihydroxy-3-keto-5-methylthiopentene dioxygenase 2 [Salvia hispanica]	2	2	6	13.52	0.919	-0.12	0.602867	0.909216	16.64	23.18	10.56	3	3	1	2	2	2	2	2
XP_047939532.1	ATP synthase subunit epsilon, mitochondrial-like [Salvia hispanica]	2	2	5	13.51	1.116	0.16	0.882902	0.984571	40.09	13.65	8.95	3	3	2	2	2	2	2	2
XP_047973281.1	26S proteasome non-ATPase regulatory subunit 8 homolog A-like [Salvia hispanica]	4	4	10	13.34	0.636	-0.65	0.0524627	0.269134	43.64	1.9	7.69	3	3	2	2	2	3	3	3
XP_047949978.1	uncharacterized protein LOC125195789 [Salvia hispanica]	3	3	5	13.27	0.757	-0.4	0.298118	0.74375	15.57	13.36	51.28	3	3	3	3	3	3	3	2
XP_047943857.1	calcium-binding protein CBP-like [Salvia hispanica]	1	1	5	13.26	1.401	0.49	0.348538	0.797017	13.54	11.33	11.62	3	3	1	1	1	1	1	1
XP_047961109.1	cytochrome c [Salvia hispanica]	1	1	6	13.26	1.165	0.22	0.76052	0.963932	24.22	24.86	10.29	3	3	1	1	1	1	1	1
XP_047946284.1	cyclase-like protein 2 isoform X1 [Salvia hispanica]	1	1	6	13.13	1.393	0.48	0.404283	0.820164	20.6	16.86	13.14	3	3	1	1	1	1	1	1
XP_047959942.1	probable inactive purple acid phosphatase 1 [Salvia hispanica]	3	3	10	13.09	1.897	0.92	0.0710189	0.328963	75.08	11.51	63.77	3	3	2	2	2	2	1	2
XP_047975189.1	tryptophan--tRNA ligase, cytoplasmic [Salvia hispanica]	2	2	8	13.08	1.368	0.45	0.399577	0.820164	6.15	7.34	7.75	3	3	1	1	1	2	2	2
XP_047981290.1	ubiquitin carboxyl-terminal hydrolase 3-like [Salvia hispanica]	2	1	6	12.93	0.01	-6.64	1e-17	8.9607e-17			14.87		3				1	1	1
XP_047972549.1	15.7 kDa heat shock protein, peroxisomal-like [Salvia hispanica]	3	3	9	12.92	1.186	0.25	0.716864	0.949223	28.79	6.79	9.35	3	3	3	3	3	3	3	3
XP_047956903.1	gamma carbonic anhydrase-like 2, mitochondrial [Salvia hispanica]	2	2	8	12.86	2.095	1.07	0.0212069	0.133897	12.7	9.09	13.25	3	3	1	1	1	1	1	1
XP_047973348.1	SEED MATURATION PROTEIN 1 [Salvia hispanica]	2	2	5	12.81	0.909	-0.14	0.500373	0.86341	37.86	53.16	6.12	3	3	1	1	1	2	2	2
XP_047938815.1	UDP-glycosyltransferase 74E1-like [Salvia hispanica]	3	3	8	12.8	0.775	-0.37	0.349609	0.797129	42.01	5	12.29	3	3	3	3	3	3	3	3
XP_047974310.1	polyadenylate-binding protein RBP45-like [Salvia hispanica]	1	1	5	12.77	0.599	-0.74	0.0538668	0.272253	10.06	10	5.68	2	3		1	1	1	1	1
XP_047966776.1	acyl-CoA-binding protein-like [Salvia hispanica]	3	3	8	12.66	0.608	-0.72	0.0682611	0.32302	15.05	15.57	7.71	3	3	2	2	2	3	3	3
XP_047971821.1	cytochrome b-c1 complex subunit Rieske-4, mitochondrial-like [Salvia hispanica]	3	3	7	12.64	0.728	-0.46	0.215388	0.640544	36.57	38.63	7.96	3	3	2	1	2	3	3	3
XP_047975229.1	serine carboxypeptidase-like 42 isoform X1 [Salvia hispanica]	1	1	6	12.63	0.899	-0.15	0.641009	0.919182	13.05	11.59	5.24	3	3	1	1	1	1	1	1
XP_047982044.1	probable polygalacturonase [Salvia hispanica]	2	2	5	12.6	1.291	0.37	0.50258	0.86341	15.85	9.22	10.23	3	3	2	2	2	2	2	2
XP_047948025.1	26S proteasome non-ATPase regulatory subunit 1 homolog A-like [Salvia hispanica]	2	2	6	12.59	0.01	-6.64	1e-17	8.9607e-17			6.97		3				2	2	2
XP_047960230.1	3-isopropylmalate dehydrogenase, chloroplastic-like [Salvia hispanica]	3	3	14	12.55	1.061	0.09	0.970951	0.997919	47.63	5	14.62	3	3	2	3	3	3	3	3
XP_047978688.1	formin-like protein 13 [Salvia hispanica]	1	1	6	12.44	1.562	0.64	0.234302	0.664072	14.63	7.77	15.41	3	3	1	1	1	1	1	1
XP_047940308.1	protein ENDOSPERM DEFECTIVE 1-like [Salvia hispanica]	2	2	5	12.4	1.319	0.4	0.463956	0.851554	72.07	25.05	61.63	3	3	2	2	2	2	2	2
XP_047960926.1	NADH dehydrogenase [ubiquinone] flavoprotein 1, mitochondrial [Salvia hispanica]	5	5	15	12.38	0.925	-0.11	0.537646	0.877685	39.29	10.73	32.7	3	3	4	4	4	4	3	4
XP_047968778.1	late embryogenesis abundant protein 46-like [Salvia hispanica]	2	2	5	12.3	0.322	-1.64	8.65847e-05	0.000725191	12.39	14.73	12.64	3	3	1	1	1	2	2	2
XP_047963951.1	monodehydroascorbate reductase [Salvia hispanica]	3	3	5	12.28	1.431	0.52	0.302225	0.74375	27.29	24.3	14.63	3	3	1	1	1	1	1	1
XP_047945518.1	probable histone-arginine methyltransferase 1.3 isoform X1 [Salvia hispanica]	2	2	6	12.27	1.324	0.4	0.477414	0.862371	31.15	9.8	11.93	3	3	2	2	2	2	2	2
XP_047977785.1	NADH dehydrogenase [ubiquinone] iron-sulfur protein 3 [Salvia hispanica]	2	2	7	12.23	1.309	0.39	0.488748	0.86341	28.05	57.95	12.13	3	3	1	2	2	1	1	1
XP_047958411.1	peptidyl-prolyl cis-trans isomerase CYP19-3-like [Salvia hispanica]	2	2	4	12.22	0.473	-1.08	0.00750013	0.0532536	16.73	16.29	6.8	2	3		1	1	2	2	2
XP_047981369.1	prolyl endopeptidase-like [Salvia hispanica]	1	1	6	12.2	1.48	0.57	0.310472	0.748671	33.18	25.53	4.69	3	3	1	1	1	1	1	1
XP_047968004.1	protein TOC75-3, chloroplastic-like [Salvia hispanica]	4	4	5	12.18	1.259	0.33	0.534742	0.876616	42.89	30.6	3.48	3	3	1	1	2	3	3	3
XP_047960460.1	outer envelope pore protein 16-3, chloroplastic/mitochondrial [Salvia hispanica]	1	1	6	12.17	1.904	0.93	0.0645217	0.309342	30.59	17.23	21.81	3	3	1	1	1	1	1	1
XP_047965635.1	protein transport protein Sec61 subunit gamma-1 [Salvia hispanica]	2	2	9	12.13	1.815	0.86	0.0990257	0.413851	11.13	5.03	13.72	3	3	2	2	2	2	2	2
XP_047956062.1	ribose-phosphate pyrophosphokinase 1-like isoform X1 [Salvia hispanica]	2	2	5	12.12						16.45	4.63	3	2	1	1	1	1	1
XP_047962582.1	uncharacterized protein LOC125207333 [Salvia hispanica]	3	3	7	12.07	0.879	-0.19	0.510132	0.865523	41.29	33.47	14.2	3	3	2	3	3	3	3	3
XP_047980371.1	60S ribosomal protein L37a-1 [Salvia hispanica]	1	1	4	11.95	1.426	0.51	0.310487	0.748671	7.65	5.46	6.7	3	3	1	1	1	1	1	1
XP_047943845.1	acetylornithine aminotransferase, chloroplastic/mitochondrial [Salvia hispanica]	2	2	6	11.93	1.105	0.14	0.839122	0.972446	20.27	49.33	6.35	3	3	2	2	1	2	2	2
XP_047948315.1	calmodulin-7 [Salvia hispanica]	2	1	5	11.89	0.01	-6.64	1e-17	8.9607e-17			6.05		3				1	1	1
XP_047979968.1	serine hydroxymethyltransferase 2, mitochondrial [Salvia hispanica]	3	3	8	11.87	1.491	0.58	0.261672	0.697339	15.73	36.51	4.96	3	3	2	2	1	3	3	3
XP_047957668.1	erlin-2-B isoform X1 [Salvia hispanica]	2	2	6	11.84	1.235	0.3	0.616748	0.916414	56.53	23.77	9.13	3	3	1	2	2	2	2	2
XP_047972897.1	THO complex subunit 4D-like isoform X1 [Salvia hispanica]	2	2	8	11.83	1.38	0.46	0.41566	0.825686	44.21	38.08	31.05	3	3	2	1	2	2	2	2
XP_047943343.1	serine/arginine-rich SC35-like splicing factor SCL30A isoform X1 [Salvia hispanica]	2	2	4	11.81	0.477	-1.07	0.00956807	0.06633	48.31	23.74	7.64	3	3	1	1	1	2	2	2
XP_047938426.1	plant UBX domain-containing protein 4-like [Salvia hispanica]	2	2	6	11.8	0.858	-0.22	0.569825	0.900974	34.55	62.37	44.19	3	3	2	2	1	2	1	2
XP_047962621.1	uncharacterized protein Os08g0359500-like [Salvia hispanica]	3	3	6	11.8	0.482	-1.05	0.0174569	0.114446	52.79	31.51	38.59	3	3	1	1	1	3	3	2
XP_047981304.1	nudix hydrolase 3 [Salvia hispanica]	6	6	12	11.75	0.998	0	0.839673	0.972446	11.99	12.39	22.31	3	3	1	1	1	3	4	4
XP_047981508.1	glutamate-1-semialdehyde 2,1-aminomutase, chloroplastic-like [Salvia hispanica]	2	2	6	11.6	0.01	-6.64	1e-17	8.9607e-17			10.39		3				1	1	1
XP_047963997.1	60S ribosomal protein L21-1-like [Salvia hispanica]	4	4	6	11.57	1.231	0.3	0.638706	0.919182	35.91	49.32	36.32	3	3	4	4	3	4	3	4
XP_047956862.1	ubiquitin-conjugating enzyme E2 36 isoform X1 [Salvia hispanica]	4	1	9	11.53	0.01	-6.64	1e-17	8.9607e-17			8.61		2				1		1
XP_047959367.1	uncharacterized GPI-anchored protein At3g06035-like [Salvia hispanica]	1	1	5	11.47	1	0	0.748217	0.960188	38.09	23.57	27.38	3	3	1	1	1	1	1	1
XP_047971944.1	ABC transporter F family member 3 [Salvia hispanica]	2	2	6	11.45	0.875	-0.19	0.606611	0.910375	22.2	15.43	18.05	3	3	1	1	1	1	1	1
XP_047969705.1	glutamate--tRNA ligase, cytoplasmic-like [Salvia hispanica]	4	4	9	11.42	1.656	0.73	0.0980871	0.412448	37.71	15.36	9.07	3	3	2	3	3	3	3	3
XP_047969874.1	valine--tRNA ligase, mitochondrial 1-like [Salvia hispanica]	1	1	6	11.42	1.042	0.06	0.982132	0.997919	6.21	7.68	4.7	3	3	1	1	1	1	1	1
XP_047981946.1	purple acid phosphatase 2-like [Salvia hispanica]	2	2	5	11.36	1.289	0.37	0.504918	0.86341	18.66	36.18	5.88	3	3	2	2	1	2	2	2
XP_047963470.1	dihydroorotate dehydrogenase (quinone), mitochondrial [Salvia hispanica]	4	4	6	11.32	1.028	0.04	0.979072	0.997919	62.37	4.17	4.2	3	3	2	2	2	2	2	2
XP_047977388.1	small ubiquitin-related modifier 2-like [Salvia hispanica]	2	1	4	11.32	0.01	-6.64	1e-17	8.9607e-17			21.6		3				1	1	1
XP_047938762.1	NADH dehydrogenase [ubiquinone] 1 beta subcomplex subunit 9-like [Salvia hispanica]	2	2	7	11.3	1.18	0.24	0.724423	0.94985	27.8	26.74	20.92	3	3	1	1	1	1	1	1
XP_047981574.1	lysophospholipid acyltransferase LPEAT1-like isoform X1 [Salvia hispanica]	2	2	5	11.25	1.033	0.05	0.964943	0.996008	37.84	36.15	14.55	2	3	1	1		2	2	2
XP_047953829.1	polygalacturonase inhibitor-like [Salvia hispanica]	2	2	6	11.22	1.295	0.37	0.474811	0.862328	33.4	19.03	2.65	3	3	2	2	2	2	2	2
XP_047942278.1	coiled-coil domain-containing protein SCD2-like isoform X1 [Salvia hispanica]	1	1	5	11.17	1.141	0.19	0.857208	0.977373	9.61	4.66	13.24	3	3	1	1	1	1	1	1
XP_047946607.1	nucleolar protein 56-like [Salvia hispanica]	5	1	12	11.17	1.011	0.02	0.932642	0.993186	6.48	2.06	12.72	2	3		1	1	1	1	1
XP_047940772.1	probable aquaporin PIP2-8 [Salvia hispanica]	1	1	5	11.15	0.983	-0.03	0.84276	0.973182	47.6	29.81	25.85	3	3	1	1	1	1	1	1
XP_047977209.1	annexin Gh1-like [Salvia hispanica]	2	1	5	11.12	0.01	-6.64	1e-17	8.9607e-17			23.04		3				1	1	1
XP_047981071.1	importin subunit alpha-2-like [Salvia hispanica]	5	2	7	11.08	0.846	-0.24	0.545064	0.882306	25.58	49.25	10.14	3	3	1	1	1	2	2	2
XP_047983157.1	actin-11-like [Salvia hispanica]	1	1	6	10.98	0.917	-0.13	0.516193	0.866798	19.4	16.79	8.2	3	3	1	1	1	1	1	1
XP_047943505.1	serine carboxypeptidase II-2-like [Salvia hispanica]	2	2	5	10.97	0.899	-0.15	0.611983	0.912637	7.33	15.09	6.91	3	3	2	2	2	2	2	2
XP_047951432.1	NADH dehydrogenase [ubiquinone] 1 alpha subcomplex subunit 13-B [Salvia hispanica]	1	1	6	10.95	1.847	0.89	0.0850571	0.373058	22.29	24.83	7.21	3	3	1	1	1	1	1	1
XP_047938440.1	elongation factor Ts, mitochondrial [Salvia hispanica]	2	2	6	10.94	1.197	0.26	0.678394	0.935676	11.44	10.48	4.98	3	3	1	1	1	2	2	2
XP_047950559.1	guanosine deaminase-like isoform X1 [Salvia hispanica]	1	1	3	10.92	0.851	-0.23	0.372549	0.807068	20.4	20.24	8.08	3	3	1	1	1	1	1	1
XP_047974050.1	late histone H2B.L4-like [Salvia hispanica]	2	2	6	10.88	0.845	-0.24	0.47613	0.862328	21.26	42.81	21.85	3	3	2	1	2	1	1	1
XP_047938364.1	phenylacetaldehyde reductase [Salvia hispanica]	2	2	7	10.81	0.576	-0.8	0.0375914	0.213087	17.5	61.89	7.5	3	3	2	2	1	2	2	2
XP_047941530.1	UDP-glucose 6-dehydrogenase 1 [Salvia hispanica]	4	2	8	10.79	1.578	0.66	0.172411	0.569706	16.89	14.78	62.45	3	3	2	2	2	2	1	2
XP_047983923.1	cytochrome c oxidase subunit 6b-1-like, partial [Salvia hispanica]	2	2	5	10.7	1.217	0.28	0.628277	0.918347	28.53	21.11	9.78	3	3	2	2	2	2	2	2
XP_047941512.1	dihydrolipoyllysine-residue acetyltransferase component 4 of pyruvate dehydrogenase complex, chloroplastic-like [Salvia hispanica]	5	5	8	10.63	1.348	0.43	0.415074	0.825686	53.79	14.7	60.49	3	3	3	3	3	3	3	3
XP_047978249.1	macro domain-containing protein VPA0103 [Salvia hispanica]	2	2	4	10.63	1.143	0.19	0.824689	0.972359	38.92	6.78	6.72	3	3	2	2	2	2	2	2
XP_047977030.1	probable calcium-binding protein CML21 isoform X1 [Salvia hispanica]	3	3	5	10.61	1	0	0.826849	0.972359	24.53	8.78	3.02	3	3	2	1	2	3	3	3
XP_047970104.1	DEAD-box ATP-dependent RNA helicase 53, mitochondrial-like [Salvia hispanica]	3	3	4	10.56	0.931	-0.1	0.700437	0.944058	12.56	52.09	1.74	3	3	2	1	2	3	3	3
XP_047974517.1	angio-associated migratory cell protein [Salvia hispanica]	1	1	5	10.51	1.262	0.34	0.554111	0.889004	30.76	12.68	13.03	3	3	1	1	1	1	1	1
XP_047969947.1	formate--tetrahydrofolate ligase [Salvia hispanica]	3	3	6	10.5	0.769	-0.38	0.375036	0.807527	14.33	9.85	16.98	3	3	2	2	2	2	2	2
XP_047959451.1	uncharacterized protein LOC125204766 [Salvia hispanica]	1	1	5	10.46	0.889	-0.17	0.628775	0.918347	14.43	14.97	6.39	3	3	1	1	1	1	1	1
XP_047974584.1	40S ribosomal protein S13-like [Salvia hispanica]	2	2	5	10.41	1.079	0.11	0.982927	0.997919	27.54	9.02	6.07	3	3	2	2	2	1	2	2
XP_047937683.1	subtilisin-like protease SBT3.3 [Salvia hispanica]	2	2	6	10.4	0.717	-0.48	0.25656	0.689988	14.34	3.5	7.46	3	3	1	1	1	2	2	2
XP_047970065.1	guanylate-binding protein 4-like [Salvia hispanica]	2	2	4	10.38	0.377	-1.41	0.00261043	0.0196934	21.19	21.34	3.87	2	3		1	1	2	2	2
XP_047954987.1	U2 small nuclear ribonucleoprotein B'' [Salvia hispanica]	1	1	5	10.35	1.118	0.16	0.850118	0.977127	14.96	1.51	13.24	2	3	1		1	1	1	1
XP_047961604.1	non-specific lipid-transfer protein 2-like [Salvia hispanica]	1	1	4	10.35	1.484	0.57	0.299928	0.74375	13.84	5.48	16.25	3	3	1	1	1	1	1	1
XP_047939896.1	succinate dehydrogenase subunit 6, mitochondrial-like [Salvia hispanica]	2	2	4	10.33	1.022	0.03	0.939468	0.993706	35.92	21.06	35.76	3	3	1	1	1	1	2	2
XP_047958492.1	60S ribosomal protein L26-1 [Salvia hispanica]	3	3	4	10.31	1.279	0.36	0.500729	0.86341	75.27	19.13	42.75	3	3	1	2	2	2	2	2
XP_047943863.1	eukaryotic translation initiation factor 3 subunit J-like [Salvia hispanica]	3	3	6	10.28	0.862	-0.21	0.481305	0.86341	29.64	67.44	17.7	3	3	2	2	3	3	3	3
XP_047948673.1	epoxide hydrolase A-like [Salvia hispanica]	3	3	8	10.26	0.01	-6.64	1e-17	8.9607e-17			67.75		3				3	3	1
XP_047970306.1	dihydrolipoyllysine-residue acetyltransferase component 1 of pyruvate dehydrogenase complex, mitochondrial [Salvia hispanica]	3	3	5	10.25	0.01	-6.64	1e-17	8.9607e-17			25.36		3				1	1	1
XP_047981153.1	pentatricopeptide repeat-containing protein At1g80270, mitochondrial-like [Salvia hispanica]	2	2	5	10.24	0.01	-6.64	1e-17	8.9607e-17			13.1		3				2	2	2
XP_047956902.1	probable acetyltransferase NATA1-like [Salvia hispanica]	2	2	4	10.19	0.882	-0.18	0.443102	0.844535	45.61	17.58	5.82	3	3	2	2	2	2	2	2
XP_047981940.1	polyadenylate-binding protein RBP47B' isoform X1 [Salvia hispanica]	2	2	4	10.19	1.28	0.36	0.503086	0.86341	15.32	2.01	13.5	3	3	2	2	2	2	2	2
XP_047966943.1	vestitone reductase-like [Salvia hispanica]	2	2	4	10.15	0.759	-0.4	0.321383	0.767598	12.08	31.9	10.1	3	3	1	2	2	2	2	2
XP_047980070.1	calmodulin-like [Salvia hispanica]	2	1	5	10.14	0.653	-0.61	0.0519244	0.26704	13.91	10.47	5.77	3	3	1	1	1	1	1	1
XP_047972899.1	transaldolase-like [Salvia hispanica]	1	1	4	10.13	0.895	-0.16	0.639255	0.919182	15.78	15.26	10.19	2	3		1	1	1	1	1
XP_047972413.1	protein DJ-1 homolog D [Salvia hispanica]	3	3	5	10.09	1.034	0.05	0.852545	0.977127	23.28	6.95	5.66	3	3	3	3	3	3	3	3
XP_047950159.1	glycerophosphodiester phosphodiesterase GDPDL4-like [Salvia hispanica]	4	4	5	10.06	100	6.64	1e-17	8.9607e-17		5.66		3		2	2	2
XP_047980964.1	uncharacterized protein LOC125222416 isoform X1 [Salvia hispanica]	2	2	4	10.02	0.01	-6.64	1e-17	8.9607e-17			11.61		3				1	1	1
XP_047950576.1	external alternative NAD(P)H-ubiquinone oxidoreductase B2, mitochondrial-like [Salvia hispanica]	3	3	13	9.98	0.629	-0.67	0.0903929	0.388605	47.86	14.22	8.86	3	3	2	2	2	2	2	2
XP_047958836.1	60S ribosomal protein L28-1-like [Salvia hispanica]	2	2	7	9.97	2.579	1.37	0.00104539	0.0082189	11.47	8.24	4.16	3	3	2	2	2	2	2	2
XP_047947658.1	eukaryotic translation initiation factor-like [Salvia hispanica]	3	3	4	9.92	1.105	0.14	0.9525	0.993706	13.71	6.85	9.59	3	3	1	1	1	2	2	2
XP_047969656.1	8-hydroxygeraniol dehydrogenase-like isoform X4 [Salvia hispanica]	2	2	4	9.81	2.95	1.56	0.00100968	0.00796874	37.55	36.27	8.53	3	3	1	1	1	2	2	1
XP_047944076.1	ATP synthase subunit d, mitochondrial [Salvia hispanica]	2	2	4	9.8	1.501	0.59	0.221186	0.644081	12.76	21.41	3.1	3	2	2	2	1	2	2
XP_047975314.1	RNA-binding protein Y14A-like [Salvia hispanica]	2	2	6	9.77	100	6.64	1e-17	8.9607e-17		32.88		2			1	1
XP_047975250.1	serine/arginine-rich splicing factor SC35-like isoform X1 [Salvia hispanica]	3	1	6	9.77	0.01	-6.64	1e-17	8.9607e-17			12.54		3				1	1	1
XP_047975884.1	presequence protease 1, chloroplastic/mitochondrial [Salvia hispanica]	3	3	6	9.68	0.961	-0.06	0.819044	0.972359	26.79	32.28	13.94	3	3	3	3	2	3	3	3
XP_047957674.1	coatomer subunit epsilon-1-like [Salvia hispanica]	3	2	13	9.68	0.739	-0.44	0.295032	0.743743	15.56	42.4	15.27	3	3	1	1	1	2	2	2
XP_047951733.1	ubiquinone biosynthesis protein COQ9, mitochondrial-like [Salvia hispanica]	3	3	6	9.67	0.973	-0.04	0.700746	0.944058	15.97	34.33	10.85	3	3	2	2	1	2	2	2
XP_047942178.1	transcription initiation factor IIB-2-like [Salvia hispanica]	1	1	3	9.64	0.612	-0.71	0.114953	0.451019	14.11	29.74	3.77	3	3	1	1	1	1	1	1
XP_047971842.1	uncharacterized protein LOC125214749 [Salvia hispanica]	3	3	10	9.59	0.892	-0.17	0.604101	0.909216	22.18	7.56	5	3	3	3	3	3	3	3	3
XP_047971861.1	asparagine synthetase [glutamine-hydrolyzing] [Salvia hispanica]	2	1	7	9.57	0.01	-6.64	1e-17	8.9607e-17			25.2		3				1	1	1
XP_047972846.1	protein OPI10 homolog [Salvia hispanica]	2	2	4	9.51	0.567	-0.82	0.0654702	0.313158	24.4	17.9	26.85	3	3	2	1	2	2	2	2
XP_047979799.1	lipoamide acyltransferase component of branched-chain alpha-keto acid dehydrogenase complex, mitochondrial [Salvia hispanica]	3	3	10	9.47	0.912	-0.13	0.649364	0.92342	31.86	23.75	28.06	3	3	2	2	2	3	2	3
XP_047948734.1	thiosulfate/3-mercaptopyruvate sulfurtransferase 2-like isoform X1 [Salvia hispanica]	4	4	9	9.36	0.847	-0.24	0.388924	0.820164	17.39	11.15	9.32	3	3	2	2	2	4	4	4
XP_047963507.1	desiccation-related protein PCC13-62-like [Salvia hispanica]	1	1	5	9.33	0.01	-6.64	1e-17	8.9607e-17			21.7		2				1		1
XP_047965390.1	pyridoxine/pyridoxamine 5'-phosphate oxidase 1, chloroplastic-like [Salvia hispanica]	1	1	4	9.32	1.49	0.58	0.30256	0.74375	13.69	7.64	9.88	3	3	1	1	1	1	1	1
XP_047941864.1	40S ribosomal protein S11-2 [Salvia hispanica]	1	1	4	9.31	0.661	-0.6	0.0583693	0.286553	25.34	13.02	23.72	3	3	1	1	1	1	1	1
XP_047974304.1	U1 small nuclear ribonucleoprotein 70 kDa [Salvia hispanica]	1	1	3	9.26	0.667	-0.58	0.189497	0.602865	38.71	35.13	15.5	3	3	1	1	1	1	1	1
XP_047958498.1	40S ribosomal protein S24-1 [Salvia hispanica]	2	2	5	9.21	2.142	1.1	0.0287239	0.170845	43.46	32.82	42.1	3	3	2	2	2	2	1	2
XP_047939408.1	translation machinery-associated protein 22-like isoform X1 [Salvia hispanica]	1	1	5	9.21	0.575	-0.8	0.0731919	0.334499	47.61	46.46	17.72	3	3	1	1	1	1	1	1
XP_047978140.1	mitochondrial import receptor subunit TOM40-1-like [Salvia hispanica]	2	2	6	9.18	0.987	-0.02	0.883377	0.984571	18.09	10.76	12.94	3	3	1	1	1	1	1	1
XP_047981146.1	fibrous sheath CABYR-binding protein [Salvia hispanica]	4	4	8	9.18	0.01	-6.64	1e-17	8.9607e-17			18.27		3				3	3	3
XP_047958095.1	protein transport protein SEC13 homolog B-like [Salvia hispanica]	1	1	4	9.17	0.01	-6.64	1e-17	8.9607e-17			17.72		3				1	1	1
XP_047939295.1	ribonuclease 2-like isoform X1 [Salvia hispanica]	1	1	5	9.17	1.535	0.62	0.25565	0.689648	58.23	16.84	49.29	2	3	1		1	1	1	1
XP_047941554.1	4-hydroxy-tetrahydrodipicolinate synthase, chloroplastic-like isoform X1 [Salvia hispanica]	1	1	4	9.15	0.51	-0.97	0.0301331	0.17587	14.47	10.59	9.07	3	3	1	1	1	1	1	1
XP_047982924.1	probable aspartyl protease At4g16563 [Salvia hispanica]	1	1	4	9.15	0.977	-0.03	0.828036	0.972359	25.22	28.11	13.68	3	3	1	1	1	1	1	1
XP_047942687.1	transcription factor Pur-alpha 1 isoform X1 [Salvia hispanica]	2	2	4	9.13	1.234	0.3	0.599991	0.909216	8.38	36.57	8.77	3	3	2	2	1	2	2	2
XP_047941432.1	transmembrane 9 superfamily member 11-like [Salvia hispanica]	2	2	4	9.02	1.844	0.88	0.0870107	0.378275	10.5	17.64	19.26	3	3	1	1	1	1	1	1
XP_047983525.1	uncharacterized protein At5g02240-like [Salvia hispanica]	1	1	3	8.98	0.911	-0.13	0.673353	0.931706	24.13	24.3	11.41	3	3	1	1	1	1	1	1
XP_047954394.1	protein HEAT-STRESS-ASSOCIATED 32 [Salvia hispanica]	3	3	5	8.98	0.68	-0.56	0.127261	0.483451	38.88	18.09	7.14	3	3	3	3	2	3	3	3
XP_047950208.1	ubiquitin-conjugating enzyme E2 36-like [Salvia hispanica]	4	1	9	8.96	0.01	-6.64	1e-17	8.9607e-17			20.68		2				1	1
XP_047966742.1	malonyl CoA-acyl carrier protein transacylase-like [Salvia hispanica]	2	2	8	8.95	0.672	-0.57	0.180954	0.585675	25.98	64.07	23.18	3	3	2	2	1	2	2	2
XP_047948117.1	DNA damage-repair/toleration protein DRT102-like [Salvia hispanica]	4	4	7	8.9	1.074	0.1	0.975205	0.997919	23.08	17.78	10.61	3	3	1	1	1	3	3	3
XP_047956291.1	V-type proton ATPase subunit C-like [Salvia hispanica]	5	5	13	8.86	0.809	-0.31	0.259182	0.694836	26.65	13.39	6.19	3	3	2	3	3	5	5	5
XP_047971538.1	diphosphomevalonate decarboxylase 2 [Salvia hispanica]	3	3	7	8.81	1.09	0.12	0.935472	0.993186	14.8	3.55	2.94	3	3	2	2	2	2	2	2
XP_047982286.1	delta-1-pyrroline-5-carboxylate synthase [Salvia hispanica]	2	2	3	8.8	1.02	0.03	0.889702	0.986026	16.97	4.29	15.53	3	3	2	2	2	2	2	2
XP_047961093.1	lon protease homolog 1, mitochondrial-like [Salvia hispanica]	2	2	4	8.75	1.492	0.58	0.296458	0.74375	12.55	44.12	5.48	3	3	1	2	2	2	2	2
XP_047970266.1	NHP2-like protein 1 [Salvia hispanica]	2	2	6	8.73	0.968	-0.05	0.678033	0.935676	23.96	13.54	16.23	3	3	2	2	2	2	2	2
XP_047944177.1	uncharacterized protein LOC125190818 [Salvia hispanica]	1	1	4	8.7	0.289	-1.79	0.000174207	0.00143563	51.53	49.53	36.84	2	3	1	1		1	1	1
XP_047954180.1	histone H4 [Salvia hispanica]	3	3	4	8.68	2.274	1.19	0.0101438	0.0693834	23.38	35.72	23	3	3	2	2	1	1	1	1
XP_047938836.1	translocon-associated protein subunit alpha-like [Salvia hispanica]	1	1	3	8.63	0.909	-0.14	0.640135	0.919182	6.36	8.59	6.21	3	3	1	1	1	1	1	1
XP_047967646.1	monodehydroascorbate reductase-like [Salvia hispanica]	3	3	5	8.61	1.282	0.36	0.523404	0.870936	19.61	14.94	10.73	3	3	1	1	1	3	3	2
XP_047959473.1	heterogeneous nuclear ribonucleoprotein 1-like [Salvia hispanica]	1	1	4	8.58	0.01	-6.64	1e-17	8.9607e-17			9.64		3				1	1	1
XP_047960128.1	signal recognition particle 54 kDa protein 2 isoform X1 [Salvia hispanica]	4	4	5	8.58	0.01	-6.64	1e-17	8.9607e-17			7.53		3				3	3	3
XP_047969300.1	long chain acyl-CoA synthetase 4-like [Salvia hispanica]	1	1	3	8.51	0.999	0	0.910215	0.990665	26.66	29.03	21.59	2	2		1	1	1		1
XP_047966958.1	dicamba O-demethylase, ferredoxin component [Salvia hispanica]	1	1	3	8.5	0.01	-6.64	1e-17	8.9607e-17			15.13		3				1	1	1
XP_047940738.1	NADH dehydrogenase [ubiquinone] iron-sulfur protein 7, mitochondrial-like [Salvia hispanica]	2	2	4	8.5	0.7	-0.51	0.153684	0.539076	12.25	7.24	6.5	3	3	1	1	1	2	2	2
XP_047942371.1	uncharacterized protein LOC125189165 isoform X1 [Salvia hispanica]	1	1	6	8.49	1.258	0.33	0.536564	0.876616	36.15	0.45	33.6	2	2	1		1	1	1
XP_047976669.1	ricin B-like lectin R40G3 [Salvia hispanica]	2	2	4	8.46	0.01	-6.64	1e-17	8.9607e-17			7.69		3				2	2	2
XP_047966835.1	vacuolar protein sorting-associated protein 29 [Salvia hispanica]	2	2	4	8.43	0.638	-0.65	0.0775577	0.348688	28.84	13.19	11.41	3	3	2	2	2	2	2	2
XP_047947003.1	protein JOKA2 isoform X1 [Salvia hispanica]	1	1	3	8.43	0.771	-0.38	0.36765	0.806678	38.5	15.62	27.36	3	3	1	1	1	1	1	1
XP_047960948.1	coatomer subunit beta'-2-like [Salvia hispanica]	3	3	8	8.36	0.94	-0.09	0.70934	0.947274	21.33	13.99	6.84	3	3	2	2	2	3	3	3
XP_047974785.1	pentatricopeptide repeat-containing protein At4g35850, mitochondrial [Salvia hispanica]	2	2	4	8.35	1.21	0.27	0.681021	0.93726	6.47	3.16	11.33	2	3	1	1		2	2	2
XP_047951801.1	stress-response A/B barrel domain-containing protein UP3-like [Salvia hispanica]	1	1	4	8.33	4.467	2.16	3.66178e-06	3.18389e-05	20.14	18.89	2.97	3	2	1	1	1	1		1
XP_047943454.1	eukaryotic translation initiation factor 2 subunit beta [Salvia hispanica]	2	2	7	8.3	0.813	-0.3	0.279683	0.728509	25.78	6	9.94	3	3	2	2	2	2	2	2
XP_047956522.1	cinnamoyl-CoA reductase 1-like [Salvia hispanica]	1	1	7	8.29	1.224	0.29	0.603263	0.909216	6.27	5.06	5.5	3	3	1	1	1	1	1	1
XP_047955802.1	sterol carrier protein 2-like [Salvia hispanica]	2	2	5	8.25	0.616	-0.7	0.0794333	0.355114	8.91	16.27	7.43	3	3	2	2	2	2	2	2
XP_047976983.1	proteasome subunit alpha type-4-like isoform X1 [Salvia hispanica]	1	1	4	8.24	0.957	-0.06	0.791197	0.964095	12.99	6.53	18.52	2	3	1		1	1	1	1
XP_047970545.1	acetyl-coenzyme A carboxylase carboxyl transferase subunit beta, chloroplastic-like [Salvia hispanica]	1	1	5	8.17	1.175	0.23	0.728816	0.95261	16.19	14.33	11.06	3	3	1	1	1	1	1	1
XP_047971124.1	succinate dehydrogenase [ubiquinone] iron-sulfur subunit 3, mitochondrial [Salvia hispanica]	1	1	3	8.12	0.689	-0.54	0.224309	0.648843	41.31	21.57	29.3	3	3	1	1	1	1	1	1
XP_047970445.1	nuclear pore complex protein NUP50A-like [Salvia hispanica]	3	3	5	8.07	1.061	0.08	0.93726	0.993186	20.86	55.48	12.14	3	3	1	2	2	3	2	3
XP_047975565.1	MFP1 attachment factor 1-like [Salvia hispanica]	1	1	3	8.06	0.01	-6.64	1e-17	8.9607e-17			24.2		3				1	1	1
XP_047971916.1	CXXC motif containing zinc binding protein [Salvia hispanica]	1	1	3	8.03	0.89	-0.17	0.626155	0.918347	10.98	6.31	7.19	3	3	1	1	1	1	1	1
XP_047946055.1	L-galactose dehydrogenase [Salvia hispanica]	3	3	6	7.97	1.376	0.46	0.379447	0.80934	9	9.25	10.71	3	3	1	1	1	3	3	3
XP_047956494.1	dirigent protein 21-like [Salvia hispanica]	2	2	4	7.97	0.818	-0.29	0.415009	0.825686	17.57	8.29	7.49	3	3	2	2	2	2	2	2
XP_047974562.1	clathrin light chain 1-like [Salvia hispanica]	1	1	4	7.96	1.011	0.02	0.923751	0.990871	4.54	2.13	4.43	2	3	1	1		1	1	1
XP_047946456.1	lectin CPL-like [Salvia hispanica]	2	2	7	7.95	1.561	0.64	0.141646	0.517951	27.54	5.16	10.08	3	3	2	2	2	2	2	2
XP_047964234.1	probable glucan 1,3-alpha-glucosidase [Salvia hispanica]	3	3	7	7.91	1.242	0.31	0.57022	0.900974	30.93	11.24	10.8	3	3	2	2	2	2	2	2
XP_047950510.1	vesicle-fusing ATPase-like [Salvia hispanica]	1	1	3	7.9	0.903	-0.15	0.654872	0.926475	12.29	9.11	6.37	3	3	1	1	1	1	1	1
XP_047975140.1	serine/threonine-protein phosphatase BSL3-like isoform X1 [Salvia hispanica]	2	2	4	7.88	1.054	0.08	0.990624	0.997919	3.29	0.62	19.46	3	3	1	1	1	1	1	1
XP_047965121.1	ubiquitin-conjugating enzyme E2 variant 1C-like [Salvia hispanica]	1	1	4	7.85	0.705	-0.51	0.232997	0.662946	25.24	22.18	12.36	3	3	1	1	1	1	1	1
XP_047976753.1	uncharacterized protein LOC125218968 [Salvia hispanica]	1	1	4	7.77	1.35	0.43	0.416397	0.82635	10.42	9.88	8.38	3	3	1	1	1	1	1	1
XP_047971694.1	actin-depolymerizing factor 3-like [Salvia hispanica]	2	2	6	7.75	1.717	0.78	0.152336	0.537102	40.23	25.01	29.51	3	3	2	2	2	2	2	2
XP_047941762.1	heavy metal-associated isoprenylated plant protein 26-like [Salvia hispanica]	2	2	3	7.72	100	6.64	1e-17	8.9607e-17		9.65		2			1	1
XP_047957284.1	uric acid degradation bifunctional protein TTL-like isoform X1 [Salvia hispanica]	2	2	5	7.72	1.189	0.25	0.69839	0.944058	32.71	5.62	7.64	3	3	2	2	2	2	2	2
XP_047971898.1	protein EXORDIUM-like 2 [Salvia hispanica]	2	2	4	7.69	1.068	0.09	0.955401	0.993706	36.47	10.95	6.09	3	3	2	1	2	2	2	2
XP_047969963.1	cystathionine beta-lyase, chloroplastic-like isoform X1 [Salvia hispanica]	2	2	4	7.64	1.294	0.37	0.501133	0.86341	22.14	15.21	19.79	3	3	1	1	1	1	1	1
XP_047977694.1	peptidyl-prolyl cis-trans isomerase CYP22 [Salvia hispanica]	2	2	7	7.57	0.945	-0.08	0.757334	0.963932	54.97	6.73	19.46	3	3	2	2	2	2	2	2
XP_047954509.1	anthranilate synthase alpha subunit 2, chloroplastic-like [Salvia hispanica]	3	3	10	7.49	1.29	0.37	0.485782	0.86341	26.8	13.93	4.76	3	3	3	3	3	3	3	3
XP_047949302.1	lectin CPL-like [Salvia hispanica]	1	1	3	7.46	1.431	0.52	0.356177	0.802127	20.82	27.18	3.75	3	3	1	1	1	1	1	1
XP_047962930.1	protein NCA1 [Salvia hispanica]	4	4	6	7.44	1.339	0.42	0.438074	0.842855	18.31	0.7	5.61	2	3	1	1		4	3	4
XP_047944496.1	polyadenylate-binding protein 1 [Salvia hispanica]	1	1	3	7.42	0.992	-0.01	0.871599	0.982341	9.19	4.93	11.04	3	3	1	1	1	1	1	1
XP_047940735.1	far upstream element-binding protein 2-like isoform X1 [Salvia hispanica]	3	2	5	7.41	1.831	0.87	0.0882712	0.382136	22.82	20.38	3.98	3	3	1	1	1	1	1	1
XP_047956148.1	tubulin-folding cofactor A [Salvia hispanica]	2	2	4	7.37	0.808	-0.31	0.44956	0.844535	17.55	14.6	18.21	3	3	1	1	1	1	1	1
XP_047959805.1	uncharacterized protein LOC125205051 [Salvia hispanica]	1	1	6	7.33	1	0	0.895441	0.986026	18.1	14.51	6.25	3	3	1	1	1	1	1	1
XP_047973753.1	2,3-dimethylmalate lyase-like [Salvia hispanica]	1	1	5	7.33	1.999	1	0.0526046	0.269188	8.49	9.19	9.29	3	3	1	1	1	1	1	1
XP_047979562.1	phospholipase D delta-like [Salvia hispanica]	1	1	3	7.32	1.469	0.56	0.334743	0.781448	17.65	15.85	9.77	3	3	1	1	1	1	1	1
XP_047947544.1	probable sucrose-phosphate synthase 1 [Salvia hispanica]	3	3	6	7.32	0.991	-0.01	0.723892	0.94985	23.26	4.68	4.89	3	3	3	3	3	3	3	3
XP_047973191.1	ubiquitin-conjugating enzyme E2 7 [Salvia hispanica]	1	1	3	7.29	0.536	-0.9	0.0503143	0.260719	20.07	9.29	18.2	3	3	1	1	1	1	1	1
XP_047955228.1	glucosidase 2 subunit beta [Salvia hispanica]	1	1	3	7.28	1.138	0.19	0.797632	0.965629	13.26	5.34	15.4	3	3	1	1	1	1	1	1
XP_047979843.1	probable eukaryotic translation initiation factor 5-2 [Salvia hispanica]	2	2	4	7.24	0.01	-6.64	1e-17	8.9607e-17			8.21		3				1	1	1
XP_047939932.1	cysteine proteinase inhibitor A-like [Salvia hispanica]	2	2	3	7.21	1.115	0.16	0.826131	0.972359	39.82	37.75	3.13	2	3		1	1	1	1	1
XP_047969632.1	10 kDa chaperonin, mitochondrial-like [Salvia hispanica]	1	1	3	7.14	1.037	0.05	0.98008	0.997919	14.89	5.68	14.22	3	2	1	1	1	1		1
XP_047972705.1	eIF5-mimic protein 1-like [Salvia hispanica]	2	2	6	7.13	0.773	-0.37	0.364272	0.804613	47.72	33	18.71	3	3	1	2	2	2	2	2
XP_047953301.1	serine hydroxymethyltransferase 3, chloroplastic-like [Salvia hispanica]	2	2	3	7.11	1.394	0.48	0.368352	0.806678	12.37	13.48	9.61	3	3	2	2	2	2	2	2
XP_047942295.1	heterogeneous nuclear ribonucleoprotein 1-like [Salvia hispanica]	1	1	3	7.11
XP_047949404.1	translin [Salvia hispanica]	1	1	3	7.06	0.564	-0.83	0.06263	0.302017	14.92	17.77	13.38	3	3	1	1	1	1	1	1
XP_047972781.1	uncharacterized protein LOC125215417 [Salvia hispanica]	4	4	11	7.02	1.056	0.08	0.955153	0.993706	10.76	33.21	5.55	3	3	2	2	1	3	3	3
XP_047942468.1	protein GAMETE CELL DEFECTIVE 1, mitochondrial [Salvia hispanica]	1	1	3	7.01	0.01	-6.64	1e-17	8.9607e-17			13.33		3				1	1	1
XP_047948014.1	protein CutA, chloroplastic-like isoform X1 [Salvia hispanica]	1	1	4	6.95	1.193	0.25	0.706673	0.947155	37.83	33.81	15.73	2	3	1		1	1	1	1
XP_047983382.1	non-specific lipid-transfer protein 2-like [Salvia hispanica]	2	2	3	6.93	1.328	0.41	0.448098	0.844535	4.25	3.82	0.21	3	3	2	2	2	2	2	2
XP_047979212.1	uncharacterized protein LOC125221132 [Salvia hispanica]	2	2	3	6.93	0.845	-0.24	0.336326	0.782773	28.48	29.92	19.06	3	3	1	1	1	2	2	2
XP_047971731.1	transmembrane and coiled-coil domain-containing protein 4-like [Salvia hispanica]	1	1	3	6.9	0.01	-6.64	1e-17	8.9607e-17			11.54		3				1	1	1
XP_047973944.1	reticulon-like protein B2 [Salvia hispanica]	3	3	3	6.85	1.237	0.31	0.597857	0.909216	59.74	19.05	80.88	2	3	1	1		2	2	1
XP_047969708.1	uncharacterized protein DDB_G0286299-like [Salvia hispanica]	2	2	10	6.82	0.877	-0.19	0.603531	0.909216	38.93	31.79	13.59	3	3	2	2	2	2	2	2
XP_047981203.1	plant UBX domain-containing protein 8-like isoform X1 [Salvia hispanica]	4	4	5	6.81	0.73	-0.45	0.29815	0.74375	27.01	57.29	31.41	3	3	1	1	2	2	3	3
XP_047957931.1	uncharacterized protein LOC125203591 [Salvia hispanica]	1	1	3	6.8	1.069	0.1	0.947651	0.993706	43.46	43.64	14.76	2	3		1	1	1	1	1
XP_047953169.1	WD-40 repeat-containing protein MSI4-like [Salvia hispanica]	2	1	3	6.8	0.01	-6.64	1e-17	8.9607e-17			29.27		2				1		1
XP_047972248.1	protein BOLA2 [Salvia hispanica]	1	1	3	6.79	0.814	-0.3	0.453006	0.844535	12.35	1.18	12.66	2	3		1	1	1	1	1
XP_047946402.1	uncharacterized protein LOC125192792 [Salvia hispanica]	1	1	3	6.78	0.513	-0.96	0.0348799	0.200504	24.73	21.31	3.26	3	3	1	1	1	1	1	1
XP_047948433.1	acyl-coenzyme A oxidase 3, peroxisomal-like [Salvia hispanica]	2	2	3	6.77	0.869	-0.2	0.525124	0.870936	50.53	73.06	3.33	3	3	2	2	1	2	2	2
XP_047958904.1	peptidyl-prolyl cis-trans isomerase E [Salvia hispanica]	1	1	3	6.73	0.587	-0.77	0.090523	0.388605	48.47	36.09	2.66	3	3	1	1	1	1	1	1
XP_047970338.1	branched-chain-amino-acid aminotransferase-like protein 1 [Salvia hispanica]	3	2	11	6.73	0.831	-0.27	0.476029	0.862328	36.07	48.31	43.33	3	3	2	2	1	2	2	1
XP_047973538.1	SNF1-related protein kinase regulatory subunit gamma-1-like [Salvia hispanica]	1	1	3	6.69	0.624	-0.68	0.133194	0.497839	36.51	34.57	5.32	2	3	1	1		1	1	1
XP_047948542.1	auxin-induced protein PCNT115-like [Salvia hispanica]	2	1	7	6.67	0.878	-0.19	0.597979	0.909216	13.68	8.41	15.66	3	3	1	1	1	1	1	1
XP_047969735.1	ER membrane protein complex subunit 7 homolog [Salvia hispanica]	1	1	3	6.67	0.01	-6.64	1e-17	8.9607e-17			14.91		3				1	1	1
XP_047957514.1	putative cytochrome c oxidase subunit 5b-like [Salvia hispanica]	2	2	2	6.64	1.079	0.11	0.913902	0.990665	9.75	1.8	3.42	2	3	1	1		2	2	2
XP_047946248.1	NADH--cytochrome b5 reductase 1 isoform X1 [Salvia hispanica]	1	1	3	6.6	2.006	1	0.0606412	0.294389	13.65	8.57	29.88	3	3	1	1	1	1	1	1
XP_047951531.1	UBX domain-containing protein 1 [Salvia hispanica]	2	2	3	6.56	0.496	-1.01	0.0301687	0.17587	23.62	23.43	15.66	2	3	1		1	1	1	1
XP_047972603.1	beta-fructofuranosidase, insoluble isoenzyme 1-like [Salvia hispanica]	2	2	4	6.55	1.297	0.38	0.504609	0.86341	5.37	4.55	2.38	3	3	1	1	1	1	1	1
XP_047962310.1	glutathionyl-hydroquinone reductase YqjG [Salvia hispanica]	2	2	4	6.51	0.882	-0.18	0.58309	0.903522	11.92	36.72	43.66	3	3	2	1	2	2	1	2
XP_047978575.1	protein transport protein SEC31 homolog B-like [Salvia hispanica]	3	3	5	6.5	1.41	0.5	0.323808	0.769573	24.15	11.32	13.53	3	3	1	1	1	3	3	3
XP_047976098.1	uncharacterized isomerase BH0283-like [Salvia hispanica]	1	1	3	6.46	1.781	0.83	0.105313	0.430289	18.62	4.91	14.89	3	3	1	1	1	1	1	1
XP_047942490.1	peptidyl-prolyl cis-trans isomerase FKBP53-like [Salvia hispanica]	2	2	3	6.36	0.382	-1.39	0.000949102	0.00760764	46.58	38.89	12.85	3	3	2	1	2	2	2	2
XP_047958155.1	COP9 signalosome complex subunit 1-like [Salvia hispanica]	3	3	5	6.28	0.01	-6.64	1e-17	8.9607e-17			7.96		3				2	2	2
XP_047978229.1	serine carboxypeptidase-like 13 [Salvia hispanica]	1	1	4	6.26	0.971	-0.04	0.817138	0.972354	25.69	31.38	13.77	3	3	1	1	1	1	1	1
XP_047972869.1	transcription initiation factor TFIID subunit 15 [Salvia hispanica]	1	1	2	6.24
XP_047982838.1	phosphoinositide phospholipase C 6-like isoform X1 [Salvia hispanica]	1	1	3	6.23	1.453	0.54	0.318612	0.764668	32.93	28.09	14.47	3	3	1	1	1	1	1	1
XP_047967770.1	proteasome assembly chaperone 2 [Salvia hispanica]	1	1	3	6.2	0.01	-6.64	1e-17	8.9607e-17			4.76		2				1		1
XP_047982099.1	LOW QUALITY PROTEIN: xanthine dehydrogenase 1-like [Salvia hispanica]	3	3	4	6.19	1.333	0.41	0.44287	0.844535	15.2	25.41	9.66	3	3	2	2	2	3	3	3
XP_047982752.1	pathogenesis-related leaf protein 6-like [Salvia hispanica]	1	1	3	6.18	0.01	-6.64	1e-17	8.9607e-17			6.57		2				1	1
XP_047942180.1	leucine aminopeptidase-like [Salvia hispanica]	1	1	3	6.16	0.676	-0.56	0.192813	0.607762	45.99	44.09	12.79	2	3		1	1	1	1	1
XP_047958850.1	ADP-ribosylation factor-like protein 8c isoform X1 [Salvia hispanica]	1	1	2	6.15	0.01	-6.64	1e-17	8.9607e-17			3.77		3				1	1	1
XP_047966547.1	pyruvate kinase, cytosolic isozyme-like [Salvia hispanica]	2	2	6	6.15	1.181	0.24	0.722785	0.94985	35.5	6.99	0.72	3	3	2	2	2	2	2	2
XP_047976572.1	V-type proton ATPase subunit E-like [Salvia hispanica]	3	3	3	6.14	1.197	0.26	0.689229	0.941995	27.61	31.19	5.51	3	3	2	1	2	2	2	2
XP_047983164.1	phenylacetaldehyde reductase-like [Salvia hispanica]	1	1	2	6.1	0.836	-0.26	0.500923	0.86341	9.43	9.03	2.95	2	3		1	1	1	1	1
XP_047958694.1	H/ACA ribonucleoprotein complex subunit 3-like protein [Salvia hispanica]	1	1	2	6.1	0.769	-0.38	0.37016	0.807068	21.41	26.81	2.64	3	2	1	1	1	1		1
XP_047944955.1	ras-related protein YPT3-like [Salvia hispanica]	1	1	3	6.09	0.872	-0.2	0.611191	0.912119	14.86	7.39	15.11	3	3	1	1	1	1	1	1
XP_047973428.1	cysteine--tRNA ligase 2, cytoplasmic-like [Salvia hispanica]	4	2	4	6.09
XP_047939394.1	inositol-3-phosphate synthase [Salvia hispanica]	2	2	5	6.08	2.184	1.13	0.0264747	0.159783	34.66	19.95	19.6	3	3	2	2	2	2	2	2
XP_047975780.1	UDP-sugar pyrophosphorylase-like [Salvia hispanica]	5	1	9	6.07	1.238	0.31	0.613577	0.913686	43.04	33.54	28.39	3	3	1	1	1	1	1	1
XP_047969362.1	26S proteasome regulatory subunit RPN13 [Salvia hispanica]	1	1	2	5.99	0.01	-6.64	1e-17	8.9607e-17			9.65		2				1	1
XP_047937788.1	uncharacterized protein LOC125185308 [Salvia hispanica]	2	2	4	5.86	0.364	-1.46	0.00186592	0.0143943	38.56	33.69	10.68	3	3	1	1	1	1	1	1
XP_047959789.1	calreticulin-3 [Salvia hispanica]	1	1	3	5.86	1.376	0.46	0.420229	0.828347	10.31	2.74	8.81	2	3	1		1	1	1	1
XP_047976047.1	syntaxin-71-like [Salvia hispanica]	1	1	3	5.86	0.775	-0.37	0.370276	0.807068	21.29	22.14	15.4	3	3	1	1	1	1	1	1
XP_047969622.1	YTH domain-containing protein ECT4-like [Salvia hispanica]	3	3	6	5.82	0.491	-1.03	0.0263144	0.159283	10.4	10.33	51.08	2	3		1	1	1	2	2
XP_047942462.1	hypersensitive-induced response protein 2 [Salvia hispanica]	2	2	4	5.81	0.871	-0.2	0.571238	0.900974	27.94	23.34	7.21	3	3	1	1	1	2	2	2
XP_047940106.1	heavy metal-associated isoprenylated plant protein 39 [Salvia hispanica]	1	1	2	5.81	0.773	-0.37	0.361002	0.802326	20.68	16.14	11.29	3	3	1	1	1	1	1	1
XP_047960719.1	60S ribosomal protein L27a-2-like [Salvia hispanica]	2	2	6	5.81	0.719	-0.48	0.262801	0.699439	25.35	13.94	48.75	3	3	1	1	1	2	1	2
XP_047961979.1	glucan endo-1,3-beta-glucosidase-like [Salvia hispanica]	1	1	3	5.77	1.269	0.34	0.55823	0.891787	19.68	30.03	2.67	3	3	1	1	1	1	1	1
XP_047960897.1	40S ribosomal protein S12-like [Salvia hispanica]	1	1	2	5.76	0.768	-0.38	0.275535	0.725753	24.5	19.57	12.12	3	3	1	1	1	1	1	1
XP_047939317.1	acyl-protein thioesterase 2-like [Salvia hispanica]	1	1	2	5.76	1.113	0.15	0.840228	0.972446	22.83	17.34	12.54	3	3	1	1	1	1	1	1
XP_047966986.1	small ubiquitin-related modifier 2-like [Salvia hispanica]	2	1	2	5.66	0.01	-6.64	1e-17	8.9607e-17			24.53		3				1	1	1
XP_047953296.1	PITH domain-containing protein 1 [Salvia hispanica]	1	1	2	5.65	0.651	-0.62	0.14467	0.521412	10.38	13.93	6.09	3	3	1	1	1	1	1	1
XP_047956619.1	serine/threonine protein phosphatase 2A regulatory subunit B''beta-like [Salvia hispanica]	3	3	6	5.65	0.765	-0.39	0.359817	0.802326	41.77	26.69	18.39	3	3	2	1	2	3	3	3
XP_047944110.1	protein EARLY-RESPONSIVE TO DEHYDRATION 7, chloroplastic-like [Salvia hispanica]	2	2	2	5.61	1.22	0.29	0.628244	0.918347	21.51	15.17	8.56	3	3	1	1	1	1	1	1
XP_047961189.1	protein MODIFIER OF SNC1 11-like isoform X1 [Salvia hispanica]	1	1	4	5.56	0.01	-6.64	1e-17	8.9607e-17			5.53		3				1	1	1
XP_047974657.1	BAG family molecular chaperone regulator 7-like [Salvia hispanica]	2	2	4	5.56	1.016	0.02	0.923306	0.990871	22.63	13.01	17.83	3	3	1	1	1	2	2	2
XP_047966246.1	bifunctional purine biosynthesis protein PurH isoform X1 [Salvia hispanica]	1	1	3	5.54	0.969	-0.05	0.791045	0.964095	14.27	10.22	10.6	3	3	1	1	1	1	1	1
XP_047940904.1	zinc finger BED domain-containing protein DAYSLEEPER [Salvia hispanica]	2	2	3	5.52	0.353	-1.5	0.00137848	0.0107146	11.22	10.24	9.26	3	3	1	1	1	1	1	1
XP_047971575.1	protein adenylyltransferase SelO [Salvia hispanica]	3	3	6	5.49	1.155	0.21	0.774816	0.963932	22.56	23.51	13.83	2	3		1	1	2	2	2
XP_047942361.1	glucan endo-1,3-beta-D-glucosidase-like isoform X1 [Salvia hispanica]	1	1	4	5.47
XP_047969348.1	polyadenylate-binding protein RBP47-like isoform X1 [Salvia hispanica]	1	1	3	5.44	0.01	-6.64	1e-17	8.9607e-17			18.14		3				1	1	1
XP_047977517.1	pectinesterase [Salvia hispanica]	1	1	4	5.41	1.302	0.38	0.488116	0.86341	22.75	9.03	21.34	3	3	1	1	1	1	1	1
XP_047972458.1	putative BPI/LBP family protein At1g04970 [Salvia hispanica]	2	2	4	5.4	1.55	0.63	0.238457	0.66641	19.01	18.19	15.83	3	3	1	1	1	2	2	2
XP_047966545.1	serine/threonine-protein phosphatase PP1 isozyme 2-like [Salvia hispanica]	1	1	3	5.37	1.123	0.17	0.856661	0.977373	6.08	1.55	6.38	2	3	1	1		1	1	1
XP_047975950.1	macrophage migration inhibitory factor homolog isoform X1 [Salvia hispanica]	1	1	2	5.37	0.674	-0.57	0.142593	0.517951	43.86	34.98	22.27	3	3	1	1	1	1	1	1
XP_047982148.1	ras-related protein RABA2a [Salvia hispanica]	1	1	4	5.36	0.01	-6.64	1e-17	8.9607e-17			12.62		3				1	1	1
XP_047945254.1	LL-diaminopimelate aminotransferase, chloroplastic-like [Salvia hispanica]	1	1	3	5.36	1.439	0.53	0.350329	0.797129	10.55	18.95	17.43	3	3	1	1	1	1	1	1
XP_047978493.1	U5 small nuclear ribonucleoprotein 40 kDa protein-like [Salvia hispanica]	1	1	2	5.35	1.426	0.51	0.36126	0.802326	30.52	33.32	20.7	2	3	1	1		1	1	1
XP_047965476.1	probable pectinesterase/pectinesterase inhibitor 51 [Salvia hispanica]	1	1	2	5.26	0.01	-6.64	1e-17	8.9607e-17			7.02		2					1	1
XP_047938163.1	isoflavone reductase-like protein [Salvia hispanica]	2	1	4	5.26	1.119	0.16	0.863907	0.981039	63.45	58.9	28.51	2	3		1	1	1	1	1
XP_047954311.1	2-alkenal reductase (NADP(+)-dependent)-like isoform X1 [Salvia hispanica]	2	2	3	5.24	0.01	-6.64	1e-17	8.9607e-17			11.5		3				1	1	1
XP_047981978.1	cysteine desulfurase, mitochondrial [Salvia hispanica]	2	2	2	5.24	0.918	-0.12	0.696329	0.944058	11.37	2.02	5.93	2	3		1	1	2	2	2
XP_047943286.1	serine/arginine-rich splicing factor RSZ22-like [Salvia hispanica]	1	1	2	5.24	1.152	0.2	0.787775	0.963932	20.99	18.27	4.14	3	3	1	1	1	1	1	1
XP_047960305.1	DNA-directed RNA polymerases II and IV subunit 5A-like [Salvia hispanica]	1	1	2	5.21	0.732	-0.45	0.284943	0.728509	11.07	9.37	2.23	3	3	1	1	1	1	1	1
XP_047974072.1	uncharacterized protein LOC125216413 [Salvia hispanica]	1	1	2	5.13	0.01	-6.64	1e-17	8.9607e-17			8.48		3				1	1	1
XP_047948210.1	proton pump-interactor 1-like [Salvia hispanica]	1	1	6	5.05	1.368	0.45	0.406699	0.820888	16.48	8.38	23.26	3	3	1	1	1	1	1	1
XP_047961842.1	histidine--tRNA ligase, cytoplasmic-like [Salvia hispanica]	1	1	3	5.05	0.01	-6.64	1e-17	8.9607e-17			27.22		2					1	1
XP_047939828.1	40S ribosomal protein S27-2-like [Salvia hispanica]	1	1	2	5.01	100	6.64	1e-17	8.9607e-17		21.9		2			1	1
XP_047964966.1	putative oxidoreductase TDA3 [Salvia hispanica]	1	1	2	5
XP_047974042.1	DNA-directed RNA polymerases II, IV and V subunit 3-like [Salvia hispanica]	2	2	4	4.98	0.01	-6.64	1e-17	8.9607e-17			7.06		3				1	1	1
XP_047969017.1	heterogeneous nuclear ribonucleoprotein 1 [Salvia hispanica]	2	1	5	4.83
XP_047957868.1	eukaryotic translation initiation factor 6-2 [Salvia hispanica]	2	2	2	4.83	1.277	0.35	0.525448	0.870936	3.98	2.75	4.16	3	3	1	1	1	1	1	1
XP_047962381.1	probable L-ascorbate peroxidase 6, chloroplastic/mitochondrial isoform X1 [Salvia hispanica]	1	1	3	4.78	0.527	-0.92	0.043588	0.233532	26.14	25.66	17.6	2	3		1	1	1	1	1
XP_047968282.1	mitochondrial import inner membrane translocase subunit Tim9-like [Salvia hispanica]	1	1	2	4.77	1.815	0.86	0.0996099	0.414603	29.15	21.4	11.39	3	3	1	1	1	1	1	1
XP_047967874.1	beta-hexosaminidase 3-like [Salvia hispanica]	2	2	2	4.77	1.261	0.33	0.587464	0.907726	8.88	16.81	3.13	3	3	1	1	1	2	2	2
XP_047963891.1	NADH dehydrogenase [ubiquinone] flavoprotein 2, mitochondrial-like [Salvia hispanica]	1	1	2	4.76	0.01	-6.64	1e-17	8.9607e-17			15.59		3				1	1	1
XP_047953563.1	dirigent protein 21-like [Salvia hispanica]	1	1	2	4.76
XP_047971868.1	2-hydroxyacyl-CoA lyase-like [Salvia hispanica]	1	1	2	4.69	0.01	-6.64	1e-17	8.9607e-17			10.68		3				1	1	1
XP_047969894.1	uncharacterized protein LOC125213409 [Salvia hispanica]	1	1	2	4.67	2.352	1.23	0.00341596	0.0254893	11.66	6.65	9.73	3	3	1	1	1	1	1	1
XP_047980130.1	stomatin-like protein 2, mitochondrial [Salvia hispanica]	2	1	4	4.67	0.857	-0.22	0.533633	0.876616	83.69	10.43	79.46	2	3		1	1	1	1	1
XP_047958237.1	NADH dehydrogenase [ubiquinone] iron-sulfur protein 4, mitochondrial [Salvia hispanica]	1	1	2	4.66	0.01	-6.64	1e-17	8.9607e-17			13.23		3				1	1	1
XP_047969269.1	PWWP domain-containing protein 3 [Salvia hispanica]	1	1	2	4.63	0.01	-6.64	1e-17	8.9607e-17			22.43		3				1	1	1
XP_047962399.1	uncharacterized protein LOC125207198 [Salvia hispanica]	2	2	5	4.59	1.019	0.03	0.943067	0.993706	13.28	75.39	8.63	3	3	1	2	1	2	2	2
XP_047982506.1	spermatogenesis-associated protein 20-like [Salvia hispanica]	3	3	9	4.58	0.935	-0.1	0.750915	0.961972	25.93	75.26	13.1	3	3	1	3	3	3	3	3
XP_047975028.1	carbamoyl-phosphate synthase large chain, chloroplastic-like [Salvia hispanica]	2	2	3	4.58	1.578	0.66	0.237808	0.665881	31.39	31.23	4.75	2	2		1	1	2		2
XP_047967591.1	zinc-finger homeodomain protein 1-like [Salvia hispanica]	1	1	4	4.57	0.752	-0.41	0.338137	0.783125	26.27	34.22	10.82	3	3	1	1	1	1	1	1
XP_047940360.1	ABC transporter F family member 1-like [Salvia hispanica]	2	2	2	4.48	0.958	-0.06	0.772813	0.963932	20.95	3.25	9.15	3	3	2	2	2	2	2	2
XP_047960290.1	eukaryotic translation initiation factor 1A-like [Salvia hispanica]	1	1	2	4.44	0.01	-6.64	1e-17	8.9607e-17			5.81		3				1	1	1
XP_047940779.1	thioredoxin H2-like [Salvia hispanica]	2	2	2	4.42	1.53	0.61	0.245647	0.676974	14.37	28.38	39.7	3	3	1	1	1	2	2	1
XP_047966636.1	annexin D7-like [Salvia hispanica]	1	1	2	4.41	0.827	-0.27	0.475099	0.862328	38.55	12.36	34.34	3	3	1	1	1	1	1	1
XP_047937695.1	multiple inositol polyphosphate phosphatase 1 [Salvia hispanica]	2	2	5	4.38	1.114	0.16	0.860443	0.979273	29.62	14	25.7	3	3	2	2	2	2	2	2
XP_047946978.1	electron transfer flavoprotein subunit beta, mitochondrial-like [Salvia hispanica]	1	1	6	4.37	1.33	0.41	0.481369	0.86341	9.81	12.19	4.22	3	3	1	1	1	1	1	1
XP_047983649.1	lipase [Salvia hispanica]	1	1	2	4.33	0.01	-6.64	1e-17	8.9607e-17			9.34		2				1		1
XP_047982383.1	pyruvate kinase isozyme A, chloroplastic [Salvia hispanica]	2	2	4	4.27	1.078	0.11	0.920512	0.990871	15.48	20.94	3.86	3	3	2	2	2	2	2	2
XP_047980389.1	methylcrotonoyl-CoA carboxylase subunit alpha, mitochondrial isoform X1 [Salvia hispanica]	3	3	5	4.27	1.234	0.3	0.61911	0.917266	21.84	3.96	12.16	3	3	2	2	2	2	2	2
XP_047960600.1	probable acyl-CoA dehydrogenase IBR3 [Salvia hispanica]	2	2	3	4.22	1.382	0.47	0.351658	0.798233	51.08	4.71	5.04	3	3	2	2	2	2	2	2
XP_047955827.1	clathrin heavy chain 1-like [Salvia hispanica]	1	1	2	4.22
XP_047976761.1	dirigent protein 21-like [Salvia hispanica]	1	1	2	4.18	1.148	0.2	0.762685	0.963932	13.68	14.25	7.14	3	2	1	1	1	1		1
XP_047941855.1	glycerol kinase [Salvia hispanica]	2	2	4	4.16	1.32	0.4	0.504303	0.86341	36	25.72	12.2	3	3	2	2	2	2	2	2
XP_047963050.1	IAA-amino acid hydrolase ILR1-like 4 [Salvia hispanica]	1	1	2	4.12	1.129	0.17	0.816186	0.972354	13.52	13.35	5.45	3	3	1	1	1	1	1	1
XP_047946559.1	PITH domain-containing protein At3g04780-like [Salvia hispanica]	1	1	3	4.12	0.01	-6.64	1e-17	8.9607e-17			16.39		3				1	1	1
XP_047941499.1	protein RAE1-like [Salvia hispanica]	1	1	2	4.11	0.01	-6.64	1e-17	8.9607e-17			20.11		3				1	1	1
XP_047961335.1	probable nucleolar protein 5-2 [Salvia hispanica]	1	1	5	4.11	4.302	2.11	3.47323e-05	0.000294507	27.44	14.93	24.44	3	3	1	1	1	1	1	1
XP_047943867.1	BAHD acyltransferase DCR [Salvia hispanica]	1	1	3	4.11	0.572	-0.81	0.074244	0.33631	9.74	3.35	9.01	3	3	1	1	1	1	1	1
XP_047963152.1	BAG family molecular chaperone regulator 7-like [Salvia hispanica]	4	4	6	4.1	0.692	-0.53	0.209659	0.629739	80.83	8.77	12.47	3	3	3	3	3	3	4	4
XP_047982225.1	oryzain alpha chain-like [Salvia hispanica]	1	1	2	4.1
XP_047980425.1	ubiquitin-like domain-containing protein CIP73 isoform X1 [Salvia hispanica]	1	1	2	4.1
XP_047942206.1	ubiquitin-like protein 5 [Salvia hispanica]	1	1	2	4.09	0.909	-0.14	0.686436	0.941555	26.68	1.06	25.3	3	2	1	1	1	1	1
XP_047949996.1	phytochrome-associated serine/threonine-protein phosphatase 3 [Salvia hispanica]	1	1	3	4.08	0.01	-6.64	1e-17	8.9607e-17			1.86		3				1	1	1
XP_047972954.1	ferredoxin, root R-B1-like [Salvia hispanica]	1	1	2	4.05	0.01	-6.64	1e-17	8.9607e-17			9.39		3				1	1	1
XP_047940985.1	copper methylamine oxidase-like isoform X1 [Salvia hispanica]	1	1	2	4.04	1.13	0.18	0.828958	0.972359	10.43	7.13	7.32	3	3	1	1	1	1	1	1
XP_047959153.1	COP9 signalosome complex subunit 8-like [Salvia hispanica]	1	1	5	4.01	0.956	-0.07	0.797013	0.965629	17.62	11.83	14.26	3	3	1	1	1	1	1	1
XP_047951154.1	serine/threonine-protein phosphatase 5-like [Salvia hispanica]	1	1	2	3.98	0.01	-6.64	1e-17	8.9607e-17			17.8		3				1	1	1
XP_047962267.1	proline iminopeptidase [Salvia hispanica]	1	1	2	3.97	0.01	-6.64	1e-17	8.9607e-17			16.5		3				1	1	1
XP_047978870.1	uridine/cytidine kinase UKL1, chloroplastic-like [Salvia hispanica]	2	2	4	3.94	0.876	-0.19	0.587284	0.907726	18.23	16.94	3.92	2	3		1	1	2	2	2
XP_047939444.1	protein CIA1 [Salvia hispanica]	1	1	2	3.93	1.281	0.36	0.528359	0.872239	36.65	15.56	42.61	3	3	1	1	1	1	1	1
XP_047958264.1	aromatic aminotransferase ISS1 [Salvia hispanica]	1	1	2	3.91	1.028	0.04	0.953646	0.993706	13.83	11.44	11.13	2	3	1		1	1	1	1
XP_047972086.1	cysteine--tRNA ligase 2, cytoplasmic-like [Salvia hispanica]	3	1	3	3.9	0.01	-6.64	1e-17	8.9607e-17			38.24		3				1	1	1
XP_047980144.1	probable nucleolar protein 5-1 [Salvia hispanica]	1	1	5	3.9	1.571	0.65	0.233456	0.662946	7.18	14.26	3.35	3	3	1	1	1	1	1	1
XP_047954295.1	tropinone reductase homolog At5g06060-like [Salvia hispanica]	1	1	3	3.88	2.693	1.43	0.0050474	0.0367279	3.11	1.43	12.27	2	3	1		1	1	1	1
XP_047962781.1	remorin-like [Salvia hispanica]	1	1	1	3.82
XP_047944707.1	PHD finger protein ALFIN-LIKE 5-like [Salvia hispanica]	2	2	3	3.78	0.485	-1.05	0.0188913	0.12152	27.74	8.89	15.4	3	3	1	2	2	2	2	2
XP_047938490.1	ras-related protein RABA5a-like [Salvia hispanica]	1	1	2	3.77	1.374	0.46	0.40064	0.820164	34.54	26.21	31.9	3	3	1	1	1	1	1	1
XP_047967531.1	uncharacterized protein LOC125211681 [Salvia hispanica]	1	1	2	3.76	1.234	0.3	0.618074	0.916899	15.79	16.37	9.2	3	3	1	1	1	1	1	1
XP_047941837.1	peptide methionine sulfoxide reductase A1-like [Salvia hispanica]	1	1	2	3.75	1.089	0.12	0.912582	0.990665	12.75	11.14	12.77	3	3	1	1	1	1	1	1
XP_047939716.1	phenylacetaldehyde reductase-like [Salvia hispanica]	1	1	1	3.73	0.01	-6.64	1e-17	8.9607e-17			14.1		3				1	1	1
XP_047979801.1	epoxide hydrolase A-like [Salvia hispanica]	2	2	2	3.71	0.829	-0.27	0.489116	0.86341	29.49	19.5	15.43	3	3	1	1	1	2	2	2
XP_047976103.1	binding partner of ACD11 1-like isoform X1 [Salvia hispanica]	1	1	2	3.71
XP_047956136.1	cysteine proteinase inhibitor 5-like [Salvia hispanica]	2	2	2	3.64	0.01	-6.64	1e-17	8.9607e-17			20.72		3				2	2	2
XP_047955871.1	probable transcription factor PosF21 isoform X1 [Salvia hispanica]	1	1	2	3.63	0.906	-0.14	0.663237	0.92835	8.77	15.24	16.84	3	3	1	1	1	1	1	1
XP_047955702.1	probable lactoylglutathione lyase, chloroplastic isoform X1 [Salvia hispanica]	2	1	2	3.63	1.499	0.58	0.291676	0.737093	17.23	17.82	11.26	3	3	1	1	1	1	1	1
XP_047943633.1	translation initiation factor eIF-2B subunit gamma [Salvia hispanica]	1	1	6	3.61	1.202	0.27	0.668443	0.930932	11.21	5.73	8.08	3	3	1	1	1	1	1	1
XP_047948074.1	eukaryotic translation initiation factor-like [Salvia hispanica]	2	1	5	3.59	0.01	-6.64	1e-17	8.9607e-17			18.62		3				1	1	1
XP_047946206.1	ran guanine nucleotide release factor-like [Salvia hispanica]	1	1	5	3.55	1.368	0.45	0.448434	0.844535	24.6	18.72	25.32	3	3	1	1	1	1	1	1
XP_047947586.1	subtilisin-like protease SBT1.7 [Salvia hispanica]	2	2	7	3.48	1.136	0.18	0.811885	0.972354	9.69	9.45	34.7	2	3	1		1	1	2	2
XP_047979910.1	UPF0047 protein YjbQ-like [Salvia hispanica]	1	1	1	3.45
XP_047955347.1	vacuolar protein sorting-associated protein 35A-like [Salvia hispanica]	2	2	4	3.38	0.01	-6.64	1e-17	8.9607e-17			8.64		2				1	1
XP_047969529.1	multiple organellar RNA editing factor 8, chloroplastic/mitochondrial [Salvia hispanica]	1	1	1	3.13	1.076	0.11	0.941832	0.993706	12.09	18.26	18.62	3	3	1	1	1	1	1	1
XP_047967566.1	HMG-Y-related protein A-like [Salvia hispanica]	1	1	1	3.08	1.262	0.34	0.57975	0.903522	21.8	19.34	9.14	3	3	1	1	1	1	1	1
XP_047952036.1	WD repeat-containing protein VIP3 [Salvia hispanica]	1	1	2	3.02	1.007	0.01	0.906744	0.990229	12.12	6.63	12.97	2	3	1	1		1	1	1
XP_047944037.1	probable aspartic proteinase GIP2 isoform X1 [Salvia hispanica]	1	1	1	2.91	1.085	0.12	0.89554	0.986026	41.39	31.68	31.17	3	3	1	1	1	1	1	1
XP_047952242.1	major allergen Pru ar 1-like [Salvia hispanica]	1	1	1	2.9
XP_047977998.1	polyadenylate-binding protein RBP45-like isoform X1 [Salvia hispanica]	1	1	2	2.8	0.551	-0.86	0.0431803	0.233173	37.86	28.8	22.77	3	3	1	1	1	1	1	1
XP_047939215.1	ras-related protein RABB1c [Salvia hispanica]	2	2	2	2.8	1.668	0.74	0.170199	0.565057	18.57	17.26	7.34	2	3	1	1		2	2	2
XP_047982980.1	60S ribosomal protein L30-like [Salvia hispanica]	1	1	1	2.79	1.171	0.23	0.71786	0.949223	8.59	8.26	1.5	2	2	1	1			1	1
XP_047954801.1	neutral ceramidase 2-like [Salvia hispanica]	1	1	1	2.76
XP_047948675.1	cullin-associated NEDD8-dissociated protein 1 [Salvia hispanica]	1	1	1	2.75	1	0	0.89665	0.986026	6.61	44.14	2.35	3	3	1	1	1	1	1	1
XP_047954019.1	dirigent protein 21-like [Salvia hispanica]	1	1	1	2.73	0.777	-0.36	0.391122	0.820164	47.04	50.14	22.98	2	3		1	1	1	1	1
XP_047967484.1	ras-related protein Rab7 [Salvia hispanica]	1	1	1	2.71	1.612	0.69	0.196353	0.61521	28.34	22.45	9	3	3	1	1	1	1	1	1
XP_047982829.1	late embryogenesis abundant protein D-34-like [Salvia hispanica]	1	1	9	2.7	0.477	-1.07	0.0208311	0.132339	47.08	28.25	27.97	3	3	1	1	1	1	1	1
XP_047946196.1	acid phosphatase 1-like [Salvia hispanica]	3	3	11	2.66	1.37	0.45	0.417192	0.827128	21.69	23.49	8.14	3	3	2	3	3	3	3	3
XP_047972224.1	probable pre-mRNA-splicing factor ATP-dependent RNA helicase DEAH2 isoform X1 [Salvia hispanica]	1	1	2	2.62	0.01	-6.64	1e-17	8.9607e-17			14.21		3				1	1	1
XP_047982197.1	vacuolar cation/proton exchanger 3-like isoform X1 [Salvia hispanica]	1	1	1	2.62	2.154	1.11	0.0350784	0.200504	12.76	8.92	8.95	3	3	1	1	1	1	1	1
XP_047944702.1	omega-amidase, chloroplastic-like [Salvia hispanica]	1	1	1	2.62	1.018	0.03	0.93658	0.993186	22.6	8.36	22.01	3	3	1	1	1	1	1	1
XP_047982933.1	ribulose-phosphate 3-epimerase, cytoplasmic isoform [Salvia hispanica]	1	1	2	2.61	0.848	-0.24	0.544847	0.882306	26.96	30.22	14.68	3	3	1	1	1	1	1	1
XP_047973873.1	OVARIAN TUMOR DOMAIN-containing deubiquitinating enzyme 1-like [Salvia hispanica]	1	1	1	2.58	0.01	-6.64	1e-17	8.9607e-17			9.63		2				1	1
XP_047956166.1	epoxide hydrolase A-like [Salvia hispanica]	1	1	1	2.58	1.251	0.32	0.54763	0.882306	12.54	13.05	6.44	3	2	1	1	1	1		1
XP_047943373.1	iron-sulfur cluster assembly protein 1-like [Salvia hispanica]	1	1	1	2.57	0.797	-0.33	0.431374	0.839032	18.08	10.03	18.46	3	3	1	1	1	1	1	1
XP_047963055.1	norbelladine synthase-like [Salvia hispanica]	1	1	1	2.57	0.01	-6.64	1e-17	8.9607e-17			19.67		3				1	1	1
XP_047978186.1	uncharacterized protein LOC125220092 [Salvia hispanica]	1	1	1	2.56	0.01	-6.64	1e-17	8.9607e-17			13.78		3				1	1	1
XP_047966307.1	NADPH-dependent aldehyde reductase-like protein, chloroplastic [Salvia hispanica]	3	3	4	2.55	1.019	0.03	0.872879	0.982341	18.99	14.76	45.81	3	3	2	2	1	3	3	2
XP_047962881.1	AP-4 complex subunit mu isoform X1 [Salvia hispanica]	1	1	1	2.5	0.01	-6.64	1e-17	8.9607e-17			16.11		3				1	1	1
XP_047940621.1	topless-related protein 1 isoform X1 [Salvia hispanica]	1	1	1	2.47	0.01	-6.64	1e-17	8.9607e-17			14.02		3				1	1	1
XP_047956503.1	60S ribosomal protein L13-1-like [Salvia hispanica]	1	1	1	2.46
XP_047959434.1	uncharacterized protein PF3D7_1120000-like isoform X1 [Salvia hispanica]	1	1	2	2.45	0.01	-6.64	1e-17	8.9607e-17			27.25		3				1	1	1
XP_047960019.1	serine/threonine protein phosphatase 2A 55 kDa regulatory subunit B beta isoform-like [Salvia hispanica]	1	1	3	2.44	0.733	-0.45	0.308091	0.745523	39.8	37.26	26.74	3	3	1	1	1	1	1	1
XP_047977729.1	splicing factor U2af small subunit B-like [Salvia hispanica]	1	1	1	2.44
XP_047964541.1	protein GET4 isoform X1 [Salvia hispanica]	1	1	1	2.44
XP_047971165.1	ubiquitin-conjugating enzyme E2-17 kDa isoform X1 [Salvia hispanica]	1	1	1	2.4	0.576	-0.8	0.0457494	0.240096	15.96	11.39	0.63	3	3	1	1	1	1	1	1
XP_047981353.1	dnaJ protein ERDJ3A isoform X2 [Salvia hispanica]	1	1	4	2.39	0.955	-0.07	0.794273	0.964407	13.22	14.78	13.56	3	3	1	1	1	1	1	1
XP_047971141.1	gamma-glutamyl hydrolase 2-like [Salvia hispanica]	1	1	1	2.38	0.923	-0.12	0.722494	0.94985	30.3	30.7	21.75	3	3	1	1	1	1	1	1
XP_047939785.1	probable steroid-binding protein 3 [Salvia hispanica]	1	1	1	2.37	1.132	0.18	0.808417	0.972354	5.32	2.28	11.05	3	3	1	1	1	1	1	1
XP_047942261.1	ATP-dependent Clp protease proteolytic subunit 2, mitochondrial-like [Salvia hispanica]	2	2	2	2.36	1.305	0.38	0.498801	0.86341	31.21	6.12	37.42	3	3	1	1	1	2	1	2
XP_047971630.1	uncharacterized protein LOC125214585 [Salvia hispanica]	2	2	2	2.35	2.283	1.19	0.0240552	0.148679	12.96	10.1	9.78	3	3	1	1	1	1	1	1
XP_047972754.1	U-box domain-containing protein 9-like [Salvia hispanica]	1	1	3	2.35	0.815	-0.29	0.451458	0.844535	43.73	21.75	26.2	3	3	1	1	1	1	1	1
XP_047958975.1	acyl carrier protein 1, chloroplastic-like [Salvia hispanica]	1	1	1	2.33	0.747	-0.42	0.206598	0.629739	11.03	12.5	4.33	3	3	1	1	1	1	1	1
XP_047956654.1	nicotinate phosphoribosyltransferase 2-like [Salvia hispanica]	1	1	1	2.33
XP_047945768.1	WD repeat-containing protein 55-like isoform X1 [Salvia hispanica]	1	1	1	2.32
XP_047967536.1	biotin carboxyl carrier protein of acetyl-CoA carboxylase isoform X1 [Salvia hispanica]	1	1	4	2.31	0.95	-0.07	0.766139	0.963932	9.92	13.02	11.32	3	3	1	1	1	1	1	1
XP_047967419.1	ras-related protein RABC2a-like [Salvia hispanica]	1	1	1	2.3	0.872	-0.2	0.611191	0.912119	14.86	7.39	15.11	3	3	1	1	1	1	1	1
XP_047938226.1	uncharacterized protein LOC125185690 [Salvia hispanica]	1	1	2	2.3	2.053	1.04	0.0424135	0.23147	16.29	12.12	7.81	3	3	1	1	1	1	1	1
XP_047958267.1	delta(3,5)-Delta(2,4)-dienoyl-CoA isomerase, peroxisomal [Salvia hispanica]	1	1	2	2.3	1.386	0.47	0.42535	0.833453	9.75	17.82	3.9	3	3	1	1	1	1	1	1
XP_047974478.1	probable hydroxyacylglutathione hydrolase 2, chloroplastic [Salvia hispanica]	1	1	1	2.29	1.274	0.35	0.573411	0.901639	10.19	10.38	4.7	3	2	1	1	1		1	1
XP_047967802.1	cold shock domain-containing protein 3-like [Salvia hispanica]	1	1	2	2.27	0.01	-6.64	1e-17	8.9607e-17			33.44		3				1	1	1
XP_047944292.1	switch-associated protein 70 [Salvia hispanica]	1	1	1	2.27
XP_047955860.1	pathogen-related protein-like [Salvia hispanica]	1	1	1	2.27
XP_047972052.1	uncharacterized protein At4g28440-like [Salvia hispanica]	1	1	1	2.24	1.471	0.56	0.256097	0.689648	23.62	24.86	18	3	2	1	1	1	1	1
XP_047958400.1	putative protease Do-like 14 [Salvia hispanica]	1	1	1	2.24	0.01	-6.64	1e-17	8.9607e-17			5.28		3				1	1	1
XP_047954924.1	7-deoxyloganetic acid glucosyl transferase-like [Salvia hispanica]	2	2	3	2.24	0.388	-1.37	0.0031481	0.0236627	59.84	43.13	12.32	3	3	1	1	1	2	2	2
XP_047960788.1	threonine synthase, chloroplastic-like [Salvia hispanica]	1	1	1	2.23
XP_047941263.1	uncharacterized protein LOC125188458 [Salvia hispanica]	1	1	1	2.22	0.627	-0.67	0.121134	0.466356	45.06	11.45	35.46	3	3	1	1	1	1	1	1
XP_047954409.1	SNW/SKI-interacting protein A-like [Salvia hispanica]	1	1	1	2.22	0.879	-0.19	0.604372	0.909216	22.74	5.63	19.85	3	3	1	1	1	1	1	1
XP_047949776.1	ran-binding protein 1 homolog c-like [Salvia hispanica]	1	1	1	2.22	0.544	-0.88	0.0466893	0.244404	20.95	14.5	18.59	3	3	1	1	1	1	1	1
XP_047967867.1	probable prefoldin subunit 5 [Salvia hispanica]	1	1	1	2.2	1.47	0.56	0.296581	0.74375	23.64	21.34	10.6	2	3	1		1	1	1	1
XP_047974626.1	quinone oxidoreductase-like protein 2 homolog [Salvia hispanica]	1	1	1	2.18	1.001	0	0.751458	0.961972	7.52	3.42	3.97	3	3	1	1	1	1	1	1
XP_047948063.1	37S ribosomal protein MRP17, mitochondrial-like [Salvia hispanica]	1	1	1	2.16	1.87	0.9	0.085447	0.373058	17.82	14.93	15.16	2	3	1	1		1	1	1
XP_047962463.1	nuclear transport factor 2 [Salvia hispanica]	2	2	6	2.16	1.006	0.01	0.91515	0.990871	31.97	1.71	44.74	3	3	1	1	1	2	2	1
XP_047973020.1	probable protein phosphatase 2C 55 isoform X1 [Salvia hispanica]	1	1	1	2.15	0.01	-6.64	1e-17	8.9607e-17			15.47		3				1	1	1
XP_047964424.1	mitochondrial import receptor subunit TOM7-1-like [Salvia hispanica]	1	1	1	2.13
XP_047981948.1	mitochondrial import receptor subunit TOM20-like isoform X1 [Salvia hispanica]	1	1	1	2.13
XP_047950693.1	ATP-dependent (S)-NAD(P)H-hydrate dehydratase-like isoform X1 [Salvia hispanica]	1	1	1	2.12	1.163	0.22	0.77012	0.963932	15.03	10.82	12.9	2	3	1		1	1	1	1
XP_047979980.1	U1 small nuclear ribonucleoprotein A [Salvia hispanica]	1	1	1	2.12	0.01	-6.64	1e-17	8.9607e-17			4.16		2				1	1
XP_047957113.1	branched-chain amino acid aminotransferase 2, chloroplastic [Salvia hispanica]	3	3	7	2.12	1.039	0.05	0.981781	0.997919	22.4	11.28	7.7	3	3	2	2	2	2	2	2
XP_047981809.1	scopoletin glucosyltransferase-like [Salvia hispanica]	1	1	1	2.11	0.01	-6.64	1e-17	8.9607e-17			16.62		2					1	1
XP_047957562.1	carbonyl reductase [NADPH] 1-like [Salvia hispanica]	1	1	4	2.11						2.02	2.59	3	3	1	1	1	1	1	1
XP_047957271.1	non-classical arabinogalactan protein 31 [Salvia hispanica]	1	1	1	2.11	1.21	0.28	0.66947	0.931002	6.62	6.75	4.3	3	3	1	1	1	1	1	1
XP_047969103.1	stress-response A/B barrel domain-containing protein At5g22580 [Salvia hispanica]	1	1	1	2.1	0.01	-6.64	1e-17	8.9607e-17			17.9		3				1	1	1
XP_047938910.1	nicalin-1-like [Salvia hispanica]	1	1	5	2.1	1.32	0.4	0.492509	0.86341	10.61	5.4	11.05	2	3	1	1		1	1	1
XP_047973196.1	40S ribosomal protein S6 [Salvia hispanica]	1	1	1	2.08	8.077	3.01	2.54488e-10	2.2509e-09	35.69	33.8	28.98	3	3	1	1	1	1	1	1
XP_047980719.1	glutathione reductase, chloroplastic [Salvia hispanica]	1	1	1	2.08	0.01	-6.64	1e-17	8.9607e-17			7.72		3				1	1	1
XP_047955737.1	acyl-CoA hydrolase 2 isoform X1 [Salvia hispanica]	1	1	2	2.07	1.335	0.42	0.492304	0.86341	25.16	10.29	34.92	3	3	1	1	1	1	1	1
XP_047938637.1	enoyl-CoA hydratase 2, peroxisomal-like [Salvia hispanica]	1	1	1	2.06	0.01	-6.64	1e-17	8.9607e-17			12.18		3				1	1	1
XP_047966277.1	glucan endo-1,3-beta-glucosidase 2-like [Salvia hispanica]	1	1	1	2.06
XP_047959301.1	ras-related protein Rab11B-like [Salvia hispanica]	1	1	1	2.06	2.268	1.18	0.0200873	0.12801	22.07	18.29	11.46	3	2	1	1	1	1	1
XP_047939511.1	heme-binding protein 2-like [Salvia hispanica]	1	1	2	2.05	0.01	-6.64	1e-17	8.9607e-17			19.98		2				1		1
XP_047937727.1	transmembrane emp24 domain-containing protein p24delta3-like [Salvia hispanica]	1	1	1	2.04	100	6.64	1e-17	8.9607e-17		25		2		1	1
XP_047948393.1	cytosolic Fe-S cluster assembly factor NBP35-like [Salvia hispanica]	2	2	3	2.04	0.995	-0.01	0.896143	0.986026	5.92	9.49	4.73	3	3	1	1	1	2	2	2
XP_047946132.1	NADH dehydrogenase [ubiquinone] iron-sulfur protein 5-B [Salvia hispanica]	1	1	3	2.03	1.462	0.55	0.307459	0.745323	29.31	15.54	21.38	3	3	1	1	1	1	1	1
XP_047971333.1	sulfite reductase 1 [ferredoxin], chloroplastic-like [Salvia hispanica]	3	3	4	2.03	1.01	0.01	0.776331	0.963932	38.98	27.83	16.99	3	3	2	2	2	2	2	2
XP_047948322.1	cysteine proteinase inhibitor B-like [Salvia hispanica]	1	1	3	2.02	0.96	-0.06	0.810236	0.972354	16.61	21.97	13.67	3	3	1	1	1	1	1	1
XP_047965741.1	importin subunit beta-1-like [Salvia hispanica]	5	5	10	2.01	0.756	-0.4	0.28106	0.728509	33.13	9.66	5.71	3	3	5	5	4	5	5	5
XP_047941173.1	glyoxylate/succinic semialdehyde reductase 1 [Salvia hispanica]	1	1	2	2.01	0.01	-6.64	1e-17	8.9607e-17			30.41		3				1	1	1
XP_047959855.1	protein decapping 5-like [Salvia hispanica]	1	1	1	2	0.01	-6.64	1e-17	8.9607e-17			31.32		2				1		1
XP_047977443.1	electron transfer flavoprotein subunit alpha, mitochondrial [Salvia hispanica]	1	1	1	1.99
XP_047970481.1	signal recognition particle 9 kDa protein-like [Salvia hispanica]	1	1	1	1.99
XP_047951777.1	NASP-related protein sim3-like [Salvia hispanica]	3	3	5	1.98	1.152	0.2	0.766695	0.963932	13.35	23.07	25.26	3	3	1	1	1	1	1	1
XP_047953875.1	uncharacterized protein LOC125200188 [Salvia hispanica]	1	1	2	1.98	1.065	0.09	0.955154	0.993706	14.33	10.64	11.35	3	3	1	1	1	1	1	1
XP_047950914.1	glyceraldehyde-3-phosphate dehydrogenase GAPCP2, chloroplastic [Salvia hispanica]	1	1	1	1.97	1.124	0.17	0.841976	0.972906	12.13	9.19	4.99	3	3	1	1	1	1	1	1
XP_047950785.1	methylthioribose-1-phosphate isomerase [Salvia hispanica]	1	1	1	1.95
XP_047938151.1	COP9 signalosome complex subunit 6a-like [Salvia hispanica]	2	2	2	1.95	0.01	-6.64	1e-17	8.9607e-17			35.76		3				1	1	1
XP_047968803.1	coatomer subunit beta-1-like [Salvia hispanica]	1	1	1	1.94	0.01	-6.64	1e-17	8.9607e-17			14.65		2				1	1
XP_047973456.1	lanC-like protein GCL1 isoform X1 [Salvia hispanica]	2	2	2	1.93
XP_047973007.1	developmentally-regulated G-protein 3 [Salvia hispanica]	2	2	2	1.93	1.552	0.63	0.234949	0.664072	22.25	17.59	6.99	3	3	1	1	1	1	1	1
XP_047962922.1	reticulon-like protein B13 [Salvia hispanica]	1	1	1	1.91	0.01	-6.64	1e-17	8.9607e-17			34.57		3				1	1	1
XP_047975852.1	mitochondrial uncoupling protein 1 [Salvia hispanica]	1	1	1	1.9	1.423	0.51	0.355771	0.802127	22.6	17.91	7.21	3	3	1	1	1	1	1	1
XP_047972379.1	COP9 signalosome complex subunit 5a-like [Salvia hispanica]	1	1	1	1.9	0.01	-6.64	1e-17	8.9607e-17			14.3		3				1	1	1
XP_047971402.1	50S ribosomal protein L25-like [Salvia hispanica]	1	1	1	1.89	1.337	0.42	0.456107	0.844535	28.25	25.18	12.67	3	3	1	1	1	1	1	1
XP_047948335.1	ubiquitin carboxyl-terminal hydrolase MINDY-2-like [Salvia hispanica]	2	2	3	1.89	0.01	-6.64	1e-17	8.9607e-17			10.08		3				1	1	1
XP_047940244.1	cytochrome b-c1 complex subunit 8-like [Salvia hispanica]	1	1	1	1.88	1.067	0.09	0.945832	0.993706	25.58	10.87	31.61	3	3	1	1	1	1	1	1
XP_047971222.1	N-carbamoylputrescine amidase [Salvia hispanica]	2	2	5	1.88	0.993	-0.01	0.85225	0.977127	27.23	28.26	13.58	3	3	2	2	1	2	2	2
XP_047955635.1	COMPASS-like H3K4 histone methylase component WDR5A [Salvia hispanica]	1	1	1	1.85
XP_047980302.1	uncharacterized protein LOC125221978 [Salvia hispanica]	2	2	5	1.83	1.215	0.28	0.679317	0.935687	32.61	15.54	47.61	3	3	1	1	1	1	1	1
XP_047981474.1	3-hydroxybutyryl-CoA dehydrogenase-like [Salvia hispanica]	1	1	1	1.82	0.01	-6.64	1e-17	8.9607e-17			0.46		2				1		1
XP_047956196.1	cinnamoyl-CoA reductase 1-like [Salvia hispanica]	1	1	5	1.82	1.224	0.29	0.603263	0.909216	6.27	5.06	5.5	3	3	1	1	1	1	1	1
XP_047942360.1	cyclase-associated protein 1 [Salvia hispanica]	1	1	1	1.82	0.962	-0.06	0.807692	0.972354	37.01	33.39	14.06	2	3		1	1	1	1	1
XP_047977795.1	thioredoxin M3, chloroplastic [Salvia hispanica]	1	1	1	1.81
XP_047951762.1	uncharacterized protein At2g34160-like [Salvia hispanica]	2	2	2	1.8	1.508	0.59	0.28114	0.728509	20.76	9.55	65.84	3	3	1	1	1	2	2	1
XP_047965993.1	protein FAM98A-like [Salvia hispanica]	1	1	1	1.76	0.896	-0.16	0.664964	0.929152	31.56	13.19	44.27	3	3	1	1	1	1	1	1
XP_047960061.1	uncharacterized protein LOC125205268 [Salvia hispanica]	1	1	3	1.76	0.502	-0.99	0.0300824	0.17587	21.29	18	12.06	3	3	1	1	1	1	1	1
XP_047962904.1	delta-aminolevulinic acid dehydratase, chloroplastic-like [Salvia hispanica]	1	1	1	1.76	1.166	0.22	0.740626	0.958804	5.1	0.22	14.14	2	3	1	1		1	1	1
XP_047965450.1	nuclear pore complex protein NUP98A-like [Salvia hispanica]	2	2	2	1.76	1.09	0.12	0.905316	0.989195	29.03	15.35	18.46	2	3	1	1		2	2	2
XP_047950393.1	trafficking protein particle complex subunit 3 [Salvia hispanica]	1	1	3	1.76	0.993	-0.01	0.883811	0.984571	19.76	18.7	7.52	3	3	1	1	1	1	1	1
XP_047944952.1	3-hydroxyisobutyryl-CoA hydrolase-like protein 5 [Salvia hispanica]	1	1	1	1.74	0.01	-6.64	1e-17	8.9607e-17			56.73		3				1	1	1
XP_047954643.1	uncharacterized protein LOC125200874 [Salvia hispanica]	2	2	3	1.73	1.264	0.34	0.578996	0.903522	18.95	9.07	6.04	3	3	2	2	2	2	2	2
XP_047972575.1	putative GEM-like protein 3 [Salvia hispanica]	1	1	3	1.72
XP_047972192.1	light-induced protein, chloroplastic-like [Salvia hispanica]	2	2	3	1.72	1.058	0.08	0.964289	0.996008	31.42	24.81	42.61	3	3	1	1	1	2	2	1
XP_047957880.1	LOW QUALITY PROTEIN: subtilisin-like protease SBT1.4 [Salvia hispanica]	1	1	1	1.72	0.01	-6.64	1e-17	8.9607e-17			30.4		3				1	1	1
XP_047945823.1	coatomer subunit zeta-1-like isoform X1 [Salvia hispanica]	1	1	1	1.72	0.01	-6.64	1e-17	8.9607e-17			10.93		3				1	1	1
XP_047950897.1	protein TRI1-like [Salvia hispanica]	1	1	1	1.71	0.01	-6.64	1e-17	8.9607e-17			13.49		3				1	1	1
XP_047964070.1	serine/threonine-protein phosphatase PP2A-2 catalytic subunit-like isoform X1 [Salvia hispanica]	1	1	3	1.69	0.833	-0.26	0.5001	0.86341	16.96	9.73	14.72	2	3	1		1	1	1	1
XP_047982120.1	dihydrolipoyllysine-residue acetyltransferase component 5 of pyruvate dehydrogenase complex, chloroplastic [Salvia hispanica]	2	2	6	1.68	1.352	0.44	0.448783	0.844535	13.67	5.92	50.27	2	3	1		1	1	2	2
XP_047955271.1	inositol monophosphatase 3-like [Salvia hispanica]	1	1	1	1.68
XP_047967232.1	NAP1-related protein 2-like [Salvia hispanica]	1	1	1	1.68	1.617	0.69	0.184801	0.594368	7.27	6.16	0.16	3	2	1	1	1	1		1
XP_047940124.1	probable inactive nicotinamidase At3g16190 [Salvia hispanica]	2	2	2	1.68	1.4	0.49	0.392116	0.820164	19.56	51.52	19.06	3	3	2	1	2	1	2	2
XP_047966171.1	translocase of chloroplast 34 [Salvia hispanica]	1	1	1	1.67
XP_047948456.1	transmembrane 9 superfamily member 8-like [Salvia hispanica]	1	1	4	1.67	0.895	-0.16	0.649131	0.92342	34.3	32.42	4.94	2	3	1	1		1	1	1
XP_047969911.1	bifunctional aspartate aminotransferase and glutamate/aspartate-prephenate aminotransferase isoform X1 [Salvia hispanica]	3	3	4	1.66	0.01	-6.64	1e-17	8.9607e-17			24.45		3				2	3	2
XP_047971256.1	glucan endo-1,3-beta-glucosidase 6-like [Salvia hispanica]	2	2	4	1.64	1.336	0.42	0.471243	0.860312	30.04	68.11	10.19	3	3	2	1	2	2	1	2
XP_047960653.1	glucose-6-phosphate 1-dehydrogenase, chloroplastic-like [Salvia hispanica]	1	1	1	1.64
XP_047982579.1	uncharacterized protein LOC125223460 [Salvia hispanica]	1	1	3	1.64	0.01	-6.64	1e-17	8.9607e-17			17.77		2				1	1
XP_047952709.1	carbamoyl-phosphate synthase small chain, chloroplastic-like [Salvia hispanica]	1	1	1	1.63	1.677	0.75	0.150876	0.536682	29.12	28.39	9.42	3	3	1	1	1	1	1	1
XP_047959712.1	villin-3 isoform X1 [Salvia hispanica]	1	1	3	1.63	1.132	0.18	0.822997	0.972359	67.36	74.31	41.71	3	2	1	1	1	1		1
XP_047954263.1	tryptophan synthase alpha chain-like [Salvia hispanica]	2	2	2	0
XP_047960485.1	farnesylcysteine lyase [Salvia hispanica]	1	1	3	0	1.241	0.31	0.637055	0.919182	92.25	43.7	51.83	3	3	1	1	1	1	1	1
XP_047938776.1	nitrile-specifier protein 5 isoform X1 [Salvia hispanica]	1	1	5	0	0.91	-0.14	0.662515	0.92835	23.49	23.47	10.94	3	3	1	1	1	1	1	1
XP_047964239.1	ribose-phosphate pyrophosphokinase 4 [Salvia hispanica]	1	1	1	0	1.268	0.34	0.567866	0.900448	3.85	1.16	18.19	2	3	1		1	1	1	1
XP_047982347.1	small nuclear ribonucleoprotein SmD1a [Salvia hispanica]	1	1	1	0
XP_047962000.1	serine carboxypeptidase-like 50, partial [Salvia hispanica]	1	1	6	0	1.796	0.84	0.111388	0.441251	5.59	0.62	5.12	3	3	1	1	1	1	1	1
XP_047983373.1	AT-hook motif nuclear-localized protein 8-like [Salvia hispanica]	1	1	2	0
XP_047982956.1	eukaryotic translation initiation factor 4G-like isoform X1 [Salvia hispanica]	1	1	3	0	1.235	0.3	0.6469	0.923115	31.58	14.52	29.66	3	3	1	1	1	1	1	1
XP_047949804.1	ornithine transcarbamylase, chloroplastic-like [Salvia hispanica]	1	1	1	0	0.01	-6.64	1e-17	8.9607e-17			16.08		3				1	1	1
XP_047982317.1	thioredoxin-like protein Clot [Salvia hispanica]	2	2	5	0	0.01	-6.64	1e-17	8.9607e-17			15.06		3				2	1	2
XP_047947355.1	28 kDa ribonucleoprotein, chloroplastic-like [Salvia hispanica]	1	1	2	0	1.063	0.09	0.985097	0.997919	32.95	31.27	15.12	2	3	1		1	1	1	1
XP_047981179.1	DEAD-box ATP-dependent RNA helicase 6-like [Salvia hispanica]	1	1	3	0	1.449	0.53	0.354206	0.802127	13.33	12.71	5.68	3	3	1	1	1	1	1	1
XP_047978803.1	putative late blight resistance protein homolog R1A-4 [Salvia hispanica]	1	1	9	0	1.791	0.84	0.103396	0.427758	36.19	28.36	10.38	3	3	2	2	2	2	2	2
XP_047945048.1	uncharacterized protein At4g28440-like [Salvia hispanica]	2	1	6	0	0.804	-0.31	0.446432	0.844535	35.51	22.39	35.85	3	3	1	1	1	1	1	1
XP_047963192.1	putative ATP synthase protein YMF19 [Salvia hispanica]	1	1	2	0	0.641	-0.64	0.153038	0.538653	37.8	36.78	7.75	2	2	1		1		1	1
XP_047967055.1	sm-like protein LSM8 [Salvia hispanica]	1	1	2	0	0.812	-0.3	0.436593	0.842595	16.3	27.23	6.48	3	3	1	1	1	1	1	1
XP_047964277.1	mitochondrial import inner membrane translocase subunit TIM23-1-like [Salvia hispanica]	1	1	1	0	0.01	-6.64	1e-17	8.9607e-17			38.46		3				1	1	1
XP_047957337.1	filament-like plant protein [Salvia hispanica]	1	1	2	0	1.802	0.85	0.117107	0.457282	15.07	7.27	15.05	2	2	1		1	1		1
XP_047963350.1	uncharacterized protein LOC125207889 [Salvia hispanica]	1	1	1	0
XP_047970719.1	aspartate-semialdehyde dehydrogenase-like [Salvia hispanica]	1	1	5	0	1.707	0.77	0.145323	0.521412	27.08	13.06	35.44	3	3	1	1	1	1	1	1
XP_047954724.1	uncharacterized protein LOC125200930 [Salvia hispanica]	1	1	1	0
XP_047957518.1	uncharacterized protein LOC125203251 [Salvia hispanica]	1	1	1	0	0.01	-6.64	1e-17	8.9607e-17			69.99		3				1	1	1
XP_047966390.1	protein BTR1-like [Salvia hispanica]	1	1	1	0	0.01	-6.64	1e-17	8.9607e-17			1.67		3				1	1	1
XP_047979858.1	acyl-coenzyme A thioesterase 13-like [Salvia hispanica]	1	1	5	0	1.266	0.34	0.567551	0.900448	25.32	18.39	10.17	3	3	1	1	1	1	1	1
XP_047953226.1	shikimate O-hydroxycinnamoyltransferase-like [Salvia hispanica]	1	1	4	0	0.834	-0.26	0.514395	0.865523	26.29	18.27	10.86	3	3	1	1	1	1	1	1
XP_047971156.1	calcium-dependent protein kinase SK5-like [Salvia hispanica]	1	1	1	0	0.01	-6.64	1e-17	8.9607e-17			6.53		2				1		1
XP_047960257.1	pectinesterase-like [Salvia hispanica]	2	2	4	0	1.494	0.58	0.22851	0.656728	39.53	2.77	6.31	3	3	2	2	2	2	2	2
XP_047963530.1	altered inheritance of mitochondria protein 3 isoform X1 [Salvia hispanica]	1	1	1	0	0.928	-0.11	0.741082	0.958804	30.82	27.49	30.52	2	3	1		1	1	1	1
XP_047955835.1	thaumatin-like protein [Salvia hispanica]	1	1	1	0	1.197	0.26	0.700123	0.944058	12.83	16.35	12.12	3	3	1	1	1	1	1	1
XP_047952437.1	LOW QUALITY PROTEIN: phosphoglucomutase, chloroplastic-like [Salvia hispanica]	1	1	2	0	0.01	-6.64	1e-17	8.9607e-17			25.23		3				1	1	1
XP_047973303.1	actin-related protein 4 isoform X1 [Salvia hispanica]	1	1	2	0	0.593	-0.75	0.0985992	0.412909	26.29	24.61	4.72	2	3		1	1	1	1	1
XP_047981439.1	SKP1-like protein 1A [Salvia hispanica]	1	1	3	0	0.769	-0.38	0.380016	0.80934	46.76	15.64	45.67	3	3	1	1	1	1	1	1
XP_047967054.1	peptidyl-prolyl cis-trans isomerase FKBP12 [Salvia hispanica]	1	1	1	0
XP_047976944.1	uncharacterized protein LOC125219110 [Salvia hispanica]	1	1	1	0
XP_047941703.1	phospholipase A-2-activating protein isoform X1 [Salvia hispanica]	2	2	3	0	0.994	-0.01	0.881945	0.984571	37.09	28.92	11.58	3	3	1	1	1	2	2	2
XP_047972014.1	bifunctional UDP-glucose 4-epimerase and UDP-xylose 4-epimerase 1-like isoform X1 [Salvia hispanica]	2	2	2	0	1.059	0.08	0.952597	0.993706	20.37	39.34	20.16	3	3	1	2	2	2	2	2
XP_047944164.1	probable ADP-ribosylation factor GTPase-activating protein AGD8 [Salvia hispanica]	1	1	1	0	1.69	0.76	0.163263	0.55929	24.99	16.67	24.28	3	3	1	1	1	1	1	1
XP_047971852.1	glucomannan 4-beta-mannosyltransferase 2-like [Salvia hispanica]	1	1	3	0	100	6.64	1e-17	8.9607e-17		8.61		3		1	1	1
XP_047982961.1	proline--tRNA ligase, cytoplasmic-like [Salvia hispanica]	1	1	1	0	1.434	0.52	0.337312	0.782773	20.98	22.79	17.08	3	3	1	1	1	1	1	1
XP_047939709.1	mitochondrial acidic protein mam33 [Salvia hispanica]	1	1	1	0
XP_047940518.1	subtilisin-like protease SBT2.4 [Salvia hispanica]	1	1	1	0
XP_047950338.1	FGGY carbohydrate kinase domain-containing protein-like isoform X1 [Salvia hispanica]	1	1	5	0	0.979	-0.03	0.826031	0.972359	27.68	21.69	9.83	3	3	1	1	1	1	1	1
XP_047981446.1	2-isopropylmalate synthase A-like isoform X1 [Salvia hispanica]	1	1	2	0	1.322	0.4	0.508384	0.865523	49.36	33.3	38.04	3	3	1	1	1	1	1	1
XP_047955034.1	amidase 1 [Salvia hispanica]	1	1	4	0	1.12	0.16	0.836004	0.972359	20.63	15.9	19.14	3	3	1	1	1	1	1	1
XP_047946312.1	histidinol dehydrogenase, chloroplastic isoform X1 [Salvia hispanica]	1	1	7	0	1.89	0.92	0.074221	0.33631	19.45	8.41	36.26	3	3	1	1	1	1	1	1
XP_047967169.1	actin cytoskeleton-regulatory complex protein pan1-like [Salvia hispanica]	1	1	2	0	0.01	-6.64	1e-17	8.9607e-17			13.65		2				1		1
XP_047937873.1	phosphoglycerate mutase-like protein 1 [Salvia hispanica]	1	1	1	0
XP_047969453.1	polypyrimidine tract-binding protein homolog 3-like [Salvia hispanica]	2	2	4	0	1.983	0.99	0.0225878	0.14125	15.98	4.18	13	3	3	1	1	1	1	1	1
XP_047968555.1	NADH dehydrogenase [ubiquinone] 1 alpha subcomplex subunit 8-B [Salvia hispanica]	1	1	2	0
XP_047953244.1	protein NUCLEAR FUSION DEFECTIVE 2-like [Salvia hispanica]	1	1	2	0
XP_047939050.1	MYG1 protein-like [Salvia hispanica]	1	1	1	0
XP_047948052.1	coatomer subunit epsilon-1-like [Salvia hispanica]	2	1	7	0	0.835	-0.26	0.493091	0.86341	8.69	6.14	6.89	3	3	1	1	1	1	1	1
XP_047972442.1	EEF1A lysine methyltransferase 1 [Salvia hispanica]	1	1	2	0	0.01	-6.64	1e-17	8.9607e-17			34.24		3				1	1	1
XP_047971533.1	protein MEMO1 [Salvia hispanica]	1	1	1	0	1.276	0.35	0.560434	0.893559	28.88	11.27	24.52	3	3	1	1	1	1	1	1
XP_047941550.1	elongation factor P isoform X1 [Salvia hispanica]	1	1	1	0
XP_047971741.1	ATP-dependent Clp protease proteolytic subunit 4, chloroplastic [Salvia hispanica]	1	1	4	0	1.221	0.29	0.669799	0.931002	46.64	31.47	35.12	3	3	1	1	1	1	1	1
XP_047977395.1	protein NUCLEAR FUSION DEFECTIVE 4 isoform X1 [Salvia hispanica]	1	1	1	0
XP_047979994.1	ran-binding protein M homolog [Salvia hispanica]	1	1	2	0	0.01	-6.64	1e-17	8.9607e-17			35.67		3				1	1	1
XP_047973045.1	asparagine synthetase [glutamine-hydrolyzing] 2 [Salvia hispanica]	2	1	4	0	0.01	-6.64	1e-17	8.9607e-17			21.61		3				1	1	1
XP_047979870.1	beta-galactosidase 16-like [Salvia hispanica]	1	1	1	0	0.951	-0.07	0.792282	0.964112	19.97	7.19	21.17	3	3	1	1	1	1	1	1
XP_047958697.1	N-terminal acetyltransferase A complex auxiliary subunit NAA15 [Salvia hispanica]	1	1	1	0	0.01	-6.64	1e-17	8.9607e-17			16.37		3				1	1	1
XP_047967876.1	nuclear pore complex protein NUP93A [Salvia hispanica]	1	1	1	0	0.01	-6.64	1e-17	8.9607e-17			14.58		3				1	1	1
XP_047945773.1	(S)-8-oxocitronellyl enol synthase ISY1 [Salvia hispanica]	2	2	2	0	0.872	-0.2	0.579456	0.903522	21.41	21.62	15.51	3	3	2	2	2	2	2	2
XP_047958764.1	uncharacterized protein At5g49945 [Salvia hispanica]	1	1	2	0	0.01	-6.64	1e-17	8.9607e-17			4.94		3				1	1	1
XP_047970751.1	uncharacterized protein At4g28440-like [Salvia hispanica]	2	1	4	0	0.01	-6.64	1e-17	8.9607e-17			15.37		3				1	1	1
XP_047939616.1	ubiquitin-like modifier-activating enzyme 5 [Salvia hispanica]	1	1	1	0	0.613	-0.71	0.113491	0.446994	32.06	25.97	32.21	2	3		1	1	1	1	1
XP_047941212.1	insulin-degrading enzyme-like 1, peroxisomal [Salvia hispanica]	1	1	2	0	1.053	0.07	0.998529	0.99911	18.75	11.73	14.09	3	3	1	1	1	1	1	1
XP_047945132.1	probable 3-hydroxyisobutyrate dehydrogenase-like 1, mitochondrial [Salvia hispanica]	1	1	2	0	1.769	0.82	0.122261	0.469811	18.97	2.32	18.24	2	2		1	1	1	1

## Sheet: Quantified
Accession	Description	Peptides	Unique Peptides	PSMs	Score Sequest	Ratio: AA/To	Ratio (log2): AA/To	P-Value: AA/To	Adj. P-Value: AA/To	Variability [%]: E /To	CV [%]: AA	CV [%]: To	Count: AA	Count: To	Count: AA+P:R	Count: AA 2	Count: AA 3	Count: To 1	Count: To 2	Count: To 3
XP_047950871.1	cocosin 1-like [Salvia hispanica]	42	42	2539	5865.8	1.633	0.71	0.123104	0.472166	28.38	6.53	4	3	3	49	49	49	50	50	50
XP_047952105.1	11S globulin seed storage protein Ana o 2.0101-like [Salvia hispanica]	37	32	2316	4683.42	1.596	0.67	0.145599	0.521412	33.51	9.08	6.45	3	3	38	38	37	37	38	37
XP_047974399.1	11S globulin seed storage protein 2-like [Salvia hispanica]	29	26	2353	4605.07	1.364	0.45	0.390898	0.820164	35.51	8.45	6.18	3	3	47	46	47	45	47	47
XP_047958388.1	11S globulin-like [Salvia hispanica]	46	45	1896	4598.04	1.623	0.7	0.12872	0.486434	33.18	9.41	5.05	3	3	50	52	53	49	50	51
XP_047976489.1	11S globulin seed storage protein 2-like [Salvia hispanica]	34	31	1620	3760.6	1.588	0.67	0.151171	0.536682	26.82	7.79	5.76	3	3	51	50	51	49	50	50
XP_047960314.1	vicilin Cor a 11.0101 [Salvia hispanica]	39	39	1105	2668.34	1.639	0.71	0.119413	0.463203	30.65	9.96	6.55	3	3	42	44	44	43	43	43
XP_047954700.1	11S globulin seed storage protein Jug r 4-like [Salvia hispanica]	32	28	985	2340.23	1.613	0.69	0.135027	0.502829	29.23	7.43	4.67	3	3	26	25	24	25	26	26
XP_047958387.1	11S globulin-like [Salvia hispanica]	37	37	809	1837.26	1.515	0.6	0.208414	0.629739	42.23	9.66	7.08	3	3	40	40	40	39	39	39
XP_047965477.1	2S sulfur-rich seed storage protein 1-like [Salvia hispanica]	7	4	564	1414.76	1.237	0.31	0.625499	0.918347	18.87	10.29	5.1	3	3	4	4	4	4	4	4
XP_047969551.1	2S seed storage protein-like [Salvia hispanica]	5	2	567	1409.4	1.339	0.42	0.430642	0.838404	13.73	11.79	7.87	3	3	2	2	2	2	2	2
XP_047983673.1	vicilin-like seed storage protein At2g28490 [Salvia hispanica]	22	22	500	1316.66	1.511	0.6	0.211827	0.632707	27.79	7.81	2.64	3	3	25	25	25	25	25	25
XP_047944240.1	LOW QUALITY PROTEIN: 13S globulin seed storage protein 1-like [Salvia hispanica]	7	2	587	1226.39	1.642	0.72	0.117858	0.458698	10.85	19.56	9.91	3	3	2	1	2	1	1	1
XP_047948475.1	embryonic protein DC-8 isoform X1 [Salvia hispanica]	46	46	373	1019.58	0.808	-0.31	0.259556	0.694836	27.35	8.85	10.31	3	3	45	44	44	48	48	48
XP_047969797.1	luminal-binding protein 4 [Salvia hispanica]	32	18	356	810.91	1.198	0.26	0.71539	0.949223	43.85	8.07	2.51	3	3	19	19	19	19	18	19
XP_047974299.1	vicilin-like seed storage protein At2g18540 [Salvia hispanica]	20	20	304	759.96	1.504	0.59	0.218491	0.644081	42.62	2.41	4.83	3	3	22	22	22	22	22	22
XP_047955639.1	11S globulin seed storage protein Jug r 4-like [Salvia hispanica]	21	18	285	727.37	1.586	0.67	0.152267	0.537102	25.33	12.04	2.13	3	3	18	18	18	18	18	18
XP_047961271.1	late embryogenesis abundant protein D-34-like [Salvia hispanica]	16	16	213	712.31	1.546	0.63	0.182143	0.588404	27.09	3.14	10.05	3	3	18	18	17	17	18	18
XP_047963324.1	heat shock cognate 70 kDa protein 2-like [Salvia hispanica]	24	2	264	692.26	1.038	0.05	0.996387	0.99911	12.38	5.63	6.74	3	3	1	1	1	1	1	1
XP_047969400.1	heat shock cognate 70 kDa protein-like [Salvia hispanica]	30	14	280	691.02	1.005	0.01	0.76401	0.963932	40.11	3.04	4.05	3	3	16	16	16	16	16	16
XP_047971175.1	heat shock cognate 70 kDa protein 2-like [Salvia hispanica]	25	9	243	639.64	1.09	0.12	0.995159	0.999054	21.19	3.28	1.12	3	3	8	8	8	10	10	10
XP_047955412.1	embryonic protein DC-8 [Salvia hispanica]	26	26	212	617.03	0.877	-0.19	0.412137	0.824622	44.21	19.62	17.06	3	3	23	23	21	26	27	27
XP_047960252.1	NADPH-dependent aldehyde reductase 1, chloroplastic-like [Salvia hispanica]	16	16	308	584.57	1.218	0.28	0.668711	0.930932	38.3	1.65	2.87	3	3	19	20	20	19	19	19
XP_047964294.1	protein disulfide-isomerase-like [Salvia hispanica]	31	31	223	571.81	1.046	0.07	0.882172	0.984571	29.98	4.46	3.87	3	3	32	32	31	32	32	32
AVW82634.1	glyceraldehyde-3-phosphate-dehydrogenase [Salvia hispanica]	19	7	238	569.79	1.195	0.26	0.722505	0.94985	34.28	8.05	3.96	3	3	7	8	8	7	7	7
XP_047980384.1	bifunctional enolase 2/transcriptional activator [Salvia hispanica]	18	4	221	563.06	0.964	-0.05	0.644924	0.923115	25.45	9.4	2.83	3	3	4	4	4	4	4	4
XP_047954951.1	aspartic proteinase-like isoform X1 [Salvia hispanica]	19	12	250	557.74	1.175	0.23	0.770247	0.963932	19.22	11.25	3.82	3	3	12	12	12	13	13	13
XP_047981438.1	enolase [Salvia hispanica]	16	2	217	550.39	0.844	-0.25	0.334047	0.780711	18.86	3.87	3.4	3	3	2	1	2	2	2	2
XP_047972310.1	low-temperature-induced 65 kDa protein-like isoform X1 [Salvia hispanica]	32	32	207	536.51	0.749	-0.42	0.156139	0.544892	27.26	13.35	11	3	3	31	31	30	33	33	33
XP_047942127.1	aspartic proteinase-like [Salvia hispanica]	20	13	245	531.4	1.2	0.26	0.709561	0.947274	23.27	7.85	3.97	3	3	12	12	12	13	14	14
XP_047941308.1	succinate-semialdehyde dehydrogenase, mitochondrial isoform X2 [Salvia hispanica]	27	27	211	519.39	1.161	0.22	0.80489	0.970978	26.95	3.52	2.44	3	3	30	31	31	31	31	31
XP_047966170.1	oil body-associated protein 2C [Salvia hispanica]	15	15	230	515.57	1.258	0.33	0.581515	0.903522	27.39	3.16	6.18	3	3	23	23	23	23	22	23
XP_047963012.1	glyceraldehyde-3-phosphate dehydrogenase, cytosolic-like [Salvia hispanica]	19	2	210	500.86	1.842	0.88	0.0454294	0.239643	50.26	24.09	14.95	3	3	2	2	2	2	2	2
XP_047940916.1	ATP synthase subunit beta, mitochondrial [Salvia hispanica]	21	21	232	498.79	1.426	0.51	0.304096	0.744055	25.66	2.33	2.97	3	3	21	21	21	22	22	21
XP_047973366.1	glyceraldehyde-3-phosphate dehydrogenase, cytosolic [Salvia hispanica]	19	1	213	494.87	1.74	0.8	0.0687913	0.32302	14.48	14.81	6.34	3	3	1	1	1	1	1	1
XP_047960080.1	11-beta-hydroxysteroid dehydrogenase A-like [Salvia hispanica]	18	15	181	487.33	0.92	-0.12	0.524139	0.870936	32.89	13.24	1.25	3	3	17	17	17	18	18	18
XP_047970570.1	chaperone protein ClpB1 [Salvia hispanica]	30	29	177	476.48	1.138	0.19	0.863152	0.980724	28.74	3.13	0.67	3	3	27	27	27	30	30	31
XP_047973018.1	vicilin-like seed storage protein At2g18540 [Salvia hispanica]	25	25	183	471.8	1.554	0.64	0.175975	0.578686	38.83	5.21	9.15	3	3	27	27	27	27	27	27
XP_047969141.1	luminal-binding protein 5-like [Salvia hispanica]	20	6	200	450.42	1.568	0.65	0.164895	0.562626	21.12	7.11	1.84	3	3	4	4	4	5	5	5
XP_047980590.1	protein ADP-ribosyltransferase PARP3 isoform X1 [Salvia hispanica]	26	26	178	443.86	0.946	-0.08	0.596107	0.909216	49.71	8.47	4.53	3	3	23	25	25	24	24	24
XP_047952056.1	late embryogenesis abundant protein, group 3-like [Salvia hispanica]	20	20	158	415.93	0.444	-1.17	0.000673892	0.0054442	50.66	29.98	17.03	3	3	18	19	18	21	21	21
XP_047962252.1	glyceraldehyde-3-phosphate dehydrogenase, cytosolic-like [Salvia hispanica]	18	7	168	414.72	1.325	0.41	0.453262	0.844535	23.64	13.29	19.31	3	3	8	8	8	8	8	8
XP_047950706.1	oleosin H1-like [Salvia hispanica]	10	8	150	410.67	0.58	-0.79	0.0169469	0.111817	39.77	14.18	7.46	3	3	9	9	9	10	10	10
XP_047957557.1	aconitate hydratase, cytoplasmic-like [Salvia hispanica]	26	20	166	401.3	1.134	0.18	0.876065	0.982341	19.1	4.27	0.9	3	3	22	22	22	22	22	22
XP_047940741.1	ribonuclease TUDOR 2-like [Salvia hispanica]	32	15	157	398.27	0.982	-0.03	0.696358	0.944058	22.56	10.7	8.96	3	3	12	13	12	14	13	12
XP_047948434.1	phosphoglycerate kinase, cytosolic [Salvia hispanica]	24	8	152	391.89	0.772	-0.37	0.192067	0.607276	40.23	3.69	3.82	3	3	8	8	8	8	8	8
AVW82640.1	elongation factor 1-alpha [Salvia hispanica]	12	3	152	382.13	0.828	-0.27	0.300288	0.74375	28.62	8.99	11.46	3	3	6	6	6	6	6	6
XP_047972682.1	malate synthase-like [Salvia hispanica]	24	22	151	379.63	0.914	-0.13	0.509072	0.865523	33.11	17.67	4.42	3	3	25	25	25	26	26	26
XP_047976638.1	elongation factor 2-like [Salvia hispanica]	22	22	195	371.88	1.371	0.46	0.379095	0.80934	29.1	4.88	2.24	3	3	21	21	22	22	23	23
XP_047975888.1	late embryogenesis abundant protein D-34-like [Salvia hispanica]	12	12	118	354.22	1.297	0.38	0.504287	0.86341	17.68	8.36	7.68	3	3	13	13	13	13	14	14
XP_047982468.1	chaperonin CPN60-2, mitochondrial [Salvia hispanica]	26	25	143	350.1	1.029	0.04	0.832253	0.972359	25.34	4.78	2.11	3	3	25	25	25	24	23	24
XP_047960712.1	fructose-bisphosphate aldolase 1, cytoplasmic [Salvia hispanica]	16	7	119	348.83	1.164	0.22	0.797244	0.965629	35.68	2.89	3.58	3	3	7	7	7	7	7	7
XP_047950036.1	leucine aminopeptidase 2, chloroplastic-like [Salvia hispanica]	20	9	115	332.31	1.084	0.12	0.989379	0.997919	24.61	4.32	1.62	3	3	7	7	7	8	8	8
XP_047946193.1	1-Cys peroxiredoxin PER1 [Salvia hispanica]	14	14	122	330.74	0.898	-0.16	0.465267	0.852436	28.47	5.44	5.01	3	3	15	15	14	15	15	15
XP_047979925.1	alcohol dehydrogenase 1 [Salvia hispanica]	16	13	138	328.02	1.013	0.02	0.785883	0.963932	29.43	10.27	1.33	3	3	14	16	16	17	16	16
XP_047944149.1	leucine aminopeptidase 2, chloroplastic-like [Salvia hispanica]	20	9	115	316.21	1.009	0.01	0.774033	0.963932	21.7	5.02	1.9	3	3	7	7	7	7	7	7
XP_047979886.1	fructose-bisphosphate aldolase 6, cytosolic-like [Salvia hispanica]	15	6	109	314.42	1.091	0.13	0.991199	0.998008	30.68	5.86	2.27	3	3	6	6	6	6	6	6
XP_047939042.1	aconitate hydratase, cytoplasmic [Salvia hispanica]	23	4	135	302.44	1.246	0.32	0.605755	0.910375	23	3.15	5.99	3	3	3	3	3	4	4	4
XP_047983162.1	cell division control protein 48 homolog E-like [Salvia hispanica]	25	2	128	299.83	1.817	0.86	0.0470203	0.245511	55.04	7.65	12.63	3	3	3	3	3	3	3	3
XP_047944677.1	phosphoglycerate kinase, cytosolic-like [Salvia hispanica]	21	5	118	291.3	0.91	-0.14	0.496911	0.86341	21.99	11.27	8.21	3	3	5	5	5	5	5	5
XP_047969008.1	5-methyltetrahydropteroyltriglutamate--homocysteine methyltransferase-like [Salvia hispanica]	20	6	131	283.4	1.143	0.19	0.851146	0.977127	25.11	2.82	7.5	3	3	6	6	6	6	6	6
XP_047967143.1	oil body-associated protein 1A-like [Salvia hispanica]	9	9	117	281.45	1.217	0.28	0.670655	0.931113	24.49	3.23	2.71	3	3	12	12	11	12	12	12
AVW82643.1	actin [Salvia hispanica]	15	1	128	276.21	0.545	-0.88	0.0086116	0.0603106	7.27	16.74	4.08	3	3	1	1	1	1	1	1
XP_047969592.1	heat shock cognate protein 80-like [Salvia hispanica]	24	2	117	275.63	0.647	-0.63	0.0481953	0.250372	20.01	10.36	7.24	3	3	1	1	1	3	3	2
XP_047969359.1	cell division cycle protein 48 homolog [Salvia hispanica]	25	1	118	274.98	1.347	0.43	0.417776	0.827486	8.75	4.83	13.13	3	3	1	1	1	1	1	1
XP_047947557.1	aconitate hydratase, cytoplasmic-like [Salvia hispanica]	20	1	119	270.9	0.01	-6.64	1e-17	8.9607e-17			10.97		3				1	1	1
XP_047941197.1	tripeptidyl-peptidase 2 isoform X1 [Salvia hispanica]	23	23	107	270.75	1.333	0.41	0.44078	0.843736	44.62	4.2	9.93	3	3	23	21	23	22	23	22
XP_047945663.1	heat shock cognate protein 80-like [Salvia hispanica]	25	3	117	267.55	0.801	-0.32	0.245782	0.676974	35.22	18.43	47.24	3	3	2	2	2	3	2	3
XP_047947757.1	heat shock 70 kDa protein, mitochondrial-like [Salvia hispanica]	26	7	106	265.54	1.134	0.18	0.875026	0.982341	34.33	6.56	10.46	3	3	6	5	6	7	7	7
XP_047980205.1	endoplasmin homolog isoform X1 [Salvia hispanica]	30	29	134	264.43	0.928	-0.11	0.546111	0.882306	27.6	5.77	1.52	3	3	23	23	21	28	27	27
XP_047961170.1	protein disulfide-isomerase-like [Salvia hispanica]	20	19	107	264	1.007	0.01	0.768903	0.963932	27.92	3.7	1.19	3	3	16	16	16	18	18	18
XP_047938623.1	elongation factor 1-alpha-like [Salvia hispanica]	12	4	105	263.52	1.156	0.21	0.817827	0.972354	34.54	2.69	6.6	3	3	5	5	5	6	5	6
XP_047977317.1	5-methyltetrahydropteroyltriglutamate--homocysteine methyltransferase [Salvia hispanica]	21	7	120	261.43	0.962	-0.06	0.64001	0.919182	24.22	6.13	8.62	3	3	6	6	6	7	7	7
XP_047976803.1	catalase [Salvia hispanica]	19	6	122	259.76	1.082	0.11	0.982638	0.997919	25.66	3.48	5.74	3	3	6	6	6	6	6	6
XP_047942176.1	actin-7 [Salvia hispanica]	15	1	119	259.01	0.557	-0.84	0.0111061	0.0747203	12.66	5	12.95	3	3	1	1	1	1	1	1
XP_047941315.1	cell division cycle protein 48 homolog [Salvia hispanica]	24	1	110	255.49	1.278	0.35	0.556466	0.890953	15.15	11.33	4.82	3	3	1	1	1	1	1	1
XP_047958073.1	glyoxysomal fatty acid beta-oxidation multifunctional protein MFP-a [Salvia hispanica]	20	20	134	253.66	1.036	0.05	0.851661	0.977127	37.48	5.33	5.9	3	3	19	19	19	20	20	20
XP_047968707.1	2S sulfur-rich seed storage protein 1-like [Salvia hispanica]	4	4	116	249.16	1.567	0.65	0.165729	0.56304	30.41	4.02	1.58	3	3	9	9	9	9	9	9
XP_047969531.1	malate dehydrogenase, mitochondrial [Salvia hispanica]	9	4	80	246.06	0.974	-0.04	0.674877	0.933186	27.15	6.13	9.59	3	3	4	4	4	3	3	3
XP_047954783.1	malate dehydrogenase 1, mitochondrial-like [Salvia hispanica]	9	4	80	238.94	1.159	0.21	0.80952	0.972354	60.59	0.89	2.98	3	3	3	3	3	3	3	3
XP_047960821.1	cell division control protein 48 homolog E [Salvia hispanica]	19	1	93	238.89	0.01	-6.64	1e-17	8.9607e-17			6.08		3				1	1	1
XP_047966862.1	11-beta-hydroxysteroid dehydrogenase A-like [Salvia hispanica]	13	10	110	238.57	0.88	-0.18	0.420186	0.828347	28.27	9.52	5.02	3	3	13	13	13	13	13	13
XP_047971386.1	phosphoglucomutase, cytoplasmic [Salvia hispanica]	20	9	102	235.68	0.836	-0.26	0.316286	0.760865	26.79	2.51	4.95	3	3	6	6	5	9	9	9
XP_047951894.1	ribonuclease TUDOR 1 [Salvia hispanica]	23	6	104	232.84	0.87	-0.2	0.485169	0.86341	29.53	26.43	7.75	3	3	2	3	2	6	6	6
XP_047949819.1	3-ketoacyl-CoA thiolase 2, peroxisomal [Salvia hispanica]	11	7	83	232.44	0.861	-0.22	0.373762	0.807068	29.48	2.6	7.49	3	3	7	6	7	7	7	7
XP_047962809.1	eukaryotic initiation factor 4A-10-like isoform X2 [Salvia hispanica]	15	4	111	230.63	0.794	-0.33	0.230878	0.660755	20.1	10.49	7.47	3	3	4	4	4	4	4	4
XP_047970043.1	UDP-glucose 4-epimerase GEPI48-like isoform X1 [Salvia hispanica]	11	4	81	230.08	0.993	-0.01	0.729313	0.95261	28.08	4.6	8.31	3	3	4	4	4	4	4	4
XP_047965780.1	phosphoenolpyruvate carboxylase-like [Salvia hispanica]	24	2	94	227.51	1.903	0.93	0.0709824	0.328963	20.74	20.48	6.39	2	2	1		1		1	1
XP_047943997.1	eukaryotic initiation factor 4A-2-like [Salvia hispanica]	16	2	111	226.46	0.877	-0.19	0.413149	0.825493	25.52	4.17	18.49	3	3	2	2	2	2	2	2
XP_047970064.1	eukaryotic initiation factor 4A-14 [Salvia hispanica]	16	2	112	221.63	1.049	0.07	0.994008	0.999054	13.5	20.98	5.54	3	3	1	1	1	2	2	2
XP_047959447.1	phosphoenolpyruvate carboxylase [Salvia hispanica]	23	2	93	220.23	1.884	0.91	0.0634743	0.305033	4.54	2.86	19.03	3	3	1	1	1	2	2	2
XP_047980552.1	heat shock 70 kDa protein, mitochondrial [Salvia hispanica]	21	2	84	219.89	1.431	0.52	0.297535	0.74375	10.57	18.62	22.1	3	3	2	2	1	2	1	2
XP_047940305.1	malate dehydrogenase [Salvia hispanica]	9	9	100	219.44	1.291	0.37	0.515012	0.865523	45.68	3.53	0.72	3	3	11	11	11	11	11	11
XP_047945695.1	3-ketoacyl-CoA thiolase 2, peroxisomal-like [Salvia hispanica]	11	7	82	217.15	0.893	-0.16	0.453767	0.844535	30.22	4.14	1.16	3	3	7	7	7	7	7	7
XP_047954332.1	17.3 kDa class I heat shock protein-like [Salvia hispanica]	10	3	92	213.63	1.93	0.95	0.0294017	0.174371	21.46	6.45	9.71	3	3	3	3	3	3	3	3
XP_047945225.1	glyceraldehyde-3-phosphate dehydrogenase, cytosolic [Salvia hispanica]	6	1	82	211.02	1.051	0.07	0.982061	0.997919	14.27	6.05	13.71	2	3	1	1		1	1	1
XP_047955159.1	catalase-like isoform X1 [Salvia hispanica]	13	1	99	209.65	1.154	0.21	0.758343	0.963932	6.76	5.15	3.1	3	3	1	1	1	1	1	1
XP_047949123.1	ATP synthase subunit alpha, mitochondrial [Salvia hispanica]	12	12	70	205.79	1.399	0.48	0.338896	0.783125	19.93	3.99	1.43	3	3	12	12	12	12	12	12
XP_047939461.1	nascent polypeptide-associated complex subunit alpha-like protein [Salvia hispanica]	9	5	71	203.11	0.61	-0.71	0.0281749	0.168556	53.03	20.77	6.92	3	3	6	6	6	6	6	6
XP_047944309.1	em-like protein GEA6 [Salvia hispanica]	10	10	77	200.6	0.635	-0.66	0.0407899	0.225609	41.82	52.51	7.68	3	3	8	8	8	11	11	11
XP_047968141.1	elongation factor 1-alpha [Salvia hispanica]	10	1	81	200.04	1.045	0.06	0.975837	0.997919	4.19	9.53	1.72	3	3	1	1	1	1	1	1
XP_047975174.1	2S seed storage albumin protein-like [Salvia hispanica]	7	7	95	198.97	1.403	0.49	0.333412	0.780711	28.05	8.11	12.25	3	3	7	7	7	7	7	7
XP_047947174.1	probable mitochondrial-processing peptidase subunit beta, mitochondrial [Salvia hispanica]	19	19	78	197.86	1.274	0.35	0.549129	0.883083	21.25	5.4	4.57	3	3	18	18	18	18	18	18
XP_047982005.1	MDIS1-interacting receptor like kinase 2-like [Salvia hispanica]	12	12	82	194.55	1.382	0.47	0.363699	0.804613	25.28	14.79	3.7	3	3	12	12	12	12	12	12
XP_047970105.1	2,3-bisphosphoglycerate-independent phosphoglycerate mutase [Salvia hispanica]	17	9	84	191.26	1.132	0.18	0.879578	0.984571	20.67	10.65	0.32	3	3	8	9	9	9	9	9
XP_047945856.1	stromal 70 kDa heat shock-related protein, chloroplastic [Salvia hispanica]	14	4	76	189.65	1.354	0.44	0.405685	0.820888	15.49	8.18	3.87	3	3	3	3	3	3	3	3
XP_047971261.1	probable serine protease EDA2 [Salvia hispanica]	13	13	68	187.21	1.394	0.48	0.347047	0.7948	37.36	1.13	5.69	3	3	12	12	12	12	12	12
XP_047946425.1	heat shock cognate protein 80 [Salvia hispanica]	18	3	82	184.99	0.997	0	0.871183	0.982341	21.2	13.67	44.56	3	3	1	1	1	2	1	2
XP_047960657.1	dihydrolipoyl dehydrogenase 2, chloroplastic-like [Salvia hispanica]	14	14	78	183.7	1.234	0.3	0.632011	0.918347	25.66	6.14	0.94	3	3	12	12	12	14	14	14
XP_047940898.1	peptidyl-prolyl cis-trans isomerase [Salvia hispanica]	5	5	69	183.47	0.377	-1.41	5.67514e-05	0.00047727	42.35	10.26	7.55	3	3	7	7	7	7	7	7
XP_047954636.1	triosephosphate isomerase, cytosolic [Salvia hispanica]	10	9	81	183.18	1.159	0.21	0.809336	0.972354	30.08	7.06	2.32	3	3	9	8	8	9	9	9
XP_047954553.1	oleosin H1-like [Salvia hispanica]	8	6	69	182.28	0.564	-0.83	0.0125809	0.0838182	41.02	23.51	5.97	3	3	7	8	7	7	8	8
XP_047958614.1	elongation factor 1-gamma-like [Salvia hispanica]	13	4	71	181.81	0.755	-0.41	0.16474	0.562626	19.7	4.86	3.12	3	3	4	4	4	5	5	5
XP_047972213.1	UTP--glucose-1-phosphate uridylyltransferase-like [Salvia hispanica]	15	4	77	180.88	0.731	-0.45	0.131041	0.492485	64	2.82	2.98	3	3	2	2	2	3	3	3
XP_047954726.1	UTP--glucose-1-phosphate uridylyltransferase isoform X1 [Salvia hispanica]	16	5	75	179.12	0.861	-0.22	0.37347	0.807068	48.41	4.64	6.81	3	3	3	3	3	5	5	5
XP_047962412.1	probable UDP-arabinopyranose mutase 2 [Salvia hispanica]	11	7	88	179.09	1.062	0.09	0.928004	0.991298	32.69	4.61	0.4	3	3	8	8	8	8	8	8
XP_047959510.1	dihydrolipoyl dehydrogenase, mitochondrial-like [Salvia hispanica]	15	5	70	178.78	1.185	0.24	0.745948	0.960188	27.56	4.77	30.35	3	3	4	4	3	3	4	4
XP_047983947.1	2S seed storage albumin protein-like [Salvia hispanica]	5	5	70	176.75	2.241	1.16	0.00606172	0.0434918	40.55	3.28	3.1	3	3	5	5	5	5	5	5
XP_047975342.1	catalase-like [Salvia hispanica]	11	8	80	172.8	1.086	0.12	0.996007	0.99911	39.8	18.01	6.05	3	3	9	9	9	9	9	9
XP_047944392.1	mitochondrial outer membrane protein porin of 34 kDa-like [Salvia hispanica]	8	7	60	170.9	1.026	0.04	0.824379	0.972359	26.23	5.11	3.45	3	3	7	6	7	7	7	7
XP_047963416.1	2S seed storage albumin protein-like [Salvia hispanica]	4	4	74	169.69	1.791	0.84	0.0581934	0.286553	43.57	12.19	11.78	3	3	6	6	6	6	6	5
XP_047971596.1	benzaldehyde dehydrogenase, mitochondrial-like [Salvia hispanica]	14	12	68	169.63	0.942	-0.09	0.583415	0.903522	37.5	24.41	7.67	3	3	11	8	11	10	10	10
XP_047970766.1	UDP-glucose 4-epimerase GEPI48-like [Salvia hispanica]	10	3	63	165.16	0.65	-0.62	0.0507294	0.262208	24.11	52.88	4.19	3	3	1	3	3	3	3	3
XP_047955602.1	nucleoside diphosphate kinase 1 isoform X1 [Salvia hispanica]	7	3	58	163.74	1.123	0.17	0.903849	0.989195	29.9	2.52	12.19	3	3	3	3	3	3	3	3
XP_047980885.1	alcohol dehydrogenase 3 [Salvia hispanica]	11	8	67	163.58	1.074	0.1	0.96153	0.994876	47.94	11.32	3.59	3	3	7	7	6	6	7	7
XP_047965712.1	malate dehydrogenase, glyoxysomal [Salvia hispanica]	12	12	68	160.14	0.818	-0.29	0.277908	0.728509	47.21	8.18	3.31	3	3	11	11	11	11	11	11
XP_047947562.1	isocitrate lyase [Salvia hispanica]	14	14	59	159.36	0.953	-0.07	0.615797	0.916328	37.35	19.6	8.84	3	3	10	11	11	13	13	13
AVW82638.1	beta-tubulin [Salvia hispanica]	13	4	71	158.64	0.959	-0.06	0.631599	0.918347	31.95	2.82	6.56	3	3	4	4	4	3	3	3
XP_047958144.1	probable protein phosphatase 2C 39 isoform X1 [Salvia hispanica]	11	11	61	158.18	1.15	0.2	0.833719	0.972359	27.97	7.38	6.77	3	3	11	11	10	11	11	11
XP_047946754.1	NADP-dependent malic enzyme [Salvia hispanica]	14	13	70	158.01	1.139	0.19	0.862834	0.980724	31.25	7.66	3.21	3	3	12	12	12	12	12	13
XP_047971728.1	dihydrolipoyl dehydrogenase 1, mitochondrial [Salvia hispanica]	12	2	63	157.32	1.25	0.32	0.582104	0.903522	18.43	5.35	18.03	3	3	2	2	2	2	2	2
XP_047969839.1	14-3-3-like protein A [Salvia hispanica]	10	6	70	156.97	0.671	-0.58	0.0661273	0.315566	35.6	5.12	7.43	3	3	6	6	6	6	6	6
XP_047941778.1	guanine nucleotide-binding protein subunit beta-like protein [Salvia hispanica]	10	5	62	156.77	1.187	0.25	0.740917	0.958804	19.18	12.93	7.07	3	3	4	5	5	3	3	3
XP_047970573.1	14-3-3-like protein 16R [Salvia hispanica]	11	3	69	156.27	0.778	-0.36	0.202736	0.622776	46.98	22.57	6.21	3	3	2	2	1	3	3	3
XP_047982515.1	phosphoglucomutase, cytoplasmic-like isoform X1 [Salvia hispanica]	12	1	66	155.53	0.68	-0.56	0.201194	0.620828	10.97	20.21	4.57	3	3	1	1	1	1	1	1
XP_047940190.1	proteasome subunit alpha type-3 [Salvia hispanica]	11	11	65	152.56	1.233	0.3	0.634538	0.918347	25.79	4.1	1.13	3	3	11	11	11	11	11	11
XP_047978278.1	alpha-galactosidase 1-like isoform X2 [Salvia hispanica]	13	10	70	152.1	0.952	-0.07	0.611169	0.912119	32.03	4.44	4.69	3	3	10	11	11	11	10	11
XP_047968216.1	26S proteasome regulatory subunit S10B homolog B-like isoform X2 [Salvia hispanica]	13	12	71	148.75	1.17	0.23	0.781606	0.963932	34.23	8.97	3.86	3	3	12	12	12	12	12	12
XP_047960705.1	lactoylglutathione lyase GLX1 [Salvia hispanica]	10	9	58	147.12	1.06	0.08	0.920689	0.990871	20.45	16.31	4.36	3	3	9	9	9	9	9	9
XP_047939460.1	nascent polypeptide-associated complex subunit alpha-like protein [Salvia hispanica]	7	3	56	145.44	0.843	-0.25	0.374812	0.807527	8.9	9.24	8.77	3	3	2	2	2	4	4	4
XP_047973987.1	pistil-specific extensin-like protein [Salvia hispanica]	5	5	51	145.01	1.612	0.69	0.135264	0.502829	16.98	20.73	1.5	3	3	5	5	5	5	5	5
XP_047977099.1	11-beta-hydroxysteroid dehydrogenase B-like [Salvia hispanica]	10	1	56	143.99	0.479	-1.06	0.0183878	0.119028	42.87	27.97	21.1	3	3	1	1	1	1	1	1
XP_047977401.1	11-beta-hydroxysteroid dehydrogenase B-like [Salvia hispanica]	10	1	55	143.92	0.572	-0.81	0.0572094	0.28563	20.74	17.14	18.65	2	3	1	1		1	1	1
XP_047981450.1	elongation factor 1-gamma 2-like [Salvia hispanica]	11	2	59	143.46	0.552	-0.86	0.00997459	0.0686841	45.27	7.32	5.36	3	3	2	2	2	2	2	2
XP_047976830.1	ruBisCO large subunit-binding protein subunit beta, chloroplastic [Salvia hispanica]	13	13	60	143.37	1.1	0.14	0.967786	0.997919	33.98	8.16	4.25	3	3	11	12	12	13	13	13
XP_047980903.1	nucleoside diphosphate kinase 1-like [Salvia hispanica]	7	3	53	141.67	1.066	0.09	0.937365	0.993186	12.47	11.84	7.25	3	3	3	3	3	3	3	3
XP_047947644.1	adenosylhomocysteinase-like [Salvia hispanica]	13	5	59	141.4	1.083	0.12	0.987144	0.997919	48.93	18.75	9.2	3	3	5	4	5	5	5	5
XP_047979791.1	stromal 70 kDa heat shock-related protein, chloroplastic-like [Salvia hispanica]	13	3	57	141.4	1.25	0.32	0.589753	0.907857	23.46	28.41	16.56	3	3	2	1	2	2	2	3
XP_047946667.1	11-beta-hydroxysteroid dehydrogenase B-like isoform X1 [Salvia hispanica]	11	10	57	140.6	1.158	0.21	0.81214	0.972354	30.09	17.22	7.06	3	3	9	9	9	9	9	9
XP_047961262.1	fructose-1,6-bisphosphatase, cytosolic isoform X1 [Salvia hispanica]	14	14	62	140.2	0.864	-0.21	0.380292	0.80934	31.79	1.12	5.71	3	3	14	14	14	14	14	14
XP_047966819.1	nucleolin 1-like [Salvia hispanica]	19	13	61	140.08	0.677	-0.56	0.0715787	0.33081	44.19	11.62	9.86	3	3	7	7	6	13	13	13
XP_047954766.1	14-3-3-like protein 16R [Salvia hispanica]	10	2	62	139.78	0.732	-0.45	0.132128	0.495661	11.12	6.02	9.82	3	3	1	1	1	1	1	1
XP_047973239.1	lanC-like protein GCR2 [Salvia hispanica]	11	11	64	138.98	0.912	-0.13	0.503826	0.86341	31.24	8.62	7.37	3	3	10	11	11	11	11	11
XP_047969663.1	60S ribosomal protein L4 [Salvia hispanica]	11	2	57	136.53	0.928	-0.11	0.556284	0.890953	60.82	39.05	39.32	3	3	2	2	2	2	2	2
XP_047950377.1	26S proteasome regulatory subunit 6A homolog [Salvia hispanica]	11	10	60	136.33	0.749	-0.42	0.156857	0.54647	57.68	9.99	3.46	3	3	9	9	9	10	10	10
XP_047956924.1	40S ribosomal protein S17-like [Salvia hispanica]	10	2	62	136.31	1.203	0.27	0.701602	0.944058	25.17	6.75	17.59	3	3	2	2	2	2	2	2
XP_047947657.1	peroxygenase-like [Salvia hispanica]	10	10	56	136.12	0.805	-0.31	0.253097	0.687194	19.5	8.09	10.92	3	3	12	13	12	13	13	13
XP_047939371.1	oleosin 1-like [Salvia hispanica]	7	7	49	132.98	0.43	-1.22	0.000422635	0.00342785	35.56	18.68	8.88	3	3	6	6	6	7	6	7
XP_047960833.1	ubiquitin-40S ribosomal protein S27a [Salvia hispanica]	5	5	67	132.82	1.169	0.23	0.784437	0.963932	32.33	8.74	3.47	3	3	5	5	5	5	5	5
XP_047955364.1	UDP-arabinopyranose mutase 1-like [Salvia hispanica]	10	5	54	131.61	0.863	-0.21	0.37871	0.80934	36.41	5.54	4.86	3	3	4	4	4	5	5	5
XP_047970201.1	tubulin beta-2 chain [Salvia hispanica]	11	3	60	131.2	1.142	0.19	0.852844	0.977127	31.04	26.49	4.79	3	3	3	3	3	3	3	3
XP_047970805.1	uncharacterized protein Mb0911c [Salvia hispanica]	5	5	50	129.64	1.377	0.46	0.370454	0.807068	12.79	8.96	8.32	3	3	5	5	5	5	5	5
XP_047968488.1	glutamine synthetase cytosolic isozyme 2-like [Salvia hispanica]	9	7	49	129.2	0.995	-0.01	0.7334	0.956123	20.17	6.04	2.53	3	3	7	7	7	7	7	7
XP_047940289.1	phosphoenolpyruvate carboxylase 2 [Salvia hispanica]	14	1	49	129	1.91	0.93	0.0694	0.325134	13.75	18.84	6.27	3	2	1	1	1	1	1
XP_047961992.1	glucose-6-phosphate isomerase 1, chloroplastic [Salvia hispanica]	11	11	64	127.77	0.855	-0.23	0.361236	0.802326	23.39	7.51	2.88	3	3	11	11	12	13	13	13
XP_047971700.1	heat shock protein 83 [Salvia hispanica]	13	7	61	127.15	0.828	-0.27	0.299944	0.74375	44.62	6.34	2.56	3	3	5	6	6	7	7	7
XP_047972091.1	40S ribosomal protein S3-2 [Salvia hispanica]	14	3	67	126.7	1.064	0.09	0.933586	0.993186	9.41	4.05	3.06	3	3	2	2	2	2	2	2
XP_047970829.1	isocitrate dehydrogenase [NADP], chloroplastic [Salvia hispanica]	13	9	55	126.57	1.114	0.16	0.928013	0.991298	25.95	2.31	5.55	3	3	7	6	7	8	9	9
XP_047980573.1	calreticulin-like [Salvia hispanica]	14	2	57	126.22	0.717	-0.48	0.113192	0.446672	47.06	10.09	5.72	3	3	2	2	2	2	2	2
XP_047960766.1	26S proteasome regulatory subunit 4 homolog A-like [Salvia hispanica]	12	12	60	126.13	1.098	0.14	0.971022	0.997919	31.63	6.37	6.54	3	3	11	11	11	12	12	12
XP_047971829.1	sucrose synthase 3-like [Salvia hispanica]	16	16	66	126.05	1.088	0.12	0.99895	0.99911	27.97	7.8	5.56	3	3	15	16	16	16	16	16
XP_047975370.1	NADPH-dependent aldo-keto reductase, chloroplastic-like [Salvia hispanica]	12	8	52	126.01	0.786	-0.35	0.217495	0.644081	29.53	0.61	5.27	3	3	8	8	8	8	8	8
XP_047956888.1	60S ribosomal protein L9 [Salvia hispanica]	10	10	49	125.42	1.258	0.33	0.581683	0.903522	28.8	7.18	7.56	3	3	10	10	9	11	10	11
XP_047943528.1	triosephosphate isomerase, chloroplastic [Salvia hispanica]	8	7	45	124.92	1.008	0.01	0.772616	0.963932	18.54	1.74	0.86	3	3	7	7	7	7	7	7
XP_047980752.1	40S ribosomal protein S5-like [Salvia hispanica]	9	2	46	124.21	1.123	0.17	0.903184	0.989195	48.85	9.3	2.83	3	3	2	2	2	2	2	2
XP_047969923.1	mannose/glucose-specific lectin Cramoll-like [Salvia hispanica]	3	3	51	124.11	1.522	0.61	0.202491	0.622776	16.11	8.34	8.58	3	3	4	4	4	4	4	4
XP_047981597.1	eugenol synthase 2-like [Salvia hispanica]	11	10	54	124.1	0.609	-0.71	0.0276799	0.16608	31.38	22.42	2.85	3	3	8	9	10	10	10	10
XP_047960064.1	alanine aminotransferase 2-like [Salvia hispanica]	11	10	51	124	1.177	0.24	0.765117	0.963932	33.33	3.89	1.89	3	3	8	9	9	9	9	9
XP_047948357.1	cysteine proteinase inhibitor 6 [Salvia hispanica]	8	8	48	123.98	0.702	-0.51	0.096278	0.408968	31.19	11.54	6.36	3	3	8	8	8	8	8	8
XP_047956761.1	probable galactinol--sucrose galactosyltransferase 2 [Salvia hispanica]	10	10	47	122.66	1.224	0.29	0.653564	0.926183	25.07	9.2	3.67	3	3	10	10	10	10	10	10
XP_047947426.1	40S ribosomal protein S3-3 [Salvia hispanica]	13	2	62	121.96	0.909	-0.14	0.494508	0.86341	15.39	3.48	10.58	3	3	2	2	2	2	2	2
XP_047969569.1	phosphomannomutase/phosphoglucomutase isoform X2 [Salvia hispanica]	11	11	60	121.82	1.03	0.04	0.834365	0.972359	24.85	9.09	6.32	3	3	10	9	9	10	11	11
XP_047937976.1	40S ribosomal protein S3a [Salvia hispanica]	9	2	51	121.04	1.105	0.14	0.945855	0.993706	34.63	17.44	1.12	3	3	2	2	2	2	2	2
XP_047982034.1	pyruvate decarboxylase 2 [Salvia hispanica]	9	7	53	120.77	0.903	-0.15	0.479514	0.86341	19.47	3.16	8.34	3	3	8	8	8	7	8	8
XP_047971012.1	6-phosphogluconate dehydrogenase, decarboxylating 3, chloroplastic-like [Salvia hispanica]	13	10	57	120.55	1.258	0.33	0.581094	0.903522	17.43	6.5	4.68	3	3	10	9	10	10	10	10
XP_047972424.1	T-complex protein 1 subunit theta [Salvia hispanica]	14	3	51	120.25	1.093	0.13	0.973224	0.997919	14.03	6.62	4.64	3	3	2	2	2	3	3	3
XP_047967675.1	peroxygenase-like [Salvia hispanica]	8	8	55	120.1	0.894	-0.16	0.456839	0.844535	38.24	15.37	7.85	3	3	7	8	8	8	8	8
XP_047982417.1	histone deacetylase HDT1-like [Salvia hispanica]	8	7	44	119.95	0.991	-0.01	0.723448	0.94985	48.33	3.31	2.55	3	3	7	7	7	7	7	7
XP_047972611.1	T-complex protein 1 subunit gamma isoform X1 [Salvia hispanica]	10	10	51	119.43	0.961	-0.06	0.637078	0.919182	22.27	5.84	2.21	3	3	9	8	9	10	10	10
XP_047950438.1	guanine nucleotide-binding protein subunit beta-like protein [Salvia hispanica]	7	2	44	118.76	1.207	0.27	0.679422	0.935687	18.45	15.75	3.61	3	3	2	2	2	1	1	1
XP_047970305.1	60S ribosomal protein L4-like [Salvia hispanica]	10	1	49	118.28	1.408	0.49	0.379707	0.80934	43.67	32.02	31.76	3	3	1	1	1	1	1	1
XP_047963854.1	ATP-citrate synthase beta chain protein 2 [Salvia hispanica]	9	9	55	117.54	1.06	0.08	0.920271	0.990871	24.39	16.64	17.39	3	3	8	8	8	8	8	8
XP_047981274.1	T-complex protein 1 subunit beta [Salvia hispanica]	11	11	53	117.43	1.027	0.04	0.82614	0.972359	27.19	4.85	2.48	3	3	11	11	10	11	11	11
XP_047947606.1	adenosylhomocysteinase [Salvia hispanica]	12	4	51	117.36	1.274	0.35	0.547786	0.882306	38.8	13.44	13.92	3	3	4	4	4	4	4	4
XP_047946849.1	aldose reductase [Salvia hispanica]	9	9	52	117.12	1.009	0.01	0.775349	0.963932	25.44	2.29	3.12	3	3	8	8	8	8	9	9
XP_047952880.1	galactose mutarotase-like [Salvia hispanica]	10	10	46	116.88	1.324	0.41	0.455293	0.844535	25.63	7.84	6.81	3	3	10	10	8	10	10	10
XP_047964121.1	aldehyde dehydrogenase family 7 member B4-like [Salvia hispanica]	10	10	43	116.37	1.098	0.13	0.972642	0.997919	24.37	0.72	6.72	3	3	8	9	9	10	10	10
XP_047940998.1	peptidyl-prolyl cis-trans isomerase FKBP62-like [Salvia hispanica]	15	15	46	115.9	0.845	-0.24	0.336364	0.782773	28.68	4.97	3.82	3	3	11	11	11	15	14	15
XP_047977857.1	ERBB-3 BINDING PROTEIN 1 [Salvia hispanica]	12	6	54	115.78	1.625	0.7	0.127764	0.483712	23.94	12.32	4.77	3	3	5	4	5	5	5	5
XP_047970939.1	ruBisCO large subunit-binding protein subunit alpha [Salvia hispanica]	14	6	57	115.31	1.219	0.29	0.635504	0.918347	20.35	22.85	5	3	3	3	3	4	5	5	5
XP_047945235.1	urease accessory protein G [Salvia hispanica]	9	9	47	115.1	0.623	-0.68	0.0344673	0.199793	35.67	4.49	3.98	3	3	9	9	9	9	9	9
XP_047947777.1	prohibitin-1, mitochondrial-like [Salvia hispanica]	9	3	51	115.01	1.099	0.14	0.969777	0.997919	27.31	2.51	3.05	3	3	3	3	3	3	3	3
XP_047964464.1	60S ribosomal protein L11-like isoform X1 [Salvia hispanica]	5	5	43	115	1.064	0.09	0.933813	0.993186	23.95	1.3	1.19	3	3	6	5	6	6	6	5
XP_047961153.1	S-formylglutathione hydrolase [Salvia hispanica]	6	6	45	114.22	1.073	0.1	0.959515	0.993706	25.6	2.45	2.52	3	3	7	7	7	7	7	7
XP_047951800.1	calreticulin-like [Salvia hispanica]	14	2	51	113.81	0.623	-0.68	0.0369348	0.210528	39.38	31.42	17.24	3	3	1	2	2	2	2	2
XP_047969836.1	T-complex protein 1 subunit zeta 1-like [Salvia hispanica]	12	3	53	113.8	1.17	0.23	0.782613	0.963932	35.43	12.77	21.55	3	3	2	3	3	3	3	3
XP_047941799.1	proteasome subunit alpha type-6 [Salvia hispanica]	9	9	45	113.69	1.118	0.16	0.916244	0.990871	16.94	1.63	6.84	3	3	9	9	9	9	9	9
XP_047971448.1	alpha-glucosidase 2-like isoform X1 [Salvia hispanica]	12	12	58	113.3	1.412	0.5	0.321703	0.767598	22.69	9.04	2.41	3	3	13	13	13	13	13	13
XP_047943253.1	26.5 kDa heat shock protein, mitochondrial [Salvia hispanica]	5	5	43	113.2	1.161	0.22	0.804494	0.970978	50.26	8.01	3.44	3	3	6	6	6	6	6	6
XP_047937647.1	proteasome subunit beta type-2-A-like [Salvia hispanica]	8	8	50	112	0.945	-0.08	0.592074	0.909216	23.36	4.35	1.78	3	3	9	9	9	9	9	9
XP_047971940.1	protein HOTHEAD-like [Salvia hispanica]	8	8	46	111.73	1.203	0.27	0.701501	0.944058	21.28	17.12	5.19	3	3	7	7	7	7	7	7
XP_047952903.1	tubulin alpha chain isoform X1 [Salvia hispanica]	8	2	45	111.7	1.167	0.22	0.791117	0.964095	20.45	10.42	16.81	3	3	2	2	2	2	2	2
XP_047961108.1	40S ribosomal protein S5-like [Salvia hispanica]	9	2	40	111.6	1.127	0.17	0.787088	0.963932	19.88	17.09	19.07	3	3	1	1	1	2	2	2
XP_047970331.1	40S ribosomal protein S17-like [Salvia hispanica]	9	1	53	110.78	2.51	1.33	0.00850269	0.059843	46.56	19.77	34.33	3	3	1	1	1	1	1	1
XP_047976784.1	guanosine nucleotide diphosphate dissociation inhibitor 1 [Salvia hispanica]	12	3	54	110.69	0.862	-0.21	0.380158	0.80934	45.59	17.07	8.75	3	3	3	3	2	3	3	3
XP_047960258.1	11S globulin seed storage protein Ana o 2.0101-like [Salvia hispanica]	9	9	46	110.24	1.029	0.04	0.833139	0.972359	32.23	7.1	7.26	3	3	8	8	8	9	9	9
XP_047954537.1	phosphoenolpyruvate carboxykinase (ATP) 1-like [Salvia hispanica]	15	13	62	110.15	1.024	0.03	0.817876	0.972354	31.64	2.89	7.04	3	3	12	12	12	12	11	12
XP_047980147.1	polyadenylate-binding protein 8-like [Salvia hispanica]	11	4	47	109.82	0.958	-0.06	0.629697	0.918347	24.85	3.01	6.81	3	3	4	4	4	4	4	4
XP_047960435.1	serine--tRNA ligase [Salvia hispanica]	10	10	48	109.56	1.482	0.57	0.240647	0.669348	32.5	6.48	10.43	3	3	11	11	11	11	11	11
XP_047963175.1	60S ribosomal protein L6-like [Salvia hispanica]	10	3	43	108.14	2.247	1.17	0.00588379	0.0423633	39.64	6.13	13.56	3	3	3	3	3	3	3	3
XP_047980273.1	vacuolar-sorting receptor 3-like [Salvia hispanica]	9	8	43	107.99	1.205	0.27	0.698309	0.944058	39.93	4.7	4.81	3	3	6	6	6	7	7	7
XP_047970641.1	tubulin beta-1 chain [Salvia hispanica]	9	1	51	107.65	1.334	0.42	0.463318	0.851145	7.03	3.13	5.95	3	3	1	1	1	1	1	1
XP_047952006.1	oleosin L-like [Salvia hispanica]	4	4	41	107.39	0.52	-0.94	0.00502448	0.0366912	46.34	14.34	8.9	3	3	4	4	4	4	4	4
XP_047962639.1	serpin-ZX [Salvia hispanica]	10	10	46	107.01	1.013	0.02	0.787649	0.963932	23.22	14.48	5.29	3	3	10	10	10	10	10	10
XP_047977169.1	protein SLE1 [Salvia hispanica]	8	8	39	106.87	0.775	-0.37	0.197895	0.61521	22.4	38.53	8.19	3	3	7	8	8	9	9	9
XP_047970847.1	pyruvate kinase, cytosolic isozyme [Salvia hispanica]	11	11	40	106.41	1.065	0.09	0.934188	0.993186	24.79	3.99	2.89	3	3	10	10	9	11	11	11
XP_047966094.1	aspartic proteinase A1-like isoform X1 [Salvia hispanica]	8	6	56	106.39	0.854	-0.23	0.357673	0.802127	13.42	12.99	6.6	3	3	4	4	4	5	4	5
XP_047981660.1	lysine--tRNA ligase isoform X2 [Salvia hispanica]	12	12	46	105.99	1.145	0.2	0.845729	0.974473	19.09	7.75	0.57	3	3	9	10	10	11	11	11
XP_047962548.1	mitochondrial outer membrane protein porin of 36 kDa-like [Salvia hispanica]	8	8	37	105.66	0.975	-0.04	0.678502	0.935676	22.79	3.77	7.59	3	3	8	8	8	8	8	8
XP_047983927.1	60S ribosomal protein L6-like [Salvia hispanica]	10	3	43	105.26	1.538	0.62	0.188608	0.600968	28.1	4.42	15.95	3	3	3	3	3	3	3	3
XP_047941463.1	aspartate aminotransferase, cytoplasmic-like [Salvia hispanica]	8	5	42	104.58	1.526	0.61	0.198774	0.61521	17.52	7.58	12.31	3	3	5	5	5	5	5	5
XP_047955716.1	chloroplast envelope quinone oxidoreductase homolog [Salvia hispanica]	11	7	52	104.58	1.127	0.17	0.892791	0.986026	34.17	2.39	2.84	3	3	7	7	7	7	7	7
XP_047962902.1	pyruvate dehydrogenase E1 component subunit alpha, mitochondrial-like [Salvia hispanica]	12	12	56	104.41	1.315	0.4	0.471186	0.860312	42.54	2.64	1.42	3	3	10	10	9	12	12	12
XP_047946818.1	26S proteasome regulatory subunit 8 homolog A [Salvia hispanica]	9	3	41	104.1	1.477	0.56	0.25993	0.694836	24.07	7.47	11.45	3	3	3	3	2	2	2	2
XP_047967669.1	elongation factor 1-beta 2-like [Salvia hispanica]	8	4	42	103.67	1.061	0.09	0.924612	0.990909	30.22	7.08	0.76	3	3	4	4	4	4	4	4
XP_047983335.1	protein disulfide-isomerase like 2-1-like [Salvia hispanica]	11	8	41	103.3	0.714	-0.49	0.109382	0.435828	33.2	14.34	5.08	3	3	8	8	8	8	8	8
XP_047969064.1	malate dehydrogenase, chloroplastic-like [Salvia hispanica]	7	6	44	103.29	1.089	0.12	0.996972	0.99911	31.14	6.35	5.5	3	3	6	6	6	6	6	6
XP_047983193.1	fasciclin-like arabinogalactan protein 1 [Salvia hispanica]	7	7	40	102.62	0.97	-0.04	0.664389	0.929152	39.09	8.59	9.13	3	3	6	7	7	7	7	7
XP_047949902.1	tubulin alpha chain-like [Salvia hispanica]	7	1	40	102.08	1.618	0.69	0.187148	0.597243	24.75	3.25	20.03	3	3	1	1	1	1	1	1
XP_047960630.1	glutathione S-transferase F9-like isoform X1 [Salvia hispanica]	8	8	46	102.01	0.737	-0.44	0.139551	0.513189	27.27	19.43	10.99	3	3	8	8	8	8	8	8
XP_047956411.1	11-beta-hydroxysteroid dehydrogenase A-like [Salvia hispanica]	11	11	48	102.01	0.977	-0.03	0.683939	0.940396	22.97	4.85	0.89	3	3	9	11	11	10	11	11
XP_047960066.1	proteasome subunit alpha type-5 [Salvia hispanica]	7	7	39	101.99	0.911	-0.13	0.499794	0.86341	17.85	4.64	0.64	3	3	6	6	6	6	6	6
XP_047979736.1	2S seed storage albumin protein-like [Salvia hispanica]	6	6	51	101.81	1.145	0.2	0.846358	0.974473	32.67	5.05	12.33	3	3	7	7	7	7	7	7
XP_047975162.1	universal stress protein YxiE-like [Salvia hispanica]	5	5	37	101.71	0.847	-0.24	0.341415	0.788059	17.03	4.7	5.42	3	3	5	5	5	5	5	5
XP_047950355.1	aspartyl protease AED3 [Salvia hispanica]	7	6	40	101.5	1.3	0.38	0.498277	0.86341	19.43	7.24	5.11	3	3	6	6	6	6	6	6
XP_047983645.1	ERBB-3 BINDING PROTEIN 1 [Salvia hispanica]	10	4	44	100.7	1.187	0.25	0.741531	0.958804	17.33	12.11	9.64	3	3	4	3	3	3	3	3
XP_047983662.1	40S ribosomal protein S3a-like [Salvia hispanica]	8	1	43	100.36	1.212	0.28	0.657549	0.92835	35.52	14.25	18.94	3	3	1	1	1	1	1	1
XP_047950070.1	serine hydroxymethyltransferase 4 [Salvia hispanica]	13	7	50	100.12	0.968	-0.05	0.656933	0.92835	35.78	16.67	6.06	3	3	6	6	6	6	6	6
XP_047941747.1	thiamine thiazole synthase 2, chloroplastic-like [Salvia hispanica]	6	6	39	99.67	1.147	0.2	0.841134	0.972906	17.77	3.14	4.86	3	3	6	6	6	7	7	7
XP_047966527.1	enoyl-[acyl-carrier-protein] reductase [NADH] 1, chloroplastic-like [Salvia hispanica]	9	2	45	99.37	0.883	-0.18	0.428173	0.835975	14.43	14.88	5.02	3	3	2	2	2	2	2	2
XP_047976901.1	desiccation-related protein PCC27-45-like [Salvia hispanica]	6	6	36	99.25	0.657	-0.61	0.0556242	0.278633	27.65	3.2	7.81	3	3	6	6	6	6	6	6
XP_047975244.1	40S ribosomal protein S14-3 [Salvia hispanica]	5	5	33	99.19	1.587	0.67	0.151671	0.537102	25.51	3.32	11.5	3	3	5	5	5	5	5	5
XP_047945140.1	proteasome subunit alpha type-2-A [Salvia hispanica]	9	4	35	98.72	1.221	0.29	0.660634	0.92835	16.43	2.81	1.4	3	3	4	4	4	4	4	4
XP_047955349.1	aspartyl protease family protein 2-like [Salvia hispanica]	9	7	41	98.71	1.333	0.42	0.439839	0.843736	11.52	4.33	6.86	3	3	6	6	6	6	6	6
XP_047954398.1	ADP,ATP carrier protein 1, mitochondrial-like [Salvia hispanica]	10	4	43	98.68	0.932	-0.1	0.557063	0.890953	34.86	4.95	22.93	3	3	3	3	3	4	4	4
XP_047971506.1	17.3 kDa class II heat shock protein-like [Salvia hispanica]	5	5	43	97.62	0.761	-0.39	0.175142	0.576873	19.7	4.77	5.99	3	3	6	6	6	7	7	7
XP_047956634.1	succinate--CoA ligase [ADP-forming] subunit beta, mitochondrial-like [Salvia hispanica]	10	6	43	97.38	0.988	-0.02	0.715765	0.949223	27.81	1.83	2.1	3	3	6	6	6	6	6	6
XP_047971711.1	UDP-arabinopyranose mutase 1-like [Salvia hispanica]	6	1	39	96.72	0.01	-6.64	1e-17	8.9607e-17			5.1		3				1	1	1
XP_047978754.1	guanosine nucleotide diphosphate dissociation inhibitor 2-like [Salvia hispanica]	11	2	48	96.65	1.184	0.24	0.734848	0.956795	31.89	15.33	13.65	3	3	1	1	1	2	2	2
XP_047939059.1	2,3-bisphosphoglycerate-independent phosphoglycerate mutase-like isoform X2 [Salvia hispanica]	13	5	43	96.18	1.03	0.04	0.835949	0.972359	23.03	10.46	7.74	3	3	3	4	4	4	4	4
XP_047939531.1	enoyl-[acyl-carrier-protein] reductase [NADH] 1, chloroplastic-like [Salvia hispanica]	9	2	44	95.93	0.82	-0.29	0.287975	0.732249	20.07	7.03	1.67	3	3	2	2	2	2	2	2
XP_047982805.1	alpha-mannosidase At3g26720-like [Salvia hispanica]	11	11	43	95.48	1.216	0.28	0.673322	0.931706	19.95	6.78	8.94	3	3	10	11	10	10	10	11
XP_047944102.1	probable alpha-mannosidase At5g13980 [Salvia hispanica]	9	4	38	94.76	1.361	0.44	0.395388	0.820164	15.77	13.11	5.18	3	3	3	3	3	3	3	3
XP_047980941.1	heat shock 70 kDa protein 8 [Salvia hispanica]	9	9	37	94.48	0.818	-0.29	0.279451	0.728509	47.87	24.81	3.54	3	3	6	8	8	8	8	8
XP_047957925.1	26S proteasome regulatory subunit 8 homolog A-like [Salvia hispanica]	7	1	38	94.23	0.01	-6.64	1e-17	8.9607e-17			5.29		2				1		1
XP_047957019.1	elongation factor Tu, mitochondrial-like [Salvia hispanica]	10	3	42	94.21	1.182	0.24	0.751812	0.961972	6.36	6.08	2.99	3	3	3	3	3	3	3	3
XP_047962912.1	outer envelope pore protein 16-2, chloroplastic [Salvia hispanica]	4	4	34	94.18	1.275	0.35	0.547072	0.882306	21.21	5.75	3.35	3	3	4	4	4	5	5	5
XP_047967542.1	uncharacterized protein ECU03_1610 [Salvia hispanica]	9	9	37	93.64	0.392	-1.35	0.000106429	0.000887772	58.28	23.56	10.18	3	3	5	6	6	8	8	8
XP_047959879.1	heat shock 70 kDa protein 15-like [Salvia hispanica]	15	3	43	93.32	0.753	-0.41	0.169802	0.565057	22.08	50.91	14.96	3	3	1	2	2	3	3	3
XP_047980148.1	polyadenylate-binding protein 2-like [Salvia hispanica]	9	4	37	92.68	1.013	0.02	0.785471	0.963932	18.81	24.13	4.48	3	3	3	3	2	4	4	4
XP_047957548.1	60S ribosomal protein L7-2-like [Salvia hispanica]	7	1	39	92.67	0.01	-6.64	1e-17	8.9607e-17			6.56		3				1	1	1
XP_047942648.1	dirigent protein 1-like [Salvia hispanica]	5	3	32	92.65	2.349	1.23	0.00346683	0.0256821	14.59	11.91	5.58	3	3	3	3	3	3	3	3
XP_047956458.1	betaine aldehyde dehydrogenase, chloroplastic-like [Salvia hispanica]	10	7	36	92.41	1.007	0.01	0.770037	0.963932	17.51	10.05	5.18	3	3	6	6	6	7	7	7
XP_047971597.1	V-type proton ATPase catalytic subunit A-like [Salvia hispanica]	10	10	42	92.41	1.296	0.37	0.506503	0.8654	33.53	2.26	3.98	3	3	9	9	9	10	10	10
XP_047951552.1	UDP-glucuronic acid decarboxylase 6-like [Salvia hispanica]	8	3	42	91.5	1.05	0.07	0.891521	0.986026	15.33	6.14	7.66	3	3	2	2	2	3	3	3
XP_047959762.1	superoxide dismutase [Cu-Zn]-like [Salvia hispanica]	4	4	29	91.36	1.134	0.18	0.875006	0.982341	24.05	5.35	1.54	3	3	4	4	4	4	4	4
XP_047940480.1	acetyl-CoA acetyltransferase, cytosolic 1 [Salvia hispanica]	10	2	44	91.19	0.994	-0.01	0.734153	0.956496	45.53	20	17	3	3	2	2	2	2	2	2
XP_047980368.1	guanine nucleotide-binding protein subunit beta-like protein [Salvia hispanica]	9	9	39	90.85	1.305	0.38	0.489023	0.86341	34.38	21.36	9.88	3	3	7	9	9	9	9	9
XP_047958378.1	40S ribosomal protein SA-like [Salvia hispanica]	6	6	39	90.25	1.008	0.01	0.772241	0.963932	20.03	9.16	1.8	3	3	6	6	6	6	6	6
XP_047943576.1	60S ribosomal protein L12-3-like [Salvia hispanica]	4	4	30	90.03	0.96	-0.06	0.634708	0.918347	19.72	6.1	6.41	3	3	4	4	4	4	4	4
XP_047972528.1	aminopeptidase M1 [Salvia hispanica]	13	13	43	89.98	1.187	0.25	0.739718	0.958804	23.35	12.19	9.09	3	3	12	13	12	13	13	12
XP_047942651.1	dirigent protein 21-like [Salvia hispanica]	5	3	31	89.64	2.504	1.32	0.00154526	0.0119656	31.05	8.64	13.41	3	3	3	3	3	3	3	3
XP_047941123.1	protein argonaute 4-like [Salvia hispanica]	11	11	44	88.84	1.25	0.32	0.59752	0.909216	24.54	11.49	2.77	3	3	9	9	9	9	9	9
XP_047942050.1	mitochondrial-processing peptidase subunit alpha-like [Salvia hispanica]	9	8	43	88.82	1.281	0.36	0.534043	0.876616	25.67	2.24	5.16	3	3	7	8	8	8	8	8
XP_047975500.1	GDSL esterase/lipase At1g71250, partial [Salvia hispanica]	7	7	46	88.49	1.391	0.48	0.350395	0.797129	13.04	10.44	3.53	3	3	7	6	7	6	6	6
XP_047957651.1	60S ribosomal protein L7-4-like [Salvia hispanica]	7	1	40	88.28	1.685	0.75	0.165059	0.562626	27.42	15.15	22.5	3	3	1	1	1	1	1	1
XP_047981741.1	pyrophosphate--fructose 6-phosphate 1-phosphotransferase subunit alpha [Salvia hispanica]	8	8	39	88.04	1.162	0.22	0.802343	0.970187	35.47	7.81	12.25	3	3	6	6	7	8	8	7
XP_047961615.1	40S ribosomal protein S18 [Salvia hispanica]	5	1	39	87.99	1.479	0.56	0.232386	0.662946	19.65	10.7	18.35	3	3	2	2	2	2	2	2
XP_047976856.1	3-hydroxyacyl-[acyl-carrier-protein] dehydratase FabZ-like [Salvia hispanica]	5	1	33	87.72	1.534	0.62	0.191933	0.607276	8.61	8.48	4.64	3	3	1	1	1	1	1	1
XP_047944967.1	nascent polypeptide-associated complex subunit beta-like [Salvia hispanica]	6	1	32	87.65	0.942	-0.09	0.756033	0.963932	4.33	1.86	4.45	3	3	1	1	1	1	1	1
XP_047938365.1	gamma-interferon-responsive lysosomal thiol protein isoform X1 [Salvia hispanica]	5	1	39	87.49	1.337	0.42	0.43366	0.841794	14.2	9.67	6.73	3	3	1	1	1	1	1	1
XP_047971294.1	fructose-bisphosphate aldolase 3, chloroplastic [Salvia hispanica]	8	8	41	86.93	1.175	0.23	0.769073	0.963932	30.31	5.95	4.68	3	3	8	9	9	9	9	9
XP_047959670.1	26S proteasome regulatory subunit 7-like [Salvia hispanica]	10	10	38	86.77	1.026	0.04	0.825032	0.972359	37.37	9.98	1.43	3	3	9	10	10	10	10	10
XP_047966122.1	40S ribosomal protein S7-like [Salvia hispanica]	7	6	38	86.42	1.097	0.13	0.974792	0.997919	13.99	5.08	2.13	3	3	6	6	6	6	6	6
XP_047964327.1	3-oxoacyl-[acyl-carrier-protein] reductase 4 [Salvia hispanica]	9	9	35	86.32	1.048	0.07	0.887837	0.986026	17.99	2.26	13.99	3	3	7	6	7	7	7	6
XP_047944554.1	T-complex protein 1 subunit theta-like [Salvia hispanica]	12	1	38	86.12	0.01	-6.64	1e-17	8.9607e-17			3.73		3				1	1	1
XP_047975828.1	proteasome subunit beta type-1 [Salvia hispanica]	6	6	38	86.11	1.013	0.02	0.787	0.963932	20.46	5.63	3.45	3	3	6	6	6	7	7	7
XP_047956115.1	superoxide dismutase [Mn], mitochondrial-like [Salvia hispanica]	6	6	36	86.04	1.037	0.05	0.856105	0.977373	26.13	1.97	1.85	3	3	6	6	6	6	6	6
XP_047939152.1	proteasome subunit beta type-6 [Salvia hispanica]	7	7	34	85.55	1.37	0.45	0.381737	0.810895	30.02	8.21	8.31	3	3	7	7	6	8	7	8
XP_047954868.1	pyruvate kinase 1, cytosolic [Salvia hispanica]	12	5	40	85.5	1.06	0.08	0.91998	0.990871	37.43	8.36	6.69	3	3	4	4	5	5	5	5
XP_047967519.1	3-hydroxyacyl-[acyl-carrier-protein] dehydratase FabZ-like [Salvia hispanica]	5	1	33	85.43	1.133	0.18	0.842047	0.972906	23.33	24.87	9.44	3	3	1	1	1	1	1	1
XP_047977377.1	transketolase, chloroplastic [Salvia hispanica]	9	5	42	84.58	1.008	0.01	0.773111	0.963932	36.18	4.62	5.19	3	3	5	5	5	5	5	5
XP_047941832.1	serine/threonine-protein phosphatase 2A 65 kDa regulatory subunit A beta isoform [Salvia hispanica]	10	10	36	84.42	0.735	-0.44	0.136321	0.504931	31.92	11.25	4.41	3	3	8	8	8	9	9	9
XP_047974546.1	40S ribosomal protein S5 [Salvia hispanica]	8	3	32	84.35	0.869	-0.2	0.586505	0.907623	26.45	60.13	45.74	3	3	1	2	2	3	3	2
XP_047972972.1	40S ribosomal protein S4-1 [Salvia hispanica]	9	5	36	84.12	2.926	1.55	0.000171736	0.00142098	20.72	10.54	9.48	3	3	5	5	5	4	5	5
XP_047940844.1	T-complex protein 1 subunit zeta 1-like [Salvia hispanica]	11	2	42	83.56	1.297	0.37	0.527544	0.872239	10.83	10.61	11.64	2	3	1		1	2	2	2
XP_047981967.1	thioredoxin H-type 1-like [Salvia hispanica]	5	3	35	83.54	0.84	-0.25	0.326439	0.771721	25.26	7.56	4.65	3	3	4	4	4	4	4	4
XP_047964168.1	putative transferase At4g12130, mitochondrial [Salvia hispanica]	7	7	39	83.24	1.064	0.09	0.932412	0.993186	18.56	30.47	4.08	3	3	5	5	4	5	6	5
XP_047956636.1	proteasome subunit alpha type-7 [Salvia hispanica]	7	7	34	83.05	1.074	0.1	0.959659	0.993706	29.23	4.59	2.5	3	3	6	6	6	6	6	6
XP_047941164.1	adenylosuccinate synthetase 2, chloroplastic-like [Salvia hispanica]	6	6	31	82.88	1.245	0.32	0.608002	0.911337	19.62	6.21	4.91	3	3	6	6	6	6	6	6
XP_047980975.1	D-3-phosphoglycerate dehydrogenase 3, chloroplastic-like [Salvia hispanica]	9	4	37	82.05	1.337	0.42	0.434024	0.841794	35.85	5.49	5.21	3	3	4	4	4	4	4	4
XP_047967069.1	probable phospholipid hydroperoxide glutathione peroxidase [Salvia hispanica]	4	3	29	81.84	0.588	-0.77	0.019486	0.124954	14.34	3.65	1.11	3	3	3	2	3	3	3	3
XP_047961643.1	nascent polypeptide-associated complex subunit beta-like [Salvia hispanica]	6	1	28	81.62	0.813	-0.3	0.269315	0.713076	16.84	3.02	17.65	3	3	1	1	1	1	1	1
XP_047981484.1	dihydrolipoyllysine-residue succinyltransferase component of 2-oxoglutarate dehydrogenase complex 2, mitochondrial-like [Salvia hispanica]	8	8	34	81.6	0.983	-0.02	0.700187	0.944058	41.91	12.5	5.72	3	3	6	6	6	8	8	8
XP_047980818.1	26S proteasome regulatory subunit 6B homolog [Salvia hispanica]	10	9	43	81.04	0.99	-0.01	0.720225	0.94985	34.79	4.7	6.18	3	3	8	8	8	9	9	9
XP_047939054.1	40S ribosomal protein S18-like [Salvia hispanica]	5	1	38	80.54	1.565	0.65	0.209739	0.629739	16.63	24.95	19.82	3	3	1	1	1	1	1	1
XP_047960426.1	nucleolin 1-like [Salvia hispanica]	11	5	32	80.21	0.796	-0.33	0.231897	0.662746	23.81	13.92	16.35	3	3	2	2	2	4	4	4
XP_047974580.1	40S ribosomal protein S4-1-like [Salvia hispanica]	9	5	34	79.88	2.266	1.18	0.0053155	0.0384665	26.11	14.66	9.12	3	3	5	5	5	5	5	5
XP_047956807.1	MA3 DOMAIN-CONTAINING TRANSLATION REGULATORY FACTOR 1 [Salvia hispanica]	12	12	30	79.65	0.7	-0.52	0.0934567	0.400362	46.47	9.28	7.1	3	3	7	8	8	11	11	10
XP_047966312.1	adenylate kinase 4 [Salvia hispanica]	9	3	51	78.13	1.305	0.38	0.48912	0.86341	17.42	3.66	3.46	3	3	4	4	4	4	4	4
XP_047978653.1	agglutinin-2-like [Salvia hispanica]	4	4	31	77.75	1.428	0.51	0.301014	0.74375	22.88	8.06	0.33	3	3	4	4	4	4	4	4
XP_047943452.1	60S ribosomal protein L5-like [Salvia hispanica]	8	7	31	77.62	1.322	0.4	0.459114	0.847977	15.88	3.75	7.67	3	3	5	4	5	6	6	6
XP_047948488.1	probable enoyl-CoA hydratase 1, peroxisomal [Salvia hispanica]	7	7	37	77.51	1.141	0.19	0.855403	0.977373	36.52	2.5	12.29	3	3	6	7	7	6	6	5
XP_047981022.1	transketolase, chloroplastic-like [Salvia hispanica]	8	4	37	77.5	1.026	0.04	0.824983	0.972359	22.99	4.08	6.35	3	3	4	4	4	4	4	4
XP_047981862.1	gamma carbonic anhydrase 2, mitochondrial-like [Salvia hispanica]	8	8	31	77.25	1.318	0.4	0.466482	0.8539	22.18	9	3.96	3	3	8	8	8	8	8	8
XP_047983950.1	2-Cys peroxiredoxin BAS1, chloroplastic-like [Salvia hispanica]	5	1	27	77.05	0.898	-0.16	0.570613	0.900974	15.68	10.54	12.5	3	3	1	1	1	1	1	1
XP_047950933.1	acetyl-CoA acetyltransferase, cytosolic 1-like [Salvia hispanica]	10	3	42	76.42	1.223	0.29	0.634019	0.918347	48.65	6.98	17.32	3	3	3	3	3	3	3	3
XP_047983088.1	16.9 kDa class I heat shock protein 1-like [Salvia hispanica]	4	4	28	76.13	1.356	0.44	0.402326	0.820164	34.12	4.38	4.69	3	3	4	4	4	4	4	4
XP_047976454.1	proteasome subunit alpha type-1-B-like [Salvia hispanica]	5	5	25	76.09	1.139	0.19	0.860932	0.979287	29.7	10.96	6.7	3	3	4	4	4	5	5	5
XP_047947444.1	beta-glucosidase 44-like [Salvia hispanica]	7	7	27	75.98	1.961	0.97	0.0253011	0.155443	19.03	5.22	7.05	3	3	7	7	6	7	7	6
XP_047983123.1	uncharacterized oxidoreductase At4g09670 [Salvia hispanica]	7	7	28	75.71	1.24	0.31	0.618415	0.916899	21.94	10.6	1.79	3	3	6	6	6	7	7	7
XP_047946057.1	obg-like ATPase 1 [Salvia hispanica]	7	7	25	75.57	0.945	-0.08	0.593103	0.909216	26.13	8.84	5.39	3	3	7	7	7	7	7	7
XP_047969401.1	NADH dehydrogenase [ubiquinone] iron-sulfur protein 1, mitochondrial-like [Salvia hispanica]	12	5	31	75.45	1.205	0.27	0.651999	0.926183	26.43	20.01	4.96	3	3	5	5	4	5	5	5
XP_047969487.1	biotin carboxylase 1, chloroplastic-like [Salvia hispanica]	8	8	31	74.93	1.411	0.5	0.323561	0.769573	36.42	16.26	4.77	3	3	8	8	7	7	7	7
XP_047950516.1	protein disulfide isomerase-like 2-3 [Salvia hispanica]	9	4	31	74.92	1.001	0	0.752419	0.961972	33.29	19.84	4.4	3	3	4	4	3	4	4	4
XP_047948683.1	citrate synthase, glyoxysomal-like [Salvia hispanica]	8	8	35	74.57	0.998	0	0.744014	0.960188	32.04	12.72	4.29	3	3	6	7	7	8	8	8
XP_047966272.1	vacuolar-processing enzyme [Salvia hispanica]	7	7	34	74.37	1.096	0.13	0.977707	0.997919	26.17	4.24	8.43	3	3	7	7	7	7	7	7
XP_047968812.1	14-3-3 protein 1 [Salvia hispanica]	6	4	31	74.35	0.637	-0.65	0.0575871	0.286553	39.35	22	21	3	3	3	3	2	4	4	4
XP_047973310.1	aspartate aminotransferase, chloroplastic [Salvia hispanica]	8	7	30	74.3	1.201	0.26	0.707984	0.947274	19.91	7.36	1.59	3	3	6	6	6	7	7	7
XP_047982928.1	2-Cys peroxiredoxin BAS1, chloroplastic-like [Salvia hispanica]	5	1	26	74.04	1.251	0.32	0.595582	0.909216	3.39	4.6	1.44	3	3	1	1	1	1	1	1
XP_047942244.1	ATP synthase subunit O, mitochondrial [Salvia hispanica]	7	7	38	74.02	0.95	-0.07	0.606302	0.910375	23.34	11.52	10.3	3	3	7	7	7	7	7	7
XP_047953714.1	14-3-3-like protein [Salvia hispanica]	5	1	33	73.71	0.01	-6.64	1e-17	8.9607e-17			9.12		3				1	1	1
XP_047949998.1	elongation factor 1-gamma 2-like [Salvia hispanica]	6	3	26	73.55	0.743	-0.43	0.14794	0.527951	28.2	23.79	1.57	3	3	3	3	3	3	3	3
XP_047943302.1	40S ribosomal protein S2-4-like [Salvia hispanica]	5	5	29	73.38	0.98	-0.03	0.692417	0.944058	52.03	10.56	22.23	3	3	5	5	5	5	5	5
XP_047981414.1	beta-glucosidase BoGH3B-like [Salvia hispanica]	8	8	28	73.24	1.368	0.45	0.383823	0.813642	10.6	6.72	7.01	3	3	6	6	6	6	6	6
XP_047944865.1	T-complex protein 1 subunit eta-like [Salvia hispanica]	8	1	31	73.15	0.849	-0.24	0.529846	0.873862	5.55	15.58	2.44	3	3	1	1	1	1	1	1
XP_047955806.1	glutathione S-transferase DHAR2-like [Salvia hispanica]	6	5	34	73.1	0.75	-0.42	0.157675	0.54839	21.36	0.89	2.93	3	3	5	5	5	5	5	5
XP_047971017.1	aspartyl protease AED3-like [Salvia hispanica]	5	4	30	72.84	1.311	0.39	0.478411	0.86341	27.07	13.44	4.29	3	3	4	4	4	4	4	4
XP_047972204.1	prohibitin-3, mitochondrial-like [Salvia hispanica]	6	6	33	72.84	1.314	0.39	0.472919	0.862141	20.96	6.18	2.75	3	3	6	6	5	6	6	6
XP_047952898.1	mitochondrial outer membrane protein porin of 34 kDa-like [Salvia hispanica]	5	4	28	72.64	0.752	-0.41	0.16054	0.55497	10	2.66	7.34	3	3	4	4	4	4	4	4
XP_047961999.1	cell wall / vacuolar inhibitor of fructosidase 1-like [Salvia hispanica]	4	4	24	72.33	0.82	-0.29	0.282591	0.728509	30.52	3.65	10.4	3	3	4	4	4	5	5	5
XP_047970332.1	40S ribosomal protein S17-2-like [Salvia hispanica]	8	2	40	71.7	1.088	0.12	0.899	0.986497	14.4	10.5	9.62	3	3	2	2	2	2	2	2
XP_047948568.1	glutathione S-transferase U19-like isoform X1 [Salvia hispanica]	8	8	32	71.64	0.939	-0.09	0.577428	0.903522	28.94	11.9	5.65	3	3	7	6	7	8	8	8
XP_047982453.1	T-complex protein 1 subunit eta [Salvia hispanica]	8	1	29	71.27	0.837	-0.26	0.514481	0.865523	4.57	5.1	2.3	3	3	1	1	1	1	1	1
XP_047938526.1	prohibitin-1, mitochondrial-like [Salvia hispanica]	7	1	34	71.09	1.013	0.02	0.919525	0.990871	14.12	12.74	11.04	3	3	1	1	1	1	1	1
XP_047982406.1	eukaryotic translation initiation factor 2 subunit gamma-like [Salvia hispanica]	9	9	30	71.01	1.009	0.01	0.775907	0.963932	19.78	4.79	7.17	3	3	8	8	8	9	9	9
XP_047957921.1	40S ribosomal protein S19-3-like [Salvia hispanica]	5	5	31	70.96	1.339	0.42	0.429983	0.837916	19.86	2.69	8.48	3	3	5	5	5	5	5	5
XP_047977356.1	uncharacterized protein LOC125219424 [Salvia hispanica]	4	4	27	70.94	1.292	0.37	0.514742	0.865523	23.29	7.45	11.23	3	3	4	4	4	4	4	4
XP_047983732.1	LOW QUALITY PROTEIN: 60S acidic ribosomal protein P0-like [Salvia hispanica]	4	4	28	70.87	0.822	-0.28	0.286053	0.729024	31.05	2.46	2.28	3	3	4	4	4	5	5	5
XP_047968854.1	adenosine kinase 2 [Salvia hispanica]	7	6	32	70.69	0.873	-0.2	0.40388	0.820164	26.99	3.55	4.11	3	3	4	4	4	5	5	5
XP_047974544.1	tubulin alpha-5 chain-like [Salvia hispanica]	7	2	34	70.63	1.258	0.33	0.565123	0.89894	14.01	9.38	15.52	3	3	2	1	2	2	2	2
XP_047970203.1	heat shock 70 kDa protein 15-like [Salvia hispanica]	13	2	35	70.4	0.01	-6.64	1e-17	8.9607e-17			9.19		2					1	1
XP_047961236.1	6-phosphogluconate dehydrogenase, decarboxylating 2-like [Salvia hispanica]	6	3	28	70.32	0.838	-0.25	0.330893	0.777769	18.65	16.95	11.31	3	3	3	3	3	3	3	3
XP_047956880.1	proteasome subunit alpha type-4 [Salvia hispanica]	7	7	29	70.08	0.823	-0.28	0.28881	0.733463	33.25	4.73	9.4	3	3	6	5	5	7	7	7
XP_047951075.1	peroxisomal acyl-coenzyme A oxidase 1-like [Salvia hispanica]	9	9	29	69.75	1.133	0.18	0.877102	0.982968	42.87	13.66	10.79	3	3	8	8	8	8	8	8
XP_047939109.1	oleosin L-like [Salvia hispanica]	3	3	28	69.65	0.641	-0.64	0.0445261	0.237414	24.96	6.12	7.32	3	3	3	3	3	3	3	3
XP_047944080.1	ATP-dependent Clp protease ATP-binding subunit ClpA homolog CD4B, chloroplastic [Salvia hispanica]	7	4	26	69.57	1.257	0.33	0.583112	0.903522	17.17	1.81	6.1	3	3	3	3	3	4	3	4
XP_047981164.1	alcohol dehydrogenase class-3 [Salvia hispanica]	5	5	27	69.54	0.868	-0.2	0.392246	0.820164	19.85	17.44	4.99	3	3	4	5	5	5	5	5
XP_047976679.1	60S ribosomal protein L4-1-like [Salvia hispanica]	7	2	29	69.49	1.363	0.45	0.35145	0.798233	45.34	33.19	31.75	3	3	2	2	2	2	2	2
XP_047980933.1	cysteine synthase [Salvia hispanica]	7	7	29	69.44	1.151	0.2	0.831659	0.972359	34.1	8	7.62	3	3	6	6	6	6	6	6
XP_047959428.1	SNF1-related protein kinase regulatory subunit gamma-1-like [Salvia hispanica]	7	7	31	69.32	0.629	-0.67	0.0375134	0.213087	37.37	2.03	9.93	3	3	5	5	5	7	7	6
XP_047957968.1	phospholipase D alpha 1 [Salvia hispanica]	17	17	48	69.27	1.105	0.14	0.953322	0.993706	38.75	5.11	2.44	3	3	14	14	14	16	16	16
XP_047951226.1	major allergen Pru ar 1-like [Salvia hispanica]	4	2	35	69.21	0.611	-0.71	0.0271986	0.16367	67.83	16.98	15.31	3	3	2	2	2	2	2	2
XP_047957208.1	ubiquitin-activating enzyme E1 1-like isoform X1 [Salvia hispanica]	10	2	38	69.19	0.683	-0.55	0.197877	0.61521	120.92	17.02	5.6	3	3	2	2	2	2	2	2
XP_047948137.1	serine hydroxymethyltransferase 4-like [Salvia hispanica]	10	4	35	69.02	0.972	-0.04	0.668296	0.930932	36.86	21.07	3.56	3	3	4	4	4	4	3	4
XP_047961376.1	heat shock 70 kDa protein 15-like, partial [Salvia hispanica]	11	4	27	68.95	0.691	-0.53	0.0850243	0.373058	34.56	28.35	8.44	3	3	3	3	3	3	3	3
XP_047946250.1	peptidyl-prolyl cis-trans isomerase CYP20-1-like [Salvia hispanica]	6	6	36	68.75	0.915	-0.13	0.51196	0.865523	20.84	7.26	6.37	3	3	5	5	5	6	6	6
XP_047949685.1	26S proteasome non-ATPase regulatory subunit 2 homolog A-like [Salvia hispanica]	10	10	29	68.64	1.037	0.05	0.855127	0.977373	42.71	6.88	2.73	3	3	6	7	5	7	7	7
XP_047941706.1	succinate--CoA ligase [ADP-forming] subunit alpha-2, mitochondrial [Salvia hispanica]	7	7	30	68.47	1.073	0.1	0.959353	0.993706	22.61	17.42	7.21	3	3	7	7	7	8	8	8
XP_047943778.1	heat shock 70 kDa protein 14-like [Salvia hispanica]	10	4	34	68.46	0.832	-0.27	0.307646	0.745323	58.26	51.69	11.63	3	3	4	3	4	4	4	4
XP_047969968.1	probable protein phosphatase 2C 28 [Salvia hispanica]	8	8	25	68.26	0.841	-0.25	0.328524	0.773087	29.96	7.16	4.56	3	3	8	8	8	8	8	8
XP_047938696.1	dirigent protein 1-like [Salvia hispanica]	4	4	23	67.95	2.409	1.27	0.00253101	0.0192357	29.09	11.22	18.4	3	3	4	4	4	4	4	4
XP_047949967.1	mitochondrial-processing peptidase subunit alpha-like [Salvia hispanica]	7	6	30	67.4	1.224	0.29	0.654614	0.926475	30.52	4.44	21.78	3	3	6	6	5	6	6	4
XP_047978180.1	elongation factor Tu, mitochondrial-like [Salvia hispanica]	9	2	33	67.17	0.995	-0.01	0.871437	0.982341	16.51	7.93	14.84	2	3	1	1		1	1	1
XP_047969338.1	ubiquitin-activating enzyme E1 1-like [Salvia hispanica]	12	4	37	66.62	1.027	0.04	0.955533	0.993706	4.4	1.75	11.86	2	3		1	1	3	3	2
XP_047967670.1	proteasome subunit beta type-5-like [Salvia hispanica]	6	2	25	66.11	1.25	0.32	0.588784	0.907726	27.17	9.34	2.47	3	3	2	2	2	2	2	2
XP_047945826.1	polyadenylate-binding protein 2-like [Salvia hispanica]	8	2	29	66.01	0.872	-0.2	0.577903	0.903522	19.66	15.73	6.02	3	3	2	2	2	2	2	2
XP_047962797.1	dihydrolipoyllysine-residue acetyltransferase component 3 of pyruvate dehydrogenase complex, mitochondrial-like [Salvia hispanica]	7	7	25	65.71	1.428	0.51	0.301495	0.74375	26.17	4.96	8.61	3	3	5	5	5	5	6	6
XP_047971326.1	UPF0098 protein CPn_0877/CP_0992/CPj0877/CpB0906 [Salvia hispanica]	7	7	40	65.12	1.235	0.31	0.629186	0.918347	24.72	6.38	2.2	3	3	8	8	8	8	7	8
XP_047948247.1	eukaryotic peptide chain release factor GTP-binding subunit ERF3A isoform X1 [Salvia hispanica]	7	7	30	65.1	0.758	-0.4	0.169448	0.565057	47.62	13.97	7.61	3	3	6	6	6	7	7	7
XP_047980366.1	arginase 1, mitochondrial [Salvia hispanica]	6	6	24	65	1.295	0.37	0.508977	0.865523	21.95	11.31	7.49	3	3	6	4	6	5	6	6
XP_047981756.1	T-complex protein 1 subunit alpha-like [Salvia hispanica]	9	3	40	64.84	0.869	-0.2	0.412069	0.824622	28.99	7.15	23.72	3	3	3	3	3	3	3	3
XP_047963404.1	galactokinase [Salvia hispanica]	7	3	26	64.63	0.866	-0.21	0.40606	0.820888	42.94	22.97	12	3	3	3	2	2	3	3	3
XP_047964263.1	transaldolase-like [Salvia hispanica]	7	7	30	64.54	1.117	0.16	0.921489	0.990871	21.43	3.43	0.24	3	3	6	6	6	7	7	6
XP_047976404.1	T-complex protein 1 subunit epsilon [Salvia hispanica]	9	2	26	64.18	0.994	-0.01	0.883347	0.984571	25.12	52.6	58.13	3	3	1	2	2	2	1	2
XP_047941248.1	T-complex protein 1 subunit delta [Salvia hispanica]	13	6	32	63.91	0.679	-0.56	0.0979907	0.412448	32.93	26.42	17.49	3	3	1	2	2	6	6	6
XP_047940725.1	primary amine oxidase [Salvia hispanica]	7	7	27	63.91	1.332	0.41	0.442192	0.844535	15.46	9.77	7.93	3	3	7	7	7	7	7	7
XP_047951881.1	aspartate aminotransferase, cytoplasmic [Salvia hispanica]	8	5	30	63.65	0.907	-0.14	0.489769	0.86341	15.08	6.24	15.69	3	3	5	5	5	5	5	5
XP_047937959.1	superoxide dismutase [Cu-Zn] [Salvia hispanica]	3	1	22	63.58	0.744	-0.43	0.301419	0.74375	16.21	14.63	8.86	3	3	1	1	1	1	1	1
XP_047968284.1	late embryogenesis abundant protein Dc3-like [Salvia hispanica]	4	4	24	62.87	0.401	-1.32	0.000147576	0.00122601	52.18	43.81	7.99	3	3	4	4	4	5	5	5
XP_047956419.1	CBS domain-containing protein CBSX3, mitochondrial-like [Salvia hispanica]	7	3	38	62.76	1.139	0.19	0.860392	0.979273	19.74	4.63	6.22	3	3	3	3	3	3	3	3
XP_047978281.1	acetylornithine deacetylase [Salvia hispanica]	9	9	34	62.71	0.982	-0.03	0.696241	0.944058	25.84	9.71	8.28	3	3	8	8	8	9	9	9
XP_047965095.1	probable phospholipid hydroperoxide glutathione peroxidase [Salvia hispanica]	5	2	24	62.41	0.967	-0.05	0.655125	0.926475	18.7	8.25	3.74	3	3	2	2	2	2	2	2
XP_047971657.1	heat shock protein 90-6, mitochondrial [Salvia hispanica]	11	8	30	62.37	1.019	0.03	0.804404	0.970978	29.76	15.1	6.43	3	3	5	6	6	7	6	7
XP_047947993.1	auxin-induced protein PCNT115-like [Salvia hispanica]	7	5	26	62.26	0.997	0	0.741082	0.958804	18.11	14.15	6.08	3	3	4	4	4	4	4	4
XP_047971849.1	probable phospholipid hydroperoxide glutathione peroxidase [Salvia hispanica]	7	3	26	62.25	0.74	-0.44	0.142613	0.517951	14.34	15.7	15.65	3	3	1	1	1	1	2	2
XP_047954795.1	adenylate kinase 4-like [Salvia hispanica]	10	4	43	61.85	1.309	0.39	0.461921	0.850864	24.49	7	1.53	3	3	3	3	3	4	4	4
XP_047943320.1	ectonucleotide pyrophosphatase/phosphodiesterase family member 3-like [Salvia hispanica]	4	4	26	61.84	1.636	0.71	0.121066	0.466356	14.69	11.19	12.71	3	3	4	4	4	4	3	4
XP_047955963.1	18.2 kDa class I heat shock protein-like [Salvia hispanica]	6	2	30	61.49	1.302	0.38	0.494459	0.86341	12.25	12.61	9.64	3	3	2	2	2	2	2	2
XP_047958450.1	bifunctional protein FolD 2-like [Salvia hispanica]	10	10	27	61.41	0.875	-0.19	0.408997	0.823706	17.31	7.79	1.23	3	3	7	7	7	7	8	8
XP_047955701.1	chloroplast envelope quinone oxidoreductase homolog [Salvia hispanica]	9	5	32	60.96	1.102	0.14	0.962425	0.99491	27.22	4.71	10.27	3	3	5	5	5	5	5	5
XP_047945368.1	40S ribosomal protein S16-like [Salvia hispanica]	5	2	23	60.82	0.642	-0.64	0.0448911	0.237414	115.84	23.32	16.02	3	3	2	2	2	2	2	2
XP_047946746.1	superoxide dismutase [Cu-Zn]-like [Salvia hispanica]	3	1	24	60.79	0.915	-0.13	0.700165	0.944058	15.54	14.19	8.92	3	3	1	1	1	1	1	1
XP_047939311.1	proliferating cell nuclear antigen [Salvia hispanica]	7	7	29	60.5	1.151	0.2	0.831754	0.972359	44.35	1.8	2.28	3	3	5	6	6	6	6	6
XP_047978045.1	phosphoenolpyruvate carboxykinase (ATP) 1-like [Salvia hispanica]	10	8	26	60.47	0.806	-0.31	0.255371	0.689648	18.42	8.67	10.84	3	3	6	6	6	6	7	7
XP_047938567.1	inosine-5'-monophosphate dehydrogenase 2 isoform X1 [Salvia hispanica]	6	3	30	60.35	0.717	-0.48	0.1955	0.614344	29.84	9.31	2.12	3	3	2	2	2	3	3	3
XP_047938804.1	GTP-binding nuclear protein Ran-3-like [Salvia hispanica]	5	5	24	60.26	0.92	-0.12	0.523645	0.870936	17.59	4.91	5.2	3	3	4	4	4	5	5	5
XP_047945478.1	glutamate decarboxylase-like [Salvia hispanica]	7	7	25	59.74	0.636	-0.65	0.0412278	0.226808	49.15	14.18	8.48	3	3	5	4	5	5	6	6
XP_047956066.1	26S proteasome non-ATPase regulatory subunit 11 homolog [Salvia hispanica]	10	10	29	59.25	0.504	-0.99	0.00343509	0.0255392	40.28	26.69	8.58	3	3	3	3	3	8	8	8
XP_047956879.1	probable fructokinase-6, chloroplastic [Salvia hispanica]	6	5	26	59.23	1.464	0.55	0.259864	0.694836	27.21	8.68	3.37	3	3	5	5	5	5	5	5
XP_047966349.1	methionine gamma-lyase-like [Salvia hispanica]	6	3	24	59.19	1.346	0.43	0.418695	0.82757	38.64	18.52	8.49	3	3	3	3	3	3	3	3
XP_047982524.1	uricase [Salvia hispanica]	8	8	25	59.04	1.26	0.33	0.577678	0.903522	23.75	4.03	5.56	3	3	7	8	8	8	8	8
XP_047972798.1	alpha-galactosidase 1-like [Salvia hispanica]	5	3	24	59.03	1.172	0.23	0.708808	0.947274	18.33	35.53	4.54	3	3	1	2	2	2	2	2
XP_047938916.1	CBS domain-containing protein CBSX3, mitochondrial-like [Salvia hispanica]	7	3	32	58.96	1.363	0.45	0.392095	0.820164	13	1.99	8.54	3	3	2	2	2	2	2	2
XP_047963442.1	T-complex protein 1 subunit epsilon-like [Salvia hispanica]	9	2	24	58.94	0.932	-0.1	0.646401	0.923115	37.21	14.41	28.84	3	3	2	2	2	2	2	2
XP_047966805.1	delta-1-pyrroline-5-carboxylate dehydrogenase 12A1, mitochondrial-like [Salvia hispanica]	7	7	26	58.76	0.896	-0.16	0.46163	0.850864	34.67	1.95	7.64	3	3	6	6	6	7	7	7
XP_047952203.1	proteasome subunit beta type-5-B-like [Salvia hispanica]	7	3	23	58.76	1.037	0.05	0.85631	0.977373	30.4	4.8	7.7	3	3	3	3	3	3	3	3
XP_047950348.1	aspartate aminotransferase, mitochondrial [Salvia hispanica]	6	6	24	58.59	0.821	-0.29	0.284331	0.728509	36.62	8.43	4.81	3	3	6	6	6	6	6	5
XP_047939302.1	ketol-acid reductoisomerase, chloroplastic-like [Salvia hispanica]	5	5	21	58.35	0.858	-0.22	0.36619	0.806678	19.09	5.65	5.27	3	3	5	5	5	5	5	5
XP_047983161.1	pyruvate kinase 1, cytosolic-like [Salvia hispanica]	9	2	28	58.24	1.6	0.68	0.167982	0.565057	11.23	10.83	0.88	3	3	1	1	1	2	2	2
XP_047979898.1	LOW QUALITY PROTEIN: T-complex protein 1 subunit alpha-like [Salvia hispanica]	7	1	30	57.97	0.995	-0.01	0.889566	0.986026	20.03	9.24	31.64	3	3	1	1	1	1	1	1
XP_047957547.1	uncharacterized protein At5g48480-like [Salvia hispanica]	5	5	22	57.75	0.888	-0.17	0.440942	0.843736	22.03	8.6	1.54	3	3	4	4	4	5	5	5
XP_047938483.1	lactoylglutathione lyase isoform X1 [Salvia hispanica]	7	7	26	57.64	1.066	0.09	0.938009	0.993186	34.89	14.95	6.55	3	3	7	6	6	7	7	7
XP_047950849.1	dihydroxy-acid dehydratase, chloroplastic [Salvia hispanica]	5	5	23	57.6	1.013	0.02	0.785401	0.963932	18.98	10.46	3.06	3	3	4	4	4	5	5	5
XP_047965118.1	ATP synthase subunit gamma, mitochondrial [Salvia hispanica]	6	3	31	57.47	1.043	0.06	0.872834	0.982341	21.44	4.4	16.03	3	3	2	2	2	3	3	3
XP_047945950.1	translationally-controlled tumor protein homolog [Salvia hispanica]	5	5	24	57.09	0.752	-0.41	0.161461	0.55497	26.8	18.96	4	3	3	5	5	4	5	5	5
XP_047982962.1	beta-xylosidase/alpha-L-arabinofuranosidase 1-like [Salvia hispanica]	4	4	21	56.89	1.169	0.22	0.785961	0.963932	24.52	15.26	6.82	3	3	4	4	4	4	4	4
XP_047980363.1	ADP,ATP carrier protein, mitochondrial [Salvia hispanica]	9	3	26	56.47	0.816	-0.29	0.289321	0.733853	36.26	12.63	16.89	3	3	3	3	3	3	3	3
XP_047956495.1	glutathione S-transferase 2-like [Salvia hispanica]	7	7	31	55.77	0.637	-0.65	0.0419	0.229277	25.75	8.81	8.38	3	3	6	6	6	7	7	7
XP_047947563.1	protein usf-like [Salvia hispanica]	6	6	23	55.75	0.759	-0.4	0.170963	0.565833	39.28	17.92	1.85	3	3	5	5	5	6	6	6
XP_047953146.1	peptidyl-prolyl cis-trans isomerase A1-like [Salvia hispanica]	5	5	24	55.57	1.18	0.24	0.757983	0.963932	70.59	37.53	3.05	3	3	4	5	5	5	5	5
XP_047949727.1	T-complex protein 1 subunit delta-like [Salvia hispanica]	8	1	26	55.51	1.12	0.16	0.827681	0.972359	20.63	19.92	10	3	3	1	1	1	1	1	1
XP_047944613.1	elongation factor 1-delta-like [Salvia hispanica]	9	6	36	55.24	0.795	-0.33	0.232944	0.662946	40.35	5.32	3.74	3	3	4	4	4	5	5	5
XP_047955775.1	protein ASPARTIC PROTEASE IN GUARD CELL 1-like [Salvia hispanica]	3	3	19	54.92	1.46	0.55	0.264164	0.702155	9.04	16.21	7.84	3	3	2	3	3	2	2	2
XP_047964635.1	cyanate hydratase [Salvia hispanica]	6	6	31	54.53	1.375	0.46	0.373258	0.807068	19.38	1.8	6.1	3	3	6	6	6	5	5	5
XP_047970988.1	eukaryotic translation initiation factor 5A-4 [Salvia hispanica]	6	4	31	54.51	0.572	-0.81	0.0146188	0.0967668	31.67	22.38	10.89	3	3	3	4	3	4	4	4
XP_047956129.1	pyruvate dehydrogenase E1 component subunit beta-1, mitochondrial [Salvia hispanica]	8	8	23	54.28	1.196	0.26	0.718569	0.949455	31.42	14.62	2.54	3	3	6	7	7	7	7	7
XP_047972553.1	thioredoxin reductase NTRB isoform X1 [Salvia hispanica]	6	6	24	54.26	1.216	0.28	0.672951	0.931706	29.07	8.12	4.88	3	3	5	5	5	5	5	5
XP_047960245.1	GDSL esterase/lipase APG-like [Salvia hispanica]	5	5	24	54.25	1.134	0.18	0.876042	0.982341	30.35	0.84	3.61	3	3	5	5	5	5	5	5
XP_047979926.1	dipeptidyl-peptidase 5 isoform X1 [Salvia hispanica]	8	8	24	54.22	0.904	-0.15	0.482673	0.86341	52.5	6.71	5.65	3	3	6	6	7	7	7	7
XP_047981765.1	eukaryotic translation initiation factor 3 subunit H [Salvia hispanica]	7	7	26	53.95	0.985	-0.02	0.704965	0.947155	31.73	12.42	9.15	3	3	4	5	5	7	6	7
XP_047970804.1	succinate dehydrogenase [ubiquinone] flavoprotein subunit 1, mitochondrial [Salvia hispanica]	5	5	25	53.95	1.377	0.46	0.371138	0.807068	33.28	5.72	7.06	3	3	4	4	4	5	5	5
XP_047940381.1	ATP-dependent 6-phosphofructokinase 2, partial [Salvia hispanica]	6	6	23	53.87	1.191	0.25	0.730869	0.954035	22.78	30.88	4.29	3	3	5	2	5	5	5	5
XP_047974387.1	enolase 1, chloroplastic [Salvia hispanica]	7	7	25	53.81	1.196	0.26	0.719174	0.949644	32.91	16.22	17.97	3	3	5	4	5	5	5	4
XP_047979722.1	ADP-ribosylation factor 2 isoform X1 [Salvia hispanica]	4	4	19	53.39	1.106	0.15	0.948774	0.993706	35.9	3.16	6.69	3	3	4	3	4	4	4	4
XP_047939385.1	protein LE25-like [Salvia hispanica]	3	3	18	53.39	0.333	-1.59	6.85554e-06	5.93568e-05	44.95	34.06	13.96	3	3	3	3	3	3	3	3
XP_047952446.1	GTP-binding protein SAR1A [Salvia hispanica]	6	2	21	53.18	1.589	0.67	0.168472	0.565057	29.76	17.95	10.04	3	3	2	2	2	2	2	2
XP_047949969.1	selenium-binding protein 1-like [Salvia hispanica]	5	5	22	53.15	0.748	-0.42	0.154217	0.539632	33.09	23.85	3.2	3	3	4	4	3	5	5	5
XP_047972829.1	aspartyl protease family protein At5g10770-like [Salvia hispanica]	4	4	26	52.75	1.168	0.22	0.788445	0.964095	14.56	1.9	10.51	3	3	4	4	4	4	4	4
XP_047954879.1	isopentenyl-diphosphate Delta-isomerase I-like [Salvia hispanica]	7	7	27	52.74	0.982	-0.03	0.697697	0.944058	24.7	5.01	7.6	3	3	6	6	6	6	6	6
XP_047946428.1	lactoylglutathione lyase [Salvia hispanica]	4	4	29	52.69	0.956	-0.07	0.622321	0.918347	30.25	4.96	7.07	3	3	4	4	4	4	4	4
XP_047982698.1	glucose-6-phosphate isomerase, cytosolic [Salvia hispanica]	7	2	24	52.56	1.159	0.21	0.760169	0.963932	27.3	13.61	19.44	3	3	1	1	1	2	2	2
XP_047940242.1	60S ribosomal protein L10-like [Salvia hispanica]	5	5	23	52.51	1.685	0.75	0.0964623	0.408968	24.65	18.31	24.21	3	3	5	5	5	5	5	5
XP_047981115.1	14-3-3 protein 7 [Salvia hispanica]	5	4	25	52.33	0.843	-0.25	0.333236	0.780711	41.21	1.88	7.92	3	3	2	2	2	3	3	3
XP_047969446.1	2-oxoglutarate dehydrogenase, mitochondrial-like [Salvia hispanica]	7	7	23	52.03	1.13	0.18	0.885067	0.985436	20.79	18.38	10.64	3	3	5	6	6	7	7	7
XP_047961172.1	spermidine synthase 1 [Salvia hispanica]	5	5	19	51.93	0.958	-0.06	0.628227	0.918347	19.98	9.17	1.3	3	3	3	3	3	5	5	5
XP_047979033.1	eukaryotic translation initiation factor 3 subunit G-like [Salvia hispanica]	7	7	23	51.81	0.969	-0.05	0.660163	0.92835	20.08	7.3	13	3	3	4	4	4	5	6	6
XP_047974063.1	ran-binding protein 1 homolog c-like [Salvia hispanica]	6	6	22	51.71	0.831	-0.27	0.305655	0.744897	21.83	13.64	7.79	3	3	2	2	1	5	6	6
XP_047950484.1	glutathione reductase, cytosolic-like [Salvia hispanica]	5	2	23	51.65	1.357	0.44	0.382718	0.812137	17.16	7.43	9.55	3	3	2	2	2	2	2	2
XP_047969402.1	subtilisin-like protease SBT1.5 [Salvia hispanica]	4	4	22	51.57	1.172	0.23	0.776803	0.963932	39.77	3.12	5.34	3	3	4	4	4	4	4	4
XP_047971701.1	40S ribosomal protein S10-1-like [Salvia hispanica]	3	2	20	51.55	0.873	-0.2	0.402845	0.820164	10.43	8	6.43	3	3	2	2	2	2	2	2
XP_047960723.1	carbonic anhydrase 2-like [Salvia hispanica]	5	5	25	51.24	0.604	-0.73	0.0252766	0.155443	86.68	17.42	9.35	3	3	3	4	4	4	4	4
XP_047954584.1	eukaryotic translation initiation factor 3 subunit B-like [Salvia hispanica]	7	1	25	51.19	1.29	0.37	0.535713	0.876616	6.93	10.65	7.8	3	3	1	1	1	1	1	1
XP_047945527.1	elongation factor 1-delta-like [Salvia hispanica]	6	3	28	51.11	1.08	0.11	0.978818	0.997919	12.82	10.92	5.64	3	3	3	3	3	3	3	3
XP_047982174.1	LOW QUALITY PROTEIN: UDP-glucosyltransferase 29-like [Salvia hispanica]	4	4	21	50.75	1.162	0.22	0.803306	0.97078	16.63	12.36	9.36	3	3	3	3	3	3	3	3
XP_047940999.1	V-type proton ATPase subunit B 2-like [Salvia hispanica]	6	6	22	50.57	0.983	-0.03	0.698891	0.944058	33.28	7.59	5.44	3	3	6	6	6	6	6	6
XP_047957465.1	60S ribosomal protein L17-2 isoform X1 [Salvia hispanica]	3	3	18	50.56	1.302	0.38	0.495308	0.86341	26.31	12.85	14.14	3	3	2	2	2	3	2	3
XP_047966900.1	40S ribosomal protein S16-like [Salvia hispanica]	5	2	23	50.2	1.387	0.47	0.395407	0.820164	20.74	14.67	4.58	3	3	1	1	1	2	2	2
XP_047950241.1	60S ribosomal protein L8-like [Salvia hispanica]	3	3	17	50.02	1.394	0.48	0.346957	0.7948	36.43	35.49	29.79	3	3	4	4	4	4	3	4
XP_047938824.1	proteasome subunit alpha type-2-A-like [Salvia hispanica]	6	1	18	49.83	100	6.64	1e-17	8.9607e-17		15.82		3		1	1	1
XP_047949897.1	probable alpha-mannosidase At5g13980 isoform X1 [Salvia hispanica]	7	2	24	49.52	1.609	0.69	0.136973	0.50643	42.03	60.6	59.3	3	3	2	2	1	2	1	2
XP_047941156.1	tubulin alpha-3 chain isoform X1 [Salvia hispanica]	7	2	29	49.45	1.071	0.1	0.937042	0.993186	27.67	32.14	30.64	3	3	1	1	1	1	1	1
XP_047950605.1	pathogenesis-related protein STH-21-like [Salvia hispanica]	3	3	22	49.32	0.335	-1.58	7.8834e-06	6.79695e-05	22.22	18.18	7.84	3	3	3	3	3	3	3	3
XP_047957783.1	low-specificity L-threonine aldolase 1-like isoform X2 [Salvia hispanica]	4	4	24	49.19	0.69	-0.53	0.0839688	0.371345	49.16	11.24	11.5	3	3	4	4	4	4	4	4
XP_047969962.1	dynamin-related protein 3A-like [Salvia hispanica]	7	7	22	49.18	0.857	-0.22	0.424101	0.833453	25.84	16.34	2.49	3	3	3	4	4	5	4	5
XP_047944193.1	dirigent protein 1-like [Salvia hispanica]	5	5	19	49.09	1.265	0.34	0.567813	0.900448	24.43	19.51	10.77	3	3	4	4	4	4	4	4
XP_047980315.1	60S ribosomal protein L14-2 [Salvia hispanica]	5	1	24	49.07	1.332	0.41	0.41062	0.823737	16.82	13.32	6.55	3	3	1	1	1	1	1	1
XP_047962285.1	ubiquitin receptor RAD23d-like [Salvia hispanica]	6	6	23	48.61	0.867	-0.21	0.389709	0.820164	29.93	15.31	9.65	3	3	6	6	5	6	6	6
XP_047943548.1	ATP synthase subunit gamma, mitochondrial-like [Salvia hispanica]	5	2	30	48.57	1.064	0.09	0.994361	0.999054	23.63	10.91	17.67	3	3	2	2	2	2	2	2
XP_047949786.1	asparagine--tRNA ligase, cytoplasmic 1 [Salvia hispanica]	6	6	20	48.44	0.911	-0.13	0.500205	0.86341	19.4	16.37	7.58	3	3	5	5	5	5	5	5
XP_047954695.1	dehydrin DHN1 [Salvia hispanica]	3	3	18	48.14	0.462	-1.12	0.00112793	0.00883402	37.78	31.4	11.48	3	3	3	3	3	3	3	3
XP_047957630.1	polyvinylalcohol dehydrogenase-like [Salvia hispanica]	5	5	19	47.91	1.701	0.77	0.0731342	0.334499	17.59	11.2	17.57	3	3	5	5	5	3	4	4
XP_047955645.1	pyrophosphate--fructose 6-phosphate 1-phosphotransferase subunit beta [Salvia hispanica]	7	7	20	47.89	1.261	0.33	0.57502	0.902786	21.54	20.45	9.31	3	3	3	3	2	6	6	6
XP_047968927.1	probable sarcosine oxidase [Salvia hispanica]	5	5	24	47.83	1.731	0.79	0.0775745	0.348688	17.93	5.86	1.74	3	3	4	4	4	5	5	5
XP_047945131.1	hexokinase-2 [Salvia hispanica]	6	6	23	47.73	1.342	0.42	0.425606	0.833453	26.97	6.69	9.66	3	3	5	5	5	5	5	5
XP_047958265.1	argininosuccinate synthase, chloroplastic [Salvia hispanica]	5	3	30	47.68	1.158	0.21	0.8115	0.972354	33.58	11.95	12.73	3	3	2	3	3	3	3	3
XP_047983599.1	alpha-xylosidase 1-like [Salvia hispanica]	8	4	25	47.6	0.794	-0.33	0.239123	0.666686	30.65	16.02	15.47	3	3	2	2	1	4	4	3
XP_047967333.1	pyruvate kinase 2, cytosolic-like [Salvia hispanica]	8	5	25	47.49	1.393	0.48	0.357418	0.802127	20.83	15.11	40.41	3	3	4	4	4	5	3	5
XP_047938556.1	40S ribosomal protein S9-2-like [Salvia hispanica]	5	5	20	47.35	2.464	1.3	0.00190317	0.0145179	34.59	5.04	34.25	3	3	5	5	5	5	4	5
XP_047953532.1	isocitrate dehydrogenase [NADP]-like [Salvia hispanica]	7	3	24	47.24	1.137	0.18	0.787116	0.963932	14.04	8.2	14.97	3	3	2	2	2	3	3	3
XP_047951175.1	eukaryotic translation initiation factor 3 subunit B-like [Salvia hispanica]	8	2	23	47.23	1.056	0.08	0.982717	0.997919	23.75	54.47	11.79	3	3	2	1	2	1	1	1
XP_047938356.1	60S ribosomal protein L22-2-like [Salvia hispanica]	3	2	18	46.79	1.364	0.45	0.390284	0.820164	11.72	5.98	9.3	3	3	2	2	2	2	2	2
XP_047956605.1	17.8 kDa class I heat shock protein-like [Salvia hispanica]	5	1	25	46.54	1.352	0.44	0.437565	0.842855	21.08	8.56	18.32	3	3	1	1	1	1	1	1
XP_047962765.1	alanine--tRNA ligase-like [Salvia hispanica]	7	3	23	46.49	0.805	-0.31	0.427364	0.835192	17.15	15.77	12.23	2	3		1	1	2	2	2
XP_047974669.1	40S ribosomal protein S20-2-like [Salvia hispanica]	3	1	15	46.49	0.783	-0.35	0.211764	0.632707	19.22	17.1	10.99	3	3	1	1	1	1	1	1
XP_047982318.1	uridine 5'-monophosphate synthase [Salvia hispanica]	6	6	21	45.9	1.04	0.06	0.864801	0.981083	32.58	7.53	5.61	3	3	4	4	3	5	5	5
XP_047954541.1	NADH dehydrogenase [ubiquinone] iron-sulfur protein 1, mitochondrial [Salvia hispanica]	9	2	19	45.79	1.524	0.61	0.208229	0.629739	29.78	33.53	23.62	3	3	1	2	2	2	2	2
XP_047979788.1	patellin-3-like [Salvia hispanica]	7	4	20	45.71	0.626	-0.68	0.0776562	0.348688	37.91	37.54	25.29	3	3	1	1	1	2	2	2
XP_047962524.1	methionine aminopeptidase 2B-like [Salvia hispanica]	4	4	15	45.69	1.299	0.38	0.500593	0.86341	18.25	13.05	1.58	3	3	4	4	4	4	4	4
XP_047955319.1	glutamine synthetase cytosolic isozyme [Salvia hispanica]	4	2	19	45.62	0.961	-0.06	0.744691	0.960188	22.26	8.24	15.21	3	3	2	2	2	2	2	2
XP_047948708.1	DEAD-box ATP-dependent RNA helicase 15 isoform X1 [Salvia hispanica]	5	5	21	45.56	0.96	-0.06	0.634819	0.918347	37.7	9.55	6.46	3	3	5	4	4	5	5	4
XP_047956615.1	class I heat shock protein-like [Salvia hispanica]	6	6	21	45.48	1.37	0.45	0.380611	0.80934	23.9	13.96	9.77	3	3	5	4	5	5	5	5
XP_047979748.1	elongation factor 1-beta 2-like isoform X1 [Salvia hispanica]	6	2	21	45.4	0.746	-0.42	0.220872	0.644081	22.46	2.63	13.92	2	3	1		1	2	2	2
XP_047969037.1	S-adenosylmethionine synthase 5 [Salvia hispanica]	3	3	13	45.38	1.335	0.42	0.436225	0.842595	29.63	23.62	6.57	3	3	2	2	2	3	3	3
XP_047939162.1	beta-galactosidase 8 [Salvia hispanica]	6	4	23	45.36	1.337	0.42	0.419028	0.82757	32.75	5.1	4.73	3	3	4	4	4	4	4	4
XP_047960377.1	patellin-3-like [Salvia hispanica]	7	4	19	45.35	0.616	-0.7	0.0545019	0.274168	26.97	14.73	20.45	3	3	1	1	1	4	4	4
XP_047946563.1	40S ribosomal protein S21-2 [Salvia hispanica]	3	3	15	45.2	1.086	0.12	0.99514	0.999054	21.73	4.77	4.5	3	3	2	2	2	3	3	3
XP_047952227.1	UDP-glycosyltransferase 75C1-like [Salvia hispanica]	4	4	20	45.09	1.141	0.19	0.857345	0.977373	60.69	7.11	13.27	3	3	4	4	4	4	4	4
XP_047946901.1	2-dehydro-3-deoxyphosphooctonate aldolase 1 [Salvia hispanica]	4	4	16	45.06	1.158	0.21	0.813003	0.972354	15.19	23.98	1.13	3	3	4	4	3	4	4	4
XP_047953245.1	formate dehydrogenase, mitochondrial [Salvia hispanica]	6	6	21	45.03	0.804	-0.31	0.250515	0.682678	42.31	9.77	10.83	3	3	6	6	6	6	6	6
XP_047946190.1	membrane protein PM19L [Salvia hispanica]	2	2	14	44.7	0.548	-0.87	0.00911884	0.0636458	39.94	30.83	16.22	3	3	2	2	2	2	2	2
XP_047981026.1	eukaryotic initiation factor 4A-3-like [Salvia hispanica]	8	6	20	44.51	1.125	0.17	0.897695	0.986118	27.16	6.73	4.48	3	3	5	5	5	6	6	6
XP_047980319.1	vacuolar-sorting receptor 1-like [Salvia hispanica]	4	3	17	44.47	1.219	0.29	0.632013	0.918347	36.12	10.2	7.94	3	3	3	3	3	3	3	3
XP_047957099.1	quinone oxidoreductase PIG3-like [Salvia hispanica]	5	5	21	44.39	1.189	0.25	0.735871	0.957519	13.82	3.48	14.72	3	3	4	4	4	5	3	5
XP_047938366.1	gamma-interferon-responsive lysosomal thiol protein isoform X2 [Salvia hispanica]	5	1	24	44.25	0.644	-0.63	0.135564	0.503033	21.99	19.91	6.55	3	3	1	1	1	1	1	1
XP_047959295.1	SNF1-related protein kinase regulatory subunit gamma-like PV42a [Salvia hispanica]	5	5	15	44.1	1.326	0.41	0.453141	0.844535	31.67	11.52	12.69	3	3	3	3	3	5	4	5
XP_047967068.1	glutathione S-transferase T1-like isoform X2 [Salvia hispanica]	4	4	15	44.08	0.775	-0.37	0.196946	0.61521	15.2	14.82	10.08	3	3	3	4	4	4	4	4
XP_047978641.1	lectin CPL-like [Salvia hispanica]	2	1	15	43.71	1.556	0.64	0.173984	0.573979	19.41	17.65	12.7	3	3	1	1	1	1	1	1
XP_047972622.1	mitochondrial dicarboxylate/tricarboxylate transporter DTC [Salvia hispanica]	5	5	18	43.71	1.534	0.62	0.191804	0.607276	16.26	1.6	2.96	3	3	5	5	5	4	4	4
XP_047959927.1	alcohol dehydrogenase-like [Salvia hispanica]	4	4	15	43.69	1.146	0.2	0.843579	0.97358	23.88	3.14	2.27	3	3	4	4	4	4	4	4
XP_047937599.1	glutathione reductase, cytosolic-like [Salvia hispanica]	5	2	18	43.69	1.226	0.29	0.628115	0.918347	12.33	9.69	6.52	3	3	2	2	2	2	2	2
XP_047955392.1	fructokinase-2-like [Salvia hispanica]	8	7	21	43.47	0.993	-0.01	0.729288	0.95261	24.6	4.4	9.52	3	3	7	7	6	7	7	7
XP_047982063.1	ATP-citrate synthase alpha chain protein 2 [Salvia hispanica]	6	6	21	43.43	0.97	-0.04	0.663014	0.92835	21.47	3.27	2.32	3	3	5	5	5	5	5	5
XP_047970229.1	dnaJ homolog subfamily B member 13-like [Salvia hispanica]	5	5	18	43.42	0.999	0	0.746183	0.960188	34.45	7.95	6.09	3	3	5	5	5	5	5	5
XP_047962576.1	aminoaldehyde dehydrogenase 2, peroxisomal [Salvia hispanica]	6	3	16	43.42	0.934	-0.1	0.563488	0.897035	18.24	13.11	3.16	3	3	1	2	2	3	3	3
XP_047973127.1	26S proteasome non-ATPase regulatory subunit 4 homolog [Salvia hispanica]	5	1	19	43.03	1.042	0.06	0.99911	0.99911	17.33	14.83	13.79	3	3	1	1	1	1	1	1
XP_047941073.1	calnexin homolog [Salvia hispanica]	10	10	26	42.94	1.185	0.24	0.746062	0.960188	32.4	16.09	14.76	3	3	6	6	6	8	9	9
XP_047945825.1	proteasome subunit beta type-4-like [Salvia hispanica]	5	1	20	42.76	0.778	-0.36	0.367169	0.806678	25.4	18.9	16.31	3	3	1	1	1	1	1	1
XP_047982186.1	NADPH-dependent aldo-keto reductase, chloroplastic-like [Salvia hispanica]	7	3	19	42.75	0.846	-0.24	0.500988	0.86341	51.56	24.85	3.51	3	3	2	3	2	3	3	3
XP_047940799.1	3-hydroxyisobutyryl-CoA hydrolase-like protein 3, mitochondrial isoform X3 [Salvia hispanica]	6	6	18	42.73	0.893	-0.16	0.453456	0.844535	29.95	14.54	8.08	3	3	6	5	6	6	6	6
XP_047941384.1	sorbitol dehydrogenase [Salvia hispanica]	6	6	20	42.16	1.09	0.12	0.99484	0.999054	33.66	17.4	7.36	3	3	5	5	5	6	6	6
XP_047937962.1	fasciclin-like arabinogalactan protein 10 [Salvia hispanica]	4	4	19	42.11	1.503	0.59	0.219645	0.644081	28.03	12.91	13.14	3	3	4	3	4	4	4	3
XP_047954436.1	glucose-6-phosphate isomerase, cytosolic-like [Salvia hispanica]	6	1	20	42.1	0.949	-0.08	0.765561	0.963932	25.65	23.41	16.33	2	3		1	1	1	1	1
XP_047951686.1	phenylcoumaran benzylic ether reductase POP1-like [Salvia hispanica]	7	5	21	42.04	1.034	0.05	0.845905	0.974473	17.96	5.09	1.65	3	3	5	5	5	5	5	5
XP_047941791.1	hsp70-Hsp90 organizing protein 3-like [Salvia hispanica]	8	7	25	42	0.986	-0.02	0.709019	0.947274	33.76	20.9	5.75	3	3	6	7	6	7	6	7
XP_047976559.1	coatomer subunit alpha-1-like [Salvia hispanica]	4	4	20	41.8	1.329	0.41	0.447429	0.844535	19.15	8.03	6.39	3	3	3	4	4	4	3	4
XP_047941604.1	DEAD-box ATP-dependent RNA helicase 37-like [Salvia hispanica]	5	4	17	41.55	0.915	-0.13	0.51501	0.865523	32.59	36.97	3.55	3	3	3	4	4	4	4	4
XP_047964942.1	universal stress protein PHOS34-like isoform X1 [Salvia hispanica]	4	4	15	41.41	0.714	-0.49	0.109981	0.436522	62.91	8.89	14.23	3	3	3	3	3	3	3	3
XP_047954849.1	probable cytosolic oligopeptidase A [Salvia hispanica]	8	8	23	41.4	0.863	-0.21	0.37897	0.80934	30.36	41.39	3.31	3	3	4	5	6	6	6	6
XP_047953848.1	GDP-mannose 3,5-epimerase 2-like [Salvia hispanica]	5	5	16	41.32	1.077	0.11	0.969527	0.997919	32.17	6.66	19.23	3	3	3	3	3	3	3	3
XP_047959070.1	40S ribosomal protein S20-2 [Salvia hispanica]	3	1	14	41.25	0.737	-0.44	0.139178	0.512733	21.57	15.55	18.94	3	3	1	1	1	1	1	1
XP_047974255.1	nucleoside diphosphate kinase 3-like [Salvia hispanica]	5	5	19	41.18	1.001	0	0.752125	0.961972	29.09	11.8	3.63	3	3	4	4	4	5	5	5
XP_047975488.1	60S acidic ribosomal protein P2A-like [Salvia hispanica]	4	3	20	41.15	0.891	-0.17	0.452667	0.844535	27.94	6.97	25.91	3	3	3	2	3	3	2	3
XP_047962534.1	heat shock 22 kDa protein, mitochondrial-like [Salvia hispanica]	4	4	20	41.08	1.498	0.58	0.224502	0.648843	12.67	10.32	4.01	3	3	4	4	4	4	4	4
XP_047940633.1	glycine--tRNA ligase, mitochondrial 1-like [Salvia hispanica]	6	6	21	40.91	1.047	0.07	0.885552	0.985441	36.89	16.34	15.15	3	3	6	5	6	6	6	5
XP_047939691.1	osmotin-like protein [Salvia hispanica]	2	2	15	40.91	1.382	0.47	0.364218	0.804613	12.3	9.15	7.94	3	3	2	2	2	2	2	2
XP_047946539.1	UBP1-associated protein 2C-like [Salvia hispanica]	5	5	18	40.9	0.957	-0.06	0.625558	0.918347	29.59	13.97	7.74	3	3	4	4	5	5	5	5
XP_047974913.1	60S ribosomal protein L22-2 [Salvia hispanica]	3	2	15	40.87	1.363	0.45	0.392567	0.820164	12.69	2.14	9.33	3	3	2	2	2	2	2	2
XP_047975155.1	probable proteasome inhibitor [Salvia hispanica]	3	3	15	40.78	0.778	-0.36	0.203562	0.62438	42.73	6.86	6.91	3	3	2	2	2	3	3	3
XP_047943803.1	probable aspartyl aminopeptidase [Salvia hispanica]	5	5	15	40.37	0.832	-0.27	0.308687	0.746085	23.14	6.76	3.24	3	3	4	3	4	5	5	5
XP_047963251.1	3-ketoacyl CoA thiolase 1, peroxisomal-like [Salvia hispanica]	5	4	22	40.11	1.044	0.06	0.983084	0.997919	20.6	11.34	29.71	3	3	2	2	2	4	4	2
XP_047954590.1	RGG repeats nuclear RNA binding protein A-like [Salvia hispanica]	7	6	26	39.72	0.618	-0.69	0.0533447	0.271621	40.18	38.18	26.44	3	3	2	2	2	4	5	5
XP_047947911.1	uncharacterized protein LOC125193979 isoform X1 [Salvia hispanica]	4	4	15	39.69	0.627	-0.67	0.0391722	0.219023	11.74	1.5	8.49	3	3	2	2	2	3	3	3
XP_047963714.1	eukaryotic translation initiation factor 3 subunit I-like [Salvia hispanica]	5	2	19	39.6	1.34	0.42	0.412311	0.824622	24.92	18.59	37.95	3	3	2	2	1	2	1	2
XP_047969896.1	serine/threonine-protein kinase SRK2A [Salvia hispanica]	4	4	14	39.56	0.857	-0.22	0.364118	0.804613	33.2	5.98	1.01	3	3	3	3	3	4	4	4
XP_047945466.1	basic transcription factor 3-like [Salvia hispanica]	4	1	18	39.52	0.835	-0.26	0.497797	0.86341	19.5	16.18	14.54	3	3	1	1	1	1	1	1
XP_047960816.1	40S ribosomal protein S7-like [Salvia hispanica]	4	3	13	39.5	1.432	0.52	0.296585	0.74375	6.96	7.06	5.91	3	3	2	2	2	2	2	2
XP_047970551.1	zingipain-2-like [Salvia hispanica]	3	3	14	39.42	1.315	0.4	0.425611	0.833453	36.17	3.36	18.49	3	3	2	3	3	3	3	3
XP_047938357.1	3-oxoacyl-[acyl-carrier-protein] synthase 3 A, chloroplastic-like [Salvia hispanica]	4	4	14	39.12	1.515	0.6	0.208549	0.629739	11.75	3.68	3.84	3	3	3	3	3	4	4	4
XP_047980834.1	low-temperature-induced cysteine proteinase-like [Salvia hispanica]	2	2	13	38.97	1.156	0.21	0.780576	0.963932	28.98	27.93	10.28	3	3	1	1	1	2	2	2
XP_047977108.1	6,7-dimethyl-8-ribityllumazine synthase, chloroplastic-like [Salvia hispanica]	3	3	14	38.89	1.28	0.36	0.536437	0.876616	39.43	4.79	1.17	3	3	3	3	3	3	3	3
XP_047981090.1	acyl-coenzyme A oxidase 4, peroxisomal [Salvia hispanica]	6	6	22	38.88	1.006	0.01	0.764854	0.963932	27.28	4.52	6.24	3	3	6	6	6	6	6	6
XP_047969547.1	probable histone H2B.1 [Salvia hispanica]	3	3	20	38.81	1.664	0.73	0.106733	0.430289	21.22	8.36	17.9	3	3	3	4	4	4	4	3
XP_047978178.1	protein DNA-DAMAGE INDUCIBLE 1 [Salvia hispanica]	7	7	15	38.79	0.933	-0.1	0.558888	0.891787	79.11	4.35	7.34	3	3	3	4	4	5	5	5
XP_047977506.1	protein argonaute 1 [Salvia hispanica]	8	8	21	37.87	1.863	0.9	0.0411272	0.226808	22.91	7.35	12.03	3	3	8	8	8	7	7	6
XP_047961248.1	activator of 90 kDa heat shock protein ATPase homolog [Salvia hispanica]	4	4	16	37.86	1.141	0.19	0.85549	0.977373	16.87	3.97	6.99	3	3	4	4	4	4	4	4
XP_047968618.1	ubiquitin C-terminal hydrolase 12-like isoform X1 [Salvia hispanica]	9	9	26	37.83	0.821	-0.28	0.285439	0.728509	35.3	22.74	4.66	3	3	6	8	6	9	9	9
XP_047939376.1	proteasome subunit beta type-4-like [Salvia hispanica]	5	1	17	37.8	0.753	-0.41	0.237861	0.665881	4.6	10.83	2.01	3	3	1	1	1	1	1	1
XP_047983608.1	adenine phosphoribosyltransferase 1, chloroplastic-like [Salvia hispanica]	3	3	15	37.63	1.101	0.14	0.920211	0.990871	18.41	5.91	14.13	3	3	3	3	3	3	3	3
XP_047951266.1	uncharacterized protein LOC125196699 [Salvia hispanica]	3	3	13	37.5	1.604	0.68	0.140285	0.514964	14.47	8.88	2.11	3	3	3	3	3	3	3	3
XP_047938080.1	probable ATP synthase 24 kDa subunit, mitochondrial [Salvia hispanica]	8	8	25	37.47	0.891	-0.17	0.448714	0.844535	40.7	1.46	3.85	3	3	6	6	6	8	7	8
XP_047959052.1	chaperonin CPN60-like 2, mitochondrial [Salvia hispanica]	5	5	17	37.42	1.303	0.38	0.492552	0.86341	19.14	7.46	21.55	3	3	4	4	4	5	3	4
XP_047981628.1	coatomer subunit delta-like [Salvia hispanica]	5	5	22	37.4	0.873	-0.2	0.403474	0.820164	31.17	14.6	4.1	3	3	4	5	5	5	5	5
XP_047946495.1	reactive Intermediate Deaminase A, chloroplastic-like [Salvia hispanica]	6	2	19	37.29	1.479	0.56	0.253177	0.687194	28.41	6.23	21.46	3	3	1	1	1	1	1	1
XP_047955937.1	26S proteasome non-ATPase regulatory subunit 4 homolog [Salvia hispanica]	5	1	17	37.19	1.342	0.42	0.455169	0.844535	34.23	20.27	24.64	3	3	1	1	1	1	1	1
XP_047962760.1	probable CoA ligase CCL8 [Salvia hispanica]	5	5	19	36.99	1.051	0.07	0.894423	0.986026	38.2	7.01	5.75	3	3	5	5	5	5	5	5
XP_047965107.1	GTP-binding protein SAR1A-like [Salvia hispanica]	6	2	14	36.88	1.015	0.02	0.951257	0.993706	23.67	19.59	16.08	3	3	2	2	2	2	2	2
XP_047946733.1	uncharacterized protein LOC125193063 [Salvia hispanica]	5	5	20	36.76	0.636	-0.65	0.0414325	0.227325	24.24	13.06	6.71	3	3	4	4	4	5	5	5
XP_047948073.1	phosphoglycerate kinase, chloroplastic [Salvia hispanica]	4	3	14	36.66	0.871	-0.2	0.596226	0.909216	13.14	2.73	10.79	2	3		1	1	1	1	1
XP_047972986.1	universal stress protein A-like protein [Salvia hispanica]	4	4	14	36.51	0.739	-0.44	0.142454	0.517951	37.36	14.38	1.82	3	3	4	4	3	4	4	4
XP_047941268.1	kunitz trypsin inhibitor 5-like [Salvia hispanica]	3	3	15	36.27	1.352	0.43	0.409873	0.823737	13.97	8.76	10.92	3	3	3	3	3	3	3	3
XP_047960882.1	NADP-dependent malic enzyme-like [Salvia hispanica]	6	5	17	36.25	1.088	0.12	0.99895	0.99911	8.39	8.52	1.08	3	3	4	4	4	4	4	4
XP_047954447.1	26S proteasome non-ATPase regulatory subunit 7 homolog A [Salvia hispanica]	5	5	15	36.11	0.956	-0.06	0.629151	0.918347	28.45	19.88	5.22	3	3	2	3	3	5	5	5
XP_047940562.1	dnaJ protein homolog [Salvia hispanica]	5	5	20	36.08	0.522	-0.94	0.00532382	0.0384665	62.28	9.79	6.77	3	3	3	3	3	4	4	4
XP_047980798.1	3-isopropylmalate dehydratase large subunit, chloroplastic-like [Salvia hispanica]	4	4	14	36.07	0.829	-0.27	0.304365	0.744055	23.75	9.55	6.19	3	3	3	3	3	4	4	4
XP_047948297.1	40S ribosomal protein S15 [Salvia hispanica]	4	1	24	36.05	0.812	-0.3	0.3452	0.792727	21.22	11.51	20.63	2	3	1	1		1	1	1
XP_047954600.1	galactokinase-like [Salvia hispanica]	5	1	14	35.96	1.564	0.65	0.230257	0.659897	28.53	15.12	29.22	3	2	1	1	1	1	1
XP_047977062.1	eukaryotic peptide chain release factor subunit 1-3-like [Salvia hispanica]	7	3	17	35.92	1.505	0.59	0.243308	0.672233	6.7	8.31	11.15	3	3	1	1	1	2	2	2
XP_047963086.1	uncharacterized protein LOC125207682 isoform X1 [Salvia hispanica]	5	5	14	35.8	1.068	0.1	0.984612	0.997919	19.94	2.73	5.22	3	3	3	3	3	4	4	4
XP_047948545.1	auxin-induced protein PCNT115-like isoform X1 [Salvia hispanica]	5	2	16	35.77	0.8	-0.32	0.355258	0.802127	23.28	3.47	12.96	3	3	2	2	2	2	1	2
XP_047950691.1	probable voltage-gated potassium channel subunit beta [Salvia hispanica]	4	4	16	35.77	0.887	-0.17	0.438268	0.842855	34.67	15.15	10.77	3	3	4	4	4	4	4	4
XP_047968598.1	probable 6-phosphogluconolactonase 4, chloroplastic [Salvia hispanica]	3	3	19	35.67	0.828	-0.27	0.3194	0.764915	35.69	5.59	9.65	3	3	3	3	3	3	3	3
XP_047969422.1	11 kDa late embryogenesis abundant protein-like [Salvia hispanica]	2	2	16	35.59	0.595	-0.75	0.0217677	0.137016	24.22	39.17	8.66	3	3	2	2	2	2	2	2
XP_047961013.1	heat shock protein 90-5, chloroplastic-like [Salvia hispanica]	5	3	18	35.51	1.032	0.05	0.908028	0.990576	19.21	16.56	6.09	3	3	2	2	2	3	3	3
XP_047939140.1	galactose mutarotase-like [Salvia hispanica]	4	4	15	35.39	1.012	0.02	0.783398	0.963932	16.06	4.27	5.84	3	3	4	4	4	4	4	4
XP_047974474.1	3-oxoacyl-[acyl-carrier-protein] synthase I, chloroplastic-like [Salvia hispanica]	7	5	20	35.36	0.818	-0.29	0.278989	0.728509	27.63	6.66	13.54	3	3	4	3	4	5	5	4
XP_047957090.1	alpha-galactosidase 3-like [Salvia hispanica]	5	5	18	35.01	1.711	0.78	0.0853976	0.373058	52.93	7.72	12.97	3	3	5	4	5	5	5	4
XP_047972799.1	glucose-6-phosphate 1-dehydrogenase, cytoplasmic isoform [Salvia hispanica]	7	7	23	34.91	1.098	0.13	0.97225	0.997919	30.85	7.99	16.27	3	3	6	6	6	6	5	6
XP_047967217.1	glutaredoxin [Salvia hispanica]	4	4	13	34.89	0.768	-0.38	0.186077	0.595677	29.95	32.74	12.86	3	3	2	3	2	4	4	4
XP_047971551.1	probable pyridoxal 5'-phosphate synthase subunit PDX1 [Salvia hispanica]	3	3	15	34.84	1.163	0.22	0.799216	0.966976	45.56	1.77	10.27	3	3	3	3	3	3	3	3
XP_047945796.1	nucleosome assembly protein 1;3-like [Salvia hispanica]	7	1	20	34.84	0.978	-0.03	0.728162	0.95261	10.2	4.28	8.11	3	3	1	1	1	1	1	1
XP_047972228.1	argininosuccinate synthase, chloroplastic-like [Salvia hispanica]	3	1	17	34.79	0.864	-0.21	0.588749	0.907726	13.78	9.69	2.85	3	3	1	1	1	1	1	1
XP_047969313.1	probable protein phosphatase 2C 59 isoform X1 [Salvia hispanica]	6	6	17	34.66	1.061	0.09	0.923639	0.990871	29.24	14.52	2.69	3	3	3	4	4	6	6	6
XP_047948143.1	gamma aminobutyrate transaminase 3, chloroplastic-like [Salvia hispanica]	7	4	18	34.43	1.227	0.29	0.64851	0.92342	32.94	12.76	9.5	3	3	4	4	4	4	4	4
XP_047949971.1	tryptophan synthase beta chain 1 [Salvia hispanica]	6	6	15	34.26	1.165	0.22	0.794985	0.964701	36.73	10.26	6.78	3	3	5	5	5	5	5	5
XP_047969411.1	60S ribosomal protein L3-1 [Salvia hispanica]	3	3	16	34.19	3.305	1.72	2.44734e-05	0.000208379	48.55	32.61	33.06	3	3	3	3	3	3	3	3
XP_047944880.1	40S ribosomal protein S15a-like [Salvia hispanica]	4	4	17	34.1	1.233	0.3	0.63534	0.918347	19.5	4.34	6.73	3	3	4	4	4	4	3	4
XP_047945393.1	26S proteasome non-ATPase regulatory subunit 14 homolog [Salvia hispanica]	3	3	18	33.96	1.062	0.09	0.92743	0.991298	28.7	5.87	8.13	3	3	3	3	3	3	3	3
XP_047970032.1	26S proteasome non-ATPase regulatory subunit 13 homolog A [Salvia hispanica]	4	3	15	33.94	0.603	-0.73	0.0844641	0.372732	25.33	13.3	16.57	3	3	2	2	2	2	2	2
XP_047943315.1	glutamate dehydrogenase A-like [Salvia hispanica]	4	4	14	33.93	1.355	0.44	0.404486	0.820164	22.77	18.31	18.46	3	3	4	4	4	4	4	4
XP_047966088.1	60S ribosomal protein L10a [Salvia hispanica]	2	1	12	33.78	1.395	0.48	0.344562	0.792648	2.9	0.88	3.22	3	3	1	1	1	1	1	1
XP_047982494.1	methylmalonate-semialdehyde dehydrogenase [acylating], mitochondrial [Salvia hispanica]	6	6	20	33.67	1.151	0.2	0.830774	0.972359	32.75	0.79	8.85	3	3	5	5	5	6	6	6
XP_047980966.1	RAN GTPase-activating protein 2-like [Salvia hispanica]	7	7	18	33.48	0.951	-0.07	0.725344	0.95045	20.96	13.62	9.83	3	3	2	2	2	4	4	5
XP_047956171.1	40S ribosomal protein S15-4-like [Salvia hispanica]	4	1	23	33.37	0.791	-0.34	0.307117	0.745323	4.71	2.32	17.66	3	3	1	1	1	1	1	1
XP_047944742.1	peptidyl-prolyl cis-trans isomerase Pin1-like [Salvia hispanica]	4	4	11	33.29	0.901	-0.15	0.473315	0.862141	41.92	24.44	11.9	3	3	3	4	4	4	4	4
XP_047958553.1	benzaldehyde dehydrogenase, mitochondrial [Salvia hispanica]	3	1	16	33.25	1.697	0.76	0.165646	0.56304	28.85	34.28	23.17	3	3	1	1	1	1	1	1
XP_047958808.1	low-temperature-induced 65 kDa protein-like isoform X1 [Salvia hispanica]	4	4	11	33.23	0.979	-0.03	0.689511	0.941995	31.59	63.32	10.78	3	3	2	4	4	3	4	4
XP_047970101.1	puromycin-sensitive aminopeptidase isoform X1 [Salvia hispanica]	5	5	15	33.04	0.859	-0.22	0.377177	0.80934	41.32	13.85	3.37	3	3	4	4	5	5	5	5
XP_047958422.1	probable fructokinase-7 [Salvia hispanica]	6	5	16	33.01	1.217	0.28	0.670122	0.931002	23.07	11.97	17.22	3	3	2	2	2	5	4	5
XP_047983458.1	aspartyl protease family protein 2-like [Salvia hispanica]	4	2	12	32.95	1.046	0.06	0.955816	0.993706	11.43	32.81	13.3	3	3	2	2	1	2	2	2
XP_047979869.1	eukaryotic translation initiation factor 5A-2 [Salvia hispanica]	4	2	17	32.92	0.747	-0.42	0.154368	0.539632	15.78	5.3	18.71	3	3	2	2	2	2	2	2
XP_047980805.1	eukaryotic translation initiation factor 3 subunit I-like [Salvia hispanica]	5	2	18	32.89	1.318	0.4	0.496776	0.86341	7.58	12.32	21.57	3	3	1	1	1	2	1	2
XP_047980764.1	proteasome subunit beta type-3-A [Salvia hispanica]	4	4	22	32.79	0.941	-0.09	0.580326	0.903522	14.58	10.46	12.49	3	3	4	4	4	4	4	4
XP_047981379.1	stem-specific protein TSJT1 [Salvia hispanica]	6	6	22	32.71	1.484	0.57	0.238699	0.66641	30.5	7.31	1.73	3	3	4	4	3	6	5	6
XP_047939118.1	40S ribosomal protein S20-2-like [Salvia hispanica]	3	1	12	32.67	0.01	-6.64	1e-17	8.9607e-17			19.98		3				1	1	1
XP_047959689.1	eukaryotic peptide chain release factor subunit 1-3-like [Salvia hispanica]	5	1	15	32.61	1.283	0.36	0.526678	0.871567	26.07	23.84	5.81	3	3	1	1	1	1	1	1
XP_047953042.1	probable dehydrin LEA [Salvia hispanica]	1	1	15	32.61	0.407	-1.3	0.000191433	0.00157128	41.33	33.03	38.34	3	3	1	1	1	1	1	1
XP_047967853.1	chloroplast envelope quinone oxidoreductase homolog [Salvia hispanica]	4	2	14	32.58	0.716	-0.48	0.204707	0.626952	19.48	16.01	6.05	3	3	1	1	1	2	2	2
XP_047981755.1	probable methionine--tRNA ligase [Salvia hispanica]	7	7	21	32.52	1.188	0.25	0.738366	0.958804	27.94	7.96	10.57	3	3	7	7	6	7	7	7
XP_047940671.1	uncharacterized protein LOC125188001 [Salvia hispanica]	2	2	13	32.4	1.234	0.3	0.631288	0.918347	9.86	5.38	4.53	3	3	2	2	2	2	2	2
XP_047973249.1	superoxide dismutase [Cu-Zn], chloroplastic [Salvia hispanica]	2	2	11	32.26	1.384	0.47	0.361281	0.802326	15.89	2.45	7.57	3	3	2	2	2	2	2	2
XP_047955915.1	glycine-rich protein 2-like [Salvia hispanica]	2	2	12	32.18	1.011	0.02	0.781347	0.963932	99.17	10.68	7.65	3	3	2	2	2	2	2	2
XP_047959000.1	gamma carbonic anhydrase 1, mitochondrial-like [Salvia hispanica]	3	3	15	32.14	1.385	0.47	0.359657	0.802326	23.86	19.71	10.23	3	3	3	3	3	3	3	3
XP_047951436.1	eukaryotic translation initiation factor 3 subunit M-like isoform X1 [Salvia hispanica]	6	2	15	32.05	0.813	-0.3	0.452967	0.844535	28.78	16.7	46.46	3	3	1	1	1	2	2	1
XP_047962481.1	ultraviolet-B receptor UVR8 [Salvia hispanica]	5	5	18	31.87	1.447	0.53	0.279272	0.728509	20.93	12.36	4.62	3	3	4	4	4	4	4	4
XP_047943811.1	aminoacylase-1 isoform X1 [Salvia hispanica]	3	3	14	31.85	1.501	0.59	0.221272	0.644081	18.96	8.56	20.15	3	3	3	3	3	3	3	2
XP_047966092.1	probable 6-phosphogluconolactonase 4, chloroplastic [Salvia hispanica]	5	5	15	31.69	1.152	0.2	0.827688	0.972359	31.31	16.47	6.44	3	3	5	5	4	5	5	5
XP_047939440.1	eukaryotic translation initiation factor 3 subunit C-like [Salvia hispanica]	6	6	19	31.53	1.172	0.23	0.776982	0.963932	36.16	19.85	9.23	3	3	3	4	4	4	3	4
AVW82639.1	eukaryotic translation initiation factor 3 subunit E [Salvia hispanica]	6	2	17	31.52	1.217	0.28	0.665167	0.929152	33.76	14.88	8.42	3	3	2	2	2	2	2	2
XP_047956122.1	phosphoribosylformylglycinamidine cyclo-ligase, chloroplastic [Salvia hispanica]	4	4	12	31.42	1.333	0.41	0.44015	0.843736	22.13	12.05	7.65	3	3	4	3	4	4	4	4
XP_047954565.1	annexin Gh1-like [Salvia hispanica]	6	5	20	31.2	1.061	0.09	0.923341	0.990871	23.91	13.27	10.36	3	3	3	3	3	4	3	4
XP_047939360.1	ATP-dependent 6-phosphofructokinase 6-like [Salvia hispanica]	5	5	18	31.18	1.097	0.13	0.974086	0.997919	33.71	10.32	7.44	3	3	5	5	4	5	5	5
XP_047968436.1	uncharacterized protein LOC125212345 [Salvia hispanica]	3	3	11	31.18	0.369	-1.44	4.05321e-05	0.000342271	6.22	2.67	5.44	2	3		1	1	3	3	3
XP_047950565.1	20 kDa chaperonin, chloroplastic [Salvia hispanica]	4	4	11	31.12	0.812	-0.3	0.267021	0.708681	15.99	17.98	8.72	3	3	3	2	2	4	4	4
XP_047965793.1	biotin carboxyl carrier protein of acetyl-CoA carboxylase, chloroplastic-like [Salvia hispanica]	4	4	18	31.09	1.052	0.07	0.898814	0.986497	14.27	8.69	7.95	3	3	4	4	4	4	4	4
XP_047976036.1	probable protein disulfide-isomerase A6 [Salvia hispanica]	4	1	13	30.86	0.704	-0.51	0.234889	0.664072	31.44	28.29	14.29	2	3	1	1		1	1	1
XP_047961016.1	alpha-xylosidase 1-like [Salvia hispanica]	6	2	18	30.79	0.884	-0.18	0.621231	0.918347	33.44	65.18	30.99	3	3	1	2	1	2	1	2
XP_047965944.1	protein disulfide isomerase-like 2-3 [Salvia hispanica]	6	1	18	30.76	0.7	-0.51	0.233582	0.662946	19.81	17.72	11.6	2	3		1	1	1	1	1
XP_047939629.1	quinone oxidoreductase 1-like [Salvia hispanica]	4	4	13	30.67	1.493	0.58	0.229217	0.657837	28.06	3.91	16.13	3	3	4	4	4	3	3	3
XP_047966085.1	uncharacterized protein At1g32220, chloroplastic-like [Salvia hispanica]	4	4	22	30.66	1.163	0.22	0.776821	0.963932	34.48	15.8	5.47	3	3	3	3	3	3	3	3
XP_047975163.1	putative phosphatidylglycerol/phosphatidylinositol transfer protein DDB_G0282179 [Salvia hispanica]	2	2	15	30.66	1.435	0.52	0.293125	0.739844	29.6	17.02	14.51	3	3	1	1	1	1	1	1
XP_047948559.1	60S ribosomal protein L18a [Salvia hispanica]	3	3	15	30.49	1.548	0.63	0.18057	0.585356	18.29	8.86	14.86	3	3	2	2	2	2	2	2
XP_047963611.1	nuclear transport factor 2B [Salvia hispanica]	3	3	12	30.45	0.785	-0.35	0.272954	0.720852	11.74	23.56	3.3	3	3	3	2	3	3	3	3
XP_047954793.1	dihydropyrimidine dehydrogenase (NADP(+)), chloroplastic-like [Salvia hispanica]	5	5	15	30.39	0.87	-0.2	0.395803	0.820164	26.82	6.68	10.45	3	3	4	4	4	3	3	3
XP_047962401.1	hydroxyphenylpyruvate reductase [Salvia hispanica]	4	4	12	30.37	1.251	0.32	0.596829	0.909216	24.78	28.21	6.92	3	3	3	4	4	4	4	4
XP_047957617.1	14-3-3-like protein GF14 iota [Salvia hispanica]	3	1	18	30.21	0.01	-6.64	1e-17	8.9607e-17			15.71		3				1	1	1
XP_047969767.1	40S ribosomal protein S10-1-like isoform X2 [Salvia hispanica]	3	2	11	30.19	0.931	-0.1	0.552906	0.887764	16.09	13.15	5.31	3	3	2	2	2	2	2	2
XP_047948221.1	eukaryotic translation initiation factor 3 subunit D-like [Salvia hispanica]	4	4	15	30.15	1.324	0.4	0.456616	0.844535	20.81	12.5	16.18	3	3	4	4	3	4	3	4
XP_047950000.1	profilin [Salvia hispanica]	3	3	12	30.08	0.803	-0.32	0.248568	0.681215	12.82	7.82	1.78	3	3	3	3	3	3	3	3
XP_047961225.1	ubiquitin carboxyl-terminal hydrolase 6 [Salvia hispanica]	2	2	9	29.93	0.599	-0.74	0.0532714	0.271621	42.69	34.3	4.18	3	3	1	1	1	2	2	2
XP_047969184.1	reactive Intermediate Deaminase A, chloroplastic-like isoform X1 [Salvia hispanica]	5	1	15	29.76	1.354	0.44	0.397516	0.820164	6.93	7.13	3.68	3	3	1	1	1	1	1	1
XP_047954589.1	RGG repeats nuclear RNA binding protein A-like [Salvia hispanica]	4	4	16	29.75	1.335	0.42	0.418684	0.82757	25.93	28.84	26.35	3	3	1	1	1	3	3	3
XP_047956741.1	60S ribosomal protein L5-like [Salvia hispanica]	2	1	12	29.7	1.62	0.7	0.13073	0.492217	23.14	18.41	10.83	3	3	1	1	1	1	1	1
XP_047972214.1	protease 2 [Salvia hispanica]	7	7	18	29.67	1.303	0.38	0.450102	0.844535	25.43	26.45	10.27	3	3	5	3	4	4	4	4
XP_047978611.1	eukaryotic translation initiation factor 2 subunit alpha homolog [Salvia hispanica]	5	2	17	29.66	0.849	-0.24	0.464735	0.852221	41.84	31.01	17.86	3	3	1	1	1	2	2	2
XP_047953594.1	alpha-soluble NSF attachment protein-like [Salvia hispanica]	4	4	11	29.46	1.315	0.4	0.425452	0.833453	51.3	7.64	18.12	3	3	3	3	3	4	3	4
XP_047975840.1	eukaryotic translation initiation factor 3 subunit F [Salvia hispanica]	2	2	12	29.42	0.938	-0.09	0.657982	0.92835	15.5	10.81	11.49	3	3	2	2	2	2	2	2
XP_047954852.1	60S ribosomal protein L23A [Salvia hispanica]	3	3	11	29.27	2.343	1.23	0.00357047	0.0262602	30.01	13.27	11.02	3	3	3	3	3	3	3	3
XP_047951990.1	60S ribosomal protein L31 [Salvia hispanica]	4	4	17	29.14	1.354	0.44	0.406158	0.820888	24.54	14.62	4.52	3	3	4	4	4	4	4	4
XP_047963523.1	rRNA 2'-O-methyltransferase fibrillarin 2-like [Salvia hispanica]	4	4	13	28.93	1.573	0.65	0.161062	0.55497	34.39	17.39	18.36	3	3	4	3	4	4	4	4
XP_047948039.1	probable xyloglucan endotransglucosylase/hydrolase protein 25 [Salvia hispanica]	2	2	12	28.67	0.906	-0.14	0.486725	0.86341	45.93	3.98	7.18	3	3	2	2	2	2	2	2
XP_047964236.1	mitochondrial outer membrane protein porin 2-like [Salvia hispanica]	5	2	15	28.67	1.422	0.51	0.280292	0.728509	47.86	18.55	15.07	3	3	2	2	2	2	2	2
XP_047977862.1	universal stress protein in QAH/OAS sulfhydrylase 3'region-like [Salvia hispanica]	2	2	11	28.43	0.711	-0.49	0.106376	0.430289	8.2	13.66	6.07	3	3	1	1	1	2	2	2
XP_047945311.1	3-oxoacyl-[acyl-carrier-protein] synthase I, chloroplastic-like [Salvia hispanica]	4	3	14	28.4	1.471	0.56	0.252116	0.68613	68.63	21.26	17.42	3	3	3	3	2	3	3	3
XP_047946990.1	putative glucose-6-phosphate 1-epimerase [Salvia hispanica]	5	5	13	28.4	1.117	0.16	0.911238	0.990665	21.77	6.67	1.3	3	3	3	3	3	3	3	3
XP_047960989.1	phosphoserine aminotransferase 2, chloroplastic-like [Salvia hispanica]	4	4	15	28.37	1.065	0.09	0.947105	0.993706	17.51	3.97	5.92	3	3	3	3	3	4	4	4
XP_047978651.1	lectin CPL-like [Salvia hispanica]	2	1	10	28.36	1.011	0.02	0.833346	0.972359	41.93	42.87	34.7	3	3	1	1	1	1	1	1
XP_047960925.1	LOW QUALITY PROTEIN: eukaryotic translation initiation factor 5A-2 [Salvia hispanica]	4	2	12	28.34	0.611	-0.71	0.11266	0.44543	44.89	7.95	31.26	3	3	2	2	2	2	2	2
XP_047971340.1	serine carboxypeptidase-like [Salvia hispanica]	3	3	10	28.11	0.668	-0.58	0.0606855	0.294389	25.17	10.19	4.17	3	3	1	2	2	3	3	2
XP_047971416.1	aspartate--tRNA ligase 2, cytoplasmic-like [Salvia hispanica]	4	4	13	28.04	1.392	0.48	0.348792	0.797017	46.67	27.59	1.45	3	3	3	4	4	4	4	4
XP_047950975.1	citrate synthase, mitochondrial [Salvia hispanica]	6	6	23	27.94	0.983	-0.02	0.701321	0.944058	18.64	1.92	5.92	3	3	4	4	4	6	5	6
XP_047973407.1	26S proteasome non-ATPase regulatory subunit 6 homolog [Salvia hispanica]	3	3	12	27.91	0.632	-0.66	0.0389243	0.218829	20.52	9.33	13.67	3	3	3	2	3	3	3	3
XP_047957195.1	mitochondrial outer membrane protein porin 2-like [Salvia hispanica]	4	1	14	27.86	0.948	-0.08	0.764506	0.963932	13.8	22.67	26.97	3	3	1	1	1	1	1	1
XP_047944297.1	protein disulfide isomerase-like 1-4 [Salvia hispanica]	6	6	17	27.62	1.151	0.2	0.83132	0.972359	28.76	14.16	3.55	3	3	5	5	5	4	4	4
XP_047945635.1	glycine-rich RNA-binding protein 4, mitochondrial-like isoform X1 [Salvia hispanica]	2	2	11	27.48	1.136	0.18	0.839617	0.972446	17.99	2.87	11.69	3	3	2	2	2	2	2	2
XP_047967371.1	amidophosphoribosyltransferase, chloroplastic-like [Salvia hispanica]	3	3	12	27.4	0.939	-0.09	0.602074	0.909216	18.85	8.2	4.79	3	3	3	3	3	3	3	3
XP_047963744.1	stem-specific protein TSJT1-like [Salvia hispanica]	5	5	11	27.4	0.773	-0.37	0.193826	0.610016	20.05	9.27	4.3	3	3	4	4	4	4	4	4
XP_047950829.1	peroxiredoxin-2 [Salvia hispanica]	3	3	13	27.38	0.555	-0.85	0.0106337	0.0717774	13.41	15.38	2.19	3	3	2	2	2	3	3	3
XP_047983332.1	proline iminopeptidase [Salvia hispanica]	2	2	9	27.11	0.98	-0.03	0.758821	0.963932	24.92	14.69	11.78	3	3	2	2	2	2	2	2
XP_047960823.1	eukaryotic translation initiation factor 3 subunit A [Salvia hispanica]	6	6	17	27.11	1.159	0.21	0.767608	0.963932	30.16	5.79	8.72	3	3	4	3	4	6	5	6
XP_047983538.1	histone H2A-like [Salvia hispanica]	2	2	11	26.85	1.409	0.49	0.326199	0.771721	37.56	12.15	16.6	3	3	2	2	2	2	2	2
XP_047943351.1	eukaryotic translation initiation factor 5A-2-like [Salvia hispanica]	3	1	11	26.75	0.673	-0.57	0.0684179	0.32302	15.43	16.18	4.3	3	3	1	1	1	1	1	1
XP_047941113.1	formin-like protein 3 [Salvia hispanica]	3	3	11	26.75	0.823	-0.28	0.374036	0.807068	16.38	21.22	12.62	3	3	3	2	3	3	3	3
XP_047945797.1	nucleosome assembly protein 1;2-like [Salvia hispanica]	8	2	20	26.74	0.01	-6.64	1e-17	8.9607e-17			4.04		3				2	2	2
XP_047947113.1	thioredoxin H-type 1-like [Salvia hispanica]	3	1	14	26.68	0.01	-6.64	1e-17	8.9607e-17			25.28		3				1	1	1
XP_047953882.1	pyridoxal kinase-like [Salvia hispanica]	3	1	9	26.58	0.01	-6.64	1e-17	8.9607e-17			17.1		3				1	1	1
XP_047980578.1	uncharacterized protein LOC125222146 [Salvia hispanica]	6	6	15	26.56	0.459	-1.12	0.00328551	0.0246053	54.47	81.87	14.69	3	3	2	2	1	5	4	5
XP_047943809.1	stomatin-like protein 2, mitochondrial [Salvia hispanica]	5	4	11	26.5	1.09	0.12	0.953056	0.993706	14.32	17.82	15.96	3	3	2	2	3	3	4	3
XP_047946865.1	subtilisin-like protease SBT1.8 [Salvia hispanica]	5	5	15	26.49	1.05	0.07	0.931388	0.993186	18.93	8.63	5.77	3	3	4	4	4	4	4	4
XP_047958967.1	aminomethyltransferase, mitochondrial [Salvia hispanica]	5	5	13	26.44	0.912	-0.13	0.520971	0.870936	19.98	7.82	4.61	3	3	4	4	4	4	4	4
XP_047959131.1	probable aquaporin TIP3-2 [Salvia hispanica]	2	2	11	26.43	0.519	-0.95	0.00493232	0.0361469	93.71	95.61	38.92	3	3	2	2	2	2	2	2
XP_047971491.1	FAM10 family protein At4g22670 [Salvia hispanica]	4	4	9	26.42	0.991	-0.01	0.722115	0.94985	21.41	23.69	11.04	3	3	3	4	4	3	3	3
XP_047941314.1	threonine--tRNA ligase, mitochondrial 1 [Salvia hispanica]	5	5	13	26.38	1.335	0.42	0.436503	0.842595	15.29	17.81	5.18	3	3	4	3	4	5	5	5
XP_047938415.1	NADH dehydrogenase [ubiquinone] iron-sulfur protein 8, mitochondrial [Salvia hispanica]	4	4	11	26.36	0.734	-0.45	0.139034	0.512733	19.29	8.02	2.77	3	3	4	4	4	4	4	4
XP_047970556.1	putative 4-hydroxy-4-methyl-2-oxoglutarate aldolase 3 [Salvia hispanica]	3	3	16	26.05	1.41	0.5	0.324031	0.769573	12.29	2.69	3.08	3	3	3	3	3	3	3	3
XP_047958392.1	ATP synthase subunit delta', mitochondrial-like [Salvia hispanica]	3	3	13	25.99	0.987	-0.02	0.710732	0.947643	46.17	4.46	15.09	3	3	3	3	3	3	3	3
XP_047982750.1	ras-related protein RABD1-like [Salvia hispanica]	6	4	16	25.96	1.245	0.32	0.571276	0.900974	38.72	22.37	13.26	3	3	3	3	1	4	4	4
XP_047939026.1	60S ribosomal protein L14-2-like [Salvia hispanica]	4	2	14	25.9	1.612	0.69	0.132964	0.497839	23.07	12.53	21.24	3	3	2	2	2	2	2	2
XP_047954591.1	late embryogenesis abundant protein D-29-like [Salvia hispanica]	5	5	14	25.69	0.737	-0.44	0.143498	0.520245	28.17	19.41	16.83	3	3	2	1	2	4	5	5
XP_047982926.1	chromo domain-containing protein cec-1-like isoform X1 [Salvia hispanica]	3	3	12	25.56	0.713	-0.49	0.108516	0.433218	12.36	10.33	9.65	3	3	2	2	2	2	3	3
XP_047970052.1	importin subunit alpha-like [Salvia hispanica]	8	4	27	25.49	0.858	-0.22	0.453355	0.844535	36.57	6.72	11.64	3	3	3	3	3	3	4	4
XP_047947913.1	pterin-4-alpha-carbinolamine dehydratase 2, mitochondrial isoform X1 [Salvia hispanica]	2	2	10	25.47	0.833	-0.26	0.436901	0.842595	18.06	15.25	10.5	3	3	2	2	2	2	2	2
XP_047960829.1	hydroxyacylglutathione hydrolase cytoplasmic isoform X1 [Salvia hispanica]	6	6	16	25.46	1.149	0.2	0.835333	0.972359	23.13	10.6	5.23	3	3	5	5	5	6	6	6
XP_047957170.1	acetyl-CoA acetyltransferase, cytosolic 1-like [Salvia hispanica]	6	5	17	25.37	0.99	-0.01	0.839644	0.972446	23.72	4.98	22.61	3	3	5	5	4	5	4	5
XP_047948552.1	60S ribosomal protein L27-3 [Salvia hispanica]	2	2	11	25.35	1.549	0.63	0.1794	0.583406	24.34	8.9	22.4	3	3	2	2	2	2	2	2
XP_047949835.1	D-3-phosphoglycerate dehydrogenase 3, chloroplastic-like [Salvia hispanica]	6	1	17	25.23	1.114	0.16	0.838237	0.972446	5.12	9.8	9.36	3	3	1	1	1	1	1	1
XP_047941479.1	subtilisin-like protease SBT1.3 [Salvia hispanica]	5	5	17	24.98	1.375	0.46	0.35264	0.799577	24.83	10.85	5.73	3	3	3	4	4	5	5	5
XP_047938668.1	eukaryotic translation initiation factor 3 subunit E-like [Salvia hispanica]	5	1	15	24.93	0.01	-6.64	1e-17	8.9607e-17			17.74		3				1	1	1
XP_047943040.1	60S ribosomal protein L32-1-like [Salvia hispanica]	2	2	9	24.87	1.044	0.06	0.875913	0.982341	25.09	1.14	26.36	3	3	2	2	2	2	2	2
XP_047952220.1	homocysteine S-methyltransferase 3-like [Salvia hispanica]	3	3	10	24.76	1.148	0.2	0.822288	0.972359	69.76	9.6	4.62	3	3	2	2	2	3	3	3
XP_047940428.1	60S ribosomal protein L18-2-like [Salvia hispanica]	3	3	9	24.72	1.805	0.85	0.054513	0.274168	26.24	4.56	7.52	3	3	2	2	2	3	3	3
XP_047962745.1	mitochondrial amidoxime reducing component 2-like [Salvia hispanica]	3	3	17	24.71	1.021	0.03	0.810701	0.972354	18.96	4.51	7.18	3	3	3	3	3	3	3	3
XP_047940885.1	40S ribosomal protein S26-1-like [Salvia hispanica]	3	3	11	24.71	0.979	-0.03	0.689362	0.941995	31.72	26.6	17.05	3	3	2	2	2	3	3	3
XP_047938660.1	FK506-binding protein 2-like [Salvia hispanica]	4	4	11	24.69	1.034	0.05	0.847203	0.974473	10.2	7.19	4.73	3	3	2	2	2	3	3	3
XP_047958098.1	proteasome subunit beta type-7-A-like [Salvia hispanica]	3	3	10	24.69	0.728	-0.46	0.12746	0.483451	49.21	20.53	8.97	3	3	2	2	2	3	3	3
XP_047962487.1	glycine cleavage system H protein 2, mitochondrial-like [Salvia hispanica]	2	2	11	24.52	0.801	-0.32	0.246433	0.677855	16.51	16.09	6.23	3	3	1	1	1	2	2	2
XP_047942352.1	damage-control phosphatase At2g17340-like isoform X1 [Salvia hispanica]	6	6	16	24.38	1.259	0.33	0.579313	0.903522	26.05	12.63	6.47	3	3	6	6	5	6	6	6
XP_047943331.1	GLABROUS1 enhancer-binding protein-like [Salvia hispanica]	3	3	10	24.33	0.426	-1.23	0.000310967	0.00254225	35.43	14.62	3.58	3	3	3	3	2	3	3	3
XP_047972452.1	THO complex subunit 4A [Salvia hispanica]	4	4	11	24.29	0.95	-0.07	0.69921	0.944058	17.04	13.62	1.54	3	3	1	1	1	3	3	3
XP_047967781.1	methionine gamma-lyase-like [Salvia hispanica]	4	1	10	24.27	1.135	0.18	0.817338	0.972354	13.81	5.55	10.1	3	3	1	1	1	1	1	1
XP_047950033.1	uncharacterized protein LOC125195824 [Salvia hispanica]	2	2	9	24.27	1.515	0.6	0.218136	0.644081	17.06	7.29	12.04	3	3	1	1	1	1	1	1
XP_047939173.1	fumarylacetoacetase [Salvia hispanica]	4	4	11	24.06	1.504	0.59	0.218493	0.644081	34.7	10.34	5.93	3	3	4	4	4	4	4	4
XP_047957799.1	uncharacterized protein At4g28440-like [Salvia hispanica]	1	1	6	24.04	1.247	0.32	0.590846	0.908858	33.22	28.24	13.93	3	3	1	1	1	1	1	1
XP_047943287.1	14-3-3-like protein D [Salvia hispanica]	5	3	13	24	0.556	-0.85	0.0556724	0.278633	19.71	4.09	24.59	3	3	1	1	1	3	3	2
XP_047971270.1	uncharacterized protein LOC125214328 [Salvia hispanica]	4	4	9	23.93	1.119	0.16	0.866819	0.982171	11.86	3.65	6.98	3	3	3	3	3	3	3	3
XP_047982299.1	arginine--tRNA ligase, cytoplasmic-like [Salvia hispanica]	6	6	13	23.88	0.88	-0.18	0.42145	0.829957	37.92	7.51	1.72	3	3	5	6	6	6	6	6
XP_047957488.1	bifunctional protein FolD 4, chloroplastic isoform X1 [Salvia hispanica]	3	3	12	23.8	1.38	0.46	0.327646	0.771904	25.35	8.84	6.06	3	3	3	3	3	3	3	3
XP_047962316.1	17.4 kDa class III heat shock protein [Salvia hispanica]	3	3	12	23.69	1.05	0.07	0.892635	0.986026	20.48	2.31	7.24	3	3	3	3	3	3	3	3
XP_047981505.1	LOW QUALITY PROTEIN: leucine--tRNA ligase, cytoplasmic-like [Salvia hispanica]	5	5	13	23.66	1.109	0.15	0.941062	0.993706	17.32	11.91	8.12	3	3	4	4	4	5	5	5
XP_047968664.1	60S acidic ribosomal protein P2B-like isoform X1 [Salvia hispanica]	3	2	10	23.63	0.818	-0.29	0.456321	0.844535	29.43	81.87	16.1	3	3	1	1	2	2	2	2
XP_047947976.1	pyruvate, phosphate dikinase 2 isoform X1 [Salvia hispanica]	7	7	18	23.61	1.157	0.21	0.814647	0.972354	24.43	16.6	2.64	3	3	4	4	4	5	5	5
XP_047982636.1	ras-related protein RABC1 [Salvia hispanica]	5	4	12	23.46	0.889	-0.17	0.548427	0.882645	40.23	42.32	8.89	3	3	2	2	3	4	4	4
XP_047971758.1	stearoyl-[acyl-carrier-protein] 9-desaturase, chloroplastic [Salvia hispanica]	2	1	10	23.4	0.01	-6.64	1e-17	8.9607e-17			13.51		2				1		1
XP_047938346.1	adenylate kinase 4-like isoform X1 [Salvia hispanica]	4	1	14	23.34	1.23	0.3	0.653208	0.926183	23.65	27.82	13.96	3	3	1	1	1	1	1	1
XP_047956722.1	TPR repeat-containing thioredoxin TDX [Salvia hispanica]	4	4	11	23.3	1.308	0.39	0.459664	0.848229	23.24	15.34	5.96	3	3	3	3	3	2	3	3
XP_047957091.1	NPL4-like protein 1 [Salvia hispanica]	4	4	19	23.28	1.293	0.37	0.49556	0.86341	16.36	38.23	9.09	3	3	3	3	4	4	4	4
XP_047955413.1	oxygen-dependent coproporphyrinogen-III oxidase, chloroplastic [Salvia hispanica]	4	4	11	23.21	1.124	0.17	0.900625	0.987751	33.87	23.24	1.18	3	3	4	4	3	4	4	4
XP_047942094.1	glycine-rich RNA-binding protein GRP2A-like [Salvia hispanica]	2	2	9	23.18	1.01	0.02	0.779027	0.963932	14.08	10.38	3.63	3	3	2	2	2	2	2	2
XP_047978059.1	3-isopropylmalate dehydrogenase, chloroplastic-like [Salvia hispanica]	2	2	14	23.04	1.198	0.26	0.68435	0.940396	12.79	4.34	12.56	3	3	1	1	1	2	2	2
XP_047981893.1	eukaryotic translation initiation factor 2 subunit alpha homolog [Salvia hispanica]	4	1	14	23.03	1.056	0.08	0.955934	0.993706	10.08	60.86	4.34	3	3	1	1	1	1	1	1
XP_047969450.1	serine-threonine kinase receptor-associated protein-like [Salvia hispanica]	4	4	12	22.9	0.791	-0.34	0.225487	0.649858	30.39	22.04	7.31	3	3	3	3	3	4	3	4
XP_047977549.1	uncharacterized protein LOC125219576 isoform X1 [Salvia hispanica]	2	2	8	22.68	1.15	0.2	0.750023	0.961905	36.23	52.16	1.51	3	3	1	1	1	2	2	2
XP_047963914.1	probable protein disulfide-isomerase A6 [Salvia hispanica]	5	2	13	22.65	0.671	-0.58	0.184315	0.593744	32.91	62.24	14.45	3	3	2	2	1	2	2	2
XP_047944823.1	probable 2,3-bisphosphoglycerate-independent phosphoglycerate mutase [Salvia hispanica]	3	3	10	22.59	1.033	0.05	0.922815	0.990871	14.58	12.51	4.64	3	3	3	2	2	3	3	3
XP_047975834.1	26S proteasome non-ATPase regulatory subunit 13 homolog B-like [Salvia hispanica]	3	2	11	22.44	0.906	-0.14	0.663237	0.92835	8.77	15.24	16.84	3	3	1	1	1	1	1	1
XP_047955900.1	lysosomal Pro-X carboxypeptidase [Salvia hispanica]	2	2	10	22.36	1.193	0.26	0.687919	0.941995	32.03	7.04	4.93	3	3	2	2	2	2	2	2
XP_047945522.1	serine carboxypeptidase-like 45 [Salvia hispanica]	5	5	17	22.3	1.254	0.33	0.589472	0.907857	15.51	10.99	5.71	3	3	4	4	4	5	5	5
XP_047962566.1	uncharacterized protein LOC125207319 [Salvia hispanica]	3	3	11	22.22	1.604	0.68	0.177026	0.581178	35.85	31.87	24.55	3	3	1	1	1	1	2	2
XP_047953297.1	far upstream element-binding protein 1-like [Salvia hispanica]	3	2	11	22.2	1.144	0.19	0.784042	0.963932	24.12	10.31	24.8	3	3	2	2	2	2	2	2
XP_047981445.1	heterogeneous nuclear ribonucleoprotein 1 [Salvia hispanica]	3	2	11	22.06	0.854	-0.23	0.561086	0.893904	31.59	33.45	25.72	3	3	1	1	1	1	1	1
XP_047962312.1	DEAD-box ATP-dependent RNA helicase 38-like [Salvia hispanica]	9	9	15	22.03	0.768	-0.38	0.185189	0.594368	33.97	5.78	0.92	3	3	6	6	5	6	6	6
XP_047974484.1	allene oxide cyclase, chloroplastic-like [Salvia hispanica]	4	4	13	21.95	0.914	-0.13	0.524681	0.870936	9.07	11.35	2.58	3	3	4	3	4	4	4	4
XP_047983639.1	pyruvate decarboxylase 1 [Salvia hispanica]	3	1	12	21.93	0.01	-6.64	1e-17	8.9607e-17			7.99		3				1	1	1
XP_047943337.1	pyridoxal 5'-phosphate synthase-like subunit PDX1.2 isoform X1 [Salvia hispanica]	3	3	9	21.85	0.991	-0.01	0.753469	0.962115	28.93	2.17	2.79	3	3	3	3	3	3	3	3
XP_047942140.1	60S ribosomal protein L27a-3-like [Salvia hispanica]	2	2	11	21.83	0.56	-0.84	0.0115505	0.0772041	45.94	19.36	29.81	3	3	2	2	2	2	2	2
XP_047947775.1	putative cytochrome c oxidase subunit 6b-like [Salvia hispanica]	3	3	11	21.82	0.636	-0.65	0.0402632	0.223944	50.7	51.75	15.65	3	3	1	3	3	3	3	3
XP_047947872.1	malate synthase, glyoxysomal-like isoform X1 [Salvia hispanica]	6	4	12	21.81	0.626	-0.68	0.0896004	0.38626	16.53	74.29	25.07	3	3	2	1	3	4	3	4
XP_047949432.1	RNA-binding protein FUS-like [Salvia hispanica]	5	3	14	21.74	0.861	-0.22	0.514487	0.865523	26.21	47.12	23.26	3	3	1	2	2	3	3	3
XP_047969719.1	aminopeptidase P1 [Salvia hispanica]	4	4	8	21.62	1.782	0.83	0.0733612	0.334527	14.8	28.67	17.14	3	3	1	2	2	2	3	3
XP_047940934.1	hsp70-Hsp90 organizing protein 1-like [Salvia hispanica]	6	5	13	21.54	0.831	-0.27	0.355228	0.802127	31.3	13.18	10.58	3	3	3	2	3	4	4	4
XP_047982345.1	NADH dehydrogenase [ubiquinone] flavoprotein 2, mitochondrial-like [Salvia hispanica]	1	1	7	21.47	1.078	0.11	0.920692	0.990871	20.78	18.43	17.94	3	3	1	1	1	1	1	1
XP_047969414.1	probable 26S proteasome non-ATPase regulatory subunit 3 [Salvia hispanica]	4	4	11	21.46	0.79	-0.34	0.224823	0.648855	55.56	17.93	39.81	3	3	2	2	2	3	1	3
XP_047947574.1	perakine reductase-like [Salvia hispanica]	3	3	9	21.38	1.359	0.44	0.357474	0.802127	11.37	14.08	37.91	3	3	2	2	1	3	3	2
XP_047950190.1	cytochrome c1-2, heme protein, mitochondrial isoform X1 [Salvia hispanica]	2	2	8	21.33	1.425	0.51	0.303009	0.74375	6.33	8.84	23.97	3	3	1	1	1	2	1	2
XP_047980789.1	LOW QUALITY PROTEIN: patellin-3-like [Salvia hispanica]	3	3	9	21.29	0.642	-0.64	0.0828308	0.368696	10.3	22.66	10.28	3	3	1	2	2	3	3	2
XP_047969809.1	glutathione S-transferase-like [Salvia hispanica]	3	3	13	21.21	1.137	0.18	0.867851	0.982341	49	17.34	12.51	3	3	3	2	3	3	3	3
XP_047967158.1	40S ribosomal protein S28-2 [Salvia hispanica]	1	1	11	21.19	1.642	0.72	0.118028	0.458698	5.02	6.53	1.96	3	3	1	1	1	1	1	1
XP_047983315.1	acetolactate synthase small subunit 1, chloroplastic-like [Salvia hispanica]	2	2	9	21.17	1.057	0.08	0.998503	0.99911	21.36	4.04	18.6	3	3	2	2	2	2	2	2
XP_047938256.1	alanine aminotransferase 2, mitochondrial-like [Salvia hispanica]	3	2	8	21.07	1.349	0.43	0.436608	0.842595	28.09	16.06	23.52	3	3	2	2	2	1	1	1
XP_047956020.1	late embryogenesis abundant protein D-34-like [Salvia hispanica]	2	2	11	21.02	1.392	0.48	0.333764	0.780711	23.13	17.82	9.22	3	3	1	2	2	2	2	2
XP_047941980.1	pyruvate dehydrogenase E1 component subunit beta-1, mitochondrial-like [Salvia hispanica]	2	2	9	20.93	1.428	0.51	0.30562	0.744897	14.07	8.85	11.94	3	3	2	2	2	2	2	2
XP_047951227.1	ferredoxin-dependent glutamate synthase, chloroplastic-like [Salvia hispanica]	6	6	14	20.9	1.329	0.41	0.425662	0.833453	51.31	8.8	12.52	3	3	4	4	4	4	4	4
XP_047979601.1	phragmoplastin DRP1E-like isoform X1 [Salvia hispanica]	4	4	10	20.88	0.824	-0.28	0.47376	0.862141	27.47	3.46	21.83	3	3	2	2	2	3	3	3
XP_047966797.1	uncharacterized protein LOC125211136 [Salvia hispanica]	3	3	11	20.86	0.191	-2.39	3.88878e-11	3.46947e-10	60.96	12.5	19.21	3	3	3	3	3	2	3	3
XP_047939742.1	eukaryotic translation initiation factor 3 subunit M-like [Salvia hispanica]	5	1	15	20.83	0.701	-0.51	0.249758	0.681566	47.05	6.86	39.61	3	3	1	1	1	1	1	1
XP_047943698.1	superoxide dismutase [Fe], chloroplastic-like [Salvia hispanica]	3	3	12	20.83	1.052	0.07	0.936007	0.993186	22.93	13.84	13.38	3	3	3	3	3	3	3	3
XP_047949824.1	beta-galactosidase 5-like isoform X1 [Salvia hispanica]	4	4	18	20.82	0.985	-0.02	0.836361	0.972359	35.19	23.58	9.39	3	3	2	3	3	4	4	4
XP_047959524.1	protein transport protein SEC13 homolog B-like [Salvia hispanica]	2	2	10	20.81	1.116	0.16	0.923617	0.990871	10.84	6.52	5.8	3	3	2	2	2	2	2	2
XP_047955546.1	adenosine kinase 2-like [Salvia hispanica]	3	2	9	20.76	0.882	-0.18	0.606917	0.910375	39.33	21.96	10.78	3	3	2	2	1	2	2	2
XP_047981451.1	ferritin-2, chloroplastic-like [Salvia hispanica]	3	3	14	20.75	1.784	0.84	0.0603222	0.294389	35.75	3.95	5.32	3	3	3	3	3	3	3	3
XP_047958451.1	glutathione S-transferase-like [Salvia hispanica]	3	3	11	20.66	1.254	0.33	0.576692	0.903522	22.67	13.82	12.75	3	3	3	3	3	3	3	3
XP_047956794.1	outer envelope pore protein 24A, chloroplastic-like [Salvia hispanica]	3	3	9	20.59	1.309	0.39	0.443873	0.844535	17.77	11.3	9.27	3	3	2	2	2	3	3	3
XP_047974417.1	peptide-N4-(N-acetyl-beta-glucosaminyl)asparagine amidase A-like [Salvia hispanica]	2	2	10	20.52	1.537	0.62	0.179212	0.583406	14.26	10.81	10.35	3	3	2	2	2	2	2	2
XP_047971658.1	2-hydroxyisoflavanone dehydratase-like [Salvia hispanica]	2	2	8	20.48	1.172	0.23	0.740872	0.958804	45.24	28.27	16.94	3	3	2	1	2	1	1	1
XP_047966772.1	alanine--glyoxylate aminotransferase 2 homolog 1, mitochondrial [Salvia hispanica]	4	4	12	20.45	0.882	-0.18	0.441193	0.843736	18.49	21.83	12.79	3	3	2	3	3	3	4	4
XP_047953127.1	phenylalanine--tRNA ligase beta subunit, cytoplasmic-like [Salvia hispanica]	6	6	13	20.31	1.306	0.39	0.473925	0.862141	38.89	24.69	17.35	3	3	4	2	4	5	6	6
XP_047982009.1	GTP-binding protein SAR1A-like [Salvia hispanica]	4	1	8	20.3	1.597	0.68	0.222925	0.647936	13.62	7.81	22.87	3	3	1	1	1	1	1	1
XP_047951554.1	reticulon-4-interacting protein 1, mitochondrial [Salvia hispanica]	3	3	15	20.26	1.651	0.72	0.144942	0.521412	19.29	1.22	7.72	3	3	2	2	2	3	3	3
XP_047944103.1	signal recognition particle subunit SRP68-like [Salvia hispanica]	4	4	12	20.19	1.186	0.25	0.713538	0.949223	29.02	19.25	11.6	3	3	3	3	3	4	4	4
XP_047938602.1	ubiquitin carboxyl-terminal hydrolase 3-like [Salvia hispanica]	3	2	8	20.18	0.749	-0.42	0.241511	0.670609	26.32	21.58	7.85	3	3	1	1	1	2	2	2
XP_047942822.1	isovaleryl-CoA dehydrogenase, mitochondrial [Salvia hispanica]	2	2	9	20.06	1.504	0.59	0.218068	0.644081	6.06	9.6	3.16	3	3	2	2	2	2	2	2
XP_047939798.1	cysteine proteinase inhibitor 1-like [Salvia hispanica]	3	3	8	19.75	1.083	0.11	0.985668	0.997919	29.62	20	5.64	3	3	3	3	3	3	3	3
XP_047957738.1	MLP-like protein 423 [Salvia hispanica]	3	3	8	19.71	0.663	-0.59	0.0582692	0.286553	11.35	15.1	1.87	3	3	2	2	2	2	2	2
XP_047966590.1	60S acidic ribosomal protein P1-like [Salvia hispanica]	2	2	12	19.62	0.935	-0.1	0.572549	0.900974	39.38	20.88	10.87	3	3	2	2	2	2	2	2
XP_047970648.1	chaperone protein ClpB4, mitochondrial-like isoform X1 [Salvia hispanica]	4	3	9	19.51	1.358	0.44	0.409445	0.823706	21.82	2.21	13.41	3	3	3	3	3	3	3	3
XP_047954836.1	putative germin-like protein 2-1 [Salvia hispanica]	4	4	14	19.39	1.071	0.1	0.952002	0.993706	23.86	14.94	13.46	3	3	3	2	3	2	2	2
XP_047955195.1	stearoyl-[acyl-carrier-protein] 9-desaturase, chloroplastic-like isoform X1 [Salvia hispanica]	2	1	9	19.36	0.605	-0.73	0.108487	0.433218	23.41	49.41	12.34	3	3	1	1	1	1	1	1
XP_047944290.1	xylose isomerase [Salvia hispanica]	4	4	17	19.33	1.115	0.16	0.896003	0.986026	23.24	19.71	9.58	3	3	4	4	3	4	4	4
XP_047983262.1	dihydroorotase, mitochondrial [Salvia hispanica]	3	3	11	19.32	1.234	0.3	0.618209	0.916899	24.04	10.62	7.52	3	3	1	2	2	3	3	3
XP_047945411.1	NADH-cytochrome b5 reductase-like protein [Salvia hispanica]	4	4	10	19.25	0.914	-0.13	0.509327	0.865523	28.3	25.19	8.06	3	3	3	2	3	4	4	4
XP_047983035.1	protein SRC2 homolog [Salvia hispanica]	1	1	6	19.23	0.79	-0.34	0.304584	0.744055	11.97	13.73	12.45	3	3	1	1	1	1	1	1
XP_047944178.1	ubiquitin fusion degradation protein 1 homolog [Salvia hispanica]	4	4	10	19.11	0.722	-0.47	0.141489	0.517951	23.93	27.86	15.69	3	3	2	2	2	4	4	4
XP_047949988.1	low-temperature-induced cysteine proteinase-like [Salvia hispanica]	2	2	7	19.07	1.13	0.18	0.846725	0.974473	31.75	20.5	13.73	3	3	2	2	2	2	2	2
XP_047966245.1	40S ribosomal protein S23-like [Salvia hispanica]	2	2	6	19.04	1.166	0.22	0.79352	0.964112	20.96	10.08	7.24	3	3	2	2	2	2	2	2
XP_047981778.1	probable methylenetetrahydrofolate reductase [Salvia hispanica]	3	3	9	19.03	0.443	-1.17	0.00851567	0.059843	14.96	11.56	11.24	3	3	1	1	1	3	3	3
XP_047967814.1	probable small nuclear ribonucleoprotein G [Salvia hispanica]	1	1	6	19.01	1.566	0.65	0.177299	0.581178	12.94	23.67	6.5	3	3	1	1	1	1	1	1
XP_047967285.1	succinate dehydrogenase subunit 5, mitochondrial-like [Salvia hispanica]	4	4	15	18.94	0.965	-0.05	0.777246	0.963932	34.39	5.93	13.91	3	3	2	2	2	3	3	3
XP_047955687.1	isocitrate dehydrogenase [NAD] regulatory subunit 1, mitochondrial-like isoform X1 [Salvia hispanica]	2	2	9	18.93	1.564	0.64	0.224125	0.648843	34.81	12.21	10.53	3	3	2	2	2	2	2	2
XP_047939218.1	gamma aminobutyrate transaminase 3, chloroplastic-like [Salvia hispanica]	4	1	11	18.91	0.01	-6.64	1e-17	8.9607e-17			7.56		3				1	1	1
XP_047950819.1	putative invertase inhibitor [Salvia hispanica]	2	2	25	18.84	1.341	0.42	0.426273	0.833852	24.33	19.72	4.82	3	3	3	3	3	3	3	3
XP_047950468.1	phenylalanine--tRNA ligase alpha subunit, cytoplasmic-like [Salvia hispanica]	4	4	11	18.76	1.036	0.05	0.917741	0.990871	45.61	19.8	5.82	3	3	3	3	2	4	4	4
XP_047939586.1	14 kDa zinc-binding protein-like [Salvia hispanica]	3	1	14	18.71	0.01	-6.64	1e-17	8.9607e-17			15.05		3				1	1	1
XP_047958997.1	60S ribosomal protein L14-2-like [Salvia hispanica]	3	1	12	18.65	1.835	0.88	0.0379981	0.214799	26.65	13.57	18.93	3	3	1	1	1	1	1	1
XP_047943768.1	probable calcium-binding protein CML13 [Salvia hispanica]	2	2	7	18.54	0.722	-0.47	0.209176	0.629739	14.6	16.1	4.66	3	3	2	2	2	2	2	2
XP_047951128.1	protein translation factor SUI1 homolog 2 [Salvia hispanica]	3	3	9	18.37	0.7	-0.52	0.143828	0.520522	12.82	22	7.73	3	3	2	2	1	3	3	3
XP_047960313.1	universal stress protein PHOS34-like [Salvia hispanica]	2	2	6	18.37	0.449	-1.16	0.000775204	0.00623811	9.08	8.71	6.25	3	3	1	1	1	2	2	2
XP_047939159.1	40S ribosomal protein S25 [Salvia hispanica]	2	2	8	18.32	2.144	1.1	0.0176749	0.115139	32.09	1.61	40.8	3	3	1	1	1	2	2	1
XP_047972627.1	26S proteasome non-ATPase regulatory subunit 12 homolog A-like [Salvia hispanica]	5	5	10	18.26	0.681	-0.55	0.0977842	0.412448	77.83	7.24	8.49	3	3	2	2	2	5	5	5
XP_047970827.1	heat shock 70 kDa protein 17 [Salvia hispanica]	6	6	9	18.19	1.208	0.27	0.690794	0.94312	34.69	4.94	28.13	3	3	3	3	3	4	5	5
XP_047949828.1	glycolate oxidase 1-like [Salvia hispanica]	5	5	12	18.13	0.988	-0.02	0.79356	0.964112	34.07	14.39	3.55	3	3	3	3	3	2	2	2
XP_047956255.1	aminoacyl tRNA synthase complex-interacting multifunctional protein 1-like [Salvia hispanica]	3	3	13	18.12	0.913	-0.13	0.504839	0.86341	28.83	3.07	13.12	3	3	3	3	3	3	3	3
XP_047971496.1	ankyrin repeat domain-containing protein 2B-like [Salvia hispanica]	4	4	11	18.11	0.692	-0.53	0.133976	0.499851	59.17	23.54	13.08	3	3	1	2	2	4	4	4
XP_047938854.1	ubiquitin domain-containing protein DSK2b-like isoform X1 [Salvia hispanica]	3	3	16	18.07	1.249	0.32	0.568704	0.900448	12.37	8.41	28.23	3	3	3	3	3	3	2	3
XP_047950577.1	ubiquitin carboxyl-terminal hydrolase 14-like [Salvia hispanica]	4	4	11	18.03	1.395	0.48	0.345369	0.792727	27.49	33.94	3.25	3	3	2	4	4	4	4	4
XP_047947271.1	WD-40 repeat-containing protein MSI4-like [Salvia hispanica]	4	3	8	17.96	0.781	-0.36	0.221285	0.644081	11.57	6.75	16.59	3	3	2	2	2	3	2	3
XP_047972913.1	monodehydroascorbate reductase, chloroplastic/mitochondrial [Salvia hispanica]	4	4	13	17.91	1.02	0.03	0.911784	0.990665	35.12	18.31	5.6	3	3	4	4	3	4	4	4
XP_047955663.1	protein BTR1 [Salvia hispanica]	4	4	7	17.64	0.768	-0.38	0.185378	0.594368	20.6	7.12	1.91	3	3	4	3	4	4	4	4
XP_047940173.1	LOW QUALITY PROTEIN: elongation factor Tu, chloroplastic-like [Salvia hispanica]	4	4	14	17.58	0.94	-0.09	0.709994	0.947274	28.71	45.92	9.75	3	3	4	3	4	4	4	4
XP_047970016.1	histone acetyltransferase KAT6A [Salvia hispanica]	5	5	13	17.51	0.72	-0.47	0.117119	0.457282	11.4	10.67	3.7	3	3	1	2	2	5	5	5
XP_047947001.1	adenylylsulfatase HINT1-like [Salvia hispanica]	3	1	13	17.5	0.01	-6.64	1e-17	8.9607e-17			18.86		3				1	1	1
XP_047942026.1	ruvB-like protein 1 [Salvia hispanica]	5	5	12	17.45	0.979	-0.03	0.722851	0.94985	48.67	20.21	7.44	3	3	3	4	4	4	4	4
XP_047965964.1	probable NAD(P)H dehydrogenase (quinone) FQR1-like 1 [Salvia hispanica]	3	3	9	17.44	1.377	0.46	0.358622	0.802326	30.46	46.15	7.13	3	3	2	1	2	3	3	3
XP_047974227.1	HMG1/2-like protein [Salvia hispanica]	1	1	5	17.42	0.767	-0.38	0.249775	0.681566	33.1	27.5	16.02	3	3	1	1	1	1	1	1
XP_047950502.1	ribose-phosphate pyrophosphokinase 4-like [Salvia hispanica]	4	4	8	17.4	0.964	-0.05	0.745263	0.960188	52.37	11.55	17.12	3	3	3	3	2	4	4	4
XP_047946639.1	eukaryotic translation initiation factor 3 subunit K-like [Salvia hispanica]	3	3	8	17.34	0.58	-0.79	0.0346436	0.20025	27.39	20.35	17.19	3	3	2	2	2	3	3	2
XP_047942540.1	eukaryotic translation initiation factor-like [Salvia hispanica]	3	2	8	17.34	0.01	-6.64	1e-17	8.9607e-17			15.76		3				2	2	2
XP_047941026.1	temperature-induced lipocalin-1 [Salvia hispanica]	3	3	7	17.3	1.345	0.43	0.406843	0.820888	28	17.34	13.78	3	3	2	2	2	3	3	3
XP_047947781.1	beta-galactosidase 9 [Salvia hispanica]	4	4	12	17.27	2.117	1.08	0.00986167	0.0681352	56.83	7.54	2.44	3	3	4	4	4	4	4	4
XP_047978546.1	3-isopropylmalate dehydratase small subunit 1-like [Salvia hispanica]	2	2	7	17.24	1.557	0.64	0.21022	0.629739	11.34	21.55	17.4	3	2	1	1	1	2		2
XP_047952697.1	methyl-CpG-binding domain-containing protein 11-like [Salvia hispanica]	5	5	6	17.21	0.01	-6.64	1e-17	8.9607e-17			55.38		3				2	2	1
XP_047951225.1	major allergen Pru ar 1-like [Salvia hispanica]	3	1	12	17.2	1.088	0.12	0.927366	0.991298	61.45	41.74	27.89	3	3	1	1	1	1	1	1
XP_047979306.1	histone deacetylase HDT1-like [Salvia hispanica]	2	1	7	17.2	0.01	-6.64	1e-17	8.9607e-17			7.31		2					1	1
XP_047945571.1	grpE protein homolog 2, mitochondrial-like [Salvia hispanica]	3	3	8	17.11	1.489	0.57	0.281168	0.728509	9.22	8.21	5.05	3	3	1	1	1	1	1	1
XP_047960501.1	SAL1 phosphatase-like [Salvia hispanica]	4	4	10	17.1	0.708	-0.5	0.170453	0.565057	19.56	8.07	6.96	3	3	2	2	2	3	3	3
XP_047976552.1	protein PHOSPHATE-INDUCED 1-like [Salvia hispanica]	3	3	7	17.01	0.94	-0.09	0.717931	0.949223	39.68	50.45	27.57	3	3	2	2	2	2	2	1
XP_047950546.1	polygalacturonase inhibitor-like [Salvia hispanica]	3	3	10	16.93	1.495	0.58	0.227792	0.65558	15.79	3.71	11.36	3	3	3	2	3	3	3	3
XP_047967109.1	probable cysteine protease RD19D [Salvia hispanica]	3	3	12	16.87	1.056	0.08	0.91056	0.990665	9.92	8.99	5.94	3	3	2	2	2	2	2	2
XP_047942434.1	putative 3,4-dihydroxy-2-butanone kinase [Salvia hispanica]	4	4	10	16.86	0.724	-0.47	0.220636	0.644081	49.84	14.05	8.39	3	3	2	2	2	4	4	4
XP_047957727.1	glutaredoxin-like [Salvia hispanica]	2	2	8	16.85	0.758	-0.4	0.337599	0.782773	26.18	27.58	13.21	3	3	1	1	1	1	1	1
XP_047977812.1	beta-galactosidase 8-like [Salvia hispanica]	3	1	9	16.79	1.371	0.45	0.410664	0.823737	15.41	20.64	4.27	3	3	1	1	1	1	1	1
XP_047960421.1	alpha-mannosidase 2 [Salvia hispanica]	2	2	7	16.78	1.269	0.34	0.558466	0.891787	19.39	17.92	8.52	3	3	1	1	1	2	2	2
XP_047948151.1	bifunctional dTDP-4-dehydrorhamnose 3,5-epimerase/dTDP-4-dehydrorhamnose reductase [Salvia hispanica]	5	5	10	16.76	1.106	0.15	0.913054	0.990665	40.15	4.3	5.04	3	3	4	4	4	5	5	5
XP_047939826.1	uncharacterized protein LOC125187305 [Salvia hispanica]	3	3	6	16.75	0.536	-0.9	0.00717746	0.0511394	18.26	14.19	7.68	3	3	1	1	1	3	3	3
XP_047948133.1	galactinol synthase 2-like [Salvia hispanica]	2	2	6	16.63	0.578	-0.79	0.0583719	0.286553	19.72	7.12	18.05	3	3	1	1	1	2	2	2
XP_047938856.1	branched-chain-amino-acid aminotransferase-like protein 2 [Salvia hispanica]	2	1	12	16.58	1.025	0.04	0.934731	0.993186	12.21	11.06	6.86	3	3	1	1	1	1	1	1
XP_047975609.1	aquaporin PIP1-2 [Salvia hispanica]	2	2	7	16.57	0.823	-0.28	0.311095	0.749257	27.96	12.64	19.77	3	3	1	2	2	2	2	2
XP_047951156.1	transmembrane emp24 domain-containing protein p24beta3-like isoform X1 [Salvia hispanica]	1	1	6	16.56	1	0	0.911616	0.990665	39.45	19.09	23.03	3	3	1	1	1	1	1	1
XP_047940535.1	60S ribosomal protein L10a-1 isoform X1 [Salvia hispanica]	2	1	7	16.51	1.532	0.62	0.178038	0.58267	11.65	4.62	12.99	3	3	1	1	1	1	1	1
XP_047954588.1	RGG repeats nuclear RNA binding protein A-like [Salvia hispanica]	2	1	9	16.49	1.05	0.07	0.986019	0.997919	28.61	27.44	16.44	3	3	1	1	1	1	1	1
XP_047945861.1	eukaryotic translation initiation factor 3 subunit L-like [Salvia hispanica]	2	2	7	16.47	0.994	-0.01	0.823703	0.972359	18.07	9.36	12.84	3	3	1	1	1	2	2	2
XP_047981401.1	mitochondrial phosphate carrier protein 3, mitochondrial [Salvia hispanica]	3	3	7	16.47	0.805	-0.31	0.432206	0.839854	9.66	4.5	22.73	3	3	1	1	1	2	2	2
XP_047943485.1	argininosuccinate lyase, chloroplastic [Salvia hispanica]	3	3	10	16.39	0.735	-0.44	0.220172	0.644081	15.64	6	10.16	3	3	2	2	2	3	3	3
XP_047979048.1	universal stress protein PHOS32-like [Salvia hispanica]	3	3	7	16.34	0.653	-0.61	0.0707338	0.328963	19.96	20.27	4.45	3	3	2	3	3	3	3	3
XP_047957715.1	NADH dehydrogenase [ubiquinone] 1 alpha subcomplex subunit 9, mitochondrial [Salvia hispanica]	7	7	14	16.25	1.372	0.46	0.356832	0.802127	43.54	22.2	19.98	3	3	5	4	5	4	4	5
XP_047951095.1	60S ribosomal protein L13a-4-like [Salvia hispanica]	2	2	6	16.22	0.774	-0.37	0.198478	0.61521	56.13	49.4	14.92	3	3	2	1	2	2	2	2
XP_047941830.1	small nuclear ribonucleoprotein SmD3b-like [Salvia hispanica]	2	2	7	16.15	1.461	0.55	0.276225	0.725753	38.64	22.84	7.96	3	3	1	2	2	2	2	2
XP_047971815.1	nucleolar protein 56-like [Salvia hispanica]	5	1	13	16.04	0.837	-0.26	0.528358	0.872239	34.54	24.2	24.15	3	3	1	1	1	1	1	1
XP_047954752.1	pleckstrin homology domain-containing protein 1 [Salvia hispanica]	2	2	7	16.03	1.486	0.57	0.286352	0.729024	17.51	9.55	6.62	3	3	1	1	1	2	2	2
XP_047944882.1	nicotianamine aminotransferase 1-like [Salvia hispanica]	3	3	8	15.99	1.125	0.17	0.873793	0.982341	31.6	14.75	6.41	3	3	2	1	2	3	3	3
XP_047961029.1	mannosylglycoprotein endo-beta-mannosidase-like [Salvia hispanica]	2	2	6	15.96	1.109	0.15	0.859975	0.979273	53.8	11.07	9.33	3	3	2	2	2	2	2	2
XP_047966806.1	nucleoside diphosphate kinase 2, chloroplastic-like [Salvia hispanica]	3	3	7	15.85	0.904	-0.15	0.499505	0.86341	48.82	0.72	10.5	3	3	2	2	2	3	2	3
XP_047947797.1	protein transport protein SEC31 homolog B isoform X2 [Salvia hispanica]	1	1	6	15.85	1.016	0.02	0.925237	0.990911	8.48	12.16	4	3	3	1	1	1	1	1	1
XP_047939170.1	uncharacterized protein LOC125186768 [Salvia hispanica]	1	1	6	15.77	0.946	-0.08	0.596356	0.909216	9.81	15.84	1.92	3	3	1	1	1	1	1	1
XP_047960251.1	UDP-glucose 6-dehydrogenase 3 [Salvia hispanica]	4	2	13	15.72	1.574	0.65	0.182371	0.588404	19.84	28.32	19.24	3	3	2	2	2	2	2	2
XP_047954586.1	DEAD-box ATP-dependent RNA helicase 37-like [Salvia hispanica]	2	1	7	15.7	100	6.64	1e-17	8.9607e-17		2.57		2			1	1
XP_047963717.1	UDP-sugar pyrophosphorylase-like [Salvia hispanica]	6	2	10	15.69	0.955	-0.07	0.781747	0.963932	18.95	26.2	5.19	3	3	2	2	2	2	2	2
XP_047955097.1	spliceosome-associated protein 130 A [Salvia hispanica]	2	2	7	15.65	1.508	0.59	0.285115	0.728509	32.95	28.41	12.69	3	3	1	1	1	1	1	1
XP_047949997.1	protein DJ-1 homolog A-like [Salvia hispanica]	4	4	8	15.58	0.837	-0.26	0.31946	0.764915	22.64	4.62	5.11	3	3	3	3	3	4	4	4
XP_047950900.1	glucose-1-phosphate adenylyltransferase small subunit, chloroplastic/amyloplastic [Salvia hispanica]	2	2	7	15.58	1.358	0.44	0.390152	0.820164	12.05	6.87	9.18	3	3	2	2	2	2	2	1
XP_047944343.1	cytochrome b-c1 complex subunit 7-like [Salvia hispanica]	1	1	6	15.54	1.522	0.61	0.24865	0.681215	28.07	21.04	27.11	3	3	1	1	1	1	1	1
XP_047949968.1	dynamin-related protein 5A-like [Salvia hispanica]	3	3	7	15.5	0.711	-0.49	0.243406	0.672233	33.62	19.61	7.63	3	3	2	2	1	3	3	3
XP_047967036.1	GEM-like protein 5 [Salvia hispanica]	2	2	8	15.47	1.141	0.19	0.813959	0.972354	20.49	4.39	23.13	3	3	2	2	2	2	2	2
XP_047957955.1	glycine-rich RNA-binding protein 2, mitochondrial-like [Salvia hispanica]	2	2	9	15.41	1.004	0.01	0.770869	0.963932	28.11	17.89	11.71	3	3	2	1	2	2	2	2
XP_047966076.1	uncharacterized protein At5g48480-like [Salvia hispanica]	3	3	6	15.34	0.01	-6.64	1e-17	8.9607e-17			34.05		3				3	2	3
XP_047971978.1	glycine-rich RNA-binding protein RZ1C-like [Salvia hispanica]	4	4	6	15.33	0.922	-0.12	0.530194	0.873862	43.43	58.79	5.2	3	3	2	3	2	4	4	4
XP_047962951.1	nodulin-related protein 2-like [Salvia hispanica]	2	2	7	15.17	0.697	-0.52	0.21843	0.644081	25.84	24.32	20.45	3	3	1	1	1	2	2	2
XP_047953475.1	peptide-N4-(N-acetyl-beta-glucosaminyl)asparagine amidase A-like [Salvia hispanica]	1	1	8	15.13	1.503	0.59	0.267309	0.708681	9.84	20.11	5.54	3	3	1	1	1	1	1	1
XP_047955705.1	ruvB-like 2 [Salvia hispanica]	4	4	10	15.1	1.09	0.12	0.889089	0.986026	18.41	4.32	9.05	3	3	3	3	3	3	3	3
XP_047941694.1	peroxisomal and mitochondrial division factor 2-like [Salvia hispanica]	4	4	7	15.05	0.994	-0.01	0.816141	0.972354	25.71	25.16	8.16	2	3	1	1		3	3	3
XP_047971100.1	serine/arginine-rich splicing factor SR34A-like isoform X1 [Salvia hispanica]	2	2	7	15.04	0.567	-0.82	0.0403798	0.223944	22.33	60.95	8.98	3	3	2	2	1	2	2	2
XP_047942065.1	pyruvate dehydrogenase E1 component subunit alpha-3, chloroplastic-like [Salvia hispanica]	4	4	8	14.99	1.522	0.61	0.202489	0.622776	38.75	15.82	14.54	3	3	3	3	3	3	3	3
XP_047943597.1	40S ribosomal protein S12-like [Salvia hispanica]	2	2	7	14.89	0.756	-0.4	0.207287	0.629739	19.51	11.12	11.18	3	3	2	2	2	2	2	2
XP_047954856.1	purple acid phosphatase 7-like [Salvia hispanica]	2	2	6	14.89	0.672	-0.57	0.0678421	0.322998	18.93	15.87	10.13	3	3	1	1	1	2	2	2
XP_047959974.1	uncharacterized protein LOC125205194 [Salvia hispanica]	2	2	6	14.86	0.683	-0.55	0.161322	0.55497	36.21	46.38	7.02	3	3	1	1	1	2	2	2
XP_047972088.1	signal recognition particle subunit SRP72-like [Salvia hispanica]	2	2	6	14.85	1.34	0.42	0.454949	0.844535	15.85	7.47	15.59	2	3		1	1	1	1	1
XP_047946907.1	acetate--CoA ligase CCL3-like [Salvia hispanica]	1	1	8	14.82	1.033	0.05	0.961907	0.994876	9.16	10.81	3.77	3	3	1	1	1	1	1	1
XP_047960354.1	peroxiredoxin-2F, mitochondrial [Salvia hispanica]	2	2	7	14.8	0.95	-0.07	0.747573	0.960188	12.05	10.1	7.16	3	3	1	1	1	1	1	1
XP_047952708.1	subtilisin-like protease SBT3 [Salvia hispanica]	2	2	8	14.76	1.099	0.14	0.893262	0.986026	26.82	21.58	15.89	3	3	1	1	1	1	1	1
XP_047955578.1	probable UDP-arabinopyranose mutase 5 isoform X2 [Salvia hispanica]	1	1	5	14.75	1.48	0.57	0.260394	0.694836	13.83	11.45	11.16	3	3	1	1	1	1	1	1
XP_047956669.1	ultraviolet-B receptor UVR8-like [Salvia hispanica]	1	1	6	14.71	1.471	0.56	0.255722	0.689648	20.28	10.05	18.03	3	3	1	1	1	1	1	1
XP_047959720.1	H/ACA ribonucleoprotein complex subunit 2-like protein [Salvia hispanica]	2	2	6	14.65	0.942	-0.09	0.685132	0.940396	21.72	9.14	9.91	3	3	2	2	2	2	2	2
XP_047976142.1	lysM domain-containing GPI-anchored protein 1 [Salvia hispanica]	1	1	5	14.6	100	6.64	1e-17	8.9607e-17		17.21		3		1	1	1
XP_047955951.1	probable mannitol dehydrogenase 1 [Salvia hispanica]	2	2	7	14.59	0.427	-1.23	0.00772329	0.054649	48.55	22.53	29.94	3	3	1	1	1	2	2	2
XP_047956302.1	pre-mRNA-processing factor 19-like [Salvia hispanica]	3	3	7	14.57	1.055	0.08	0.989848	0.997919	12.94	4.27	31.66	2	3	1	1		3	3	2
XP_047969706.1	germin-like protein subfamily 2 member 1 [Salvia hispanica]	2	2	6	14.55	1.083	0.11	0.893618	0.986026	23.34	17.6	6.98	3	3	1	1	1	2	2	2
XP_047965860.1	60S ribosomal protein L35a-3-like [Salvia hispanica]	1	1	4	14.55	1.916	0.94	0.0687032	0.32302	5.01	7.62	5.68	3	3	1	1	1	1	1	1
XP_047938512.1	uncharacterized protein LOC125186206 [Salvia hispanica]	1	1	6	14.47	1.216	0.28	0.631461	0.918347	6.59	8.05	2.63	3	3	1	1	1	1	1	1
XP_047942419.1	alpha-L-arabinofuranosidase 1-like [Salvia hispanica]	3	3	8	14.4	1.502	0.59	0.220335	0.644081	13.88	5.55	11.08	3	3	2	2	2	2	2	2
XP_047948391.1	DNA damage-binding protein 1-like [Salvia hispanica]	5	5	16	14.39	1.397	0.48	0.34184	0.788153	30.65	3.63	5.13	3	3	5	5	5	5	5	5
XP_047947140.1	alpha-galactosidase-like isoform X1 [Salvia hispanica]	2	1	8	14.39	1.073	0.1	0.947872	0.993706	11.27	8.14	8.5	3	3	1	1	1	1	1	1
XP_047944971.1	probable NADH dehydrogenase [ubiquinone] 1 alpha subcomplex subunit 5, mitochondrial [Salvia hispanica]	2	2	5	14.37	1.097	0.13	0.897333	0.986118	9.83	7.14	15.53	3	3	1	1	1	2	2	1
XP_047945308.1	3-oxoacyl-[acyl-carrier-protein] synthase I, chloroplastic-like [Salvia hispanica]	2	1	11	14.35	0.874	-0.19	0.501976	0.86341	50.6	13.96	50.39	3	3	1	1	1	1	1	1
XP_047962264.1	ras-related protein RABD2a [Salvia hispanica]	4	2	10	14.31	0.993	-0.01	0.890056	0.986026	32.99	18.17	20.74	3	3	1	2	2	2	2	2
XP_047952614.1	pyridine nucleotide-disulfide oxidoreductase domain-containing protein 2 isoform X1 [Salvia hispanica]	3	3	9	14.25	1	0	0.870338	0.982341	21.99	8.59	4.52	3	3	3	3	3	3	3	3
XP_047940342.1	mRNA-decapping enzyme-like protein isoform X1 [Salvia hispanica]	2	2	10	14.23	1.044	0.06	0.987479	0.997919	21.12	7.76	16.87	3	3	2	2	2	2	1	2
XP_047945094.1	small nuclear ribonucleoprotein-associated protein B'-like [Salvia hispanica]	1	1	6	14.2	1.801	0.85	0.0708141	0.328963	22.83	18.77	16.36	3	3	1	1	1	1	1	1
XP_047979241.1	serine/arginine-rich splicing factor SC35-like [Salvia hispanica]	3	1	8	14.14	0.242	-2.05	1.60022e-05	0.000137391	18.13	16.88	12.21	2	3	1	1		1	1	1
XP_047970605.1	ABC transporter E family member 2 isoform X1 [Salvia hispanica]	4	4	12	14.13	0.603	-0.73	0.0448748	0.237414	11.47	12.74	17.82	3	3	2	2	2	3	2	3
XP_047967736.1	glutathione S-transferase DHAR2-like isoform X1 [Salvia hispanica]	2	1	10	13.99	0.922	-0.12	0.667143	0.930644	7.43	8.27	3.47	3	3	1	1	1	1	1	1
XP_047966301.1	importin subunit alpha-like [Salvia hispanica]	7	4	11	13.96	1.737	0.8	0.0757138	0.342213	29.88	85.09	72.84	3	3	1	2	2	2	3	2
XP_047945263.1	endo-1,3;1,4-beta-D-glucanase-like [Salvia hispanica]	2	2	5	13.96	0.633	-0.66	0.0813816	0.363033	27.1	7.52	27.12	3	3	2	2	2	2	2	1
XP_047976285.1	sm-like protein LSM3A [Salvia hispanica]	2	2	7	13.82	1.685	0.75	0.120924	0.466356	10.4	19.25	3.98	3	3	2	2	2	2	2	2
XP_047939489.1	bifunctional phosphatase IMPL2, chloroplastic isoform X2 [Salvia hispanica]	2	2	7	13.78	0.885	-0.18	0.612752	0.91312	42.83	26.14	6.22	3	3	2	2	2	2	2	2
XP_047969339.1	transcription initiation factor TFIID subunit 15b [Salvia hispanica]	2	2	6	13.75	0.896	-0.16	0.573876	0.90168	14.86	14.33	1.3	3	3	1	1	1	2	2	2
XP_047950708.1	ferredoxin--NADP reductase, root isozyme, chloroplastic-like [Salvia hispanica]	2	2	7	13.74	1.518	0.6	0.17862	0.582715	16.89	11.09	11.49	3	3	1	1	1	2	2	2
XP_047963365.1	norbelladine synthase-like [Salvia hispanica]	2	2	6	13.56	0.742	-0.43	0.272334	0.72014	20.41	18.55	7.54	2	3		1	1	2	2	2
XP_047951158.1	1,2-dihydroxy-3-keto-5-methylthiopentene dioxygenase 2 [Salvia hispanica]	2	2	6	13.52	0.919	-0.12	0.602867	0.909216	16.64	23.18	10.56	3	3	1	2	2	2	2	2
XP_047939532.1	ATP synthase subunit epsilon, mitochondrial-like [Salvia hispanica]	2	2	5	13.51	1.116	0.16	0.882902	0.984571	40.09	13.65	8.95	3	3	2	2	2	2	2	2
XP_047973281.1	26S proteasome non-ATPase regulatory subunit 8 homolog A-like [Salvia hispanica]	4	4	10	13.34	0.636	-0.65	0.0524627	0.269134	43.64	1.9	7.69	3	3	2	2	2	3	3	3
XP_047949978.1	uncharacterized protein LOC125195789 [Salvia hispanica]	3	3	5	13.27	0.757	-0.4	0.298118	0.74375	15.57	13.36	51.28	3	3	3	3	3	3	3	2
XP_047943857.1	calcium-binding protein CBP-like [Salvia hispanica]	1	1	5	13.26	1.401	0.49	0.348538	0.797017	13.54	11.33	11.62	3	3	1	1	1	1	1	1
XP_047961109.1	cytochrome c [Salvia hispanica]	1	1	6	13.26	1.165	0.22	0.76052	0.963932	24.22	24.86	10.29	3	3	1	1	1	1	1	1
XP_047946284.1	cyclase-like protein 2 isoform X1 [Salvia hispanica]	1	1	6	13.13	1.393	0.48	0.404283	0.820164	20.6	16.86	13.14	3	3	1	1	1	1	1	1
XP_047959942.1	probable inactive purple acid phosphatase 1 [Salvia hispanica]	3	3	10	13.09	1.897	0.92	0.0710189	0.328963	75.08	11.51	63.77	3	3	2	2	2	2	1	2
XP_047975189.1	tryptophan--tRNA ligase, cytoplasmic [Salvia hispanica]	2	2	8	13.08	1.368	0.45	0.399577	0.820164	6.15	7.34	7.75	3	3	1	1	1	2	2	2
XP_047981290.1	ubiquitin carboxyl-terminal hydrolase 3-like [Salvia hispanica]	2	1	6	12.93	0.01	-6.64	1e-17	8.9607e-17			14.87		3				1	1	1
XP_047972549.1	15.7 kDa heat shock protein, peroxisomal-like [Salvia hispanica]	3	3	9	12.92	1.186	0.25	0.716864	0.949223	28.79	6.79	9.35	3	3	3	3	3	3	3	3
XP_047956903.1	gamma carbonic anhydrase-like 2, mitochondrial [Salvia hispanica]	2	2	8	12.86	2.095	1.07	0.0212069	0.133897	12.7	9.09	13.25	3	3	1	1	1	1	1	1
XP_047973348.1	SEED MATURATION PROTEIN 1 [Salvia hispanica]	2	2	5	12.81	0.909	-0.14	0.500373	0.86341	37.86	53.16	6.12	3	3	1	1	1	2	2	2
XP_047938815.1	UDP-glycosyltransferase 74E1-like [Salvia hispanica]	3	3	8	12.8	0.775	-0.37	0.349609	0.797129	42.01	5	12.29	3	3	3	3	3	3	3	3
XP_047974310.1	polyadenylate-binding protein RBP45-like [Salvia hispanica]	1	1	5	12.77	0.599	-0.74	0.0538668	0.272253	10.06	10	5.68	2	3		1	1	1	1	1
XP_047966776.1	acyl-CoA-binding protein-like [Salvia hispanica]	3	3	8	12.66	0.608	-0.72	0.0682611	0.32302	15.05	15.57	7.71	3	3	2	2	2	3	3	3
XP_047971821.1	cytochrome b-c1 complex subunit Rieske-4, mitochondrial-like [Salvia hispanica]	3	3	7	12.64	0.728	-0.46	0.215388	0.640544	36.57	38.63	7.96	3	3	2	1	2	3	3	3
XP_047975229.1	serine carboxypeptidase-like 42 isoform X1 [Salvia hispanica]	1	1	6	12.63	0.899	-0.15	0.641009	0.919182	13.05	11.59	5.24	3	3	1	1	1	1	1	1
XP_047982044.1	probable polygalacturonase [Salvia hispanica]	2	2	5	12.6	1.291	0.37	0.50258	0.86341	15.85	9.22	10.23	3	3	2	2	2	2	2	2
XP_047948025.1	26S proteasome non-ATPase regulatory subunit 1 homolog A-like [Salvia hispanica]	2	2	6	12.59	0.01	-6.64	1e-17	8.9607e-17			6.97		3				2	2	2
XP_047960230.1	3-isopropylmalate dehydrogenase, chloroplastic-like [Salvia hispanica]	3	3	14	12.55	1.061	0.09	0.970951	0.997919	47.63	5	14.62	3	3	2	3	3	3	3	3
XP_047978688.1	formin-like protein 13 [Salvia hispanica]	1	1	6	12.44	1.562	0.64	0.234302	0.664072	14.63	7.77	15.41	3	3	1	1	1	1	1	1
XP_047940308.1	protein ENDOSPERM DEFECTIVE 1-like [Salvia hispanica]	2	2	5	12.4	1.319	0.4	0.463956	0.851554	72.07	25.05	61.63	3	3	2	2	2	2	2	2
XP_047960926.1	NADH dehydrogenase [ubiquinone] flavoprotein 1, mitochondrial [Salvia hispanica]	5	5	15	12.38	0.925	-0.11	0.537646	0.877685	39.29	10.73	32.7	3	3	4	4	4	4	3	4
XP_047968778.1	late embryogenesis abundant protein 46-like [Salvia hispanica]	2	2	5	12.3	0.322	-1.64	8.65847e-05	0.000725191	12.39	14.73	12.64	3	3	1	1	1	2	2	2
XP_047963951.1	monodehydroascorbate reductase [Salvia hispanica]	3	3	5	12.28	1.431	0.52	0.302225	0.74375	27.29	24.3	14.63	3	3	1	1	1	1	1	1
XP_047945518.1	probable histone-arginine methyltransferase 1.3 isoform X1 [Salvia hispanica]	2	2	6	12.27	1.324	0.4	0.477414	0.862371	31.15	9.8	11.93	3	3	2	2	2	2	2	2
XP_047977785.1	NADH dehydrogenase [ubiquinone] iron-sulfur protein 3 [Salvia hispanica]	2	2	7	12.23	1.309	0.39	0.488748	0.86341	28.05	57.95	12.13	3	3	1	2	2	1	1	1
XP_047958411.1	peptidyl-prolyl cis-trans isomerase CYP19-3-like [Salvia hispanica]	2	2	4	12.22	0.473	-1.08	0.00750013	0.0532536	16.73	16.29	6.8	2	3		1	1	2	2	2
XP_047981369.1	prolyl endopeptidase-like [Salvia hispanica]	1	1	6	12.2	1.48	0.57	0.310472	0.748671	33.18	25.53	4.69	3	3	1	1	1	1	1	1
XP_047968004.1	protein TOC75-3, chloroplastic-like [Salvia hispanica]	4	4	5	12.18	1.259	0.33	0.534742	0.876616	42.89	30.6	3.48	3	3	1	1	2	3	3	3
XP_047960460.1	outer envelope pore protein 16-3, chloroplastic/mitochondrial [Salvia hispanica]	1	1	6	12.17	1.904	0.93	0.0645217	0.309342	30.59	17.23	21.81	3	3	1	1	1	1	1	1
XP_047965635.1	protein transport protein Sec61 subunit gamma-1 [Salvia hispanica]	2	2	9	12.13	1.815	0.86	0.0990257	0.413851	11.13	5.03	13.72	3	3	2	2	2	2	2	2
XP_047962582.1	uncharacterized protein LOC125207333 [Salvia hispanica]	3	3	7	12.07	0.879	-0.19	0.510132	0.865523	41.29	33.47	14.2	3	3	2	3	3	3	3	3
XP_047980371.1	60S ribosomal protein L37a-1 [Salvia hispanica]	1	1	4	11.95	1.426	0.51	0.310487	0.748671	7.65	5.46	6.7	3	3	1	1	1	1	1	1
XP_047943845.1	acetylornithine aminotransferase, chloroplastic/mitochondrial [Salvia hispanica]	2	2	6	11.93	1.105	0.14	0.839122	0.972446	20.27	49.33	6.35	3	3	2	2	1	2	2	2
XP_047948315.1	calmodulin-7 [Salvia hispanica]	2	1	5	11.89	0.01	-6.64	1e-17	8.9607e-17			6.05		3				1	1	1
XP_047979968.1	serine hydroxymethyltransferase 2, mitochondrial [Salvia hispanica]	3	3	8	11.87	1.491	0.58	0.261672	0.697339	15.73	36.51	4.96	3	3	2	2	1	3	3	3
XP_047957668.1	erlin-2-B isoform X1 [Salvia hispanica]	2	2	6	11.84	1.235	0.3	0.616748	0.916414	56.53	23.77	9.13	3	3	1	2	2	2	2	2
XP_047972897.1	THO complex subunit 4D-like isoform X1 [Salvia hispanica]	2	2	8	11.83	1.38	0.46	0.41566	0.825686	44.21	38.08	31.05	3	3	2	1	2	2	2	2
XP_047943343.1	serine/arginine-rich SC35-like splicing factor SCL30A isoform X1 [Salvia hispanica]	2	2	4	11.81	0.477	-1.07	0.00956807	0.06633	48.31	23.74	7.64	3	3	1	1	1	2	2	2
XP_047938426.1	plant UBX domain-containing protein 4-like [Salvia hispanica]	2	2	6	11.8	0.858	-0.22	0.569825	0.900974	34.55	62.37	44.19	3	3	2	2	1	2	1	2
XP_047962621.1	uncharacterized protein Os08g0359500-like [Salvia hispanica]	3	3	6	11.8	0.482	-1.05	0.0174569	0.114446	52.79	31.51	38.59	3	3	1	1	1	3	3	2
XP_047981304.1	nudix hydrolase 3 [Salvia hispanica]	6	6	12	11.75	0.998	0	0.839673	0.972446	11.99	12.39	22.31	3	3	1	1	1	3	4	4
XP_047981508.1	glutamate-1-semialdehyde 2,1-aminomutase, chloroplastic-like [Salvia hispanica]	2	2	6	11.6	0.01	-6.64	1e-17	8.9607e-17			10.39		3				1	1	1
XP_047963997.1	60S ribosomal protein L21-1-like [Salvia hispanica]	4	4	6	11.57	1.231	0.3	0.638706	0.919182	35.91	49.32	36.32	3	3	4	4	3	4	3	4
XP_047956862.1	ubiquitin-conjugating enzyme E2 36 isoform X1 [Salvia hispanica]	4	1	9	11.53	0.01	-6.64	1e-17	8.9607e-17			8.61		2				1		1
XP_047959367.1	uncharacterized GPI-anchored protein At3g06035-like [Salvia hispanica]	1	1	5	11.47	1	0	0.748217	0.960188	38.09	23.57	27.38	3	3	1	1	1	1	1	1
XP_047971944.1	ABC transporter F family member 3 [Salvia hispanica]	2	2	6	11.45	0.875	-0.19	0.606611	0.910375	22.2	15.43	18.05	3	3	1	1	1	1	1	1
XP_047969705.1	glutamate--tRNA ligase, cytoplasmic-like [Salvia hispanica]	4	4	9	11.42	1.656	0.73	0.0980871	0.412448	37.71	15.36	9.07	3	3	2	3	3	3	3	3
XP_047969874.1	valine--tRNA ligase, mitochondrial 1-like [Salvia hispanica]	1	1	6	11.42	1.042	0.06	0.982132	0.997919	6.21	7.68	4.7	3	3	1	1	1	1	1	1
XP_047981946.1	purple acid phosphatase 2-like [Salvia hispanica]	2	2	5	11.36	1.289	0.37	0.504918	0.86341	18.66	36.18	5.88	3	3	2	2	1	2	2	2
XP_047963470.1	dihydroorotate dehydrogenase (quinone), mitochondrial [Salvia hispanica]	4	4	6	11.32	1.028	0.04	0.979072	0.997919	62.37	4.17	4.2	3	3	2	2	2	2	2	2
XP_047977388.1	small ubiquitin-related modifier 2-like [Salvia hispanica]	2	1	4	11.32	0.01	-6.64	1e-17	8.9607e-17			21.6		3				1	1	1
XP_047938762.1	NADH dehydrogenase [ubiquinone] 1 beta subcomplex subunit 9-like [Salvia hispanica]	2	2	7	11.3	1.18	0.24	0.724423	0.94985	27.8	26.74	20.92	3	3	1	1	1	1	1	1
XP_047981574.1	lysophospholipid acyltransferase LPEAT1-like isoform X1 [Salvia hispanica]	2	2	5	11.25	1.033	0.05	0.964943	0.996008	37.84	36.15	14.55	2	3	1	1		2	2	2
XP_047953829.1	polygalacturonase inhibitor-like [Salvia hispanica]	2	2	6	11.22	1.295	0.37	0.474811	0.862328	33.4	19.03	2.65	3	3	2	2	2	2	2	2
XP_047942278.1	coiled-coil domain-containing protein SCD2-like isoform X1 [Salvia hispanica]	1	1	5	11.17	1.141	0.19	0.857208	0.977373	9.61	4.66	13.24	3	3	1	1	1	1	1	1
XP_047946607.1	nucleolar protein 56-like [Salvia hispanica]	5	1	12	11.17	1.011	0.02	0.932642	0.993186	6.48	2.06	12.72	2	3		1	1	1	1	1
XP_047940772.1	probable aquaporin PIP2-8 [Salvia hispanica]	1	1	5	11.15	0.983	-0.03	0.84276	0.973182	47.6	29.81	25.85	3	3	1	1	1	1	1	1
XP_047977209.1	annexin Gh1-like [Salvia hispanica]	2	1	5	11.12	0.01	-6.64	1e-17	8.9607e-17			23.04		3				1	1	1
XP_047981071.1	importin subunit alpha-2-like [Salvia hispanica]	5	2	7	11.08	0.846	-0.24	0.545064	0.882306	25.58	49.25	10.14	3	3	1	1	1	2	2	2
XP_047983157.1	actin-11-like [Salvia hispanica]	1	1	6	10.98	0.917	-0.13	0.516193	0.866798	19.4	16.79	8.2	3	3	1	1	1	1	1	1
XP_047943505.1	serine carboxypeptidase II-2-like [Salvia hispanica]	2	2	5	10.97	0.899	-0.15	0.611983	0.912637	7.33	15.09	6.91	3	3	2	2	2	2	2	2
XP_047951432.1	NADH dehydrogenase [ubiquinone] 1 alpha subcomplex subunit 13-B [Salvia hispanica]	1	1	6	10.95	1.847	0.89	0.0850571	0.373058	22.29	24.83	7.21	3	3	1	1	1	1	1	1
XP_047938440.1	elongation factor Ts, mitochondrial [Salvia hispanica]	2	2	6	10.94	1.197	0.26	0.678394	0.935676	11.44	10.48	4.98	3	3	1	1	1	2	2	2
XP_047950559.1	guanosine deaminase-like isoform X1 [Salvia hispanica]	1	1	3	10.92	0.851	-0.23	0.372549	0.807068	20.4	20.24	8.08	3	3	1	1	1	1	1	1
XP_047974050.1	late histone H2B.L4-like [Salvia hispanica]	2	2	6	10.88	0.845	-0.24	0.47613	0.862328	21.26	42.81	21.85	3	3	2	1	2	1	1	1
XP_047938364.1	phenylacetaldehyde reductase [Salvia hispanica]	2	2	7	10.81	0.576	-0.8	0.0375914	0.213087	17.5	61.89	7.5	3	3	2	2	1	2	2	2
XP_047941530.1	UDP-glucose 6-dehydrogenase 1 [Salvia hispanica]	4	2	8	10.79	1.578	0.66	0.172411	0.569706	16.89	14.78	62.45	3	3	2	2	2	2	1	2
XP_047983923.1	cytochrome c oxidase subunit 6b-1-like, partial [Salvia hispanica]	2	2	5	10.7	1.217	0.28	0.628277	0.918347	28.53	21.11	9.78	3	3	2	2	2	2	2	2
XP_047941512.1	dihydrolipoyllysine-residue acetyltransferase component 4 of pyruvate dehydrogenase complex, chloroplastic-like [Salvia hispanica]	5	5	8	10.63	1.348	0.43	0.415074	0.825686	53.79	14.7	60.49	3	3	3	3	3	3	3	3
XP_047978249.1	macro domain-containing protein VPA0103 [Salvia hispanica]	2	2	4	10.63	1.143	0.19	0.824689	0.972359	38.92	6.78	6.72	3	3	2	2	2	2	2	2
XP_047977030.1	probable calcium-binding protein CML21 isoform X1 [Salvia hispanica]	3	3	5	10.61	1	0	0.826849	0.972359	24.53	8.78	3.02	3	3	2	1	2	3	3	3
XP_047970104.1	DEAD-box ATP-dependent RNA helicase 53, mitochondrial-like [Salvia hispanica]	3	3	4	10.56	0.931	-0.1	0.700437	0.944058	12.56	52.09	1.74	3	3	2	1	2	3	3	3
XP_047974517.1	angio-associated migratory cell protein [Salvia hispanica]	1	1	5	10.51	1.262	0.34	0.554111	0.889004	30.76	12.68	13.03	3	3	1	1	1	1	1	1
XP_047969947.1	formate--tetrahydrofolate ligase [Salvia hispanica]	3	3	6	10.5	0.769	-0.38	0.375036	0.807527	14.33	9.85	16.98	3	3	2	2	2	2	2	2
XP_047959451.1	uncharacterized protein LOC125204766 [Salvia hispanica]	1	1	5	10.46	0.889	-0.17	0.628775	0.918347	14.43	14.97	6.39	3	3	1	1	1	1	1	1
XP_047974584.1	40S ribosomal protein S13-like [Salvia hispanica]	2	2	5	10.41	1.079	0.11	0.982927	0.997919	27.54	9.02	6.07	3	3	2	2	2	1	2	2
XP_047937683.1	subtilisin-like protease SBT3.3 [Salvia hispanica]	2	2	6	10.4	0.717	-0.48	0.25656	0.689988	14.34	3.5	7.46	3	3	1	1	1	2	2	2
XP_047970065.1	guanylate-binding protein 4-like [Salvia hispanica]	2	2	4	10.38	0.377	-1.41	0.00261043	0.0196934	21.19	21.34	3.87	2	3		1	1	2	2	2
XP_047954987.1	U2 small nuclear ribonucleoprotein B'' [Salvia hispanica]	1	1	5	10.35	1.118	0.16	0.850118	0.977127	14.96	1.51	13.24	2	3	1		1	1	1	1
XP_047961604.1	non-specific lipid-transfer protein 2-like [Salvia hispanica]	1	1	4	10.35	1.484	0.57	0.299928	0.74375	13.84	5.48	16.25	3	3	1	1	1	1	1	1
XP_047939896.1	succinate dehydrogenase subunit 6, mitochondrial-like [Salvia hispanica]	2	2	4	10.33	1.022	0.03	0.939468	0.993706	35.92	21.06	35.76	3	3	1	1	1	1	2	2
XP_047958492.1	60S ribosomal protein L26-1 [Salvia hispanica]	3	3	4	10.31	1.279	0.36	0.500729	0.86341	75.27	19.13	42.75	3	3	1	2	2	2	2	2
XP_047943863.1	eukaryotic translation initiation factor 3 subunit J-like [Salvia hispanica]	3	3	6	10.28	0.862	-0.21	0.481305	0.86341	29.64	67.44	17.7	3	3	2	2	3	3	3	3
XP_047948673.1	epoxide hydrolase A-like [Salvia hispanica]	3	3	8	10.26	0.01	-6.64	1e-17	8.9607e-17			67.75		3				3	3	1
XP_047970306.1	dihydrolipoyllysine-residue acetyltransferase component 1 of pyruvate dehydrogenase complex, mitochondrial [Salvia hispanica]	3	3	5	10.25	0.01	-6.64	1e-17	8.9607e-17			25.36		3				1	1	1
XP_047981153.1	pentatricopeptide repeat-containing protein At1g80270, mitochondrial-like [Salvia hispanica]	2	2	5	10.24	0.01	-6.64	1e-17	8.9607e-17			13.1		3				2	2	2
XP_047956902.1	probable acetyltransferase NATA1-like [Salvia hispanica]	2	2	4	10.19	0.882	-0.18	0.443102	0.844535	45.61	17.58	5.82	3	3	2	2	2	2	2	2
XP_047981940.1	polyadenylate-binding protein RBP47B' isoform X1 [Salvia hispanica]	2	2	4	10.19	1.28	0.36	0.503086	0.86341	15.32	2.01	13.5	3	3	2	2	2	2	2	2
XP_047966943.1	vestitone reductase-like [Salvia hispanica]	2	2	4	10.15	0.759	-0.4	0.321383	0.767598	12.08	31.9	10.1	3	3	1	2	2	2	2	2
XP_047980070.1	calmodulin-like [Salvia hispanica]	2	1	5	10.14	0.653	-0.61	0.0519244	0.26704	13.91	10.47	5.77	3	3	1	1	1	1	1	1
XP_047972899.1	transaldolase-like [Salvia hispanica]	1	1	4	10.13	0.895	-0.16	0.639255	0.919182	15.78	15.26	10.19	2	3		1	1	1	1	1
XP_047972413.1	protein DJ-1 homolog D [Salvia hispanica]	3	3	5	10.09	1.034	0.05	0.852545	0.977127	23.28	6.95	5.66	3	3	3	3	3	3	3	3
XP_047950159.1	glycerophosphodiester phosphodiesterase GDPDL4-like [Salvia hispanica]	4	4	5	10.06	100	6.64	1e-17	8.9607e-17		5.66		3		2	2	2
XP_047980964.1	uncharacterized protein LOC125222416 isoform X1 [Salvia hispanica]	2	2	4	10.02	0.01	-6.64	1e-17	8.9607e-17			11.61		3				1	1	1
XP_047950576.1	external alternative NAD(P)H-ubiquinone oxidoreductase B2, mitochondrial-like [Salvia hispanica]	3	3	13	9.98	0.629	-0.67	0.0903929	0.388605	47.86	14.22	8.86	3	3	2	2	2	2	2	2
XP_047958836.1	60S ribosomal protein L28-1-like [Salvia hispanica]	2	2	7	9.97	2.579	1.37	0.00104539	0.0082189	11.47	8.24	4.16	3	3	2	2	2	2	2	2
XP_047947658.1	eukaryotic translation initiation factor-like [Salvia hispanica]	3	3	4	9.92	1.105	0.14	0.9525	0.993706	13.71	6.85	9.59	3	3	1	1	1	2	2	2
XP_047969656.1	8-hydroxygeraniol dehydrogenase-like isoform X4 [Salvia hispanica]	2	2	4	9.81	2.95	1.56	0.00100968	0.00796874	37.55	36.27	8.53	3	3	1	1	1	2	2	1
XP_047944076.1	ATP synthase subunit d, mitochondrial [Salvia hispanica]	2	2	4	9.8	1.501	0.59	0.221186	0.644081	12.76	21.41	3.1	3	2	2	2	1	2	2
XP_047975314.1	RNA-binding protein Y14A-like [Salvia hispanica]	2	2	6	9.77	100	6.64	1e-17	8.9607e-17		32.88		2			1	1
XP_047975250.1	serine/arginine-rich splicing factor SC35-like isoform X1 [Salvia hispanica]	3	1	6	9.77	0.01	-6.64	1e-17	8.9607e-17			12.54		3				1	1	1
XP_047975884.1	presequence protease 1, chloroplastic/mitochondrial [Salvia hispanica]	3	3	6	9.68	0.961	-0.06	0.819044	0.972359	26.79	32.28	13.94	3	3	3	3	2	3	3	3
XP_047957674.1	coatomer subunit epsilon-1-like [Salvia hispanica]	3	2	13	9.68	0.739	-0.44	0.295032	0.743743	15.56	42.4	15.27	3	3	1	1	1	2	2	2
XP_047951733.1	ubiquinone biosynthesis protein COQ9, mitochondrial-like [Salvia hispanica]	3	3	6	9.67	0.973	-0.04	0.700746	0.944058	15.97	34.33	10.85	3	3	2	2	1	2	2	2
XP_047942178.1	transcription initiation factor IIB-2-like [Salvia hispanica]	1	1	3	9.64	0.612	-0.71	0.114953	0.451019	14.11	29.74	3.77	3	3	1	1	1	1	1	1
XP_047971842.1	uncharacterized protein LOC125214749 [Salvia hispanica]	3	3	10	9.59	0.892	-0.17	0.604101	0.909216	22.18	7.56	5	3	3	3	3	3	3	3	3
XP_047971861.1	asparagine synthetase [glutamine-hydrolyzing] [Salvia hispanica]	2	1	7	9.57	0.01	-6.64	1e-17	8.9607e-17			25.2		3				1	1	1
XP_047972846.1	protein OPI10 homolog [Salvia hispanica]	2	2	4	9.51	0.567	-0.82	0.0654702	0.313158	24.4	17.9	26.85	3	3	2	1	2	2	2	2
XP_047979799.1	lipoamide acyltransferase component of branched-chain alpha-keto acid dehydrogenase complex, mitochondrial [Salvia hispanica]	3	3	10	9.47	0.912	-0.13	0.649364	0.92342	31.86	23.75	28.06	3	3	2	2	2	3	2	3
XP_047948734.1	thiosulfate/3-mercaptopyruvate sulfurtransferase 2-like isoform X1 [Salvia hispanica]	4	4	9	9.36	0.847	-0.24	0.388924	0.820164	17.39	11.15	9.32	3	3	2	2	2	4	4	4
XP_047963507.1	desiccation-related protein PCC13-62-like [Salvia hispanica]	1	1	5	9.33	0.01	-6.64	1e-17	8.9607e-17			21.7		2				1		1
XP_047965390.1	pyridoxine/pyridoxamine 5'-phosphate oxidase 1, chloroplastic-like [Salvia hispanica]	1	1	4	9.32	1.49	0.58	0.30256	0.74375	13.69	7.64	9.88	3	3	1	1	1	1	1	1
XP_047941864.1	40S ribosomal protein S11-2 [Salvia hispanica]	1	1	4	9.31	0.661	-0.6	0.0583693	0.286553	25.34	13.02	23.72	3	3	1	1	1	1	1	1
XP_047974304.1	U1 small nuclear ribonucleoprotein 70 kDa [Salvia hispanica]	1	1	3	9.26	0.667	-0.58	0.189497	0.602865	38.71	35.13	15.5	3	3	1	1	1	1	1	1
XP_047958498.1	40S ribosomal protein S24-1 [Salvia hispanica]	2	2	5	9.21	2.142	1.1	0.0287239	0.170845	43.46	32.82	42.1	3	3	2	2	2	2	1	2
XP_047939408.1	translation machinery-associated protein 22-like isoform X1 [Salvia hispanica]	1	1	5	9.21	0.575	-0.8	0.0731919	0.334499	47.61	46.46	17.72	3	3	1	1	1	1	1	1
XP_047978140.1	mitochondrial import receptor subunit TOM40-1-like [Salvia hispanica]	2	2	6	9.18	0.987	-0.02	0.883377	0.984571	18.09	10.76	12.94	3	3	1	1	1	1	1	1
XP_047981146.1	fibrous sheath CABYR-binding protein [Salvia hispanica]	4	4	8	9.18	0.01	-6.64	1e-17	8.9607e-17			18.27		3				3	3	3
XP_047958095.1	protein transport protein SEC13 homolog B-like [Salvia hispanica]	1	1	4	9.17	0.01	-6.64	1e-17	8.9607e-17			17.72		3				1	1	1
XP_047939295.1	ribonuclease 2-like isoform X1 [Salvia hispanica]	1	1	5	9.17	1.535	0.62	0.25565	0.689648	58.23	16.84	49.29	2	3	1		1	1	1	1
XP_047941554.1	4-hydroxy-tetrahydrodipicolinate synthase, chloroplastic-like isoform X1 [Salvia hispanica]	1	1	4	9.15	0.51	-0.97	0.0301331	0.17587	14.47	10.59	9.07	3	3	1	1	1	1	1	1
XP_047982924.1	probable aspartyl protease At4g16563 [Salvia hispanica]	1	1	4	9.15	0.977	-0.03	0.828036	0.972359	25.22	28.11	13.68	3	3	1	1	1	1	1	1
XP_047942687.1	transcription factor Pur-alpha 1 isoform X1 [Salvia hispanica]	2	2	4	9.13	1.234	0.3	0.599991	0.909216	8.38	36.57	8.77	3	3	2	2	1	2	2	2
XP_047941432.1	transmembrane 9 superfamily member 11-like [Salvia hispanica]	2	2	4	9.02	1.844	0.88	0.0870107	0.378275	10.5	17.64	19.26	3	3	1	1	1	1	1	1
XP_047983525.1	uncharacterized protein At5g02240-like [Salvia hispanica]	1	1	3	8.98	0.911	-0.13	0.673353	0.931706	24.13	24.3	11.41	3	3	1	1	1	1	1	1
XP_047954394.1	protein HEAT-STRESS-ASSOCIATED 32 [Salvia hispanica]	3	3	5	8.98	0.68	-0.56	0.127261	0.483451	38.88	18.09	7.14	3	3	3	3	2	3	3	3
XP_047950208.1	ubiquitin-conjugating enzyme E2 36-like [Salvia hispanica]	4	1	9	8.96	0.01	-6.64	1e-17	8.9607e-17			20.68		2				1	1
XP_047966742.1	malonyl CoA-acyl carrier protein transacylase-like [Salvia hispanica]	2	2	8	8.95	0.672	-0.57	0.180954	0.585675	25.98	64.07	23.18	3	3	2	2	1	2	2	2
XP_047948117.1	DNA damage-repair/toleration protein DRT102-like [Salvia hispanica]	4	4	7	8.9	1.074	0.1	0.975205	0.997919	23.08	17.78	10.61	3	3	1	1	1	3	3	3
XP_047956291.1	V-type proton ATPase subunit C-like [Salvia hispanica]	5	5	13	8.86	0.809	-0.31	0.259182	0.694836	26.65	13.39	6.19	3	3	2	3	3	5	5	5
XP_047971538.1	diphosphomevalonate decarboxylase 2 [Salvia hispanica]	3	3	7	8.81	1.09	0.12	0.935472	0.993186	14.8	3.55	2.94	3	3	2	2	2	2	2	2
XP_047982286.1	delta-1-pyrroline-5-carboxylate synthase [Salvia hispanica]	2	2	3	8.8	1.02	0.03	0.889702	0.986026	16.97	4.29	15.53	3	3	2	2	2	2	2	2
XP_047961093.1	lon protease homolog 1, mitochondrial-like [Salvia hispanica]	2	2	4	8.75	1.492	0.58	0.296458	0.74375	12.55	44.12	5.48	3	3	1	2	2	2	2	2
XP_047970266.1	NHP2-like protein 1 [Salvia hispanica]	2	2	6	8.73	0.968	-0.05	0.678033	0.935676	23.96	13.54	16.23	3	3	2	2	2	2	2	2
XP_047944177.1	uncharacterized protein LOC125190818 [Salvia hispanica]	1	1	4	8.7	0.289	-1.79	0.000174207	0.00143563	51.53	49.53	36.84	2	3	1	1		1	1	1
XP_047954180.1	histone H4 [Salvia hispanica]	3	3	4	8.68	2.274	1.19	0.0101438	0.0693834	23.38	35.72	23	3	3	2	2	1	1	1	1
XP_047938836.1	translocon-associated protein subunit alpha-like [Salvia hispanica]	1	1	3	8.63	0.909	-0.14	0.640135	0.919182	6.36	8.59	6.21	3	3	1	1	1	1	1	1
XP_047967646.1	monodehydroascorbate reductase-like [Salvia hispanica]	3	3	5	8.61	1.282	0.36	0.523404	0.870936	19.61	14.94	10.73	3	3	1	1	1	3	3	2
XP_047959473.1	heterogeneous nuclear ribonucleoprotein 1-like [Salvia hispanica]	1	1	4	8.58	0.01	-6.64	1e-17	8.9607e-17			9.64		3				1	1	1
XP_047960128.1	signal recognition particle 54 kDa protein 2 isoform X1 [Salvia hispanica]	4	4	5	8.58	0.01	-6.64	1e-17	8.9607e-17			7.53		3				3	3	3
XP_047969300.1	long chain acyl-CoA synthetase 4-like [Salvia hispanica]	1	1	3	8.51	0.999	0	0.910215	0.990665	26.66	29.03	21.59	2	2		1	1	1		1
XP_047966958.1	dicamba O-demethylase, ferredoxin component [Salvia hispanica]	1	1	3	8.5	0.01	-6.64	1e-17	8.9607e-17			15.13		3				1	1	1
XP_047940738.1	NADH dehydrogenase [ubiquinone] iron-sulfur protein 7, mitochondrial-like [Salvia hispanica]	2	2	4	8.5	0.7	-0.51	0.153684	0.539076	12.25	7.24	6.5	3	3	1	1	1	2	2	2
XP_047942371.1	uncharacterized protein LOC125189165 isoform X1 [Salvia hispanica]	1	1	6	8.49	1.258	0.33	0.536564	0.876616	36.15	0.45	33.6	2	2	1		1	1	1
XP_047976669.1	ricin B-like lectin R40G3 [Salvia hispanica]	2	2	4	8.46	0.01	-6.64	1e-17	8.9607e-17			7.69		3				2	2	2
XP_047966835.1	vacuolar protein sorting-associated protein 29 [Salvia hispanica]	2	2	4	8.43	0.638	-0.65	0.0775577	0.348688	28.84	13.19	11.41	3	3	2	2	2	2	2	2
XP_047947003.1	protein JOKA2 isoform X1 [Salvia hispanica]	1	1	3	8.43	0.771	-0.38	0.36765	0.806678	38.5	15.62	27.36	3	3	1	1	1	1	1	1
XP_047960948.1	coatomer subunit beta'-2-like [Salvia hispanica]	3	3	8	8.36	0.94	-0.09	0.70934	0.947274	21.33	13.99	6.84	3	3	2	2	2	3	3	3
XP_047974785.1	pentatricopeptide repeat-containing protein At4g35850, mitochondrial [Salvia hispanica]	2	2	4	8.35	1.21	0.27	0.681021	0.93726	6.47	3.16	11.33	2	3	1	1		2	2	2
XP_047951801.1	stress-response A/B barrel domain-containing protein UP3-like [Salvia hispanica]	1	1	4	8.33	4.467	2.16	3.66178e-06	3.18389e-05	20.14	18.89	2.97	3	2	1	1	1	1		1
XP_047943454.1	eukaryotic translation initiation factor 2 subunit beta [Salvia hispanica]	2	2	7	8.3	0.813	-0.3	0.279683	0.728509	25.78	6	9.94	3	3	2	2	2	2	2	2
XP_047956522.1	cinnamoyl-CoA reductase 1-like [Salvia hispanica]	1	1	7	8.29	1.224	0.29	0.603263	0.909216	6.27	5.06	5.5	3	3	1	1	1	1	1	1
XP_047955802.1	sterol carrier protein 2-like [Salvia hispanica]	2	2	5	8.25	0.616	-0.7	0.0794333	0.355114	8.91	16.27	7.43	3	3	2	2	2	2	2	2
XP_047976983.1	proteasome subunit alpha type-4-like isoform X1 [Salvia hispanica]	1	1	4	8.24	0.957	-0.06	0.791197	0.964095	12.99	6.53	18.52	2	3	1		1	1	1	1
XP_047970545.1	acetyl-coenzyme A carboxylase carboxyl transferase subunit beta, chloroplastic-like [Salvia hispanica]	1	1	5	8.17	1.175	0.23	0.728816	0.95261	16.19	14.33	11.06	3	3	1	1	1	1	1	1
XP_047971124.1	succinate dehydrogenase [ubiquinone] iron-sulfur subunit 3, mitochondrial [Salvia hispanica]	1	1	3	8.12	0.689	-0.54	0.224309	0.648843	41.31	21.57	29.3	3	3	1	1	1	1	1	1
XP_047970445.1	nuclear pore complex protein NUP50A-like [Salvia hispanica]	3	3	5	8.07	1.061	0.08	0.93726	0.993186	20.86	55.48	12.14	3	3	1	2	2	3	2	3
XP_047975565.1	MFP1 attachment factor 1-like [Salvia hispanica]	1	1	3	8.06	0.01	-6.64	1e-17	8.9607e-17			24.2		3				1	1	1
XP_047971916.1	CXXC motif containing zinc binding protein [Salvia hispanica]	1	1	3	8.03	0.89	-0.17	0.626155	0.918347	10.98	6.31	7.19	3	3	1	1	1	1	1	1
XP_047946055.1	L-galactose dehydrogenase [Salvia hispanica]	3	3	6	7.97	1.376	0.46	0.379447	0.80934	9	9.25	10.71	3	3	1	1	1	3	3	3
XP_047956494.1	dirigent protein 21-like [Salvia hispanica]	2	2	4	7.97	0.818	-0.29	0.415009	0.825686	17.57	8.29	7.49	3	3	2	2	2	2	2	2
XP_047974562.1	clathrin light chain 1-like [Salvia hispanica]	1	1	4	7.96	1.011	0.02	0.923751	0.990871	4.54	2.13	4.43	2	3	1	1		1	1	1
XP_047946456.1	lectin CPL-like [Salvia hispanica]	2	2	7	7.95	1.561	0.64	0.141646	0.517951	27.54	5.16	10.08	3	3	2	2	2	2	2	2
XP_047964234.1	probable glucan 1,3-alpha-glucosidase [Salvia hispanica]	3	3	7	7.91	1.242	0.31	0.57022	0.900974	30.93	11.24	10.8	3	3	2	2	2	2	2	2
XP_047950510.1	vesicle-fusing ATPase-like [Salvia hispanica]	1	1	3	7.9	0.903	-0.15	0.654872	0.926475	12.29	9.11	6.37	3	3	1	1	1	1	1	1
XP_047975140.1	serine/threonine-protein phosphatase BSL3-like isoform X1 [Salvia hispanica]	2	2	4	7.88	1.054	0.08	0.990624	0.997919	3.29	0.62	19.46	3	3	1	1	1	1	1	1
XP_047965121.1	ubiquitin-conjugating enzyme E2 variant 1C-like [Salvia hispanica]	1	1	4	7.85	0.705	-0.51	0.232997	0.662946	25.24	22.18	12.36	3	3	1	1	1	1	1	1
XP_047976753.1	uncharacterized protein LOC125218968 [Salvia hispanica]	1	1	4	7.77	1.35	0.43	0.416397	0.82635	10.42	9.88	8.38	3	3	1	1	1	1	1	1
XP_047971694.1	actin-depolymerizing factor 3-like [Salvia hispanica]	2	2	6	7.75	1.717	0.78	0.152336	0.537102	40.23	25.01	29.51	3	3	2	2	2	2	2	2
XP_047941762.1	heavy metal-associated isoprenylated plant protein 26-like [Salvia hispanica]	2	2	3	7.72	100	6.64	1e-17	8.9607e-17		9.65		2			1	1
XP_047957284.1	uric acid degradation bifunctional protein TTL-like isoform X1 [Salvia hispanica]	2	2	5	7.72	1.189	0.25	0.69839	0.944058	32.71	5.62	7.64	3	3	2	2	2	2	2	2
XP_047971898.1	protein EXORDIUM-like 2 [Salvia hispanica]	2	2	4	7.69	1.068	0.09	0.955401	0.993706	36.47	10.95	6.09	3	3	2	1	2	2	2	2
XP_047969963.1	cystathionine beta-lyase, chloroplastic-like isoform X1 [Salvia hispanica]	2	2	4	7.64	1.294	0.37	0.501133	0.86341	22.14	15.21	19.79	3	3	1	1	1	1	1	1
XP_047977694.1	peptidyl-prolyl cis-trans isomerase CYP22 [Salvia hispanica]	2	2	7	7.57	0.945	-0.08	0.757334	0.963932	54.97	6.73	19.46	3	3	2	2	2	2	2	2
XP_047954509.1	anthranilate synthase alpha subunit 2, chloroplastic-like [Salvia hispanica]	3	3	10	7.49	1.29	0.37	0.485782	0.86341	26.8	13.93	4.76	3	3	3	3	3	3	3	3
XP_047949302.1	lectin CPL-like [Salvia hispanica]	1	1	3	7.46	1.431	0.52	0.356177	0.802127	20.82	27.18	3.75	3	3	1	1	1	1	1	1
XP_047962930.1	protein NCA1 [Salvia hispanica]	4	4	6	7.44	1.339	0.42	0.438074	0.842855	18.31	0.7	5.61	2	3	1	1		4	3	4
XP_047944496.1	polyadenylate-binding protein 1 [Salvia hispanica]	1	1	3	7.42	0.992	-0.01	0.871599	0.982341	9.19	4.93	11.04	3	3	1	1	1	1	1	1
XP_047940735.1	far upstream element-binding protein 2-like isoform X1 [Salvia hispanica]	3	2	5	7.41	1.831	0.87	0.0882712	0.382136	22.82	20.38	3.98	3	3	1	1	1	1	1	1
XP_047956148.1	tubulin-folding cofactor A [Salvia hispanica]	2	2	4	7.37	0.808	-0.31	0.44956	0.844535	17.55	14.6	18.21	3	3	1	1	1	1	1	1
XP_047959805.1	uncharacterized protein LOC125205051 [Salvia hispanica]	1	1	6	7.33	1	0	0.895441	0.986026	18.1	14.51	6.25	3	3	1	1	1	1	1	1
XP_047973753.1	2,3-dimethylmalate lyase-like [Salvia hispanica]	1	1	5	7.33	1.999	1	0.0526046	0.269188	8.49	9.19	9.29	3	3	1	1	1	1	1	1
XP_047979562.1	phospholipase D delta-like [Salvia hispanica]	1	1	3	7.32	1.469	0.56	0.334743	0.781448	17.65	15.85	9.77	3	3	1	1	1	1	1	1
XP_047947544.1	probable sucrose-phosphate synthase 1 [Salvia hispanica]	3	3	6	7.32	0.991	-0.01	0.723892	0.94985	23.26	4.68	4.89	3	3	3	3	3	3	3	3
XP_047973191.1	ubiquitin-conjugating enzyme E2 7 [Salvia hispanica]	1	1	3	7.29	0.536	-0.9	0.0503143	0.260719	20.07	9.29	18.2	3	3	1	1	1	1	1	1
XP_047955228.1	glucosidase 2 subunit beta [Salvia hispanica]	1	1	3	7.28	1.138	0.19	0.797632	0.965629	13.26	5.34	15.4	3	3	1	1	1	1	1	1
XP_047979843.1	probable eukaryotic translation initiation factor 5-2 [Salvia hispanica]	2	2	4	7.24	0.01	-6.64	1e-17	8.9607e-17			8.21		3				1	1	1
XP_047939932.1	cysteine proteinase inhibitor A-like [Salvia hispanica]	2	2	3	7.21	1.115	0.16	0.826131	0.972359	39.82	37.75	3.13	2	3		1	1	1	1	1
XP_047969632.1	10 kDa chaperonin, mitochondrial-like [Salvia hispanica]	1	1	3	7.14	1.037	0.05	0.98008	0.997919	14.89	5.68	14.22	3	2	1	1	1	1		1
XP_047972705.1	eIF5-mimic protein 1-like [Salvia hispanica]	2	2	6	7.13	0.773	-0.37	0.364272	0.804613	47.72	33	18.71	3	3	1	2	2	2	2	2
XP_047953301.1	serine hydroxymethyltransferase 3, chloroplastic-like [Salvia hispanica]	2	2	3	7.11	1.394	0.48	0.368352	0.806678	12.37	13.48	9.61	3	3	2	2	2	2	2	2
XP_047949404.1	translin [Salvia hispanica]	1	1	3	7.06	0.564	-0.83	0.06263	0.302017	14.92	17.77	13.38	3	3	1	1	1	1	1	1
XP_047972781.1	uncharacterized protein LOC125215417 [Salvia hispanica]	4	4	11	7.02	1.056	0.08	0.955153	0.993706	10.76	33.21	5.55	3	3	2	2	1	3	3	3
XP_047942468.1	protein GAMETE CELL DEFECTIVE 1, mitochondrial [Salvia hispanica]	1	1	3	7.01	0.01	-6.64	1e-17	8.9607e-17			13.33		3				1	1	1
XP_047948014.1	protein CutA, chloroplastic-like isoform X1 [Salvia hispanica]	1	1	4	6.95	1.193	0.25	0.706673	0.947155	37.83	33.81	15.73	2	3	1		1	1	1	1
XP_047983382.1	non-specific lipid-transfer protein 2-like [Salvia hispanica]	2	2	3	6.93	1.328	0.41	0.448098	0.844535	4.25	3.82	0.21	3	3	2	2	2	2	2	2
XP_047979212.1	uncharacterized protein LOC125221132 [Salvia hispanica]	2	2	3	6.93	0.845	-0.24	0.336326	0.782773	28.48	29.92	19.06	3	3	1	1	1	2	2	2
XP_047971731.1	transmembrane and coiled-coil domain-containing protein 4-like [Salvia hispanica]	1	1	3	6.9	0.01	-6.64	1e-17	8.9607e-17			11.54		3				1	1	1
XP_047973944.1	reticulon-like protein B2 [Salvia hispanica]	3	3	3	6.85	1.237	0.31	0.597857	0.909216	59.74	19.05	80.88	2	3	1	1		2	2	1
XP_047969708.1	uncharacterized protein DDB_G0286299-like [Salvia hispanica]	2	2	10	6.82	0.877	-0.19	0.603531	0.909216	38.93	31.79	13.59	3	3	2	2	2	2	2	2
XP_047981203.1	plant UBX domain-containing protein 8-like isoform X1 [Salvia hispanica]	4	4	5	6.81	0.73	-0.45	0.29815	0.74375	27.01	57.29	31.41	3	3	1	1	2	2	3	3
XP_047957931.1	uncharacterized protein LOC125203591 [Salvia hispanica]	1	1	3	6.8	1.069	0.1	0.947651	0.993706	43.46	43.64	14.76	2	3		1	1	1	1	1
XP_047953169.1	WD-40 repeat-containing protein MSI4-like [Salvia hispanica]	2	1	3	6.8	0.01	-6.64	1e-17	8.9607e-17			29.27		2				1		1
XP_047972248.1	protein BOLA2 [Salvia hispanica]	1	1	3	6.79	0.814	-0.3	0.453006	0.844535	12.35	1.18	12.66	2	3		1	1	1	1	1
XP_047946402.1	uncharacterized protein LOC125192792 [Salvia hispanica]	1	1	3	6.78	0.513	-0.96	0.0348799	0.200504	24.73	21.31	3.26	3	3	1	1	1	1	1	1
XP_047948433.1	acyl-coenzyme A oxidase 3, peroxisomal-like [Salvia hispanica]	2	2	3	6.77	0.869	-0.2	0.525124	0.870936	50.53	73.06	3.33	3	3	2	2	1	2	2	2
XP_047958904.1	peptidyl-prolyl cis-trans isomerase E [Salvia hispanica]	1	1	3	6.73	0.587	-0.77	0.090523	0.388605	48.47	36.09	2.66	3	3	1	1	1	1	1	1
XP_047970338.1	branched-chain-amino-acid aminotransferase-like protein 1 [Salvia hispanica]	3	2	11	6.73	0.831	-0.27	0.476029	0.862328	36.07	48.31	43.33	3	3	2	2	1	2	2	1
XP_047973538.1	SNF1-related protein kinase regulatory subunit gamma-1-like [Salvia hispanica]	1	1	3	6.69	0.624	-0.68	0.133194	0.497839	36.51	34.57	5.32	2	3	1	1		1	1	1
XP_047948542.1	auxin-induced protein PCNT115-like [Salvia hispanica]	2	1	7	6.67	0.878	-0.19	0.597979	0.909216	13.68	8.41	15.66	3	3	1	1	1	1	1	1
XP_047969735.1	ER membrane protein complex subunit 7 homolog [Salvia hispanica]	1	1	3	6.67	0.01	-6.64	1e-17	8.9607e-17			14.91		3				1	1	1
XP_047957514.1	putative cytochrome c oxidase subunit 5b-like [Salvia hispanica]	2	2	2	6.64	1.079	0.11	0.913902	0.990665	9.75	1.8	3.42	2	3	1	1		2	2	2
XP_047946248.1	NADH--cytochrome b5 reductase 1 isoform X1 [Salvia hispanica]	1	1	3	6.6	2.006	1	0.0606412	0.294389	13.65	8.57	29.88	3	3	1	1	1	1	1	1
XP_047951531.1	UBX domain-containing protein 1 [Salvia hispanica]	2	2	3	6.56	0.496	-1.01	0.0301687	0.17587	23.62	23.43	15.66	2	3	1		1	1	1	1
XP_047972603.1	beta-fructofuranosidase, insoluble isoenzyme 1-like [Salvia hispanica]	2	2	4	6.55	1.297	0.38	0.504609	0.86341	5.37	4.55	2.38	3	3	1	1	1	1	1	1
XP_047962310.1	glutathionyl-hydroquinone reductase YqjG [Salvia hispanica]	2	2	4	6.51	0.882	-0.18	0.58309	0.903522	11.92	36.72	43.66	3	3	2	1	2	2	1	2
XP_047978575.1	protein transport protein SEC31 homolog B-like [Salvia hispanica]	3	3	5	6.5	1.41	0.5	0.323808	0.769573	24.15	11.32	13.53	3	3	1	1	1	3	3	3
XP_047976098.1	uncharacterized isomerase BH0283-like [Salvia hispanica]	1	1	3	6.46	1.781	0.83	0.105313	0.430289	18.62	4.91	14.89	3	3	1	1	1	1	1	1
XP_047942490.1	peptidyl-prolyl cis-trans isomerase FKBP53-like [Salvia hispanica]	2	2	3	6.36	0.382	-1.39	0.000949102	0.00760764	46.58	38.89	12.85	3	3	2	1	2	2	2	2
XP_047958155.1	COP9 signalosome complex subunit 1-like [Salvia hispanica]	3	3	5	6.28	0.01	-6.64	1e-17	8.9607e-17			7.96		3				2	2	2
XP_047978229.1	serine carboxypeptidase-like 13 [Salvia hispanica]	1	1	4	6.26	0.971	-0.04	0.817138	0.972354	25.69	31.38	13.77	3	3	1	1	1	1	1	1
XP_047982838.1	phosphoinositide phospholipase C 6-like isoform X1 [Salvia hispanica]	1	1	3	6.23	1.453	0.54	0.318612	0.764668	32.93	28.09	14.47	3	3	1	1	1	1	1	1
XP_047967770.1	proteasome assembly chaperone 2 [Salvia hispanica]	1	1	3	6.2	0.01	-6.64	1e-17	8.9607e-17			4.76		2				1		1
XP_047982099.1	LOW QUALITY PROTEIN: xanthine dehydrogenase 1-like [Salvia hispanica]	3	3	4	6.19	1.333	0.41	0.44287	0.844535	15.2	25.41	9.66	3	3	2	2	2	3	3	3
XP_047982752.1	pathogenesis-related leaf protein 6-like [Salvia hispanica]	1	1	3	6.18	0.01	-6.64	1e-17	8.9607e-17			6.57		2				1	1
XP_047942180.1	leucine aminopeptidase-like [Salvia hispanica]	1	1	3	6.16	0.676	-0.56	0.192813	0.607762	45.99	44.09	12.79	2	3		1	1	1	1	1
XP_047958850.1	ADP-ribosylation factor-like protein 8c isoform X1 [Salvia hispanica]	1	1	2	6.15	0.01	-6.64	1e-17	8.9607e-17			3.77		3				1	1	1
XP_047966547.1	pyruvate kinase, cytosolic isozyme-like [Salvia hispanica]	2	2	6	6.15	1.181	0.24	0.722785	0.94985	35.5	6.99	0.72	3	3	2	2	2	2	2	2
XP_047976572.1	V-type proton ATPase subunit E-like [Salvia hispanica]	3	3	3	6.14	1.197	0.26	0.689229	0.941995	27.61	31.19	5.51	3	3	2	1	2	2	2	2
XP_047983164.1	phenylacetaldehyde reductase-like [Salvia hispanica]	1	1	2	6.1	0.836	-0.26	0.500923	0.86341	9.43	9.03	2.95	2	3		1	1	1	1	1
XP_047958694.1	H/ACA ribonucleoprotein complex subunit 3-like protein [Salvia hispanica]	1	1	2	6.1	0.769	-0.38	0.37016	0.807068	21.41	26.81	2.64	3	2	1	1	1	1		1
XP_047944955.1	ras-related protein YPT3-like [Salvia hispanica]	1	1	3	6.09	0.872	-0.2	0.611191	0.912119	14.86	7.39	15.11	3	3	1	1	1	1	1	1
XP_047939394.1	inositol-3-phosphate synthase [Salvia hispanica]	2	2	5	6.08	2.184	1.13	0.0264747	0.159783	34.66	19.95	19.6	3	3	2	2	2	2	2	2
XP_047975780.1	UDP-sugar pyrophosphorylase-like [Salvia hispanica]	5	1	9	6.07	1.238	0.31	0.613577	0.913686	43.04	33.54	28.39	3	3	1	1	1	1	1	1
[truncated: 262 more rows]

## Sheet: p<0.05
Accession	Description	Peptides	Unique Peptides	PSMs	Score Sequest	Ratio: AA/To	Ratio (log2): AA/To	P-Value: AA/To	Adj. P-Value: AA/To	Variability [%]: AA/To	CV [%]: AA	CV [%]: To	Count: AA	Count: To	Count: AA 1	Count: AA 2	Count: AA 3	Count: To 1	Count: To 2	Count: To 3
[truncated: 241 more rows]
