# Supplementary material for: Shotgun proteomics profiling of chia seeds (Salvia hispanica L.) reveals genotypic differential responses to viability loss
Source: Front Plant Sci. 2024 Aug 15;15:1441234. doi: 10.3389/fpls.2024.1441234 (PMC11358080; doi:10.3389/fpls.2024.1441234)
Supplement: Supplementary Table 4 — Protein identification and quantification comparing chia genotypes (WN and MN) of non-aged (T0) seeds. [file Table4.xlsx]

## Sheet: Identified
Accession	Description	Peptides	Unique Peptides	PSMs	Score Sequest	Ratio: WN/MN	Ratio (log2): WN/MN	P-Value: WN/MN	Adj. P-Value: WN/MN	Variability [%]: WN/MN	CV [%]: WN	CV [%]: MN	Count: WN	Count: MN	Count: WN 1	Count: WN 2	Count: WN 3	Count: MN 1	Count: MN 2	Count: MN 3
XP_047950871.1	cocosin 1-like [Salvia hispanica]	43	43	2673	6153.81	0.847	-0.24	0.493357	0.910499	34.67	6.31	3.71	3	3	48	49	49	51	51	51
XP_047974399.1	11S globulin seed storage protein 2-like [Salvia hispanica]	30	27	2748	5004.38	0.877	-0.19	0.607383	0.942019	27.61	1.54	3.67	3	3	47	46	46	47	47	46
XP_047952105.1	11S globulin seed storage protein Ana o 2.0101-like [Salvia hispanica]	38	33	2287	4669.24	0.807	-0.31	0.359219	0.849646	28.49	3.55	2.08	3	3	39	38	38	39	39	38
XP_047958388.1	11S globulin-like [Salvia hispanica]	45	44	1877	4595.76	0.78	-0.36	0.27996	0.772488	31.56	0.81	2.83	3	3	48	45	47	51	50	51
XP_047976489.1	11S globulin seed storage protein 2-like [Salvia hispanica]	36	33	1684	3792.38	0.83	-0.27	0.433073	0.9012	33	2.42	2.49	3	3	51	51	51	51	50	50
XP_047960314.1	vicilin Cor a 11.0101 [Salvia hispanica]	42	42	1283	2899.86	1.016	0.02	0.847571	0.989767	30.44	0.79	1.14	3	3	48	46	48	47	47	47
XP_047954700.1	11S globulin seed storage protein Jug r 4-like [Salvia hispanica]	34	30	1105	2630.1	1.02	0.03	0.83307	0.987686	42.54	6.93	2.71	3	3	29	27	29	27	28	28
XP_047958387.1	11S globulin-like [Salvia hispanica]	36	36	830	1927.76	0.805	-0.31	0.354063	0.843791	27.37	1.3	2.53	3	3	41	39	41	41	41	41
XP_047965477.1	2S sulfur-rich seed storage protein 1-like [Salvia hispanica]	7	4	596	1476.03	0.551	-0.86	0.00596563	0.0532134	102.04	27.07	6.89	3	3	4	4	4	4	4	4
XP_047969551.1	2S seed storage protein-like [Salvia hispanica]	5	2	592	1461.18	0.866	-0.21	0.565283	0.935023	12.69	7.4	9.35	3	3	2	2	2	2	2	2
XP_047983673.1	vicilin-like seed storage protein At2g28490 [Salvia hispanica]	22	22	527	1327.92	0.749	-0.42	0.20277	0.663194	25.97	3.31	4.5	3	3	25	25	25	24	24	25
XP_047944240.1	LOW QUALITY PROTEIN: 13S globulin seed storage protein 1-like [Salvia hispanica]	7	2	579	1218.26	0.834	-0.26	0.447172	0.904685	24.69	28.64	9.26	3	3	1	1	1	1	1	1
XP_047948475.1	embryonic protein DC-8 isoform X1 [Salvia hispanica]	47	47	427	1161.85	0.83	-0.27	0.433149	0.9012	26.54	12.29	5.84	3	3	48	49	49	49	50	50
XP_047969797.1	luminal-binding protein 4 [Salvia hispanica]	32	18	358	828.73	0.88	-0.18	0.616153	0.942019	19.3	7.44	5.03	3	3	20	20	20	20	19	20
XP_047961271.1	late embryogenesis abundant protein D-34-like [Salvia hispanica]	16	16	235	806.97	1.077	0.11	0.638159	0.94355	25.14	8.68	4.53	3	3	19	19	19	18	19	19
XP_047969400.1	heat shock cognate 70 kDa protein-like [Salvia hispanica]	30	14	331	805.88	0.987	-0.02	0.958662	0.995791	27.95	4.51	8.16	3	3	17	16	17	17	17	17
XP_047974299.1	vicilin-like seed storage protein At2g18540 [Salvia hispanica]	19	19	317	778.35	0.809	-0.31	0.366434	0.856958	26.88	4.72	9.75	3	3	21	21	21	21	21	21
XP_047955639.1	11S globulin seed storage protein Jug r 4-like [Salvia hispanica]	23	20	302	776.06	1.06	0.08	0.691311	0.961149	36.82	8.59	7.07	3	3	19	18	19	18	19	19
XP_047963313.1	heat shock cognate 70 kDa protein 2 [Salvia hispanica]	24	1	290	754.91	100	6.64	1e-17	1.71538e-16		30.86		2		1		1
XP_047963324.1	heat shock cognate 70 kDa protein 2-like [Salvia hispanica]	25	3	287	749.94	1.212	0.28	0.298849	0.788959	51.44	9.68	2.4	3	3	2	2	2	2	2	2
XP_047971175.1	heat shock cognate 70 kDa protein 2-like [Salvia hispanica]	25	9	269	700.8	0.942	-0.09	0.86113	0.989767	19.93	1.8	4.68	3	3	10	9	10	10	10	10
XP_047964294.1	protein disulfide-isomerase-like [Salvia hispanica]	35	35	268	691.16	1.153	0.21	0.423074	0.9012	25.11	3.95	5.02	3	3	36	36	36	36	36	36
XP_047972310.1	low-temperature-induced 65 kDa protein-like isoform X1 [Salvia hispanica]	34	34	248	653.46	0.961	-0.06	0.939685	0.993052	25.09	11.73	7.37	3	3	35	35	35	34	34	34
XP_047960252.1	NADPH-dependent aldehyde reductase 1, chloroplastic-like [Salvia hispanica]	15	15	352	650.15	0.818	-0.29	0.394398	0.885141	21.19	6.51	3.32	3	3	19	19	19	19	19	19
AVW82634.1	glyceraldehyde-3-phosphate-dehydrogenase [Salvia hispanica]	19	7	284	648.33	1.048	0.07	0.734611	0.962352	18.96	10.11	4.09	3	3	8	8	8	7	7	7
XP_047954951.1	aspartic proteinase-like isoform X1 [Salvia hispanica]	18	12	293	642.82	0.885	-0.18	0.635325	0.942844	32.25	8.98	8.73	3	3	13	13	13	13	13	13
XP_047955412.1	embryonic protein DC-8 [Salvia hispanica]	26	26	222	616.2	0.989	-0.02	0.949698	0.993152	35.35	13.27	11.81	3	3	26	26	25	26	27	27
XP_047952056.1	late embryogenesis abundant protein, group 3-like [Salvia hispanica]	23	23	212	607.4	1.261	0.33	0.218643	0.693034	36.58	18.38	11.68	3	3	23	24	24	22	22	22
XP_047963012.1	glyceraldehyde-3-phosphate dehydrogenase, cytosolic-like [Salvia hispanica]	19	2	261	589.73	1.26	0.33	0.21992	0.693398	40.89	22.83	11.39	3	3	2	2	2	2	2	2
XP_047966170.1	oil body-associated protein 2C [Salvia hispanica]	14	14	280	581.39	0.859	-0.22	0.537961	0.920214	21.99	3.38	3.38	3	3	23	23	23	23	23	23
XP_047970570.1	chaperone protein ClpB1 [Salvia hispanica]	30	29	217	576.85	1.044	0.06	0.746626	0.968787	24.28	7.38	5.06	3	3	30	29	31	31	30	31
XP_047973366.1	glyceraldehyde-3-phosphate dehydrogenase, cytosolic [Salvia hispanica]	19	1	260	575.21	1.053	0.08	0.715145	0.962352	11.53	12.88	9.6	3	3	1	1	1	1	1	1
XP_047942127.1	aspartic proteinase-like [Salvia hispanica]	18	12	278	570.02	0.884	-0.18	0.631057	0.942844	29.22	15.83	8.51	3	3	12	12	13	12	13	13
XP_047981438.1	enolase [Salvia hispanica]	18	4	231	568.63	0.849	-0.24	0.500075	0.910811	30.26	7.68	7.21	3	3	2	2	2	2	2	2
XP_047980384.1	bifunctional enolase 2/transcriptional activator [Salvia hispanica]	18	4	235	565.91	0.884	-0.18	0.634354	0.942844	14.56	0.59	2.87	3	3	4	4	4	4	4	4
XP_047950706.1	oleosin H1-like [Salvia hispanica]	11	9	200	558.74	1.814	0.86	0.0028894	0.0281258	31.26	1.8	5.4	3	3	11	11	11	11	11	11
XP_047941308.1	succinate-semialdehyde dehydrogenase, mitochondrial isoform X2 [Salvia hispanica]	28	28	224	553.49	0.977	-0.03	0.999606	1	23.82	2.98	4.67	3	3	32	32	32	33	33	33
XP_047940916.1	ATP synthase subunit beta, mitochondrial [Salvia hispanica]	22	22	245	540.97	1.094	0.13	0.584897	0.937303	23.21	6.17	5.88	3	3	23	23	24	23	22	22
XP_047960080.1	11-beta-hydroxysteroid dehydrogenase A-like [Salvia hispanica]	18	16	208	536.27	1.051	0.07	0.724436	0.962352	28.14	16.06	4.48	3	3	19	18	19	19	19	19
XP_047980590.1	protein ADP-ribosyltransferase PARP3 isoform X1 [Salvia hispanica]	26	26	208	525.3	1.026	0.04	0.812056	0.98381	21.41	6.02	3.42	3	3	27	26	27	27	27	27
XP_047940741.1	ribonuclease TUDOR 2-like [Salvia hispanica]	36	17	198	511.27	1.038	0.05	0.769719	0.973486	20.14	4.07	10.57	3	3	16	16	16	16	15	15
AVW82640.1	elongation factor 1-alpha [Salvia hispanica]	14	3	200	489.64	0.894	-0.16	0.672015	0.956904	33	9.5	11.09	3	3	6	6	6	6	6	6
XP_047973018.1	vicilin-like seed storage protein At2g18540 [Salvia hispanica]	25	25	195	488.43	0.964	-0.05	0.952373	0.994115	47.09	6.39	4.53	3	3	27	27	26	26	25	26
XP_047948434.1	phosphoglycerate kinase, cytosolic [Salvia hispanica]	26	8	188	481.52	0.906	-0.14	0.71813	0.962352	18.95	4.32	9	3	3	8	8	8	8	8	8
XP_047962252.1	glyceraldehyde-3-phosphate dehydrogenase, cytosolic-like [Salvia hispanica]	17	7	196	459.6	1.024	0.03	0.817323	0.98457	29.37	78.41	23.61	3	3	9	8	9	9	9	9
XP_047969141.1	luminal-binding protein 5-like [Salvia hispanica]	22	8	203	453.13	0.74	-0.43	0.182522	0.626653	19.53	3.15	6.12	3	3	7	7	7	6	6	6
XP_047957557.1	aconitate hydratase, cytoplasmic-like [Salvia hispanica]	26	20	181	437.76	0.964	-0.05	0.949831	0.993152	17.92	8.76	5.98	3	3	21	21	21	21	21	21
XP_047976638.1	elongation factor 2-like [Salvia hispanica]	26	26	214	411.54	1.05	0.07	0.725748	0.962352	23.59	4.8	4.55	3	3	28	28	28	26	27	27
XP_047972682.1	malate synthase-like [Salvia hispanica]	24	22	166	410.53	0.924	-0.11	0.788785	0.974198	20.13	4.41	6.31	3	3	25	26	26	26	26	26
XP_047969592.1	heat shock cognate protein 80-like [Salvia hispanica]	27	2	165	408.85	1.056	0.08	0.707639	0.962352	27.04	12.64	12	3	3	2	2	3	3	3	2
XP_047945663.1	heat shock cognate protein 80-like [Salvia hispanica]	28	3	164	398.3	1.33	0.41	0.137431	0.511561	33.72	5.72	10.44	3	3	3	3	3	3	3	3
XP_047944677.1	phosphoglycerate kinase, cytosolic-like [Salvia hispanica]	24	6	162	393.76	1.035	0.05	0.78021	0.974198	27.86	2.97	13.61	3	3	6	6	6	6	6	6
XP_047946193.1	1-Cys peroxiredoxin PER1 [Salvia hispanica]	14	14	143	392.06	1.071	0.1	0.657751	0.950771	20.59	5.9	3.92	3	3	16	16	16	16	15	16
XP_047979925.1	alcohol dehydrogenase 1 [Salvia hispanica]	16	13	161	385.31	0.876	-0.19	0.600308	0.937552	20.22	6.3	5.81	3	3	16	15	16	16	16	15
XP_047980205.1	endoplasmin homolog isoform X1 [Salvia hispanica]	33	32	173	381.82	0.911	-0.14	0.737162	0.962352	25.46	4.1	3.65	3	3	31	31	31	30	30	30
XP_047950036.1	leucine aminopeptidase 2, chloroplastic-like [Salvia hispanica]	21	10	134	381.08	0.899	-0.15	0.691558	0.961149	21.06	12.38	5.83	3	3	10	10	10	10	10	10
XP_047975888.1	late embryogenesis abundant protein D-34-like [Salvia hispanica]	11	11	128	380.17	0.994	-0.01	0.930674	0.993052	14.11	9.19	3.9	3	3	13	13	13	12	13	13
XP_047960712.1	fructose-bisphosphate aldolase 1, cytoplasmic [Salvia hispanica]	17	7	132	377.64	0.962	-0.06	0.941679	0.993052	14.99	7.65	5.47	3	3	7	7	7	7	7	7
XP_047982468.1	chaperonin CPN60-2, mitochondrial [Salvia hispanica]	25	14	145	368.23	0.784	-0.35	0.292206	0.785954	20.28	5.9	1.9	3	3	14	14	14	14	14	14
XP_047979886.1	fructose-bisphosphate aldolase 6, cytosolic-like [Salvia hispanica]	16	6	129	363.49	1.005	0.01	0.890289	0.993052	18.79	3.4	5.94	3	3	6	6	6	6	6	6
XP_047983162.1	cell division control protein 48 homolog E-like [Salvia hispanica]	24	0	148	343.48
XP_047970107.1	cell division control protein 48 homolog E-like [Salvia hispanica]	24	1	147	343.03	1.385	0.47	0.0928453	0.417124	13.57	13.47	11.63	3	3	1	1	1	1	1	1
XP_047940898.1	peptidyl-prolyl cis-trans isomerase [Salvia hispanica]	5	5	127	341.45	1.094	0.13	0.584906	0.937303	19.17	2.68	11.85	3	3	7	7	7	7	7	7
XP_047969008.1	5-methyltetrahydropteroyltriglutamate--homocysteine methyltransferase-like [Salvia hispanica]	23	8	149	337.11	0.822	-0.28	0.408682	0.9012	21.39	2.96	10.71	3	3	8	8	8	6	6	6
XP_047938623.1	elongation factor 1-alpha-like [Salvia hispanica]	11	3	138	334.73	1.285	0.36	0.18657	0.634752	23.95	8.3	12.67	3	3	5	5	5	5	4	5
XP_047976803.1	catalase [Salvia hispanica]	18	6	150	324.64	0.867	-0.21	0.569138	0.936988	17.33	4.68	2.91	3	3	6	6	6	6	6	6
XP_047944149.1	leucine aminopeptidase 2, chloroplastic-like [Salvia hispanica]	19	8	118	324.36	0.572	-0.81	0.0100855	0.0853095	19.97	9.88	6.67	3	3	8	8	8	7	7	7
XP_047941197.1	tripeptidyl-peptidase 2 isoform X1 [Salvia hispanica]	26	26	126	318.22	1.114	0.16	0.526435	0.915588	24.51	10.2	5.14	3	3	24	24	24	25	25	24
XP_047939042.1	aconitate hydratase, cytoplasmic [Salvia hispanica]	22	3	138	317.67	1.057	0.08	0.701487	0.962352	17.13	9.62	10.68	3	3	3	3	3	3	3	3
XP_047967143.1	oil body-associated protein 1A-like [Salvia hispanica]	9	9	132	316.2	0.948	-0.08	0.886573	0.993052	28.31	8.51	4.64	3	3	12	12	12	12	12	12
XP_047958073.1	glyoxysomal fatty acid beta-oxidation multifunctional protein MFP-a [Salvia hispanica]	23	23	164	314.61	0.929	-0.11	0.812493	0.98381	25.11	5.05	11.48	3	3	24	24	24	24	23	24
XP_047977317.1	5-methyltetrahydropteroyltriglutamate--homocysteine methyltransferase [Salvia hispanica]	22	7	140	311.84	1.006	0.01	0.887024	0.993052	29.6	9.62	12.21	3	3	7	7	7	7	7	7
XP_047951894.1	ribonuclease TUDOR 1 [Salvia hispanica]	29	10	132	311.36	1.12	0.16	0.508444	0.910811	22.7	10.34	9.3	3	3	9	9	9	8	8	8
XP_047961170.1	protein disulfide-isomerase-like [Salvia hispanica]	21	20	129	309.1	0.984	-0.02	0.970742	0.996562	22.48	4.21	2.68	3	3	19	20	20	19	20	20
XP_047941315.1	cell division cycle protein 48 homolog [Salvia hispanica]	23	3	129	307.22	0.982	-0.03	0.97771	0.997209	18.33	4.37	16.83	3	3	4	3	4	4	3	4
XP_047942176.1	actin-7 [Salvia hispanica]	15	4	140	305.85	0.848	-0.24	0.498569	0.910811	18.63	5.78	5.82	3	3	4	4	4	4	4	4
XP_047947757.1	heat shock 70 kDa protein, mitochondrial-like [Salvia hispanica]	26	7	121	297.05	0.917	-0.12	0.764465	0.973025	17.48	10.52	6.01	3	3	5	5	5	7	7	7
XP_047959447.1	phosphoenolpyruvate carboxylase [Salvia hispanica]	29	2	121	294.92	1.144	0.19	0.446658	0.904685	47.86	26.81	23.63	3	3	2	2	2	2	2	2
XP_047965780.1	phosphoenolpyruvate carboxylase-like [Salvia hispanica]	30	3	119	294.38	1.142	0.19	0.452468	0.908268	8.75	8.3	11.85	3	3	2	2	2	1	1	1
XP_047941192.1	actin-like [Salvia hispanica]	13	2	127	286.65	0.856	-0.22	0.527032	0.915588	14.18	12.62	1.45	3	3	2	2	2	2	2	2
XP_047966862.1	11-beta-hydroxysteroid dehydrogenase A-like [Salvia hispanica]	13	11	138	282.89	1.166	0.22	0.393454	0.884583	26.05	17.17	6.64	3	3	14	14	14	14	14	14
XP_047947557.1	aconitate hydratase, cytoplasmic-like [Salvia hispanica]	20	1	123	278.65	1.059	0.08	0.697311	0.961149	20.56	21.67	9.99	3	3	1	1	1	1	1	1
XP_047968141.1	elongation factor 1-alpha [Salvia hispanica]	12	1	121	270.94	0.01	-6.64	1e-17	1.71538e-16			4.76		3				1	1	1
XP_047960821.1	cell division control protein 48 homolog E [Salvia hispanica]	19	1	109	269.66	1.069	0.1	0.664708	0.955442	11.73	8.64	1.26	3	3	1	1	1	1	1	1
XP_047971386.1	phosphoglucomutase, cytoplasmic [Salvia hispanica]	21	10	125	269.28	1.02	0.03	0.834536	0.987821	19.43	5.5	6.91	3	3	9	9	9	10	10	10
XP_047946425.1	heat shock cognate protein 80 [Salvia hispanica]	22	4	109	267.63	0.963	-0.05	0.946073	0.993052	18.25	14.89	38.63	3	3	3	3	3	3	2	3
XP_047949819.1	3-ketoacyl-CoA thiolase 2, peroxisomal [Salvia hispanica]	15	10	96	265.49	0.861	-0.22	0.545203	0.920214	27.28	5.21	10.75	3	3	10	9	10	10	10	10
XP_047962809.1	eukaryotic initiation factor 4A-10-like isoform X2 [Salvia hispanica]	18	6	134	263.39	1.044	0.06	0.748945	0.969479	21.87	5.53	5.33	3	3	6	6	6	6	6	5
XP_047955159.1	catalase-like isoform X1 [Salvia hispanica]	12	1	118	255.64	0.794	-0.33	0.319305	0.808142	3.28	1.23	7.05	3	3	1	1	1	1	1	1
XP_047944309.1	em-like protein GEA6 [Salvia hispanica]	10	10	99	253.63	1.049	0.07	0.729721	0.962352	24.2	13.86	5.62	3	3	11	11	11	11	11	11
XP_047943997.1	eukaryotic initiation factor 4A-2-like [Salvia hispanica]	18	2	131	251.88	0.845	-0.24	0.485402	0.908594	22.08	8.76	19.18	3	3	2	2	2	2	2	2
XP_047969531.1	malate dehydrogenase, mitochondrial [Salvia hispanica]	9	3	83	250.77	1.033	0.05	0.788167	0.974198	21.24	10.02	4.56	3	3	3	3	3	3	3	3
XP_047945695.1	3-ketoacyl-CoA thiolase 2, peroxisomal-like [Salvia hispanica]	13	8	96	248.72	0.805	-0.31	0.354533	0.843791	22.23	2	4.69	3	3	8	8	8	8	8	8
XP_047970064.1	eukaryotic initiation factor 4A-14 [Salvia hispanica]	18	2	132	248.03	0.834	-0.26	0.446618	0.904685	28.41	26.94	8.89	3	3	2	2	2	2	2	2
XP_047980552.1	heat shock 70 kDa protein, mitochondrial [Salvia hispanica]	22	3	96	244.32	0.979	-0.03	0.989148	1	11.34	39.49	26.55	3	3	3	2	3	2	1	2
XP_047968707.1	2S sulfur-rich seed storage protein 1-like [Salvia hispanica]	4	4	119	243.96	0.782	-0.36	0.284976	0.776842	26.21	4.53	6.65	3	3	9	8	9	9	9	9
XP_047954553.1	oleosin H1-like [Salvia hispanica]	9	7	86	241.37	1.012	0.02	0.862307	0.989767	80.45	7.66	7.74	3	3	8	9	9	8	8	8
XP_047970043.1	UDP-glucose 4-epimerase GEPI48-like isoform X1 [Salvia hispanica]	12	5	83	239.87	0.87	-0.2	0.578494	0.936988	56.82	2.03	11.21	3	3	5	5	5	5	5	5
XP_047954332.1	17.3 kDa class I heat shock protein-like [Salvia hispanica]	10	3	103	239.16	1.058	0.08	0.700206	0.962352	38.31	37.87	5.17	3	3	3	3	3	3	3	3
XP_047947174.1	probable mitochondrial-processing peptidase subunit beta, mitochondrial [Salvia hispanica]	18	18	94	235.16	0.982	-0.03	0.980117	0.997209	26.11	10.09	5.07	3	3	18	18	18	18	18	18
XP_047975174.1	2S seed storage albumin protein-like [Salvia hispanica]	7	7	107	234.9	1.023	0.03	0.823552	0.98606	42.45	11.77	9.64	3	3	7	7	7	7	7	7
XP_047939461.1	nascent polypeptide-associated complex subunit alpha-like protein [Salvia hispanica]	9	5	84	233.93	0.973	-0.04	0.988292	0.999955	24.05	12.86	4.98	3	3	6	5	6	6	6	6
XP_047958614.1	elongation factor 1-gamma-like [Salvia hispanica]	14	5	89	232.71	1.133	0.18	0.475741	0.908594	16.53	7.69	8.11	3	3	5	5	4	5	5	5
XP_047954783.1	malate dehydrogenase 1, mitochondrial-like [Salvia hispanica]	10	5	81	231.08	0.906	-0.14	0.717344	0.962352	16.71	9.92	6.28	3	3	4	4	4	4	4	4
XP_047940305.1	malate dehydrogenase [Salvia hispanica]	9	9	102	228.35	0.851	-0.23	0.509335	0.910811	17.38	7.61	4.84	3	3	11	11	11	11	11	11
XP_047970573.1	14-3-3-like protein 16R [Salvia hispanica]	13	4	95	227.21	1.176	0.23	0.370492	0.860623	46.54	12.42	6.16	3	3	3	3	3	3	3	3
XP_047945856.1	stromal 70 kDa heat shock-related protein, chloroplastic [Salvia hispanica]	16	5	90	224.74	1.096	0.13	0.580023	0.936988	13.1	7.33	2.27	3	3	5	5	4	5	5	4
XP_047945225.1	glyceraldehyde-3-phosphate dehydrogenase, cytosolic [Salvia hispanica]	5	1	89	224.37	0.907	-0.14	0.721781	0.962352	20.88	18.71	18.44	3	3	1	1	1	1	1	1
XP_047949123.1	ATP synthase subunit alpha, mitochondrial [Salvia hispanica]	12	12	79	220.78	1.103	0.14	0.557038	0.930201	20.62	10.64	4.45	3	3	12	12	12	12	12	12
XP_047970105.1	2,3-bisphosphoglycerate-independent phosphoglycerate mutase [Salvia hispanica]	17	10	95	219.26	0.916	-0.13	0.759239	0.973025	15.74	2.79	5.76	3	3	11	11	11	10	10	10
XP_047966819.1	nucleolin 1-like [Salvia hispanica]	20	15	92	218.26	1.123	0.17	0.501166	0.910811	28.25	12.75	4.53	3	3	15	14	15	15	15	15
XP_047960657.1	dihydrolipoyl dehydrogenase 2, chloroplastic-like [Salvia hispanica]	15	15	90	217.49	0.785	-0.35	0.295276	0.78644	26.93	10.95	4.9	3	3	15	15	15	15	15	15
XP_047959510.1	dihydrolipoyl dehydrogenase, mitochondrial-like [Salvia hispanica]	15	5	83	216.3	0.901	-0.15	0.698626	0.961149	22.64	23.19	28.53	3	3	4	3	4	3	4	4
XP_047954726.1	UTP--glucose-1-phosphate uridylyltransferase isoform X1 [Salvia hispanica]	17	5	87	215.37	0.715	-0.48	0.133417	0.50226	12.89	10.81	1.8	3	3	5	5	5	5	5	5
XP_047972213.1	UTP--glucose-1-phosphate uridylyltransferase-like [Salvia hispanica]	16	4	87	215.29	0.697	-0.52	0.105517	0.447035	24.41	4.37	7.19	3	3	3	3	3	4	4	3
XP_047971596.1	benzaldehyde dehydrogenase, mitochondrial-like [Salvia hispanica]	15	15	82	212.73	1.03	0.04	0.796062	0.978526	29.21	7.57	7.79	3	3	14	14	14	13	13	13
XP_047939371.1	oleosin 1-like [Salvia hispanica]	7	7	72	210.67	1.943	0.96	0.000938149	0.0100056	30.93	4.41	8.89	3	3	7	7	7	7	6	7
XP_047980885.1	alcohol dehydrogenase 3 [Salvia hispanica]	11	8	84	209.39	1.051	0.07	0.723105	0.962352	24.69	4.58	1.59	3	3	8	8	7	6	7	7
XP_047969839.1	14-3-3-like protein A [Salvia hispanica]	11	6	89	205.09	0.974	-0.04	0.989698	1	20.86	3.72	8.93	3	3	6	6	6	6	6	6
XP_047947657.1	peroxygenase-like [Salvia hispanica]	10	10	83	200.39	1.045	0.06	0.745318	0.968361	24.27	8.13	8.21	3	3	13	13	13	13	13	13
XP_047944392.1	mitochondrial outer membrane protein porin of 34 kDa-like [Salvia hispanica]	8	7	70	199.59	0.839	-0.25	0.465165	0.908594	27.62	5.98	7.85	3	3	7	7	7	7	7	7
XP_047954636.1	triosephosphate isomerase, cytosolic [Salvia hispanica]	9	8	86	198.85	0.735	-0.45	0.171079	0.597801	26.04	3.7	4.62	3	3	8	8	8	8	8	8
XP_047971700.1	heat shock protein 83 [Salvia hispanica]	17	11	86	192.85	0.779	-0.36	0.278589	0.770438	26.06	6.78	7.63	3	3	11	11	11	11	11	11
XP_047982005.1	MDIS1-interacting receptor like kinase 2-like [Salvia hispanica]	13	13	81	191.92	0.999	0	0.912168	0.993052	25.23	13.85	8.31	3	3	13	13	12	12	12	12
XP_047981450.1	elongation factor 1-gamma 2-like [Salvia hispanica]	12	3	75	191.3	0.964	-0.05	0.9528	0.994138	25.2	8.12	9	3	3	3	3	3	3	3	3
XP_047979791.1	stromal 70 kDa heat shock-related protein, chloroplastic-like [Salvia hispanica]	13	2	75	190.65	1.233	0.3	0.261993	0.750782	15.08	5.34	22.96	3	3	2	2	2	2	1	2
XP_047962412.1	probable UDP-arabinopyranose mutase 2 [Salvia hispanica]	11	7	93	189.08	0.793	-0.33	0.316875	0.808142	25.5	9.37	6.35	3	3	8	7	8	8	8	8
XP_047954766.1	14-3-3-like protein 16R [Salvia hispanica]	11	2	80	186.81	1.083	0.11	0.619737	0.942019	6.63	2.19	13.59	3	3	2	2	2	1	1	1
XP_047965712.1	malate dehydrogenase, glyoxysomal [Salvia hispanica]	12	12	76	185.92	0.685	-0.55	0.0886472	0.406876	25.59	0.34	7.6	3	3	11	10	11	11	11	11
XP_047950377.1	26S proteasome regulatory subunit 6A homolog [Salvia hispanica]	12	11	78	185.84	0.954	-0.07	0.910683	0.993052	18.34	3.36	2.95	3	3	11	11	11	11	11	11
XP_047970829.1	isocitrate dehydrogenase [NADP], chloroplastic [Salvia hispanica]	13	9	78	185.24	1.029	0.04	0.799962	0.978637	28.62	4.69	5.41	3	3	8	9	9	9	9	9
XP_047975342.1	catalase-like [Salvia hispanica]	10	8	80	182.86	0.656	-0.61	0.0560151	0.306025	28.31	5.79	7.22	3	3	8	8	8	8	8	8
XP_047963416.1	2S seed storage albumin protein-like [Salvia hispanica]	2	2	82	181.51	1.047	0.07	0.736291	0.962352	25.11	16.56	15.06	3	3	3	3	3	3	3	3
XP_047970766.1	UDP-glucose 4-epimerase GEPI48-like [Salvia hispanica]	12	5	70	180.47	0.916	-0.13	0.759118	0.973025	24.34	2.33	4.8	3	3	5	4	5	5	5	5
XP_047960833.1	ubiquitin-40S ribosomal protein S27a [Salvia hispanica]	7	7	90	180.13	1.021	0.03	0.830895	0.98606	22.94	8.1	3.28	3	3	7	7	7	6	6	5
XP_047971261.1	probable serine protease EDA2 [Salvia hispanica]	14	14	66	178.49	0.899	-0.15	0.691312	0.961149	17.16	1.31	8.62	3	3	13	13	13	13	13	13
XP_047982515.1	phosphoglucomutase, cytoplasmic-like isoform X1 [Salvia hispanica]	14	3	82	177.75	1.343	0.43	0.125589	0.49068	7.76	41.06	6.87	3	3	3	2	3	2	2	2
XP_047947562.1	isocitrate lyase [Salvia hispanica]	14	14	64	176.66	0.801	-0.32	0.339521	0.828702	26.31	3.38	10.47	3	3	11	11	11	13	13	13
AVW82638.1	beta-tubulin [Salvia hispanica]	14	4	74	175.75	0.879	-0.19	0.614056	0.942019	15.41	9.21	1.48	3	3	3	3	3	3	3	3
XP_047977099.1	11-beta-hydroxysteroid dehydrogenase B-like [Salvia hispanica]	12	2	68	173.71	0.698	-0.52	0.106629	0.450928	17.82	11.58	13.75	3	3	2	2	2	2	2	2
XP_047971728.1	dihydrolipoyl dehydrogenase 1, mitochondrial [Salvia hispanica]	12	2	69	173.35	0.945	-0.08	0.873288	0.992667	11.1	5.56	13.58	3	3	2	2	2	2	2	2
XP_047941778.1	guanine nucleotide-binding protein subunit beta-like protein [Salvia hispanica]	8	3	71	171.76	1.01	0.02	0.869145	0.989991	19.14	5.63	11.93	3	3	3	3	3	3	3	3
XP_047972424.1	T-complex protein 1 subunit theta [Salvia hispanica]	14	3	71	171.24	0.995	-0.01	0.926221	0.993052	18.06	3.32	2.82	3	3	3	3	3	3	3	3
XP_047948357.1	cysteine proteinase inhibitor 6 [Salvia hispanica]	8	8	61	171.13	0.863	-0.21	0.553218	0.927576	24.99	7.19	2.6	3	3	8	8	8	8	8	8
XP_047958144.1	probable protein phosphatase 2C 39 isoform X1 [Salvia hispanica]	11	11	67	170.61	0.969	-0.05	0.970955	0.996562	22.3	9.85	2.65	3	3	11	11	11	11	11	11
XP_047977401.1	11-beta-hydroxysteroid dehydrogenase B-like [Salvia hispanica]	11	1	65	170.42	1.301	0.38	0.167236	0.591962	18.84	15.91	22.43	3	3	1	1	1	1	1	1
XP_047969663.1	60S ribosomal protein L4 [Salvia hispanica]	13	3	68	168.15	1.429	0.51	0.0671491	0.345318	46.74	44.07	43.07	3	3	3	2	3	2	2	2
XP_047978278.1	alpha-galactosidase 1-like isoform X2 [Salvia hispanica]	13	10	75	167.92	0.764	-0.39	0.23869	0.717561	28.41	7.22	9.16	3	3	10	10	10	11	10	11
XP_047960705.1	lactoylglutathione lyase GLX1 [Salvia hispanica]	9	9	67	167.5	0.746	-0.42	0.196085	0.656204	19.64	4.45	9.78	3	3	9	9	9	9	9	9
XP_047970201.1	tubulin beta-2 chain [Salvia hispanica]	12	3	73	166.83	0.843	-0.25	0.4797	0.908594	27.39	15.35	7.02	3	3	3	3	3	3	3	3
XP_047976830.1	ruBisCO large subunit-binding protein subunit beta, chloroplastic [Salvia hispanica]	16	7	75	166.63	0.905	-0.14	0.715347	0.962352	23.69	3.27	9.39	3	3	7	7	7	7	7	7
XP_047947644.1	adenosylhomocysteinase-like [Salvia hispanica]	15	5	71	166.35	1.132	0.18	0.477365	0.908594	29.12	10.5	7.07	3	3	5	5	5	5	5	5
XP_047961262.1	fructose-1,6-bisphosphatase, cytosolic isoform X1 [Salvia hispanica]	14	14	72	164.91	0.856	-0.22	0.527887	0.915588	20.46	6.46	0.69	3	3	14	14	14	14	14	14
XP_047961992.1	glucose-6-phosphate isomerase 1, chloroplastic [Salvia hispanica]	17	17	76	164.54	0.919	-0.12	0.772102	0.974198	17.06	7.69	8.78	3	3	18	18	18	17	17	17
XP_047955602.1	nucleoside diphosphate kinase 1 isoform X1 [Salvia hispanica]	7	3	60	163.11	1.067	0.09	0.670266	0.956904	36.39	10.26	7.4	3	3	3	3	3	3	3	3
XP_047946667.1	11-beta-hydroxysteroid dehydrogenase B-like isoform X1 [Salvia hispanica]	10	9	64	162.56	1.187	0.25	0.348269	0.839074	31.16	18.32	11.54	3	3	10	10	10	9	9	9
XP_047945235.1	urease accessory protein G [Salvia hispanica]	10	10	63	159.71	0.957	-0.06	0.923262	0.993052	20.21	7.54	6.75	3	3	10	10	10	10	10	10
XP_047970641.1	tubulin beta-1 chain [Salvia hispanica]	11	2	70	157.73	1.312	0.39	0.155732	0.562608	30.98	8.22	49.45	3	3	2	2	2	2	2	2
XP_047946754.1	NADP-dependent malic enzyme [Salvia hispanica]	14	13	72	157.29	0.841	-0.25	0.473477	0.908594	22.35	3.49	6.69	3	3	13	12	13	12	13	13
XP_047967542.1	uncharacterized protein ECU03_1610 [Salvia hispanica]	10	10	63	156.12	1.229	0.3	0.268162	0.753494	40.54	22.06	5.46	3	3	9	9	9	8	9	9
XP_047983947.1	2S seed storage albumin protein-like [Salvia hispanica]	5	5	67	155.95	1.115	0.16	0.524193	0.915588	24.49	2.66	6.85	3	3	5	5	5	5	5	5
XP_047975370.1	NADPH-dependent aldo-keto reductase, chloroplastic-like [Salvia hispanica]	13	9	61	153.18	0.841	-0.25	0.474229	0.908594	23.88	11.42	1.22	3	3	8	9	9	9	9	9
XP_047956888.1	60S ribosomal protein L9 [Salvia hispanica]	9	9	58	153.05	0.981	-0.03	0.982465	0.997209	25.79	6.98	10.81	3	3	10	11	11	11	11	11
XP_047955364.1	UDP-arabinopyranose mutase 1-like [Salvia hispanica]	10	5	66	152.95	0.862	-0.21	0.548178	0.923544	26.35	11.05	9.16	3	3	5	5	5	5	5	5
XP_047967675.1	peroxygenase-like [Salvia hispanica]	8	8	70	152.59	1.219	0.29	0.28659	0.777812	40.07	8.66	4.61	3	3	9	9	9	9	9	9
XP_047973239.1	lanC-like protein GCR2 [Salvia hispanica]	11	11	73	152.09	0.85	-0.24	0.503188	0.910811	26.02	9.35	6.62	3	3	10	10	10	10	10	10
XP_047969923.1	mannose/glucose-specific lectin Cramoll-like [Salvia hispanica]	3	3	59	151.61	1.666	0.74	0.0101815	0.0858255	28.36	13.96	10.39	3	3	4	4	4	4	4	4
XP_047968216.1	26S proteasome regulatory subunit S10B homolog B-like isoform X2 [Salvia hispanica]	12	11	74	151.21	0.833	-0.26	0.443656	0.904685	39.5	22.36	10.91	3	3	11	11	11	11	11	11
XP_047972611.1	T-complex protein 1 subunit gamma isoform X1 [Salvia hispanica]	12	12	60	150.62	1.094	0.13	0.583867	0.937303	22.66	10.4	6.21	3	3	11	11	11	11	11	11
XP_047980147.1	polyadenylate-binding protein 8-like [Salvia hispanica]	12	4	60	149.53	1.013	0.02	0.861327	0.989767	17.77	6.54	10.89	3	3	4	4	4	4	4	4
XP_047952903.1	tubulin alpha chain isoform X1 [Salvia hispanica]	9	2	57	148.3	0.861	-0.22	0.543938	0.920214	18.64	12.33	19.94	3	3	2	2	2	2	2	2
XP_047980573.1	calreticulin-like [Salvia hispanica]	15	3	69	147.76	0.859	-0.22	0.536604	0.920214	19.85	11.92	1.9	3	3	3	3	3	3	3	3
XP_047981274.1	T-complex protein 1 subunit beta [Salvia hispanica]	17	17	73	147.35	0.981	-0.03	0.982574	0.997209	23.87	7.93	8.61	3	3	16	16	16	16	15	16
XP_047970847.1	pyruvate kinase, cytosolic isozyme [Salvia hispanica]	12	12	55	146.87	1.067	0.09	0.668766	0.956904	26.51	13.77	5.36	3	3	12	12	12	12	12	12
XP_047982034.1	pyruvate decarboxylase 2 [Salvia hispanica]	11	8	65	146.72	1.039	0.05	0.76592	0.973025	28.31	6.84	11.43	3	3	9	9	9	8	9	9
XP_047969836.1	T-complex protein 1 subunit zeta 1-like [Salvia hispanica]	14	2	70	146.66	0.549	-0.86	0.00568915	0.051119	42.47	10.54	14.62	3	3	2	2	2	2	2	2
XP_047963854.1	ATP-citrate synthase beta chain protein 2 [Salvia hispanica]	15	15	66	146.45	1.05	0.07	0.72592	0.962352	28.37	3.16	8.71	3	3	13	14	14	14	13	14
XP_047940190.1	proteasome subunit alpha type-3 [Salvia hispanica]	11	11	62	146.36	0.776	-0.37	0.267903	0.753494	23.08	8.53	4.68	3	3	11	11	11	11	11	11
XP_047972528.1	aminopeptidase M1 [Salvia hispanica]	19	19	66	146.34	1.587	0.67	0.0194447	0.149076	33.38	19.79	7.52	3	3	18	18	18	18	18	17
XP_047982417.1	histone deacetylase HDT1-like [Salvia hispanica]	8	7	51	143.82	1.019	0.03	0.839232	0.987821	26.42	2.38	6.02	3	3	7	7	7	7	7	7
XP_047970939.1	ruBisCO large subunit-binding protein subunit alpha [Salvia hispanica]	16	2	70	143.39	1.143	0.19	0.448703	0.904685	25.56	21.74	22.58	3	3	2	2	2	2	1	2
XP_047981597.1	eugenol synthase 2-like [Salvia hispanica]	12	11	61	143.07	0.766	-0.39	0.242262	0.721201	24.2	9.17	9.14	3	3	11	11	11	11	11	11
XP_047980903.1	nucleoside diphosphate kinase 1-like [Salvia hispanica]	7	3	56	142.09	1.091	0.13	0.593414	0.937552	14.09	5.59	11.55	3	3	3	3	3	3	3	3
XP_047967559.1	class I heat shock protein-like [Salvia hispanica]	8	1	68	141.41
XP_047973987.1	pistil-specific extensin-like protein [Salvia hispanica]	6	6	48	140.28	1.089	0.12	0.598603	0.937552	21.06	4.57	4.58	3	3	7	6	7	6	6	6
XP_047956924.1	40S ribosomal protein S17-like [Salvia hispanica]	10	2	65	140.19	0.878	-0.19	0.610081	0.942019	41.09	3.81	17.92	3	3	2	2	2	2	2	2
XP_047939460.1	nascent polypeptide-associated complex subunit alpha-like protein [Salvia hispanica]	7	3	55	139.55	0.956	-0.07	0.917983	0.993052	30.62	14.13	12.11	3	3	3	3	3	4	4	4
XP_047968488.1	glutamine synthetase cytosolic isozyme 2-like [Salvia hispanica]	10	7	58	138.99	0.907	-0.14	0.7245	0.962352	19.37	4.05	2.64	3	3	7	7	7	7	7	7
XP_047960064.1	alanine aminotransferase 2-like [Salvia hispanica]	10	9	54	138.87	0.996	-0.01	0.925465	0.993052	28.73	10.37	5.85	3	3	9	9	9	9	9	9
XP_047962902.1	pyruvate dehydrogenase E1 component subunit alpha, mitochondrial-like [Salvia hispanica]	13	13	70	138.3	1.001	0	0.905125	0.993052	22.28	1.93	2.84	3	3	12	12	12	12	12	12
XP_047971829.1	sucrose synthase 3-like [Salvia hispanica]	20	20	76	138.09	0.799	-0.32	0.333629	0.828702	33.3	27.04	3.17	3	3	16	18	18	18	18	18
XP_047954537.1	phosphoenolpyruvate carboxykinase (ATP) 1-like [Salvia hispanica]	16	14	74	138.09	0.831	-0.27	0.437076	0.9012	18.92	0.88	4.63	3	3	12	13	12	12	12	12
XP_047959879.1	heat shock 70 kDa protein 15-like [Salvia hispanica]	15	4	62	137.4	1.243	0.31	0.24569	0.721592	26.3	12.01	19.43	3	3	2	2	2	3	3	3
XP_047970305.1	60S ribosomal protein L4-like [Salvia hispanica]	12	2	59	137.3	1.25	0.32	0.234343	0.714646	42.46	32.15	33.69	3	3	2	2	2	2	2	2
XP_047967669.1	elongation factor 1-beta 2-like [Salvia hispanica]	9	5	52	136.71	1.164	0.22	0.397725	0.889353	18.59	7.97	4.34	3	3	5	5	5	5	5	5
XP_047960435.1	serine--tRNA ligase [Salvia hispanica]	11	11	55	136.36	0.983	-0.02	0.972786	0.99676	29.91	8.03	6.31	3	3	12	12	12	12	11	12
XP_047944554.1	T-complex protein 1 subunit theta-like [Salvia hispanica]	13	2	59	136.15	1.415	0.5	0.0742228	0.36856	14.41	23.05	6.52	3	3	1	1	1	1	1	1
XP_047962548.1	mitochondrial outer membrane protein porin of 36 kDa-like [Salvia hispanica]	8	8	49	135.87	0.948	-0.08	0.888899	0.993052	22.01	2.44	12.15	3	3	8	8	8	8	8	8
XP_047947777.1	prohibitin-1, mitochondrial-like [Salvia hispanica]	10	4	52	135.66	0.909	-0.14	0.730715	0.962352	19.89	2.83	3.69	3	3	4	4	4	4	4	4
XP_047951800.1	calreticulin-like [Salvia hispanica]	15	3	64	134.92	0.812	-0.3	0.375484	0.865877	39.94	10.45	9.03	3	3	3	3	3	3	3	3
XP_047972091.1	40S ribosomal protein S3-2 [Salvia hispanica]	13	3	71	133.92	0.959	-0.06	0.932291	0.993052	14.08	22.45	12.79	3	3	3	2	3	3	3	2
XP_047946849.1	aldose reductase [Salvia hispanica]	11	11	57	133.87	0.801	-0.32	0.339357	0.828702	23.27	8.74	4.17	3	3	11	11	11	10	11	11
XP_047960630.1	glutathione S-transferase F9-like isoform X1 [Salvia hispanica]	8	2	59	133.46	1.05	0.07	0.727691	0.962352	38.59	41.57	7.61	3	3	2	2	2	2	2	2
XP_047941832.1	serine/threonine-protein phosphatase 2A 65 kDa regulatory subunit A beta isoform [Salvia hispanica]	12	12	59	133.08	1.249	0.32	0.236638	0.71474	19.41	9.56	9.34	3	3	11	11	11	10	10	10
XP_047947606.1	adenosylhomocysteinase [Salvia hispanica]	13	3	58	132.89	1.251	0.32	0.233614	0.714646	25.81	9.82	11.15	3	3	3	3	3	3	3	3
XP_047977169.1	protein SLE1 [Salvia hispanica]	8	8	49	132.69	1.065	0.09	0.677758	0.959343	19.11	13.54	6.28	3	3	9	9	9	9	9	9
XP_047940998.1	peptidyl-prolyl cis-trans isomerase FKBP62-like [Salvia hispanica]	14	14	57	132.68	0.934	-0.1	0.832477	0.987459	21.77	4.18	7.06	3	3	13	13	13	14	13	14
XP_047978754.1	guanosine nucleotide diphosphate dissociation inhibitor 2-like [Salvia hispanica]	14	4	61	132.3	0.917	-0.12	0.763586	0.973025	39.45	9.36	9.17	3	3	4	4	4	4	4	4
XP_047956807.1	MA3 DOMAIN-CONTAINING TRANSLATION REGULATORY FACTOR 1 [Salvia hispanica]	12	12	54	132.26	1.115	0.16	0.522471	0.915588	20.98	13.69	8.63	3	3	11	12	12	10	10	9
XP_047976901.1	desiccation-related protein PCC27-45-like [Salvia hispanica]	6	6	49	132.24	1.117	0.16	0.518961	0.915588	20.33	11.67	11.87	3	3	6	6	6	6	6	6
XP_047971448.1	alpha-glucosidase 2-like isoform X1 [Salvia hispanica]	15	15	65	132.13	0.994	-0.01	0.932237	0.993052	27.6	11.03	3.83	3	3	16	16	16	16	16	16
XP_047977857.1	ERBB-3 BINDING PROTEIN 1 [Salvia hispanica]	13	6	58	131.61	1.146	0.2	0.441653	0.904685	19.08	24.24	6.17	3	3	5	4	5	6	6	6
XP_047976784.1	guanosine nucleotide diphosphate dissociation inhibitor 1 [Salvia hispanica]	13	3	60	131.57	0.929	-0.11	0.812556	0.98381	41.24	12.41	13.01	3	3	3	3	3	3	3	3
XP_047960766.1	26S proteasome regulatory subunit 4 homolog A-like [Salvia hispanica]	12	1	68	131.42	0.476	-1.07	0.000548229	0.0061706	46.05	22.73	38.18	3	3	1	1	1	1	1	1
XP_047957019.1	elongation factor Tu, mitochondrial-like [Salvia hispanica]	12	3	60	130.37	1.082	0.11	0.622829	0.942019	20.28	4.75	4.75	3	3	3	3	3	3	3	3
XP_047944102.1	probable alpha-mannosidase At5g13980 [Salvia hispanica]	12	5	49	130.35	1.036	0.05	0.777346	0.974198	13.63	5.9	9.48	3	3	4	4	4	3	3	3
XP_047983645.1	ERBB-3 BINDING PROTEIN 1 [Salvia hispanica]	12	5	55	129.44	0.974	-0.04	0.988541	0.999955	26.08	10.31	6.53	3	3	5	5	5	4	4	4
XP_047970805.1	uncharacterized protein Mb0911c [Salvia hispanica]	5	5	52	129.38	0.931	-0.1	0.820058	0.985064	17.13	3.9	3.04	3	3	5	5	5	5	5	5
XP_047952006.1	oleosin L-like [Salvia hispanica]	4	4	47	129.23	1.334	0.42	0.133708	0.50226	21.9	7.83	13.77	3	3	4	4	4	4	4	4
XP_047949902.1	tubulin alpha chain-like [Salvia hispanica]	8	1	49	128.76	1.437	0.52	0.0631697	0.332522	28.21	27.63	16.51	3	3	1	1	1	1	1	1
XP_047956761.1	probable galactinol--sucrose galactosyltransferase 2 [Salvia hispanica]	10	10	49	128.75	0.871	-0.2	0.581667	0.936988	23.74	3.04	7.36	3	3	10	10	10	10	10	10
XP_047950438.1	guanine nucleotide-binding protein subunit beta-like protein [Salvia hispanica]	7	2	53	128.55	0.994	-0.01	0.930494	0.993052	12.54	6.66	10.29	3	3	2	2	2	2	2	2
XP_047981741.1	pyrophosphate--fructose 6-phosphate 1-phosphotransferase subunit alpha [Salvia hispanica]	14	14	57	128.15	1.284	0.36	0.187281	0.636212	31.06	5.14	7.81	3	3	14	14	14	13	12	12
XP_047955716.1	chloroplast envelope quinone oxidoreductase homolog [Salvia hispanica]	11	7	63	127.78	0.898	-0.16	0.687177	0.961149	15.97	9.9	6.91	3	3	7	7	7	8	8	7
XP_047942099.1	26S proteasome regulatory subunit 4 homolog A [Salvia hispanica]	12	1	66	127.56	0.798	-0.33	0.33151	0.825577	43.1	13.32	34.46	3	3	1	1	1	1	1	1
XP_047941799.1	proteasome subunit alpha type-6 [Salvia hispanica]	9	9	51	127.29	0.906	-0.14	0.718344	0.962352	24.46	5.01	11.75	3	3	9	9	9	9	9	9
XP_047980148.1	polyadenylate-binding protein 2-like [Salvia hispanica]	10	5	48	127.29	0.925	-0.11	0.796582	0.978526	18.54	10.49	3.33	3	3	5	5	4	5	5	5
XP_047947426.1	40S ribosomal protein S3-3 [Salvia hispanica]	12	2	64	126.87	0.962	-0.06	0.943415	0.993052	18.4	11.52	12.5	3	3	2	2	2	2	2	2
XP_047943253.1	26.5 kDa heat shock protein, mitochondrial [Salvia hispanica]	5	5	46	126.82	0.976	-0.04	0.997617	1	16.56	8.78	5.19	3	3	6	5	6	6	6	6
XP_047969064.1	malate dehydrogenase, chloroplastic-like [Salvia hispanica]	10	8	51	126.62	0.903	-0.15	0.704966	0.962352	21.02	8.5	7.29	3	3	8	7	8	7	7	7
XP_047943528.1	triosephosphate isomerase, chloroplastic [Salvia hispanica]	8	7	44	126.44	0.862	-0.21	0.549027	0.924339	39.69	8.53	6.58	3	3	7	7	7	7	7	7
XP_047969569.1	phosphomannomutase/phosphoglucomutase isoform X2 [Salvia hispanica]	11	11	64	125.74	0.927	-0.11	0.801501	0.978637	24.56	5.66	4.42	3	3	10	10	10	10	11	11
XP_047975162.1	universal stress protein YxiE-like [Salvia hispanica]	6	6	46	125.67	0.972	-0.04	0.98157	0.997209	12.05	4.8	4.67	3	3	6	6	6	6	6	6
XP_047980273.1	vacuolar-sorting receptor 3-like [Salvia hispanica]	10	8	50	125.58	1.027	0.04	0.807584	0.981667	19.94	3.21	2.52	3	3	8	8	8	7	8	8
XP_047963175.1	60S ribosomal protein L6-like [Salvia hispanica]	11	3	47	125.41	0.99	-0.01	0.946209	0.993052	27.08	16.48	17.68	3	3	3	3	3	3	3	3
XP_047981660.1	lysine--tRNA ligase isoform X2 [Salvia hispanica]	13	13	51	124.84	1.111	0.15	0.534599	0.919616	17.08	4.06	3.71	3	3	12	12	12	12	12	11
XP_047954398.1	ADP,ATP carrier protein 1, mitochondrial-like [Salvia hispanica]	11	4	50	124.7	1.085	0.12	0.611796	0.942019	26.51	2.28	25.23	3	3	4	4	4	4	4	4
XP_047956066.1	26S proteasome non-ATPase regulatory subunit 11 homolog [Salvia hispanica]	12	1	51	123.62
XP_047966094.1	aspartic proteinase A1-like isoform X1 [Salvia hispanica]	8	6	68	122.68	0.526	-0.93	0.00296328	0.0286178	16.08	5.55	10.56	3	3	4	4	4	5	5	5
XP_047980752.1	40S ribosomal protein S5-like [Salvia hispanica]	8	1	45	122	1.042	0.06	0.755436	0.973025	7.8	7.67	8.88	3	3	1	1	1	1	1	1
XP_047957208.1	ubiquitin-activating enzyme E1 1-like isoform X1 [Salvia hispanica]	13	4	55	121.61	1.372	0.46	0.102079	0.436998	30.42	7.13	12.05	3	3	3	3	3	3	4	4
XP_047971642.1	26S proteasome non-ATPase regulatory subunit 11 homolog [Salvia hispanica]	12	1	48	121.25	0.944	-0.08	0.870426	0.989991	17.44	12.05	14.29	3	3	1	1	1	1	1	1
XP_047937976.1	40S ribosomal protein S3a [Salvia hispanica]	9	2	61	120.92	0.75	-0.41	0.205072	0.667964	16.59	11.61	6.14	3	3	2	2	2	2	2	2
XP_047967069.1	probable phospholipid hydroperoxide glutathione peroxidase [Salvia hispanica]	8	7	45	120.82	1.15	0.2	0.431846	0.9012	30.17	3.09	4.36	3	3	6	6	6	5	5	5
XP_047970331.1	40S ribosomal protein S17-like [Salvia hispanica]	9	1	59	120.56	1.429	0.52	0.0668822	0.344668	64.02	43.94	34.43	3	3	1	1	1	1	1	1
XP_047962639.1	serpin-ZX [Salvia hispanica]	11	11	53	120.05	0.833	-0.26	0.444566	0.904685	29.08	2.67	9.71	3	3	11	11	11	11	11	11
XP_047983193.1	fasciclin-like arabinogalactan protein 1 [Salvia hispanica]	7	7	44	119.46	1.304	0.38	0.164476	0.586423	30.32	9.84	4.02	3	3	7	7	7	7	7	7
XP_047940844.1	T-complex protein 1 subunit zeta 1-like [Salvia hispanica]	14	2	63	119.06	0.985	-0.02	0.96564	0.996536	13.1	24.41	10.99	3	3	2	1	2	2	2	2
XP_047945140.1	proteasome subunit alpha type-2-A [Salvia hispanica]	10	5	44	118.67	0.975	-0.04	0.993038	1	17.18	2.1	4.54	3	3	5	5	5	5	5	5
XP_047948766.1	chaperonin CPN60-like 1, mitochondrial [Salvia hispanica]	11	1	50	118.67	1.056	0.08	0.706156	0.962352	16.46	1.78	13.47	3	3	1	1	1	1	1	1
XP_047968812.1	14-3-3 protein 1 [Salvia hispanica]	6	4	52	118.21	1.364	0.45	0.108289	0.456414	34.34	2.45	24.17	3	3	4	4	4	4	4	4
XP_047980818.1	26S proteasome regulatory subunit 6B homolog [Salvia hispanica]	11	10	55	118.06	0.949	-0.08	0.890624	0.993052	34.6	8.34	3.17	3	3	10	9	9	9	10	10
XP_047939059.1	2,3-bisphosphoglycerate-independent phosphoglycerate mutase-like isoform X2 [Salvia hispanica]	10	3	48	117.47	0.907	-0.14	0.721961	0.962352	20.18	8.13	8.38	3	3	2	2	2	2	2	2
XP_047940480.1	acetyl-CoA acetyltransferase, cytosolic 1 [Salvia hispanica]	9	2	52	117.37	1.061	0.08	0.691169	0.961149	36.45	9.76	21.62	3	3	2	2	2	2	2	2
XP_047982453.1	T-complex protein 1 subunit eta [Salvia hispanica]	13	1	51	116.85	1.054	0.08	0.713323	0.962352	5.43	7.4	7.35	3	3	1	1	1	1	1	1
XP_047944865.1	T-complex protein 1 subunit eta-like [Salvia hispanica]	13	1	51	116.83	0.895	-0.16	0.675531	0.957849	7.83	6.67	6.84	3	3	1	1	1	1	1	1
XP_047949685.1	26S proteasome non-ATPase regulatory subunit 2 homolog A-like [Salvia hispanica]	13	13	48	116.78	1.214	0.28	0.294773	0.785954	30.35	5.46	3.23	3	3	12	13	13	12	12	12
XP_047961108.1	40S ribosomal protein S5-like [Salvia hispanica]	9	2	44	115.93	1.093	0.13	0.588674	0.937552	35.38	10.19	23.15	3	3	2	2	2	2	2	2
XP_047964168.1	putative transferase At4g12130, mitochondrial [Salvia hispanica]	12	12	57	115.57	1.2	0.26	0.322283	0.81171	17.03	2.25	8.44	3	3	10	10	11	9	9	9
XP_047937647.1	proteasome subunit beta type-2-A-like [Salvia hispanica]	8	8	54	115.46	0.806	-0.31	0.355718	0.844382	12.43	2.75	6.84	3	3	9	9	9	9	9	9
XP_047980992.1	ruBisCO large subunit-binding protein subunit alpha-like [Salvia hispanica]	13	1	58	115.19
XP_047956634.1	succinate--CoA ligase [ADP-forming] subunit beta, mitochondrial-like [Salvia hispanica]	14	9	48	115.14	1.169	0.23	0.385589	0.879432	14.43	7.56	7.68	3	3	9	9	9	9	9	9
XP_047968278.1	40S ribosomal protein S7 [Salvia hispanica]	7	1	46	114.98	0.9	-0.15	0.693902	0.961149	6.96	5.09	4.68	3	3	1	1	1	1	1	1
XP_047971597.1	V-type proton ATPase catalytic subunit A-like [Salvia hispanica]	12	12	52	114.64	1.121	0.16	0.507305	0.910811	21.69	5.95	2.71	3	3	12	12	12	10	10	10
XP_047983335.1	protein disulfide-isomerase like 2-1-like [Salvia hispanica]	12	9	47	114.53	0.771	-0.37	0.257079	0.740402	32.22	2.49	0.22	3	3	8	8	8	8	8	8
XP_047946818.1	26S proteasome regulatory subunit 8 homolog A [Salvia hispanica]	10	2	47	114.45	1.096	0.13	0.579551	0.936988	24.4	13.91	6.95	3	3	2	2	2	2	2	2
XP_047981484.1	dihydrolipoyllysine-residue succinyltransferase component of 2-oxoglutarate dehydrogenase complex 2, mitochondrial-like [Salvia hispanica]	9	9	48	114.18	1.049	0.07	0.729245	0.962352	27.13	12.7	3.96	3	3	9	9	9	9	9	9
XP_047982805.1	alpha-mannosidase At3g26720-like [Salvia hispanica]	12	12	50	113.97	0.942	-0.09	0.861887	0.989767	22.74	8.3	5.46	3	3	11	12	11	12	12	13
XP_047964121.1	aldehyde dehydrogenase family 7 member B4-like [Salvia hispanica]	10	10	45	113.96	1.059	0.08	0.697038	0.961149	19.01	13.64	11.02	3	3	10	10	10	10	10	10
XP_047971711.1	UDP-arabinopyranose mutase 1-like [Salvia hispanica]	6	1	46	113.61	0.77	-0.38	0.253319	0.731909	10.98	8.5	5.04	3	3	1	1	1	1	1	1
XP_047971012.1	6-phosphogluconate dehydrogenase, decarboxylating 3, chloroplastic-like [Salvia hispanica]	13	2	57	113.47	0.644	-0.63	0.0456411	0.265932	19.95	7.2	5.35	3	3	2	2	2	2	2	2
XP_047954868.1	pyruvate kinase 1, cytosolic [Salvia hispanica]	14	7	50	113.46	1.116	0.16	0.520324	0.915588	25.81	14	4.6	3	3	7	7	7	6	7	7
XP_047977377.1	transketolase, chloroplastic [Salvia hispanica]	12	7	53	113.13	0.977	-0.03	0.996342	1	20.17	9.72	8.63	3	3	7	7	7	7	7	7
XP_047966122.1	40S ribosomal protein S7-like [Salvia hispanica]	7	1	47	112.61	0.883	-0.18	0.629088	0.942844	21.15	13.77	14.8	3	3	1	1	1	1	1	1
XP_047958450.1	bifunctional protein FolD 2-like [Salvia hispanica]	10	10	47	112.33	0.872	-0.2	0.586086	0.937552	27	4.94	6.28	3	3	9	9	9	7	8	8
XP_047950355.1	aspartyl protease AED3 [Salvia hispanica]	7	6	45	112.31	0.82	-0.29	0.399968	0.893239	21.69	4.06	3.3	3	3	6	6	6	6	6	6
XP_047970203.1	heat shock 70 kDa protein 15-like [Salvia hispanica]	13	2	54	111.91	0.841	-0.25	0.47402	0.908594	29.78	29.54	3.89	3	2	1	1	1		1	1
XP_047960258.1	11S globulin seed storage protein Ana o 2.0101-like [Salvia hispanica]	10	10	47	111.75	0.732	-0.45	0.164963	0.587308	33.26	5.6	12.91	3	3	9	9	8	10	10	10
XP_047981967.1	thioredoxin H-type 1-like [Salvia hispanica]	6	4	46	111.71	1.06	0.08	0.694386	0.961149	23.89	3.31	4.71	3	3	5	5	5	5	5	5
XP_047969338.1	ubiquitin-activating enzyme E1 1-like [Salvia hispanica]	14	5	50	111.4	1.345	0.43	0.123868	0.4867	18.4	17.17	12.2	3	3	4	4	5	3	3	2
XP_047964464.1	60S ribosomal protein L11-like isoform X1 [Salvia hispanica]	5	1	46	111.01	0.924	-0.11	0.789287	0.974198	7.86	8.74	3.32	3	3	1	1	1	1	1	1
XP_047957925.1	26S proteasome regulatory subunit 8 homolog A-like [Salvia hispanica]	9	1	46	109.79	0.01	-6.64	1e-17	1.71538e-16			6.96		2				1		1
XP_047950070.1	serine hydroxymethyltransferase 4 [Salvia hispanica]	12	6	56	109.33	0.941	-0.09	0.857416	0.989767	24.09	7.26	2.62	3	3	5	5	5	5	5	5
XP_047969401.1	NADH dehydrogenase [ubiquinone] iron-sulfur protein 1, mitochondrial-like [Salvia hispanica]	13	5	47	109.31	1.249	0.32	0.236384	0.71474	16.07	6.14	3.51	3	3	5	5	5	5	5	5
XP_047971506.1	17.3 kDa class II heat shock protein-like [Salvia hispanica]	5	5	48	109.3	0.941	-0.09	0.858486	0.989767	13.53	6.68	3.26	3	3	7	7	7	7	7	7
XP_047956411.1	11-beta-hydroxysteroid dehydrogenase A-like [Salvia hispanica]	11	11	52	108.76	0.842	-0.25	0.47639	0.908594	25.47	15.56	5.36	3	3	11	11	11	11	11	11
XP_047971917.1	14-3-3-like protein 16R [Salvia hispanica]	8	2	48	108.08	0.835	-0.26	0.452882	0.908356	49.22	13.12	37.2	3	3	1	1	1	1	1	1
XP_047971940.1	protein HOTHEAD-like [Salvia hispanica]	9	9	48	107.94	0.623	-0.68	0.0304783	0.202063	28.76	12.3	8.99	3	3	8	8	8	8	8	8
XP_047950516.1	protein disulfide isomerase-like 2-3 [Salvia hispanica]	10	4	43	107.86	0.83	-0.27	0.436069	0.9012	28.92	0.65	5.71	3	3	4	4	4	4	4	4
XP_047952880.1	galactose mutarotase-like [Salvia hispanica]	10	10	41	107.52	0.942	-0.09	0.861254	0.989767	20.05	1.76	10.81	3	3	10	10	10	10	10	10
XP_047980941.1	heat shock 70 kDa protein 8 [Salvia hispanica]	9	9	41	107.42	0.756	-0.4	0.219656	0.693398	24.64	9.89	6.03	3	3	8	8	8	8	8	8
XP_047964327.1	3-oxoacyl-[acyl-carrier-protein] reductase 4 [Salvia hispanica]	9	9	41	107.4	1.387	0.47	0.0917356	0.415947	32.15	9.55	15.99	3	3	8	8	8	8	8	7
XP_047943778.1	heat shock 70 kDa protein 14-like [Salvia hispanica]	10	5	50	107.15	0.855	-0.23	0.521474	0.915588	29.14	23.55	16.39	3	3	5	5	4	4	4	4
XP_047960426.1	nucleolin 1-like [Salvia hispanica]	12	7	50	107.04	1.005	0.01	0.888611	0.993052	28.84	14.42	13.06	3	3	7	7	5	5	5	5
XP_047950933.1	acetyl-CoA acetyltransferase, cytosolic 1-like [Salvia hispanica]	10	3	51	106.79	0.918	-0.12	0.764893	0.973025	37.76	12.04	21.97	3	3	3	3	3	3	3	3
XP_047962912.1	outer envelope pore protein 16-2, chloroplastic [Salvia hispanica]	4	4	36	106.61	1.174	0.23	0.376529	0.867254	26.38	3.67	6.3	3	3	5	4	5	5	5	5
XP_047941123.1	protein argonaute 4-like [Salvia hispanica]	16	16	54	106.42	1.134	0.18	0.471664	0.908594	19.8	5.85	8.69	3	3	15	15	15	15	13	14
XP_047941747.1	thiamine thiazole synthase 2, chloroplastic-like [Salvia hispanica]	7	7	45	106.34	0.853	-0.23	0.517439	0.915125	22.05	3.63	9.69	3	3	7	7	7	7	7	7
XP_047957564.1	glutathione S-transferase F9-like isoform X2 [Salvia hispanica]	7	1	48	105.74	0.737	-0.44	0.175153	0.609432	84.15	129.77	2.7	3	3	1	1	1	1	1	1
XP_047978180.1	elongation factor Tu, mitochondrial-like [Salvia hispanica]	12	3	52	105.72	0.892	-0.16	0.664876	0.955442	15.32	5.82	5.83	3	3	3	3	3	2	2	2
XP_047948488.1	probable enoyl-CoA hydratase 1, peroxisomal [Salvia hispanica]	10	10	46	105.57	0.745	-0.42	0.193453	0.650947	28.14	5.12	8.71	3	3	10	10	9	9	9	8
XP_047945826.1	polyadenylate-binding protein 2-like [Salvia hispanica]	10	3	48	105.52	1.037	0.05	0.770945	0.973804	12.25	12.9	1.11	3	3	2	2	2	2	2	2
XP_047957968.1	phospholipase D alpha 1 [Salvia hispanica]	21	21	72	105.41	1.124	0.17	0.499014	0.910811	23.22	8.65	3.48	3	3	19	19	19	20	20	20
XP_047955806.1	glutathione S-transferase DHAR2-like [Salvia hispanica]	6	5	44	105.19	0.969	-0.05	0.971373	0.996562	25.56	2.96	6.55	3	3	5	4	5	5	5	5
XP_047978045.1	phosphoenolpyruvate carboxykinase (ATP) 1-like [Salvia hispanica]	15	13	44	105.13	0.91	-0.14	0.733965	0.962352	23.17	14.79	6.43	3	3	11	9	11	9	10	10
XP_047966527.1	enoyl-[acyl-carrier-protein] reductase [NADH] 1, chloroplastic-like [Salvia hispanica]	10	2	56	104.91	0.98	-0.03	0.98639	0.999428	8.69	8.63	5.16	3	3	2	2	2	2	2	2
XP_047958378.1	40S ribosomal protein SA-like [Salvia hispanica]	7	7	44	104.86	1.123	0.17	0.501346	0.910811	18.84	7.56	5.15	3	3	7	7	7	7	7	7
XP_047939531.1	enoyl-[acyl-carrier-protein] reductase [NADH] 1, chloroplastic-like [Salvia hispanica]	10	2	56	103.66	1.062	0.09	0.687261	0.961149	15.64	4.65	3.55	3	3	2	2	2	2	2	2
XP_047971013.1	6-phosphogluconate dehydrogenase, decarboxylating 3, chloroplastic-like [Salvia hispanica]	12	1	51	103.48	0.764	-0.39	0.239025	0.717659	12.16	9.14	6.32	3	3	1	1	1	1	1	1
XP_047961615.1	40S ribosomal protein S18 [Salvia hispanica]	5	1	41	103.46	0.515	-0.96	0.00209435	0.0207994	26.84	1.32	22.85	3	3	2	1	2	2	2	2
XP_047983927.1	60S ribosomal protein L6-like [Salvia hispanica]	11	3	41	103.27	0.942	-0.09	0.863137	0.989767	30.45	6.18	20.55	3	3	3	3	3	3	3	3
XP_047965118.1	ATP synthase subunit gamma, mitochondrial [Salvia hispanica]	10	3	48	103.2	1.022	0.03	0.826117	0.98606	26.36	11.85	21.19	3	3	3	3	3	3	3	3
XP_047953714.1	14-3-3-like protein [Salvia hispanica]	7	2	46	103.18	1.041	0.06	0.756524	0.973025	14.26	5.59	17.48	3	3	2	2	2	2	1	2
XP_047948568.1	glutathione S-transferase U19-like isoform X1 [Salvia hispanica]	8	8	44	102.63	1.644	0.72	0.0122001	0.101104	9.31	4.32	5.24	3	3	8	8	8	8	8	8
XP_047952898.1	mitochondrial outer membrane protein porin of 34 kDa-like [Salvia hispanica]	5	4	42	102.39	0.903	-0.15	0.707224	0.962352	18.42	6.62	11.18	3	3	4	4	4	4	4	4
XP_047959428.1	SNF1-related protein kinase regulatory subunit gamma-1-like [Salvia hispanica]	9	9	40	102.35	0.971	-0.04	0.980344	0.997209	27.04	4.39	14.07	3	3	9	9	8	8	8	7
XP_047975244.1	40S ribosomal protein S14-3 [Salvia hispanica]	5	5	34	102.28	0.811	-0.3	0.372079	0.860765	11.37	2.54	12.59	3	3	5	5	5	5	5	5
XP_047956458.1	betaine aldehyde dehydrogenase, chloroplastic-like [Salvia hispanica]	9	8	39	102.23	0.897	-0.16	0.683418	0.959893	23.06	7.14	5.11	3	3	8	8	8	8	8	8
XP_047963404.1	galactokinase [Salvia hispanica]	8	4	40	101.44	1.117	0.16	0.518421	0.915588	43.71	7.22	16.75	3	3	4	4	4	3	3	3
XP_047961153.1	S-formylglutathione hydrolase [Salvia hispanica]	7	7	41	100.88	0.88	-0.18	0.615849	0.942019	20.95	6.76	4.01	3	3	7	7	7	7	7	7
XP_047981022.1	transketolase, chloroplastic-like [Salvia hispanica]	9	4	43	100.55	0.803	-0.32	0.348302	0.839074	11.81	12.16	1.89	3	3	4	4	4	4	4	4
XP_047959762.1	superoxide dismutase [Cu-Zn]-like [Salvia hispanica]	4	4	31	100.16	0.889	-0.17	0.653026	0.947294	20.89	8.54	6.32	3	3	4	4	4	4	4	4
XP_047938365.1	gamma-interferon-responsive lysosomal thiol protein isoform X1 [Salvia hispanica]	5	1	43	100	0.922	-0.12	0.781399	0.974198	15.67	10.45	11.56	3	3	1	1	1	1	1	1
XP_047954795.1	adenylate kinase 4-like [Salvia hispanica]	12	5	58	99.63	1.092	0.13	0.590104	0.937552	80.73	21.03	6.26	3	3	4	5	5	4	4	4
XP_047951075.1	peroxisomal acyl-coenzyme A oxidase 1-like [Salvia hispanica]	10	10	42	99.17	1.031	0.04	0.792137	0.975979	27.27	9.41	6.81	3	3	10	10	10	9	10	10
XP_047980368.1	guanine nucleotide-binding protein subunit beta-like protein [Salvia hispanica]	8	8	43	99.07	1.109	0.15	0.54113	0.920214	20.25	15.03	14.11	3	3	8	8	8	8	8	8
XP_047967519.1	3-hydroxyacyl-[acyl-carrier-protein] dehydratase FabZ-like [Salvia hispanica]	6	2	37	98.73	0.694	-0.53	0.100026	0.431217	54.96	6.5	12.26	3	3	2	2	2	2	2	2
XP_047960066.1	proteasome subunit alpha type-5 [Salvia hispanica]	7	7	39	98.67	0.874	-0.19	0.594312	0.937552	13.14	4.15	4.77	3	3	6	6	6	6	6	6
XP_047974544.1	tubulin alpha-5 chain-like [Salvia hispanica]	7	2	44	98.41	0.892	-0.16	0.664387	0.955442	26.96	39.78	19.81	3	3	2	2	2	2	2	2
XP_047983662.1	40S ribosomal protein S3a-like [Salvia hispanica]	9	2	53	98.38	0.932	-0.1	0.823075	0.98606	21.81	13.81	19.1	3	3	2	2	2	2	2	2
XP_047979736.1	2S seed storage albumin protein-like [Salvia hispanica]	6	6	56	97.84	0.768	-0.38	0.247342	0.721592	40.33	10.63	7.89	3	3	7	7	7	7	7	7
XP_047942050.1	mitochondrial-processing peptidase subunit alpha-like [Salvia hispanica]	10	8	47	97.84	0.953	-0.07	0.905655	0.993052	28.43	9.44	6.52	3	3	8	8	8	8	8	8
XP_047941463.1	aspartate aminotransferase, cytoplasmic-like [Salvia hispanica]	9	5	41	97.68	1.113	0.15	0.529991	0.917479	21.74	17.5	7.15	3	3	5	5	5	5	5	5
XP_047943576.1	60S ribosomal protein L12-3-like [Salvia hispanica]	5	5	34	97.28	0.976	-0.04	0.996726	1	17.22	5.65	7.91	3	3	5	5	5	4	4	4
XP_047969681.1	obg-like ATPase 1 [Salvia hispanica]	9	9	34	97.24	0.97	-0.04	0.975733	0.997209	25.09	6.6	8.63	3	3	9	9	9	9	9	9
XP_047938526.1	prohibitin-1, mitochondrial-like [Salvia hispanica]	8	2	40	96.23	0.912	-0.13	0.742734	0.967423	22.73	8.98	18.1	3	3	2	2	2	2	2	2
XP_047956636.1	proteasome subunit alpha type-7 [Salvia hispanica]	8	8	39	95.7	0.827	-0.27	0.424504	0.9012	23.63	2.93	6.41	3	3	8	8	7	6	6	6
XP_047971294.1	fructose-bisphosphate aldolase 3, chloroplastic [Salvia hispanica]	9	9	48	94.98	0.91	-0.14	0.736004	0.962352	30.66	5.86	11.48	3	3	10	10	10	9	10	10
XP_047959670.1	26S proteasome regulatory subunit 7-like [Salvia hispanica]	11	11	40	94.92	0.972	-0.04	0.980821	0.997209	17.01	5.81	4.28	3	3	11	11	11	11	11	11
XP_047961376.1	heat shock 70 kDa protein 15-like, partial [Salvia hispanica]	11	5	39	94.85	0.853	-0.23	0.516007	0.914921	22.38	13.12	7.81	3	3	4	4	4	4	4	4
XP_047968284.1	late embryogenesis abundant protein Dc3-like [Salvia hispanica]	5	5	37	94.67	0.928	-0.11	0.806385	0.981514	35.57	11.84	7.25	3	3	6	6	5	5	5	5
XP_047974546.1	40S ribosomal protein S5 [Salvia hispanica]	8	1	41	94.57	0.01	-6.64	1e-17	1.71538e-16			17.1		3				1	1	1
XP_047938510.1	40S ribosomal protein S5-like [Salvia hispanica]	8	1	41	94.57	0.01	-6.64	1e-17	1.71538e-16			74.99		3				1	1	1
XP_047982406.1	eukaryotic translation initiation factor 2 subunit gamma-like [Salvia hispanica]	10	10	40	94.02	0.936	-0.1	0.838731	0.987821	16.98	4.67	7.82	3	3	9	9	8	8	8	8
XP_047950348.1	aspartate aminotransferase, mitochondrial [Salvia hispanica]	6	6	35	93.98	0.937	-0.09	0.840858	0.987821	26.53	7.64	0.44	3	3	6	5	6	6	6	5
XP_047943302.1	40S ribosomal protein S2-4-like [Salvia hispanica]	5	5	37	93.92	0.754	-0.41	0.213697	0.681979	39.55	10.58	26.69	3	3	5	5	5	5	5	5
XP_047980933.1	cysteine synthase [Salvia hispanica]	8	8	36	93.31	0.986	-0.02	0.961737	0.995791	25.15	16.13	17.79	3	3	7	6	7	7	6	7
XP_047975500.1	GDSL esterase/lipase At1g71250, partial [Salvia hispanica]	6	6	48	93.08	0.8	-0.32	0.336907	0.828702	14.51	0.91	8.2	3	3	6	6	6	6	6	6
XP_047944613.1	elongation factor 1-delta-like [Salvia hispanica]	12	7	54	92.97	0.871	-0.2	0.583652	0.937303	32.59	3.05	7.68	3	3	6	6	6	6	6	6
XP_047939109.1	oleosin L-like [Salvia hispanica]	3	3	44	92.5	1.571	0.65	0.0221608	0.162756	11.48	2.2	8.24	3	3	3	3	3	3	3	3
XP_047951552.1	UDP-glucuronic acid decarboxylase 6-like [Salvia hispanica]	9	4	43	92.21	0.85	-0.23	0.503989	0.910811	15.54	18.35	9.16	3	3	3	2	3	3	3	3
XP_047966312.1	adenylate kinase 4 [Salvia hispanica]	11	4	54	92.13	1.158	0.21	0.41228	0.9012	21.66	5.63	16.41	3	3	5	5	5	5	5	5
XP_047980142.1	ruBisCO large subunit-binding protein subunit alpha-like [Salvia hispanica]	11	3	45	92.08	0.897	-0.16	0.684574	0.960126	4.3	9.62	1.35	3	2	1	1	1	1	1
XP_047949998.1	elongation factor 1-gamma 2-like [Salvia hispanica]	6	3	34	92.02	0.969	-0.05	0.968814	0.996562	19.98	4.01	6.56	3	3	3	3	3	3	3	3
XP_047966272.1	vacuolar-processing enzyme [Salvia hispanica]	7	7	41	91.84	0.939	-0.09	0.850573	0.989767	19.26	6.14	3.32	3	3	7	7	7	7	7	7
XP_047955325.1	proteasome subunit beta type-1-like [Salvia hispanica]	6	1	36	91.54	0.577	-0.79	0.0115062	0.0960022	3.81	1.56	4.16	3	3	1	1	1	1	1	1
XP_047954590.1	RGG repeats nuclear RNA binding protein A-like [Salvia hispanica]	9	6	53	91.26	1.071	0.1	0.656118	0.950771	59.66	20.77	11.18	3	3	6	5	6	5	5	6
XP_047974063.1	ran-binding protein 1 homolog c-like [Salvia hispanica]	7	7	36	91.15	0.897	-0.16	0.682143	0.959893	42.44	15.91	4.91	3	3	7	7	7	6	7	7
XP_047976856.1	3-hydroxyacyl-[acyl-carrier-protein] dehydratase FabZ-like [Salvia hispanica]	5	1	33	90.96	0.877	-0.19	0.605661	0.940903	7.29	4.5	6.36	3	3	1	1	1	1	1	1
XP_047948247.1	eukaryotic peptide chain release factor GTP-binding subunit ERF3A isoform X1 [Salvia hispanica]	8	8	41	90.79	1.097	0.13	0.5762	0.936988	17.63	4.61	1.71	3	3	8	8	8	8	8	8
XP_047945478.1	glutamate decarboxylase-like [Salvia hispanica]	8	8	37	90.66	0.962	-0.06	0.944763	0.993052	29.5	11.24	1.39	3	3	6	7	7	6	7	7
XP_047962312.1	DEAD-box ATP-dependent RNA helicase 38-like [Salvia hispanica]	10	3	44	90.65	0.996	-0.01	0.922968	0.993052	19.35	7.1	33.42	3	3	3	3	3	1	2	2
XP_047951226.1	major allergen Pru ar 1-like [Salvia hispanica]	6	2	47	90.56	1.018	0.03	0.841209	0.987821	26.52	8.11	16.63	3	3	2	2	2	2	2	2
XP_047966805.1	delta-1-pyrroline-5-carboxylate dehydrogenase 12A1, mitochondrial-like [Salvia hispanica]	11	11	44	90.45	1.158	0.21	0.412654	0.9012	21.37	5.99	12.53	3	3	10	10	10	10	10	10
XP_047955349.1	aspartyl protease family protein 2-like [Salvia hispanica]	9	7	37	90.31	0.617	-0.7	0.027256	0.190091	16.87	2.69	9.22	3	3	6	6	6	6	6	6
XP_047943452.1	60S ribosomal protein L5-like [Salvia hispanica]	7	6	39	89.69	1.03	0.04	0.798348	0.978637	23.82	9.18	4.5	3	3	6	6	6	5	5	5
XP_047957548.1	60S ribosomal protein L7-2-like [Salvia hispanica]	7	1	39	89.57	1.354	0.44	0.116229	0.475257	29.08	49.8	9.72	3	3	1	1	1	1	1	1
XP_047956115.1	superoxide dismutase [Mn], mitochondrial-like [Salvia hispanica]	7	7	41	89.28	1.045	0.06	0.744162	0.967883	38.1	4.54	3.98	3	3	7	7	7	7	7	7
XP_047941706.1	succinate--CoA ligase [ADP-forming] subunit alpha-2, mitochondrial [Salvia hispanica]	7	7	38	89.03	1.152	0.2	0.426698	0.9012	30.1	52.99	10.27	3	3	8	8	8	8	8	8
XP_047976679.1	60S ribosomal protein L4-1-like [Salvia hispanica]	9	4	37	88.89	1.539	0.62	0.0285861	0.193173	55.64	26.7	36.89	3	3	4	4	4	4	4	4
XP_047979926.1	dipeptidyl-peptidase 5 isoform X1 [Salvia hispanica]	10	10	39	88.8	0.908	-0.14	0.725104	0.962352	22.92	6.56	6.21	3	3	10	10	10	9	9	9
XP_047962765.1	alanine--tRNA ligase-like [Salvia hispanica]	12	5	46	88.47	1.137	0.19	0.464334	0.908594	17.26	5.35	11.42	3	3	4	4	4	4	4	4
XP_047943548.1	ATP synthase subunit gamma, mitochondrial-like [Salvia hispanica]	10	3	44	88.44	1.078	0.11	0.632624	0.942844	45.18	61.81	22.31	3	3	2	2	2	2	2	2
XP_047939054.1	40S ribosomal protein S18-like [Salvia hispanica]	5	1	38	88.05	0.537	-0.9	0.00402286	0.0378825	22.48	11.62	24.36	3	3	1	1	1	1	1	1
XP_047973310.1	aspartate aminotransferase, chloroplastic [Salvia hispanica]	8	7	33	87.84	1.071	0.1	0.656284	0.950771	26.25	11.47	4.95	3	3	7	7	7	7	7	7
XP_047950379.1	proteasome subunit beta type-6-like [Salvia hispanica]	8	8	39	87.7	0.851	-0.23	0.507232	0.910811	36.3	2.58	4.65	3	3	9	9	8	8	7	7
XP_047949897.1	probable alpha-mannosidase At5g13980 isoform X1 [Salvia hispanica]	13	6	39	87.68	0.869	-0.2	0.574479	0.936988	17.54	7.53	25.25	3	3	5	5	5	5	5	5
XP_047981862.1	gamma carbonic anhydrase 2, mitochondrial-like [Salvia hispanica]	8	8	34	87.42	0.988	-0.02	0.95639	0.995111	14.94	6.83	4.67	3	3	8	8	8	8	8	8
XP_047972204.1	prohibitin-3, mitochondrial-like [Salvia hispanica]	7	7	39	87.35	0.943	-0.08	0.868855	0.989991	25.11	2.19	6.24	3	3	5	5	5	6	6	6
XP_047975828.1	proteasome subunit beta type-1 [Salvia hispanica]	6	1	35	87.3	0.514	-0.96	0.00201035	0.0200463	36.68	0.97	26.68	2	3	1		1	1	1	1
XP_047939302.1	ketol-acid reductoisomerase, chloroplastic-like [Salvia hispanica]	7	7	30	87.24	1.275	0.35	0.199794	0.65873	20.52	1.08	10.74	3	3	7	7	7	7	7	7
XP_047969968.1	probable protein phosphatase 2C 28 [Salvia hispanica]	9	9	33	86.93	0.838	-0.26	0.461337	0.908594	16.1	6.49	7.13	3	3	9	9	9	9	9	9
XP_047971657.1	heat shock protein 90-6, mitochondrial [Salvia hispanica]	13	10	45	86.74	0.953	-0.07	0.907331	0.993052	26.65	14.47	9.96	3	3	8	8	6	8	7	8
XP_047983123.1	uncharacterized oxidoreductase At4g09670 [Salvia hispanica]	8	8	32	86.12	0.95	-0.07	0.894255	0.993052	24.99	5.26	4.34	3	3	8	8	7	8	8	8
XP_047976404.1	T-complex protein 1 subunit epsilon [Salvia hispanica]	11	3	36	86.1	0.759	-0.4	0.226231	0.706037	23.76	8.3	60.26	3	3	2	2	2	2	1	2
XP_047955840.1	heat shock cognate 70 kDa protein-like isoform X1 [Salvia hispanica]	3	1	33	84.89	0.803	-0.32	0.346466	0.838974	17.95	7.32	14.59	3	3	1	1	1	1	1	1
XP_047941248.1	T-complex protein 1 subunit delta [Salvia hispanica]	14	7	45	84.86	1.119	0.16	0.511531	0.911908	24.85	5.84	21.33	3	3	7	7	7	6	6	6
XP_047956880.1	proteasome subunit alpha type-4 [Salvia hispanica]	7	7	36	84.48	0.871	-0.2	0.581237	0.936988	23.98	7.05	7.69	3	3	6	6	6	6	6	6
XP_047964263.1	transaldolase-like [Salvia hispanica]	8	8	34	84.41	0.946	-0.08	0.878851	0.993052	22.47	9.19	7.89	3	3	7	8	8	8	8	8
XP_047957651.1	60S ribosomal protein L7-4-like [Salvia hispanica]	7	1	38	84.03	1.044	0.06	0.748226	0.969238	53.47	66.18	26.87	3	3	1	1	1	1	1	1
XP_047955701.1	chloroplast envelope quinone oxidoreductase homolog [Salvia hispanica]	9	5	40	83.9	0.823	-0.28	0.412426	0.9012	27.23	3.17	15.11	3	3	5	5	5	5	5	5
XP_047968854.1	adenosine kinase 2 [Salvia hispanica]	8	6	39	83.9	0.992	-0.01	0.938511	0.993052	20.93	2.07	9.21	3	3	5	5	5	5	5	5
XP_047961999.1	cell wall / vacuolar inhibitor of fructosidase 1-like [Salvia hispanica]	5	5	28	83.56	1.129	0.17	0.485578	0.908594	15.65	4.97	13.82	3	3	5	5	5	5	5	5
XP_047981414.1	beta-glucosidase BoGH3B-like [Salvia hispanica]	11	11	33	83.33	0.936	-0.1	0.837503	0.987821	19.2	5.54	7.3	3	3	8	9	9	9	9	9
XP_047963442.1	T-complex protein 1 subunit epsilon-like [Salvia hispanica]	10	2	34	83	0.957	-0.06	0.923521	0.993052	32.81	9.65	24.16	3	3	2	2	2	2	2	2
XP_047983599.1	alpha-xylosidase 1-like [Salvia hispanica]	10	4	42	82.79	1.077	0.11	0.637549	0.94355	18.85	21.59	12.97	3	3	4	3	4	4	4	3
XP_047980975.1	D-3-phosphoglycerate dehydrogenase 3, chloroplastic-like [Salvia hispanica]	10	9	41	82.65	0.901	-0.15	0.697589	0.961149	33.56	18.12	14.4	3	3	8	8	8	8	8	8
XP_047944967.1	nascent polypeptide-associated complex subunit beta-like [Salvia hispanica]	8	5	37	82.14	0.652	-0.62	0.0520884	0.293057	38.39	74.42	14.08	3	3	5	5	5	4	4	4
XP_047981164.1	alcohol dehydrogenase class-3 [Salvia hispanica]	5	1	31	81.66	0.965	-0.05	0.955605	0.994949	6.57	6.88	9.51	3	3	1	1	1	1	1	1
XP_047948683.1	citrate synthase, glyoxysomal-like [Salvia hispanica]	9	9	37	81.65	0.974	-0.04	0.990627	1	25.42	5.15	8.71	3	3	9	9	9	9	9	9
XP_047948137.1	serine hydroxymethyltransferase 4-like [Salvia hispanica]	11	5	41	81.62	0.809	-0.31	0.364323	0.855374	45.64	6	6.73	3	3	5	5	4	5	4	5
XP_047975188.1	17.8 kDa class I heat shock protein-like [Salvia hispanica]	7	1	48	81.48	2.016	1.01	0.000490404	0.00562132	27.2	35.51	7.5	3	3	1	1	1	1	1	1
XP_047974580.1	40S ribosomal protein S4-1-like [Salvia hispanica]	10	6	37	81.43	0.858	-0.22	0.533664	0.919297	26.65	15.46	14.97	3	3	6	6	6	6	6	6
XP_047978653.1	agglutinin-2-like [Salvia hispanica]	5	5	33	81.11	0.701	-0.51	0.111638	0.465727	47.12	6.19	4.11	3	3	5	5	5	5	5	5
XP_047941156.1	tubulin alpha-3 chain isoform X1 [Salvia hispanica]	7	2	40	81.07	0.545	-0.87	0.0050975	0.0463117	108.18	124.97	34.79	3	3	1	1	1	1	1	1
XP_047949727.1	T-complex protein 1 subunit delta-like [Salvia hispanica]	11	4	39	80.97	1.039	0.05	0.766758	0.973025	51.18	4.69	34.74	3	3	4	4	4	4	3	3
XP_047965337.1	chaperonin 60 subunit beta 3, chloroplastic-like [Salvia hispanica]	10	1	34	80.89	0.991	-0.01	0.943271	0.993052	10.58	9.61	10.28	3	2	1	1	1	1	1
XP_047970332.1	40S ribosomal protein S17-2-like [Salvia hispanica]	9	3	45	80.88	1.15	0.2	0.431202	0.9012	32.6	3.23	12.25	3	3	2	2	2	2	2	2
XP_047971326.1	UPF0098 protein CPn_0877/CP_0992/CPj0877/CpB0906 [Salvia hispanica]	7	7	43	80.74	1.13	0.18	0.483313	0.908594	21.51	8.83	7.05	3	3	7	7	7	7	7	7
XP_047940999.1	V-type proton ATPase subunit B 2-like [Salvia hispanica]	8	8	34	80.37	1.095	0.13	0.580483	0.936988	28.07	16.5	3.16	3	3	7	8	8	7	8	8
XP_047946296.1	60S ribosomal protein L11 [Salvia hispanica]	5	1	36	80.37	1.076	0.11	0.640772	0.9446	32.63	29.09	20.29	3	3	1	1	1	1	1	1
XP_047954541.1	NADH dehydrogenase [ubiquinone] iron-sulfur protein 1, mitochondrial [Salvia hispanica]	12	4	35	80	1.396	0.48	0.0853772	0.401208	31.1	3.84	33.91	3	3	3	3	3	3	2	3
XP_047947993.1	auxin-induced protein PCNT115-like [Salvia hispanica]	8	6	34	79.97	1.015	0.02	0.851335	0.989767	19.29	5.83	10	3	3	5	5	5	5	5	5
XP_047976454.1	proteasome subunit alpha type-1-B-like [Salvia hispanica]	5	5	25	79.89	0.909	-0.14	0.73085	0.962352	20.72	2.89	10.12	3	3	4	4	4	5	5	5
XP_047969487.1	biotin carboxylase 1, chloroplastic-like [Salvia hispanica]	8	8	32	79.76	1.125	0.17	0.496636	0.910499	20.46	1.55	7.9	3	3	7	8	8	7	7	7
XP_047981756.1	T-complex protein 1 subunit alpha-like [Salvia hispanica]	9	7	47	79.69	0.984	-0.02	0.970509	0.996562	21.88	12.9	10.64	3	3	7	7	7	7	7	7
XP_047961236.1	6-phosphogluconate dehydrogenase, decarboxylating 2-like [Salvia hispanica]	10	7	33	79.35	0.855	-0.23	0.521739	0.915588	28.81	17.88	19.58	3	3	6	7	7	6	5	6
XP_047940725.1	primary amine oxidase [Salvia hispanica]	10	10	35	79.27	0.878	-0.19	0.611157	0.942019	25.34	2.01	11.57	3	3	9	9	9	9	9	9
XP_047981491.1	alcohol dehydrogenase class-3-like [Salvia hispanica]	6	2	29	78.98	1.141	0.19	0.454495	0.908594	17.83	8.61	22.25	3	3	2	2	2	2	1	2
XP_047954849.1	probable cytosolic oligopeptidase A [Salvia hispanica]	10	10	40	78.64	0.962	-0.06	0.942219	0.993052	24.11	5.89	9.75	3	3	8	9	8	7	7	7
XP_047983950.1	2-Cys peroxiredoxin BAS1, chloroplastic-like [Salvia hispanica]	5	1	30	78.62	0.741	-0.43	0.184275	0.629563	10.98	17.26	14.37	3	3	1	1	1	1	1	1
XP_047942648.1	dirigent protein 1-like [Salvia hispanica]	5	3	28	77.81	0.618	-0.69	0.0278736	0.190115	17.69	18.98	9.2	3	3	3	3	3	3	3	3
XP_047982698.1	glucose-6-phosphate isomerase, cytosolic [Salvia hispanica]	10	4	36	77.77	1.177	0.24	0.368361	0.856958	25.48	12.56	14.88	3	3	3	3	2	3	3	3
XP_047980363.1	ADP,ATP carrier protein, mitochondrial [Salvia hispanica]	9	1	32	77.62	1.219	0.29	0.286374	0.777812	14.2	4.4	11.46	3	3	1	1	1	1	1	1
XP_047946250.1	peptidyl-prolyl cis-trans isomerase CYP20-1-like [Salvia hispanica]	6	6	36	77.28	0.938	-0.09	0.848621	0.989767	19.59	3.22	1.34	3	3	6	6	6	6	6	6
XP_047982928.1	2-Cys peroxiredoxin BAS1, chloroplastic-like [Salvia hispanica]	5	1	30	77.27	0.985	-0.02	0.966972	0.996562	4.5	4.37	3.7	3	3	1	1	1	1	1	1
XP_047947563.1	protein usf-like [Salvia hispanica]	7	7	31	77.23	0.875	-0.19	0.597506	0.937552	23.5	2.93	6.76	3	3	7	7	7	6	6	6
XP_047959917.1	40S ribosomal protein S19-3 [Salvia hispanica]	6	6	33	77.03	1.063	0.09	0.684016	0.959893	21.41	6.63	6.17	3	3	6	6	5	6	6	6
XP_047942244.1	ATP synthase subunit O, mitochondrial [Salvia hispanica]	7	7	45	75.84	1.096	0.13	0.579564	0.936988	34.34	3.3	14.48	3	3	7	7	7	7	7	7
XP_047977356.1	uncharacterized protein LOC125219424 [Salvia hispanica]	4	4	28	75.32	0.845	-0.24	0.486234	0.908594	29.27	9.24	9.24	3	3	4	4	4	4	4	4
XP_047938483.1	lactoylglutathione lyase isoform X1 [Salvia hispanica]	7	7	35	75.11	0.971	-0.04	0.978618	0.997209	17.06	5.2	11.38	3	3	6	6	6	7	7	7
XP_047962797.1	dihydrolipoyllysine-residue acetyltransferase component 3 of pyruvate dehydrogenase complex, mitochondrial-like [Salvia hispanica]	8	8	30	74.85	1.027	0.04	0.808758	0.982607	19.71	4.88	9.19	3	3	7	7	7	6	7	7
XP_047983732.1	LOW QUALITY PROTEIN: 60S acidic ribosomal protein P0-like [Salvia hispanica]	4	4	29	74.81	0.874	-0.19	0.593047	0.937552	17.43	11.62	7.09	3	3	4	4	4	5	5	5
XP_047941164.1	adenylosuccinate synthetase 2, chloroplastic-like [Salvia hispanica]	6	6	28	74.68	0.861	-0.22	0.545451	0.920214	25.92	9.12	8.74	3	3	5	5	5	6	6	6
XP_047971017.1	aspartyl protease AED3-like [Salvia hispanica]	6	5	31	74.4	0.886	-0.17	0.640202	0.944327	16.59	10.42	1.92	3	3	5	5	5	5	5	5
XP_047981755.1	probable methionine--tRNA ligase [Salvia hispanica]	10	10	38	74.2	1.115	0.16	0.522746	0.915588	37.97	12.14	17.23	3	3	9	9	10	9	9	8
XP_047983088.1	16.9 kDa class I heat shock protein 1-like [Salvia hispanica]	4	4	28	73.97	0.697	-0.52	0.104522	0.443586	21.26	13.34	4.8	3	3	3	3	3	4	4	4
XP_047969446.1	2-oxoglutarate dehydrogenase, mitochondrial-like [Salvia hispanica]	9	2	34	73.65	1.122	0.17	0.502617	0.910811	25.26	13.3	8.88	3	3	2	2	2	2	2	2
XP_047938804.1	GTP-binding nuclear protein Ran-3-like [Salvia hispanica]	5	5	32	73.47	0.976	-0.03	0.999722	1	20.27	7.94	7.29	3	3	5	5	5	5	5	5
XP_047954584.1	eukaryotic translation initiation factor 3 subunit B-like [Salvia hispanica]	10	1	35	73.31	1.018	0.03	0.840077	0.987821	14.45	15.43	6.49	3	3	1	1	1	1	1	1
XP_047970988.1	eukaryotic translation initiation factor 5A-4 [Salvia hispanica]	6	4	38	72.65	0.826	-0.28	0.421395	0.9012	31.63	3.01	15.71	3	3	4	4	4	4	4	4
XP_047980366.1	arginase 1, mitochondrial [Salvia hispanica]	6	6	28	72.27	0.998	0	0.917343	0.993052	31.03	8.41	12.07	3	3	6	6	6	5	6	6
XP_047949967.1	mitochondrial-processing peptidase subunit alpha-like [Salvia hispanica]	9	8	33	72.11	0.945	-0.08	0.876884	0.993052	20.39	10.52	13.12	3	3	7	7	7	7	7	5
XP_047938072.1	ADP,ATP carrier protein 1, mitochondrial-like [Salvia hispanica]	8	1	32	72.08	1.085	0.12	0.611277	0.942019	11.62	13.52	12.51	3	3	1	1	1	1	1	1
XP_047968618.1	ubiquitin C-terminal hydrolase 12-like isoform X1 [Salvia hispanica]	13	13	51	71.83	1.23	0.3	0.266412	0.753494	20.2	6.16	8.22	3	3	12	12	12	12	12	12
XP_047938824.1	proteasome subunit alpha type-2-A-like [Salvia hispanica]	8	3	31	71.79	0.821	-0.28	0.404283	0.898419	9.69	11.98	10.37	3	3	3	3	3	2	2	2
XP_047972798.1	alpha-galactosidase 1-like [Salvia hispanica]	5	3	29	71.55	1.117	0.16	0.516627	0.914921	16.33	5.01	41.91	3	3	3	3	3	3	2	3
XP_047957547.1	uncharacterized protein At5g48480-like [Salvia hispanica]	5	5	26	71.45	1.238	0.31	0.253914	0.732766	16.7	5.48	6.48	3	3	5	5	5	5	5	5
XP_047944080.1	ATP-dependent Clp protease ATP-binding subunit ClpA homolog CD4B, chloroplastic [Salvia hispanica]	9	5	26	71.3	1.133	0.18	0.475681	0.908594	25.85	14.43	9.92	3	3	5	4	5	4	3	4
XP_047981115.1	14-3-3 protein 7 [Salvia hispanica]	5	4	38	71.24	1.078	0.11	0.633647	0.942844	22.31	11.88	11.02	3	3	4	4	4	3	3	3
XP_047938567.1	inosine-5'-monophosphate dehydrogenase 2 isoform X1 [Salvia hispanica]	9	5	36	71.24	0.715	-0.48	0.133897	0.50226	26.91	16.33	8.02	3	3	3	3	3	4	4	4
XP_047954879.1	isopentenyl-diphosphate Delta-isomerase I-like [Salvia hispanica]	7	7	33	70.86	0.871	-0.2	0.580757	0.936988	28.19	10.88	12.09	3	3	7	7	7	7	7	7
XP_047955963.1	18.2 kDa class I heat shock protein-like [Salvia hispanica]	6	1	34	70.77	0.768	-0.38	0.247167	0.721592	16.01	6.89	19.33	3	3	1	1	1	1	1	1
XP_047974387.1	enolase 1, chloroplastic [Salvia hispanica]	8	8	32	70.73	0.995	-0.01	0.928077	0.993052	19.25	18.46	20.32	3	3	8	6	8	6	6	5
XP_047972972.1	40S ribosomal protein S4-1 [Salvia hispanica]	7	3	30	70.65	0.75	-0.41	0.204895	0.667964	22.66	15.6	13.18	3	3	3	3	3	3	3	3
XP_047979722.1	ADP-ribosylation factor 2 isoform X1 [Salvia hispanica]	5	5	26	70.49	1.129	0.17	0.485196	0.908594	21.05	1.04	2.46	3	3	5	5	5	5	5	5
XP_047940381.1	ATP-dependent 6-phosphofructokinase 2, partial [Salvia hispanica]	11	11	35	70.47	0.932	-0.1	0.823478	0.98606	29.84	11.13	3.01	3	3	9	9	9	8	8	7
XP_047967670.1	proteasome subunit beta type-5-like [Salvia hispanica]	5	2	27	70.42	0.929	-0.11	0.809579	0.983117	24.95	8.59	7.09	3	3	2	2	2	2	2	2
XP_047978281.1	acetylornithine deacetylase [Salvia hispanica]	9	9	41	70.38	0.874	-0.19	0.595696	0.937552	26.75	6.81	13.13	3	3	9	9	8	9	9	9
XP_047950849.1	dihydroxy-acid dehydratase, chloroplastic [Salvia hispanica]	9	9	30	70.31	0.962	-0.06	0.942828	0.993052	22.65	16.19	7.62	3	3	7	6	7	7	7	7
XP_047960723.1	carbonic anhydrase 2-like [Salvia hispanica]	6	6	32	69.94	1.155	0.21	0.419512	0.9012	24.11	6.89	13.45	3	3	5	5	5	5	5	5
XP_047980578.1	uncharacterized protein LOC125222146 [Salvia hispanica]	9	8	31	69.65	1.496	0.58	0.0402133	0.24973	25.19	1.63	26.68	3	3	8	8	8	8	6	8
XP_047954436.1	glucose-6-phosphate isomerase, cytosolic-like [Salvia hispanica]	7	1	32	69.63	1.139	0.19	0.460049	0.908594	18.28	19.24	21.01	3	3	1	1	1	1	1	1
XP_047939385.1	protein LE25-like [Salvia hispanica]	3	3	27	69.27	1.114	0.16	0.525235	0.915588	20.78	11.58	15.26	3	3	3	3	3	3	3	3
XP_047956495.1	glutathione S-transferase 2-like [Salvia hispanica]	7	7	42	69.09	0.816	-0.29	0.388974	0.882658	29.82	8.42	10.94	3	3	7	7	7	7	7	7
XP_047951881.1	aspartate aminotransferase, cytoplasmic [Salvia hispanica]	9	5	34	68.89	0.608	-0.72	0.0225984	0.165474	25.44	3.87	20.3	3	3	5	4	5	5	5	5
XP_047949786.1	asparagine--tRNA ligase, cytoplasmic 1 [Salvia hispanica]	9	9	27	68.81	1.045	0.06	0.745191	0.968361	24.37	7.16	3.77	3	3	8	9	9	8	9	8
XP_047970229.1	dnaJ homolog subfamily B member 13-like [Salvia hispanica]	5	5	29	68.57	0.86	-0.22	0.539835	0.920214	20.34	9.65	5.71	3	3	5	5	5	5	5	5
XP_047953245.1	formate dehydrogenase, mitochondrial [Salvia hispanica]	6	6	32	67.92	1.01	0.01	0.870078	0.989991	33.68	8.63	10.41	3	3	6	6	6	6	6	6
XP_047938916.1	CBS domain-containing protein CBSX3, mitochondrial-like [Salvia hispanica]	7	3	33	67.89	1.135	0.18	0.469342	0.908594	19.43	9	10.12	3	3	3	3	3	2	2	2
XP_047954600.1	galactokinase-like [Salvia hispanica]	5	1	26	67.77	1.266	0.34	0.211555	0.678877	22.13	19.49	22.46	3	2	1	1	1	1	1
XP_047958265.1	argininosuccinate synthase, chloroplastic [Salvia hispanica]	7	4	33	67.3	0.904	-0.15	0.710397	0.962352	26.33	18.38	11.05	3	3	4	4	4	4	4	4
XP_047981765.1	eukaryotic translation initiation factor 3 subunit H [Salvia hispanica]	7	7	30	67.05	0.809	-0.31	0.365628	0.856624	32.25	3.33	13.98	3	3	6	5	6	7	6	7
XP_047945527.1	elongation factor 1-delta-like [Salvia hispanica]	9	4	35	66.95	1.018	0.03	0.839932	0.987821	20.75	3.37	10.4	3	3	4	4	4	4	4	4
XP_047938080.1	probable ATP synthase 24 kDa subunit, mitochondrial [Salvia hispanica]	8	4	35	66.82	1.352	0.44	0.117264	0.475257	32.78	1.42	3.71	3	3	4	4	4	4	4	4
XP_047951175.1	eukaryotic translation initiation factor 3 subunit B-like [Salvia hispanica]	11	2	32	66.78	0.888	-0.17	0.646224	0.946381	15.56	1.83	15.91	2	3	2		2	1	1	1
XP_047949969.1	selenium-binding protein 1-like [Salvia hispanica]	6	5	27	66.61	1.051	0.07	0.724346	0.962352	19.22	16.24	13.48	3	3	5	5	5	5	5	5
XP_047972553.1	thioredoxin reductase NTRB isoform X1 [Salvia hispanica]	7	7	28	66.45	0.885	-0.18	0.635738	0.942844	20.64	14.88	10.21	3	3	6	6	7	7	6	7
XP_047941384.1	sorbitol dehydrogenase [Salvia hispanica]	6	6	29	65.96	0.961	-0.06	0.937268	0.993052	22.39	13.42	3.74	3	3	6	6	6	6	6	6
XP_047941073.1	calnexin homolog [Salvia hispanica]	12	12	41	65.86	1.337	0.42	0.130303	0.500501	30.44	7.64	14.02	3	3	10	11	10	10	11	11
XP_047982962.1	beta-xylosidase/alpha-L-arabinofuranosidase 1-like [Salvia hispanica]	5	5	25	65.63	0.918	-0.12	0.767759	0.973486	16.69	7.65	4.93	3	3	5	5	5	5	4	5
XP_047943320.1	ectonucleotide pyrophosphatase/phosphodiesterase family member 3-like [Salvia hispanica]	5	5	28	65.59	0.852	-0.23	0.511177	0.911908	18.99	3.46	15.36	3	3	5	5	5	5	4	5
XP_047956129.1	pyruvate dehydrogenase E1 component subunit beta-1, mitochondrial [Salvia hispanica]	8	7	28	65.47	1.051	0.07	0.723809	0.962352	23.24	20.3	6.46	3	3	7	6	7	6	6	6
XP_047950484.1	glutathione reductase, cytosolic-like [Salvia hispanica]	5	2	27	65.43	0.813	-0.3	0.378965	0.867974	36.4	19.43	13.11	3	3	2	2	2	2	2	2
XP_047937959.1	superoxide dismutase [Cu-Zn] [Salvia hispanica]	4	2	23	65.11	1.006	0.01	0.886333	0.993052	68.77	48.05	8.49	3	3	2	1	2	2	2	2
XP_047979748.1	elongation factor 1-beta 2-like isoform X1 [Salvia hispanica]	7	3	32	64.91	0.991	-0.01	0.941459	0.993052	20.23	25.83	25.6	3	3	3	2	3	3	2	3
XP_047969896.1	serine/threonine-protein kinase SRK2A [Salvia hispanica]	5	5	23	64.9	0.883	-0.18	0.629141	0.942844	14.87	6	2.12	3	3	5	5	5	5	5	5
XP_047969962.1	dynamin-related protein 3A-like [Salvia hispanica]	7	7	26	64.87	0.977	-0.03	0.995825	1	17.5	9.06	7.99	3	3	6	6	6	6	5	6
XP_047981026.1	eukaryotic initiation factor 4A-3-like [Salvia hispanica]	9	7	28	64.72	1.081	0.11	0.625581	0.942019	24.93	8.34	10.07	3	3	7	7	7	7	7	6
XP_047946190.1	membrane protein PM19L [Salvia hispanica]	2	2	18	64.06	1.07	0.1	0.658351	0.950771	44.54	12.9	24.06	3	3	2	2	2	2	2	2
XP_047964942.1	universal stress protein PHOS34-like isoform X1 [Salvia hispanica]	4	4	22	63.39	1.04	0.06	0.760356	0.973025	10.34	7.93	18.54	3	3	3	3	3	3	3	3
XP_047945950.1	translationally-controlled tumor protein homolog [Salvia hispanica]	5	5	31	63.26	0.94	-0.09	0.853428	0.989767	24.17	7.22	8.62	3	3	5	6	6	6	6	6
XP_047971701.1	40S ribosomal protein S10-1-like [Salvia hispanica]	3	2	25	63.15	1.241	0.31	0.248196	0.721592	26.97	7.33	6.52	3	3	2	2	2	2	2	2
XP_047966349.1	methionine gamma-lyase-like [Salvia hispanica]	7	4	28	63.01	0.844	-0.24	0.484538	0.908594	23.42	4.23	4.88	3	3	3	3	3	3	3	3
XP_047940633.1	glycine--tRNA ligase, mitochondrial 1-like [Salvia hispanica]	9	9	31	62.79	1.04	0.06	0.76319	0.973025	32.41	19.2	14.26	3	3	8	9	9	8	8	8
XP_047971849.1	probable phospholipid hydroperoxide glutathione peroxidase [Salvia hispanica]	8	4	28	62.65	0.916	-0.13	0.758209	0.973025	14.45	1.27	10.41	3	3	3	3	3	2	3	3
XP_047952446.1	GTP-binding protein SAR1A [Salvia hispanica]	6	1	25	62.51	0.834	-0.26	0.448131	0.904685	41.03	18.73	35.19	3	3	1	1	1	1	1	1
XP_047965095.1	probable phospholipid hydroperoxide glutathione peroxidase [Salvia hispanica]	5	2	24	62.33	1.063	0.09	0.683277	0.959893	16.92	12.02	7.36	3	3	2	2	2	2	2	2
XP_047942651.1	dirigent protein 21-like [Salvia hispanica]	4	2	22	62.32	0.709	-0.5	0.124006	0.4867	23.38	18.92	12.11	3	3	2	2	2	2	2	2
XP_047956419.1	CBS domain-containing protein CBSX3, mitochondrial-like [Salvia hispanica]	7	3	36	61.59	0.882	-0.18	0.622877	0.942019	27.67	7.17	5.25	3	3	3	3	3	3	3	3
XP_047980315.1	60S ribosomal protein L14-2 [Salvia hispanica]	5	2	27	61.37	0.963	-0.06	0.945226	0.993052	7.17	3.21	5.14	3	3	2	2	2	2	2	2
XP_047969402.1	subtilisin-like protease SBT1.5 [Salvia hispanica]	7	7	28	61.29	1.102	0.14	0.559501	0.930997	28.53	7.87	7.37	3	3	7	7	6	5	6	6
XP_047949432.1	RNA-binding protein FUS-like [Salvia hispanica]	12	7	33	61.01	1.141	0.19	0.453999	0.908594	22.88	9.94	15.48	3	3	6	7	7	6	6	5
XP_047972622.1	mitochondrial dicarboxylate/tricarboxylate transporter DTC [Salvia hispanica]	7	7	25	60.78	1.032	0.05	0.789068	0.974198	16.54	10.42	11.77	3	3	7	7	7	6	5	6
XP_047979788.1	patellin-3-like [Salvia hispanica]	8	5	27	60.74	0.878	-0.19	0.609945	0.942019	26.16	10.48	20.73	3	3	2	2	2	2	2	2
XP_047955645.1	pyrophosphate--fructose 6-phosphate 1-phosphotransferase subunit beta [Salvia hispanica]	7	7	24	60.67	1.264	0.34	0.213796	0.681979	33.62	7.35	4.46	3	3	6	6	6	6	6	6
XP_047960925.1	LOW QUALITY PROTEIN: eukaryotic translation initiation factor 5A-2 [Salvia hispanica]	4	2	24	60.53	1.167	0.22	0.390289	0.883192	28.82	1.13	20.02	3	3	2	2	2	2	2	2
XP_047946852.1	leucine--tRNA ligase, cytoplasmic-like [Salvia hispanica]	8	2	28	60.4	3.93	1.97	2.13862e-11	3.4742e-10	64.12	36.36	53.47	3	3	1	2	2	1	1	1
XP_047943331.1	GLABROUS1 enhancer-binding protein-like [Salvia hispanica]	5	5	23	60.35	0.902	-0.15	0.701572	0.962352	33.42	10.49	3.67	3	3	5	4	5	4	4	4
XP_047955719.1	DEAD-box ATP-dependent RNA helicase 38-like [Salvia hispanica]	8	1	33	60.03	100	6.64	1e-17	1.71538e-16		38.2		3		1	1	1
XP_047943803.1	probable aspartyl aminopeptidase [Salvia hispanica]	5	5	20	59.99	0.913	-0.13	0.746831	0.968787	36.44	7.8	6.44	3	3	4	4	4	5	5	5
XP_047952203.1	proteasome subunit beta type-5-B-like [Salvia hispanica]	6	3	25	59.81	0.834	-0.26	0.449842	0.905619	24.56	8.27	12.53	3	3	3	3	3	3	3	3
XP_047965944.1	protein disulfide isomerase-like 2-3 [Salvia hispanica]	9	3	31	59.5	1.167	0.22	0.391042	0.883265	16.56	7.65	8.14	3	3	3	3	3	3	3	3
XP_047982299.1	arginine--tRNA ligase, cytoplasmic-like [Salvia hispanica]	12	12	32	59.27	1.323	0.4	0.143709	0.531701	29.38	15.06	4.37	3	3	10	10	11	11	11	10
XP_047945368.1	40S ribosomal protein S16-like [Salvia hispanica]	5	2	22	59.14	0.682	-0.55	0.0842763	0.396794	23.73	9.72	17.5	3	3	2	2	2	2	2	2
XP_047962285.1	ubiquitin receptor RAD23d-like [Salvia hispanica]	6	6	27	58.92	0.916	-0.13	0.76031	0.973025	15.27	8.03	5.33	3	3	6	5	6	6	6	6
XP_047965383.1	alanine--tRNA ligase-like [Salvia hispanica]	9	2	34	58.64	100	6.64	1e-17	1.71538e-16		16.91		3		2	2	2
XP_047950605.1	pathogenesis-related protein STH-21-like [Salvia hispanica]	3	3	24	58.42	1.144	0.19	0.446933	0.904685	15.97	4.24	9.27	3	3	3	3	3	3	3	3
XP_047954447.1	26S proteasome non-ATPase regulatory subunit 7 homolog A [Salvia hispanica]	5	5	26	58.42	1.073	0.1	0.649257	0.947294	21.43	5.6	8.22	3	3	5	5	5	5	5	5
XP_047972986.1	universal stress protein A-like protein [Salvia hispanica]	4	4	21	58.33	0.96	-0.06	0.933469	0.993052	29.96	7.29	4.07	3	3	4	4	4	4	4	4
XP_047950691.1	probable voltage-gated potassium channel subunit beta [Salvia hispanica]	6	6	27	58.19	1.114	0.16	0.525565	0.915588	25.9	5.57	7.41	3	3	5	5	5	4	4	4
XP_047963251.1	3-ketoacyl CoA thiolase 1, peroxisomal-like [Salvia hispanica]	5	4	28	58.18	0.843	-0.25	0.481426	0.908594	32.91	7.06	31.19	3	3	3	3	3	4	4	2
XP_047951436.1	eukaryotic translation initiation factor 3 subunit M-like isoform X1 [Salvia hispanica]	8	4	30	57.99	1.07	0.1	0.658449	0.950771	35.51	48.02	57.29	3	3	3	4	4	4	4	2
XP_047946733.1	uncharacterized protein LOC125193063 [Salvia hispanica]	5	5	28	57.7	1.013	0.02	0.860722	0.989767	41.99	3.36	11.62	3	3	5	5	5	5	5	5
XP_047953532.1	isocitrate dehydrogenase [NADP]-like [Salvia hispanica]	8	4	27	57.55	0.763	-0.39	0.235399	0.714646	26.55	21.69	13.1	3	3	3	3	3	4	4	4
XP_047939311.1	proliferating cell nuclear antigen [Salvia hispanica]	6	6	29	57.4	0.829	-0.27	0.431638	0.9012	27.79	8.53	6.14	3	3	4	4	4	6	6	6
XP_047955319.1	glutamine synthetase cytosolic isozyme [Salvia hispanica]	6	2	29	57.36	1.073	0.1	0.650385	0.947294	22.71	6.62	19.46	3	3	2	2	2	2	2	2
XP_047982186.1	NADPH-dependent aldo-keto reductase, chloroplastic-like [Salvia hispanica]	8	4	25	57.25	0.92	-0.12	0.774706	0.974198	13.81	9.21	7.97	3	3	3	3	3	3	3	3
XP_047961016.1	alpha-xylosidase 1-like [Salvia hispanica]	8	2	31	57.24	0.75	-0.42	0.203716	0.665399	37.41	20.46	34.22	3	3	2	2	2	2	1	2
XP_047938366.1	gamma-interferon-responsive lysosomal thiol protein isoform X2 [Salvia hispanica]	5	1	28	57.12	0.822	-0.28	0.407383	0.89947	28.82	22.78	11.46	3	3	1	1	1	1	1	1
XP_047960377.1	patellin-3-like [Salvia hispanica]	8	5	27	57.06	0.758	-0.4	0.223485	0.701933	35.03	16.34	10.9	3	3	5	5	5	5	5	5
XP_047983161.1	pyruvate kinase 1, cytosolic-like [Salvia hispanica]	8	1	29	56.87	0.978	-0.03	0.993734	1	10.69	2.22	12.11	2	3		1	1	1	1	1
XP_047955392.1	fructokinase-2-like [Salvia hispanica]	8	7	26	56.75	0.933	-0.1	0.828017	0.98606	18.54	4.32	14.22	3	3	7	7	7	7	7	7
XP_047974255.1	nucleoside diphosphate kinase 3-like [Salvia hispanica]	7	7	28	56.68	1.018	0.03	0.841322	0.987821	19.66	8.32	1.94	3	3	7	7	7	7	7	7
XP_047981379.1	stem-specific protein TSJT1 [Salvia hispanica]	7	7	32	56.64	0.904	-0.15	0.712325	0.962352	33.17	12.48	5.02	3	3	6	6	6	7	6	7
XP_047939440.1	eukaryotic translation initiation factor 3 subunit C-like [Salvia hispanica]	10	3	29	56.55	1.13	0.18	0.483196	0.908594	15.37	18.48	5.57	3	3	1	2	2	1	1	1
XP_047968436.1	uncharacterized protein LOC125212345 [Salvia hispanica]	3	3	20	56.45	1.15	0.2	0.430848	0.9012	20.5	9.08	6.78	3	3	3	3	3	3	3	3
XP_047946901.1	2-dehydro-3-deoxyphosphooctonate aldolase 1 [Salvia hispanica]	6	6	21	56.22	0.924	-0.11	0.789525	0.974198	15.79	11.49	6.93	3	3	6	6	6	5	5	5
XP_047982524.1	uricase [Salvia hispanica]	7	7	25	56.21	0.888	-0.17	0.646041	0.946381	23.55	1.53	11.57	3	3	6	6	7	7	7	7
XP_047946563.1	40S ribosomal protein S21-2 [Salvia hispanica]	3	3	18	55.69	0.889	-0.17	0.651853	0.947294	21.3	14.18	0.87	3	3	3	3	3	3	3	3
XP_047961172.1	spermidine synthase 1 [Salvia hispanica]	4	4	18	55.44	0.853	-0.23	0.516951	0.914921	17.15	5.31	5.21	3	3	4	4	4	4	4	4
XP_047947444.1	beta-glucosidase 44-like [Salvia hispanica]	5	5	20	55.21	1.035	0.05	0.778409	0.974198	35.5	13.57	10.4	3	3	5	5	5	5	5	5
XP_047980319.1	vacuolar-sorting receptor 1-like [Salvia hispanica]	5	4	21	55	1.072	0.1	0.652721	0.947294	14.87	6.79	27.74	3	3	4	4	4	4	4	3
XP_047964635.1	cyanate hydratase [Salvia hispanica]	6	6	28	54.99	1.018	0.03	0.842929	0.987914	23.05	1.84	7.49	3	3	6	6	6	5	5	5
XP_047980347.1	2-oxoglutarate dehydrogenase, mitochondrial-like [Salvia hispanica]	10	3	26	54.78	1.15	0.2	0.430449	0.9012	24.94	2.35	14.77	3	3	3	3	3	1	1	1
XP_047979033.1	eukaryotic translation initiation factor 3 subunit G-like [Salvia hispanica]	7	7	25	54.69	0.788	-0.34	0.301101	0.789603	21.72	1.06	7.8	3	3	5	5	5	6	7	7
XP_047960916.1	UDP-glucuronic acid decarboxylase 6 [Salvia hispanica]	6	1	22	54.45
XP_047937962.1	fasciclin-like arabinogalactan protein 10 [Salvia hispanica]	6	6	22	54.33	1.053	0.07	0.718157	0.962352	17.66	14.69	1.4	3	3	6	5	6	6	6	5
XP_047969037.1	S-adenosylmethionine synthase 5 [Salvia hispanica]	4	4	16	54.22	0.889	-0.17	0.651167	0.947294	19.35	6.58	1.6	3	3	4	4	4	4	4	4
XP_047941791.1	hsp70-Hsp90 organizing protein 3-like [Salvia hispanica]	11	10	33	54.14	0.954	-0.07	0.911028	0.993052	26.17	9.04	8.39	3	3	10	10	10	9	9	9
XP_047950975.1	citrate synthase, mitochondrial [Salvia hispanica]	7	2	41	54.13	0.995	-0.01	0.927148	0.993052	17.02	11.98	5.19	3	3	2	2	2	2	2	2
XP_047956879.1	probable fructokinase-6, chloroplastic [Salvia hispanica]	6	5	25	54.06	0.815	-0.3	0.383565	0.876874	28.36	1.73	5.24	3	3	5	5	5	5	5	5
XP_047943287.1	14-3-3-like protein D [Salvia hispanica]	4	3	22	54.06	0.93	-0.1	0.816259	0.98457	26.31	32.66	27.19	3	3	2	3	3	3	3	2
XP_047957783.1	low-specificity L-threonine aldolase 1-like isoform X2 [Salvia hispanica]	4	4	27	54.05	0.555	-0.85	0.00656358	0.0575016	28.72	11.53	15.16	3	3	4	4	4	4	4	4
XP_047942352.1	damage-control phosphatase At2g17340-like isoform X1 [Salvia hispanica]	8	8	29	53.87	0.989	-0.02	0.952146	0.994115	29.1	7.53	4.46	3	3	8	8	8	8	8	8
XP_047967333.1	pyruvate kinase 2, cytosolic-like [Salvia hispanica]	8	4	27	53.75	1.08	0.11	0.62931	0.942844	34.5	18.25	33.59	3	3	4	3	4	4	3	4
XP_047966092.1	probable 6-phosphogluconolactonase 4, chloroplastic [Salvia hispanica]	7	7	26	53.58	1.026	0.04	0.811426	0.98381	24.74	6.89	4.15	3	3	7	7	7	7	6	7
XP_047946746.1	superoxide dismutase [Cu-Zn]-like [Salvia hispanica]	3	1	20	53.48	0.549	-0.86	0.00568059	0.051119	17.9	17.69	13.06	3	3	1	1	1	1	1	1
XP_047982174.1	LOW QUALITY PROTEIN: UDP-glucosyltransferase 29-like [Salvia hispanica]	5	5	27	53.47	0.862	-0.21	0.549691	0.924824	18.45	18.19	8.14	3	3	3	3	3	3	3	3
XP_047982494.1	methylmalonate-semialdehyde dehydrogenase [acylating], mitochondrial [Salvia hispanica]	7	7	27	53.43	1.114	0.16	0.525468	0.915588	19.94	9.09	4.36	3	3	7	7	7	6	6	6
XP_047969422.1	11 kDa late embryogenesis abundant protein-like [Salvia hispanica]	3	3	24	53.4	1.122	0.17	0.502979	0.910811	28.51	31.29	5.16	3	3	3	3	3	2	2	2
XP_047974669.1	40S ribosomal protein S20-2-like [Salvia hispanica]	3	1	18	53.33	1.288	0.36	0.183349	0.627273	14.48	12.36	9.92	3	3	1	1	1	1	1	1
XP_047948708.1	DEAD-box ATP-dependent RNA helicase 15 isoform X1 [Salvia hispanica]	5	5	23	53.09	0.962	-0.06	0.942295	0.993052	30.21	10.74	8.89	3	3	4	4	4	4	4	3
XP_047965107.1	GTP-binding protein SAR1A-like [Salvia hispanica]	7	3	20	53.09	0.587	-0.77	0.0143103	0.115471	33.24	10.58	18.74	3	3	2	3	3	3	3	3
XP_047940562.1	dnaJ protein homolog [Salvia hispanica]	7	7	29	52.92	0.961	-0.06	0.937354	0.993052	25.03	8.44	16.19	3	3	7	7	7	6	7	7
XP_047955775.1	protein ASPARTIC PROTEASE IN GUARD CELL 1-like [Salvia hispanica]	3	3	19	52.82	0.742	-0.43	0.186481	0.634752	12.77	10.57	12.71	3	3	2	2	2	2	2	2
XP_047982063.1	ATP-citrate synthase alpha chain protein 2 [Salvia hispanica]	6	3	25	52.76	0.767	-0.38	0.245981	0.721592	24.83	9.47	3.6	3	3	3	3	3	3	3	3
XP_047981416.1	3-hydroxyacyl-[acyl-carrier-protein] dehydratase FabZ-like isoform X1 [Salvia hispanica]	3	1	18	52.75	100	6.64	1e-17	1.71538e-16		3.49		3		1	1	1
XP_047981505.1	LOW QUALITY PROTEIN: leucine--tRNA ligase, cytoplasmic-like [Salvia hispanica]	8	2	24	52.64	100	6.64	1e-17	1.71538e-16		27.34		3		1	1	1
XP_047962623.1	GTP-binding protein SAR1A-like [Salvia hispanica]	5	1	19	52.54	1.402	0.49	0.0817639	0.392499	69.55	16.11	68.21	3	2	1	1	1	1		1
XP_047978611.1	eukaryotic translation initiation factor 2 subunit alpha homolog [Salvia hispanica]	6	3	29	52.52	0.973	-0.04	0.987697	0.999926	33.41	7.31	8.28	3	3	3	3	3	3	3	3
XP_047962524.1	methionine aminopeptidase 2B-like [Salvia hispanica]	4	4	18	52.41	0.8	-0.32	0.338404	0.828702	30.62	10.66	5.83	3	3	4	4	4	4	4	4
XP_047954565.1	annexin Gh1-like [Salvia hispanica]	7	5	25	52.26	0.826	-0.28	0.422105	0.9012	23.25	9.07	13.93	3	3	4	4	4	4	3	4
XP_047959927.1	alcohol dehydrogenase-like [Salvia hispanica]	5	5	19	52.24	1.03	0.04	0.796089	0.978526	19.02	5.96	3.18	3	3	5	5	5	5	5	5
XP_047974474.1	3-oxoacyl-[acyl-carrier-protein] synthase I, chloroplastic-like [Salvia hispanica]	8	6	26	52.1	0.931	-0.1	0.82007	0.985064	26.61	15.56	13.13	3	3	6	5	6	6	6	5
XP_047972829.1	aspartyl protease family protein At5g10770-like [Salvia hispanica]	4	4	27	52.04	0.748	-0.42	0.200885	0.660184	20.91	8.46	14.67	3	3	4	4	4	4	4	4
XP_047951686.1	phenylcoumaran benzylic ether reductase POP1-like [Salvia hispanica]	8	6	28	51.81	0.867	-0.21	0.568328	0.936988	20.69	5.61	4.8	3	3	6	6	6	6	6	6
XP_047947911.1	uncharacterized protein LOC125193979 isoform X1 [Salvia hispanica]	5	5	20	51.74	0.906	-0.14	0.717226	0.962352	28.33	15.52	4.87	3	3	3	3	3	3	3	3
XP_047946428.1	lactoylglutathione lyase [Salvia hispanica]	4	4	34	51.73	0.782	-0.36	0.284338	0.776842	23.96	11.95	11.52	3	3	4	4	4	4	4	4
XP_047970804.1	succinate dehydrogenase [ubiquinone] flavoprotein subunit 1, mitochondrial [Salvia hispanica]	8	4	27	51.69	1.076	0.11	0.639907	0.944327	18.53	3.87	8.57	3	3	4	4	4	4	4	4
XP_047945796.1	nucleosome assembly protein 1;3-like [Salvia hispanica]	7	1	29	51.58	1.013	0.02	0.861087	0.989767	25.78	25.54	5.95	3	3	1	1	1	1	1	1
XP_047954695.1	dehydrin DHN1 [Salvia hispanica]	3	3	20	51.49	1.4	0.49	0.0830755	0.396794	22.53	21.63	6.79	3	3	3	3	3	3	3	3
XP_047953146.1	peptidyl-prolyl cis-trans isomerase A1-like [Salvia hispanica]	5	5	26	51.44	0.955	-0.07	0.914249	0.993052	34.66	9.15	8.06	3	3	5	5	5	5	5	5
XP_047955815.1	citrate synthase, mitochondrial-like isoform X1 [Salvia hispanica]	6	1	33	51.4	1.179	0.24	0.364746	0.855374	14.47	13.46	14.5	3	2	1	1	1		1	1
XP_047970052.1	importin subunit alpha-like [Salvia hispanica]	8	4	37	51.4	1.152	0.2	0.425448	0.9012	24.14	6.55	10.2	3	3	4	4	4	3	4	4
XP_047974615.1	40S ribosomal protein S8-like [Salvia hispanica]	5	2	18	51.35	100	6.64	1e-17	1.71538e-16		18.62		3		1	1	1
XP_047956605.1	17.8 kDa class I heat shock protein-like [Salvia hispanica]	5	1	28	51.31	0.394	-1.34	1.28388e-05	0.000173351	15.08	4.95	22.52	3	3	1	1	1	1	1	1
XP_047970101.1	puromycin-sensitive aminopeptidase isoform X1 [Salvia hispanica]	5	5	22	51.05	0.902	-0.15	0.704232	0.962352	24.78	5.68	8.31	3	3	5	5	5	5	5	5
XP_047946539.1	UBP1-associated protein 2C-like [Salvia hispanica]	6	6	22	50.92	0.842	-0.25	0.477124	0.908594	27.98	0.97	1.04	3	3	6	6	6	6	6	6
XP_047939140.1	galactose mutarotase-like [Salvia hispanica]	3	3	20	50.66	0.859	-0.22	0.539086	0.920214	11.34	3.68	11.87	3	3	3	3	3	3	3	3
XP_047978178.1	protein DNA-DAMAGE INDUCIBLE 1 [Salvia hispanica]	7	7	21	50.46	0.642	-0.64	0.043808	0.263786	23.41	21.66	9.02	3	3	5	3	5	6	6	6
XP_047971815.1	nucleolar protein 56-like [Salvia hispanica]	9	9	27	50.45	1.057	0.08	0.704045	0.962352	45.02	37.15	10.98	3	3	7	8	8	6	5	6
AVW82639.1	eukaryotic translation initiation factor 3 subunit E [Salvia hispanica]	8	2	28	50.4	1.207	0.27	0.308511	0.801666	41.33	27.97	11.75	3	3	2	2	2	2	2	2
XP_047960882.1	NADP-dependent malic enzyme-like [Salvia hispanica]	8	7	29	50.36	1.105	0.14	0.551307	0.926906	14.86	1.99	6.37	3	3	7	7	7	7	7	7
XP_047948073.1	phosphoglycerate kinase, chloroplastic [Salvia hispanica]	6	4	24	50.29	1.127	0.17	0.49062	0.909478	21.63	7.5	20.66	3	3	3	3	3	2	2	2
XP_047960816.1	40S ribosomal protein S7-like [Salvia hispanica]	6	5	24	50.28	0.917	-0.12	0.764163	0.973025	24.25	11.41	10.44	3	3	5	5	5	5	5	4
XP_047950241.1	60S ribosomal protein L8-like [Salvia hispanica]	3	3	17	49.95	0.633	-0.66	0.0372442	0.237917	42.53	32.29	32.8	3	3	3	3	3	4	3	4
XP_047980966.1	RAN GTPase-activating protein 2-like [Salvia hispanica]	9	2	26	49.84	1.098	0.14	0.571585	0.936988	17.41	28.26	35.65	3	3	2	1	2	2	1	2
XP_047981628.1	coatomer subunit delta-like [Salvia hispanica]	6	6	29	49.75	0.969	-0.05	0.970633	0.996562	27.18	3.71	11.75	3	3	6	6	6	6	6	5
XP_047967217.1	glutaredoxin [Salvia hispanica]	4	4	20	49.66	1.215	0.28	0.293363	0.785954	47.38	7.56	16.93	3	3	5	5	4	4	4	4
XP_047962760.1	probable CoA ligase CCL8 [Salvia hispanica]	6	6	27	49.54	0.999	0	0.912487	0.993052	27.32	14.31	1.96	3	3	5	6	6	6	6	6
XP_047946495.1	reactive Intermediate Deaminase A, chloroplastic-like [Salvia hispanica]	7	3	25	49.22	1.162	0.22	0.403011	0.897182	33.04	3.19	17.86	3	3	3	3	3	3	3	3
XP_047973127.1	26S proteasome non-ATPase regulatory subunit 4 homolog [Salvia hispanica]	5	1	22	49.08	1.054	0.08	0.713682	0.962352	18.85	8.4	17.79	3	3	1	1	1	1	1	1
XP_047937599.1	glutathione reductase, cytosolic-like [Salvia hispanica]	5	2	20	49.03	0.927	-0.11	0.801492	0.978637	8.39	5.5	6.1	3	3	2	2	2	2	2	2
XP_047944193.1	dirigent protein 1-like [Salvia hispanica]	5	5	18	49	0.644	-0.64	0.045103	0.263786	29.04	24.73	14.74	3	3	4	4	4	4	4	4
XP_047971551.1	probable pyridoxal 5'-phosphate synthase subunit PDX1 [Salvia hispanica]	4	4	19	48.97	0.92	-0.12	0.774363	0.974198	15.7	12.07	12.94	3	3	4	4	4	4	4	4
XP_047939826.1	uncharacterized protein LOC125187305 [Salvia hispanica]	5	5	16	48.91	1.021	0.03	0.830688	0.98606	20.59	5.41	8.44	3	3	5	5	5	5	5	5
XP_047962576.1	aminoaldehyde dehydrogenase 2, peroxisomal [Salvia hispanica]	5	4	18	48.65	0.85	-0.23	0.505815	0.910811	20.12	8.53	4.97	3	3	3	3	3	3	3	3
XP_047938696.1	dirigent protein 1-like [Salvia hispanica]	3	3	19	48.52	0.679	-0.56	0.081206	0.392499	23.71	12.16	11.63	3	3	3	3	3	3	3	3
XP_047938356.1	60S ribosomal protein L22-2-like [Salvia hispanica]	3	2	19	48.39	0.878	-0.19	0.609896	0.942019	7.8	1.43	6.23	3	3	2	2	2	2	2	2
XP_047963611.1	nuclear transport factor 2B [Salvia hispanica]	4	4	19	48.23	0.977	-0.03	0.997145	1	16.78	2.05	8.05	3	3	4	4	4	4	4	4
XP_047961248.1	activator of 90 kDa heat shock protein ATPase homolog [Salvia hispanica]	5	5	21	48.02	0.801	-0.32	0.339516	0.828702	24.2	8.99	11.61	3	3	5	4	5	4	4	4
XP_047980834.1	low-temperature-induced cysteine proteinase-like [Salvia hispanica]	2	2	18	47.88	0.847	-0.24	0.495762	0.910499	30.63	16.1	14.52	3	3	2	2	2	2	2	2
XP_047957465.1	60S ribosomal protein L17-2 isoform X1 [Salvia hispanica]	3	3	17	47.86	0.649	-0.62	0.0496997	0.28318	30.22	18.51	16.92	3	3	2	2	2	3	2	3
XP_047944168.1	40S ribosomal protein S8 [Salvia hispanica]	4	1	16	47.48
XP_047975155.1	probable proteasome inhibitor [Salvia hispanica]	4	4	20	47.37	1.096	0.13	0.578428	0.936988	19.97	7.46	11.39	3	3	4	4	4	4	4	4
XP_047958808.1	low-temperature-induced 65 kDa protein-like isoform X1 [Salvia hispanica]	5	5	16	47.26	0.844	-0.25	0.482072	0.908594	12.57	7.4	7	3	3	5	5	5	3	4	4
XP_047972627.1	26S proteasome non-ATPase regulatory subunit 12 homolog A-like [Salvia hispanica]	8	8	23	47.14	1.257	0.33	0.224299	0.702864	34.35	37.34	9.93	3	3	6	8	8	7	7	7
XP_047979869.1	eukaryotic translation initiation factor 5A-2 [Salvia hispanica]	4	2	22	47.11	0.587	-0.77	0.0144547	0.116254	15.05	5.11	14.18	3	3	2	2	2	2	2	2
XP_047940799.1	3-hydroxyisobutyryl-CoA hydrolase-like protein 3, mitochondrial isoform X3 [Salvia hispanica]	7	7	20	47.07	0.873	-0.2	0.591998	0.937552	21.93	4.19	1.68	3	3	6	7	7	7	7	7
XP_047953594.1	alpha-soluble NSF attachment protein-like [Salvia hispanica]	5	5	18	47.04	0.965	-0.05	0.955276	0.994949	25.33	10.27	22.14	3	3	3	3	3	4	3	4
XP_047980798.1	3-isopropylmalate dehydratase large subunit, chloroplastic-like [Salvia hispanica]	4	4	16	46.79	0.941	-0.09	0.856968	0.989767	19.49	7.05	1.16	3	3	3	3	3	4	4	4
XP_047950565.1	20 kDa chaperonin, chloroplastic [Salvia hispanica]	4	4	16	46.74	0.937	-0.09	0.842447	0.987821	14.23	1.48	6.66	3	3	4	4	4	4	4	4
XP_047959070.1	40S ribosomal protein S20-2 [Salvia hispanica]	3	1	17	46.74	1.356	0.44	0.114237	0.473695	26.67	21.18	13.48	3	3	1	1	1	1	1	1
XP_047982318.1	uridine 5'-monophosphate synthase [Salvia hispanica]	8	8	26	46.65	0.844	-0.24	0.483988	0.908594	13.53	7.96	7.39	3	3	6	6	6	6	6	6
XP_047945797.1	nucleosome assembly protein 1;2-like [Salvia hispanica]	8	2	31	46.59	0.853	-0.23	0.514275	0.914806	22.19	40.05	8.99	3	3	2	2	2	2	2	2
XP_047959689.1	eukaryotic peptide chain release factor subunit 1-3-like [Salvia hispanica]	6	2	21	46.5	0.859	-0.22	0.53666	0.920214	21.33	21.4	34.64	3	3	2	2	1	2	1	2
XP_047960245.1	GDSL esterase/lipase APG-like [Salvia hispanica]	5	5	24	46.44	0.798	-0.32	0.333119	0.828702	25.83	6.6	5.78	3	3	5	5	5	5	5	5
XP_047977506.1	protein argonaute 1 [Salvia hispanica]	8	8	26	46.44	1.235	0.31	0.257766	0.741266	29.98	18.16	11.63	3	3	8	8	8	7	7	5
XP_047942434.1	putative 3,4-dihydroxy-2-butanone kinase [Salvia hispanica]	5	5	23	46.35	1.08	0.11	0.629354	0.942844	18.35	10.65	13.28	3	3	5	5	5	4	4	4
XP_047957738.1	MLP-like protein 423 [Salvia hispanica]	3	3	18	46.33	1.251	0.32	0.233657	0.714646	22.7	3.21	7.88	3	3	3	3	3	3	3	3
XP_047963714.1	eukaryotic translation initiation factor 3 subunit I-like [Salvia hispanica]	5	2	21	46.05	0.947	-0.08	0.882723	0.993052	27.14	7.48	41.45	3	3	2	2	2	2	1	2
XP_047969184.1	reactive Intermediate Deaminase A, chloroplastic-like isoform X1 [Salvia hispanica]	5	1	21	46.05	1.838	0.88	0.00235589	0.023116	6.82	6.5	2.38	3	3	1	1	1	1	1	1
XP_047939691.1	osmotin-like protein [Salvia hispanica]	2	2	17	46.04	0.831	-0.27	0.436773	0.9012	7.27	7.33	2.68	3	3	2	2	2	2	2	2
XP_047967853.1	chloroplast envelope quinone oxidoreductase homolog [Salvia hispanica]	5	3	20	45.98	0.561	-0.83	0.00766063	0.0668738	14.5	44.4	9.23	3	3	2	2	1	2	2	2
XP_047938346.1	adenylate kinase 4-like isoform X1 [Salvia hispanica]	6	2	23	45.91	1.503	0.59	0.0381492	0.241571	31.3	61.62	12.58	3	3	2	2	2	2	2	2
XP_047939376.1	proteasome subunit beta type-4-like [Salvia hispanica]	5	1	17	45.8	0.777	-0.36	0.272424	0.761113	9.8	7.76	6.5	3	3	1	1	1	1	1	1
XP_047954591.1	late embryogenesis abundant protein D-29-like [Salvia hispanica]	6	6	23	45.64	0.737	-0.44	0.176881	0.614574	23.17	20.06	6.41	3	3	6	5	6	5	5	5
XP_047957749.1	succinate--CoA ligase [ADP-forming] subunit beta, mitochondrial [Salvia hispanica]	6	1	21	45.6	100	6.64	1e-17	1.71538e-16		13.34		2			1	1
XP_047948297.1	40S ribosomal protein S15 [Salvia hispanica]	4	1	31	45.47	1.125	0.17	0.494893	0.910499	24.51	9.37	22.05	3	3	1	1	1	1	1	1
XP_047945825.1	proteasome subunit beta type-4-like [Salvia hispanica]	5	1	18	45.45	0.943	-0.09	0.865851	0.989767	13.86	6.24	19.23	3	3	1	1	1	1	1	1
XP_047941604.1	DEAD-box ATP-dependent RNA helicase 37-like [Salvia hispanica]	5	3	19	45.42	1.079	0.11	0.631661	0.942844	9.23	22.67	5.55	3	3	3	2	3	3	3	3
XP_047961013.1	heat shock protein 90-5, chloroplastic-like [Salvia hispanica]	5	3	23	45.4	0.937	-0.09	0.841178	0.987821	24.33	36.36	9.62	3	3	3	2	3	3	3	3
XP_047947318.1	eukaryotic translation initiation factor 3 subunit C-like isoform X1 [Salvia hispanica]	8	1	23	45.2
XP_047948545.1	auxin-induced protein PCNT115-like isoform X1 [Salvia hispanica]	5	2	23	45.2	1.4	0.48	0.0833813	0.396794	21.38	16.5	13.72	3	3	2	2	2	2	2	2
XP_047967068.1	glutathione S-transferase T1-like isoform X2 [Salvia hispanica]	5	5	17	45.1	0.894	-0.16	0.673205	0.956904	23.87	9.15	14.68	3	3	4	4	4	4	4	4
XP_047953042.1	probable dehydrin LEA [Salvia hispanica]	3	3	22	44.98	1.077	0.11	0.637707	0.94355	21.08	22.11	32.84	3	3	3	3	3	1	1	1
XP_047953848.1	GDP-mannose 3,5-epimerase 2-like [Salvia hispanica]	5	5	17	44.79	0.937	-0.09	0.842129	0.987821	29.46	12.09	16.38	3	3	4	4	4	3	3	3
XP_047972799.1	glucose-6-phosphate 1-dehydrogenase, cytoplasmic isoform [Salvia hispanica]	7	7	27	44.56	0.781	-0.36	0.284069	0.776842	31.07	13.15	20.19	3	3	6	6	6	6	5	6
XP_047958422.1	probable fructokinase-7 [Salvia hispanica]	7	6	21	44.2	0.753	-0.41	0.212593	0.680798	25.59	22.31	12.35	3	3	5	6	6	6	5	6
XP_047966900.1	40S ribosomal protein S16-like [Salvia hispanica]	5	2	20	44.17	0.672	-0.57	0.0720028	0.359721	20.95	66.28	6.89	3	3	1	1	2	2	2	2
XP_047977108.1	6,7-dimethyl-8-ribityllumazine synthase, chloroplastic-like [Salvia hispanica]	4	4	18	44.07	1.139	0.19	0.458302	0.908594	34.57	14.51	6.2	3	3	3	3	3	3	3	3
XP_047959295.1	SNF1-related protein kinase regulatory subunit gamma-like PV42a [Salvia hispanica]	6	6	17	43.92	0.951	-0.07	0.899353	0.993052	44.58	18.24	14.53	3	3	5	6	6	6	5	6
XP_047977062.1	eukaryotic peptide chain release factor subunit 1-3-like [Salvia hispanica]	7	3	21	43.64	0.977	-0.03	0.995991	1	17.98	8.09	15.89	3	3	2	2	2	2	2	2
XP_047945393.1	26S proteasome non-ATPase regulatory subunit 14 homolog [Salvia hispanica]	3	3	21	43.61	1.035	0.05	0.778893	0.974198	23.49	11.02	12.62	3	3	3	3	3	3	3	3
XP_047959052.1	chaperonin CPN60-like 2, mitochondrial [Salvia hispanica]	7	7	18	43.6	1.039	0.05	0.766205	0.973025	17.43	4.55	20.5	3	3	7	6	7	6	4	5
XP_047938668.1	eukaryotic translation initiation factor 3 subunit E-like [Salvia hispanica]	8	2	27	43.42	1.252	0.32	0.231584	0.714646	15.99	3.42	14.41	3	3	2	2	2	2	2	2
XP_047939742.1	eukaryotic translation initiation factor 3 subunit M-like [Salvia hispanica]	5	1	25	43.41	0.796	-0.33	0.324681	0.813525	51.7	20.49	43.51	3	3	1	1	1	1	1	1
XP_047955937.1	26S proteasome non-ATPase regulatory subunit 4 homolog [Salvia hispanica]	6	2	23	43.4	1.201	0.26	0.319815	0.808142	40.91	19.61	20.94	3	3	1	2	2	2	2	2
XP_047969313.1	probable protein phosphatase 2C 59 isoform X1 [Salvia hispanica]	6	6	19	43.32	0.829	-0.27	0.430694	0.9012	25.65	1.32	6.17	3	3	6	6	6	6	6	6
XP_047962401.1	hydroxyphenylpyruvate reductase [Salvia hispanica]	5	5	18	43.17	0.944	-0.08	0.87053	0.989991	16.43	10.13	7.33	3	3	5	5	5	5	5	5
XP_047952697.1	methyl-CpG-binding domain-containing protein 11-like [Salvia hispanica]	7	7	16	43.08	1.086	0.12	0.609576	0.942019	33.13	23.82	8.68	3	3	6	6	5	5	4	4
XP_047976781.1	26S proteasome non-ATPase regulatory subunit 6 homolog [Salvia hispanica]	5	5	19	43.04	0.831	-0.27	0.437751	0.9012	28.12	25.75	8.75	3	3	3	4	4	3	3	3
XP_047969547.1	probable histone H2B.1 [Salvia hispanica]	4	4	23	42.99	1.341	0.42	0.127021	0.49068	51.61	17.62	16.55	3	3	5	5	5	5	5	4
XP_047972452.1	THO complex subunit 4A [Salvia hispanica]	6	6	18	42.89	0.922	-0.12	0.781501	0.974198	27.37	3.93	2.53	3	3	6	6	6	5	5	5
XP_047957617.1	14-3-3-like protein GF14 iota [Salvia hispanica]	2	1	24	42.71	0.861	-0.22	0.545371	0.920214	14.05	14.3	11.88	3	3	1	1	1	1	1	1
XP_047950000.1	profilin [Salvia hispanica]	3	2	16	42.52	1.257	0.33	0.224355	0.702864	13.44	8.09	8.45	3	3	2	2	2	2	2	2
XP_047962284.1	inosine-5'-monophosphate dehydrogenase 2-like [Salvia hispanica]	7	3	25	42.5	0.997	0	0.921815	0.993052	39.81	17.01	10.12	3	3	3	3	2	2	2	2
XP_047971340.1	serine carboxypeptidase-like [Salvia hispanica]	4	4	15	42.17	1.079	0.11	0.630688	0.942844	47.72	16.55	5.2	3	3	4	4	4	4	4	3
XP_047943315.1	glutamate dehydrogenase A-like [Salvia hispanica]	5	5	16	42.1	1.075	0.1	0.643682	0.946381	24.9	11.04	20.24	3	3	5	5	5	5	5	5
XP_047952227.1	UDP-glycosyltransferase 75C1-like [Salvia hispanica]	4	4	24	42.04	1.11	0.15	0.538437	0.920214	28.23	19.38	18.87	3	3	4	4	4	4	4	4
XP_047939162.1	beta-galactosidase 8 [Salvia hispanica]	6	4	19	41.92	0.83	-0.27	0.434487	0.9012	21.73	8.76	4.71	3	3	4	4	4	4	4	4
XP_047954836.1	putative germin-like protein 2-1 [Salvia hispanica]	5	5	22	41.85	1.15	0.2	0.430915	0.9012	22.6	9.16	9.38	3	3	5	5	5	4	4	4
XP_047981090.1	acyl-coenzyme A oxidase 4, peroxisomal [Salvia hispanica]	8	8	25	41.83	0.924	-0.11	0.789151	0.974198	16.15	8.93	4.59	3	3	7	7	7	7	7	7
XP_047957099.1	quinone oxidoreductase PIG3-like [Salvia hispanica]	6	6	18	41.74	0.895	-0.16	0.674802	0.957368	19.71	10.2	15.47	3	3	5	5	5	6	4	6
XP_047937669.1	probable ATP synthase 24 kDa subunit, mitochondrial [Salvia hispanica]	7	3	21	41.67	1.258	0.33	0.222342	0.699238	21.82	8.34	9.43	3	3	3	3	3	3	3	2
XP_047945131.1	hexokinase-2 [Salvia hispanica]	8	8	24	41.6	1.025	0.04	0.817032	0.98457	28.95	18.28	13.68	3	3	7	8	8	7	7	7
XP_047950829.1	peroxiredoxin-2 [Salvia hispanica]	4	4	19	41.56	0.945	-0.08	0.875557	0.993052	22.31	10.54	4.81	3	3	4	4	4	3	3	3
XP_047954589.1	RGG repeats nuclear RNA binding protein A-like [Salvia hispanica]	5	5	20	41.52	1.2	0.26	0.322301	0.81171	23.04	16.3	15.77	3	3	4	4	4	4	4	4
XP_047954588.1	RGG repeats nuclear RNA binding protein A-like [Salvia hispanica]	5	1	18	41.46	1.276	0.35	0.198516	0.65873	13.02	5.14	12.85	3	3	1	1	1	1	1	1
XP_047961225.1	ubiquitin carboxyl-terminal hydrolase 6 [Salvia hispanica]	4	4	15	41.39	1.03	0.04	0.796484	0.978526	30.05	10.33	12.36	3	3	4	4	4	3	3	3
XP_047949971.1	tryptophan synthase beta chain 1 [Salvia hispanica]	6	6	17	41.29	1.018	0.03	0.839997	0.987821	23.4	9.52	5.4	3	3	5	5	5	5	5	5
XP_047968598.1	probable 6-phosphogluconolactonase 4, chloroplastic [Salvia hispanica]	4	4	24	40.97	1.082	0.11	0.620464	0.942019	28.85	8.12	10.66	3	3	4	4	4	4	4	4
XP_047975488.1	60S acidic ribosomal protein P2A-like [Salvia hispanica]	4	3	18	40.87	1.135	0.18	0.469251	0.908594	32.34	0.35	30.27	3	3	3	3	3	3	2	3
XP_047960823.1	eukaryotic translation initiation factor 3 subunit A [Salvia hispanica]	9	9	25	40.87	1.311	0.39	0.156059	0.562959	28.38	35.85	11.25	3	3	8	9	8	8	7	8
XP_047944290.1	xylose isomerase [Salvia hispanica]	6	6	24	40.68	2.141	1.1	0.000159435	0.00195546	27.16	4.74	13.24	3	3	6	6	6	5	5	5
XP_047943809.1	stomatin-like protein 2, mitochondrial [Salvia hispanica]	7	5	19	40.65	0.949	-0.08	0.891734	0.993052	33.2	13.19	19.97	3	3	4	4	4	4	5	5
XP_047962481.1	ultraviolet-B receptor UVR8 [Salvia hispanica]	5	5	21	40.35	0.963	-0.05	0.946213	0.993052	19.1	8.31	7.9	3	3	5	5	5	5	5	5
XP_047957090.1	alpha-galactosidase 3-like [Salvia hispanica]	5	5	20	40.31	1.143	0.19	0.447678	0.904685	12.53	6.84	13.33	3	3	2	2	2	4	4	3
XP_047957630.1	polyvinylalcohol dehydrogenase-like [Salvia hispanica]	4	4	17	40.31	0.765	-0.39	0.240442	0.720152	23.48	23.21	13.88	3	3	4	3	4	3	4	4
XP_047960989.1	phosphoserine aminotransferase 2, chloroplastic-like [Salvia hispanica]	7	7	18	40.26	0.951	-0.07	0.900004	0.993052	18.03	2.4	9	3	3	7	7	6	5	5	5
XP_047938415.1	NADH dehydrogenase [ubiquinone] iron-sulfur protein 8, mitochondrial [Salvia hispanica]	4	4	16	40.09	1.156	0.21	0.416912	0.9012	16.14	12.92	6.88	3	3	3	4	3	4	4	4
XP_047970032.1	26S proteasome non-ATPase regulatory subunit 13 homolog A [Salvia hispanica]	7	6	25	40.05	0.905	-0.14	0.7139	0.962352	36.31	11.93	12.77	3	3	6	6	6	6	6	6
XP_047965793.1	biotin carboxyl carrier protein of acetyl-CoA carboxylase, chloroplastic-like [Salvia hispanica]	4	3	21	40.01	0.93	-0.11	0.813151	0.984045	23.81	9.51	9.44	3	3	3	3	3	3	3	3
XP_047966797.1	uncharacterized protein LOC125211136 [Salvia hispanica]	3	3	18	40.01	2.142	1.1	0.000157982	0.00194738	34.11	8.47	14.35	3	3	3	3	3	2	3	3
XP_047948143.1	gamma aminobutyrate transaminase 3, chloroplastic-like [Salvia hispanica]	9	6	23	39.97	0.961	-0.06	0.938695	0.993052	24.5	8.46	14.17	3	3	6	6	6	6	6	6
XP_047974913.1	60S ribosomal protein L22-2 [Salvia hispanica]	3	2	15	39.96	0.95	-0.07	0.895037	0.993052	12.04	2.17	9.01	3	3	2	2	2	2	2	2
XP_047945411.1	NADH-cytochrome b5 reductase-like protein [Salvia hispanica]	6	6	18	39.87	1.024	0.03	0.820618	0.985064	19.05	8.82	9.58	3	3	5	6	6	6	6	6
XP_047967371.1	amidophosphoribosyltransferase, chloroplastic-like [Salvia hispanica]	4	4	18	39.81	1.206	0.27	0.3098	0.801666	18.65	11.3	8.42	3	3	4	4	4	3	3	3
XP_047945311.1	3-oxoacyl-[acyl-carrier-protein] synthase I, chloroplastic-like [Salvia hispanica]	6	5	20	39.67	0.835	-0.26	0.450794	0.90565	26.62	11.19	20.74	3	3	4	4	4	4	4	4
XP_047943811.1	aminoacylase-1 isoform X1 [Salvia hispanica]	5	5	19	39.33	1.059	0.08	0.695961	0.961149	17.71	10.76	11.41	3	3	4	5	5	5	5	4
XP_047983608.1	adenine phosphoribosyltransferase 1, chloroplastic-like [Salvia hispanica]	4	4	18	39.31	0.785	-0.35	0.293996	0.785954	31.89	15.02	18.49	3	3	4	4	3	3	3	3
XP_047980805.1	eukaryotic translation initiation factor 3 subunit I-like [Salvia hispanica]	5	2	21	39.26	0.923	-0.12	0.786064	0.974198	17.53	17.48	25.55	3	3	2	1	2	2	1	2
XP_047982926.1	chromo domain-containing protein cec-1-like isoform X1 [Salvia hispanica]	6	6	25	39.24	0.851	-0.23	0.509116	0.910811	18.46	13.54	1.24	3	3	4	4	4	4	5	5
XP_047969414.1	probable 26S proteasome non-ATPase regulatory subunit 3 [Salvia hispanica]	6	6	20	39.11	1.011	0.02	0.868363	0.989991	21.19	10.01	27.52	3	3	6	6	6	6	4	5
XP_047969719.1	aminopeptidase P1 [Salvia hispanica]	6	6	15	38.97	1.105	0.14	0.553156	0.927576	22.68	3.89	4.89	3	3	5	5	5	4	5	5
XP_047948201.1	RAN GTPase-activating protein 2-like [Salvia hispanica]	8	1	19	38.65	0.877	-0.19	0.605145	0.940698	18.49	16.98	15.95	3	2	1	1	1	1		1
XP_047970648.1	chaperone protein ClpB4, mitochondrial-like isoform X1 [Salvia hispanica]	7	5	17	38.58	0.959	-0.06	0.932568	0.993052	25.44	17.96	26.6	3	3	5	3	5	4	3	4
XP_047951255.1	ATP-dependent 6-phosphofructokinase 6-like [Salvia hispanica]	6	6	21	38.55	1	0	0.907173	0.993052	16.87	8.85	8.75	3	3	5	5	5	6	6	6
XP_047940934.1	hsp70-Hsp90 organizing protein 1-like [Salvia hispanica]	6	5	21	38.54	0.941	-0.09	0.85938	0.989767	26.63	4.59	12.77	3	3	4	4	4	4	4	4
XP_047960829.1	hydroxyacylglutathione hydrolase cytoplasmic isoform X1 [Salvia hispanica]	6	6	18	38.48	0.722	-0.47	0.146659	0.539186	27.87	5.48	8.7	3	3	6	6	6	6	6	6
XP_047939629.1	quinone oxidoreductase 1-like [Salvia hispanica]	5	4	16	38.45	0.933	-0.1	0.828713	0.98606	29.55	6.17	13.25	3	3	3	3	3	3	3	3
XP_047970605.1	ABC transporter E family member 2 isoform X1 [Salvia hispanica]	8	8	26	38.21	0.98	-0.03	0.987618	0.999926	32.35	4.21	11.12	3	3	8	8	8	6	5	6
XP_047942540.1	eukaryotic translation initiation factor-like [Salvia hispanica]	5	3	19	38.15	1.168	0.22	0.388337	0.882028	19.22	1.99	7.8	3	3	3	3	3	3	3	3
XP_047940242.1	60S ribosomal protein L10-like [Salvia hispanica]	5	5	16	38.14	0.866	-0.21	0.562072	0.930997	54.67	39.77	27.7	3	3	5	5	5	5	5	5
XP_047956903.1	gamma carbonic anhydrase-like 2, mitochondrial [Salvia hispanica]	4	4	17	38.02	1.103	0.14	0.557854	0.930201	23.14	11.34	14.95	3	3	4	3	4	3	3	3
XP_047956122.1	phosphoribosylformylglycinamidine cyclo-ligase, chloroplastic [Salvia hispanica]	6	6	17	37.75	0.824	-0.28	0.414919	0.9012	31.91	13.46	9.68	3	3	6	5	6	5	6	6
XP_047949978.1	uncharacterized protein LOC125195789 [Salvia hispanica]	4	4	16	37.54	1.266	0.34	0.211717	0.678877	36.87	13.19	27.51	3	3	4	4	4	4	4	4
XP_047969767.1	40S ribosomal protein S10-1-like isoform X2 [Salvia hispanica]	3	2	13	37.51	1.392	0.48	0.0882467	0.406876	12.97	6.09	5.5	3	3	2	2	2	2	2	2
XP_047960251.1	UDP-glucose 6-dehydrogenase 3 [Salvia hispanica]	6	3	23	37.43	1.308	0.39	0.160226	0.574612	25.18	7.99	49.48	3	3	3	3	3	3	2	3
XP_047951225.1	major allergen Pru ar 1-like [Salvia hispanica]	5	1	25	37.4	1.174	0.23	0.375578	0.865877	40.51	33.6	30.39	3	3	1	1	1	1	1	1
XP_047972228.1	argininosuccinate synthase, chloroplastic-like [Salvia hispanica]	4	1	18	37.39	0.868	-0.2	0.572241	0.936988	11.61	11.16	7.23	3	3	1	1	1	1	1	1
XP_047948039.1	probable xyloglucan endotransglucosylase/hydrolase protein 25 [Salvia hispanica]	3	3	16	37.27	1.328	0.41	0.139048	0.516013	30.55	2.25	1.8	3	3	3	3	3	3	3	3
XP_047945522.1	serine carboxypeptidase-like 45 [Salvia hispanica]	5	5	21	37.25	0.776	-0.37	0.269542	0.755643	30.82	12.7	9.78	3	3	4	4	4	5	5	5
XP_047981893.1	eukaryotic translation initiation factor 2 subunit alpha homolog [Salvia hispanica]	4	1	23	37.19	0.882	-0.18	0.623899	0.942019	3.48	7.78	7.25	3	3	1	1	1	1	1	1
XP_047938602.1	ubiquitin carboxyl-terminal hydrolase 3-like [Salvia hispanica]	4	3	15	36.8	1.061	0.08	0.690767	0.961149	57.4	23.73	15.31	3	3	3	3	2	3	2	3
XP_047947113.1	thioredoxin H-type 1-like [Salvia hispanica]	5	3	21	36.71	1.018	0.03	0.841803	0.987821	31.25	50.8	11.93	3	3	2	2	1	2	2	2
XP_047939118.1	40S ribosomal protein S20-2-like [Salvia hispanica]	4	2	18	36.64	0.953	-0.07	0.907164	0.993052	15.91	13.66	9.94	3	3	2	2	2	2	2	2
XP_047963466.1	ATP-citrate synthase alpha chain protein 1 [Salvia hispanica]	4	1	16	36.58	1.617	0.69	0.0152349	0.122128	20.52	11.39	20.99	3	3	1	1	1	1	1	1
XP_047958411.1	peptidyl-prolyl cis-trans isomerase CYP19-3-like [Salvia hispanica]	3	1	13	36.45	1.167	0.22	0.390215	0.883192	10.63	17.5	18.85	3	3	1	1	1	1	1	1
XP_047971416.1	aspartate--tRNA ligase 2, cytoplasmic-like [Salvia hispanica]	5	5	17	36.38	1.008	0.01	0.877044	0.993052	22.02	5.37	11.05	3	3	5	5	5	4	4	4
XP_047978641.1	lectin CPL-like [Salvia hispanica]	2	1	12	36.36	0.36	-1.47	1.63015e-06	2.285e-05	26.43	25.2	11.04	3	3	1	1	1	1	1	1
XP_047964236.1	mitochondrial outer membrane protein porin 2-like [Salvia hispanica]	5	2	16	36.33	0.726	-0.46	0.153208	0.557597	29.01	18.88	10.16	3	3	2	2	2	2	2	2
XP_047947872.1	malate synthase, glyoxysomal-like isoform X1 [Salvia hispanica]	6	4	19	35.77	0.91	-0.14	0.735825	0.962352	34.08	16.22	28.59	3	3	4	4	4	4	3	4
XP_047940173.1	LOW QUALITY PROTEIN: elongation factor Tu, chloroplastic-like [Salvia hispanica]	8	8	25	35.76	0.881	-0.18	0.620042	0.942019	28.58	3.38	17.36	3	3	6	6	6	7	6	6
XP_047962534.1	heat shock 22 kDa protein, mitochondrial-like [Salvia hispanica]	4	4	21	35.6	0.834	-0.26	0.448534	0.904685	15.31	4.15	7.99	3	3	3	3	3	4	4	4
XP_047966301.1	importin subunit alpha-like [Salvia hispanica]	7	4	19	35.56	1.262	0.34	0.217671	0.692539	21.31	8.75	67.77	3	3	2	2	2	2	3	2
XP_047951095.1	60S ribosomal protein L13a-4-like [Salvia hispanica]	3	3	13	35.53	0.871	-0.2	0.58175	0.936988	41.53	29.95	21.82	3	3	3	3	3	3	3	3
XP_047978546.1	3-isopropylmalate dehydratase small subunit 1-like [Salvia hispanica]	3	3	13	35.46	0.826	-0.28	0.421485	0.9012	39.99	24.12	55.97	3	3	3	3	2	3	1	3
XP_047982636.1	ras-related protein RABC1 [Salvia hispanica]	5	4	19	35.43	1.09	0.12	0.5968	0.937552	45.56	9.15	1.22	3	3	4	4	4	4	4	4
XP_047949824.1	beta-galactosidase 5-like isoform X1 [Salvia hispanica]	5	5	24	35.39	1.353	0.44	0.11633	0.475257	33.92	7.88	11.84	3	3	5	5	5	5	5	5
XP_047967285.1	succinate dehydrogenase subunit 5, mitochondrial-like [Salvia hispanica]	4	4	22	35.38	1.136	0.18	0.465902	0.908594	26.26	3.93	18.65	3	3	4	4	4	3	3	3
XP_047951554.1	reticulon-4-interacting protein 1, mitochondrial [Salvia hispanica]	5	5	22	35.12	1.024	0.03	0.818043	0.98457	25.22	4.8	12.54	3	3	5	5	4	5	5	5
XP_047944178.1	ubiquitin fusion degradation protein 1 homolog [Salvia hispanica]	5	5	20	34.87	0.874	-0.19	0.594188	0.937552	21.01	17.69	10.31	3	3	4	5	5	4	4	4
XP_047975609.1	aquaporin PIP1-2 [Salvia hispanica]	3	3	14	34.85	1.337	0.42	0.130459	0.500501	58.38	10.41	24.11	3	3	3	3	3	3	3	3
XP_047946865.1	subtilisin-like protease SBT1.8 [Salvia hispanica]	5	5	16	34.83	0.829	-0.27	0.429576	0.9012	22.84	13.55	10.53	3	3	5	5	5	4	4	4
XP_047971270.1	uncharacterized protein LOC125214328 [Salvia hispanica]	6	6	13	34.67	0.85	-0.23	0.504611	0.910811	19.71	24.21	11.73	3	3	6	5	6	5	5	5
XP_047979968.1	serine hydroxymethyltransferase 2, mitochondrial [Salvia hispanica]	7	7	18	34.52	1.123	0.17	0.499999	0.910811	19.65	2.14	7.17	3	3	7	7	7	6	6	6
XP_047979899.1	T-complex protein 1 subunit alpha-like isoform X1 [Salvia hispanica]	4	2	21	34.52	0.961	-0.06	0.936956	0.993052	23.46	9.32	35.65	3	3	1	1	1	1	1	1
XP_047963086.1	uncharacterized protein LOC125207682 isoform X1 [Salvia hispanica]	4	4	14	34.5	0.842	-0.25	0.474956	0.908594	19.78	11.11	9.1	3	3	4	3	4	4	4	4
XP_047941026.1	temperature-induced lipocalin-1 [Salvia hispanica]	4	4	15	34.47	0.902	-0.15	0.704797	0.962352	30.03	9.76	11.69	3	3	4	4	4	4	4	4
XP_047950468.1	phenylalanine--tRNA ligase alpha subunit, cytoplasmic-like [Salvia hispanica]	7	7	23	34.43	1.06	0.08	0.693529	0.961149	23.78	7.99	14.17	3	3	7	7	7	6	5	6
XP_047944880.1	40S ribosomal protein S15a-like [Salvia hispanica]	4	4	17	34.13	1.002	0	0.899875	0.993052	21.39	4.2	8.28	3	3	4	4	4	4	3	4
XP_047971491.1	FAM10 family protein At4g22670 [Salvia hispanica]	4	4	12	34.06	0.915	-0.13	0.755536	0.973025	12.93	11.82	5.84	3	3	4	3	4	3	3	3
XP_047957195.1	mitochondrial outer membrane protein porin 2-like [Salvia hispanica]	4	1	14	34.02	0.726	-0.46	0.154724	0.561446	21.2	11.46	26.88	3	3	1	1	1	1	1	1
XP_047939586.1	14 kDa zinc-binding protein-like [Salvia hispanica]	3	1	17	33.72	1.09	0.12	0.595181	0.937552	12.03	10.41	17.57	3	3	1	1	1	1	1	1
XP_047951266.1	uncharacterized protein LOC125196699 [Salvia hispanica]	3	3	12	33.66	1.167	0.22	0.390804	0.883265	12.24	6.16	5.73	3	3	3	3	3	3	3	3
XP_047950577.1	ubiquitin carboxyl-terminal hydrolase 14-like [Salvia hispanica]	5	5	16	33.63	0.926	-0.11	0.798997	0.978637	33.76	10.27	8.05	3	3	4	4	4	4	4	4
XP_047952220.1	homocysteine S-methyltransferase 3-like [Salvia hispanica]	3	3	13	33.62	0.935	-0.1	0.835705	0.987821	17.09	6.16	9.19	3	3	3	3	3	3	3	3
XP_047958967.1	aminomethyltransferase, mitochondrial [Salvia hispanica]	4	4	14	33.59	0.876	-0.19	0.60075	0.937552	20.35	13.79	7.81	3	3	4	4	4	4	4	4
XP_047982750.1	ras-related protein RABD1-like [Salvia hispanica]	5	4	25	33.54	1.009	0.01	0.873955	0.992965	49.29	36.48	7.3	3	3	4	4	4	4	4	4
XP_047956171.1	40S ribosomal protein S15-4-like [Salvia hispanica]	4	1	27	33.33	1.014	0.02	0.855186	0.989767	11.08	5.16	16.89	3	3	1	1	1	1	1	1
XP_047947913.1	pterin-4-alpha-carbinolamine dehydratase 2, mitochondrial isoform X1 [Salvia hispanica]	2	2	11	33.3	0.944	-0.08	0.869645	0.989991	16.35	2.51	15	3	3	2	2	2	2	2	2
XP_047955915.1	glycine-rich protein 2-like [Salvia hispanica]	2	2	11	33.27	0.862	-0.22	0.547046	0.92227	12.22	4.29	7.17	3	3	2	2	2	2	2	2
XP_047977862.1	universal stress protein in QAH/OAS sulfhydrylase 3'region-like [Salvia hispanica]	2	2	14	33.23	0.913	-0.13	0.748364	0.969238	12.42	7.68	0.85	3	3	2	2	2	2	2	2
XP_047966088.1	60S ribosomal protein L10a [Salvia hispanica]	2	1	12	33.19	1.069	0.1	0.664456	0.955442	8.33	8.51	2.93	3	3	1	1	1	1	1	1
XP_047971758.1	stearoyl-[acyl-carrier-protein] 9-desaturase, chloroplastic [Salvia hispanica]	3	2	16	33.14	1.192	0.25	0.338153	0.828702	20.77	21.08	11.86	3	2	1	1	1	1		1
XP_047979048.1	universal stress protein PHOS32-like [Salvia hispanica]	4	4	14	33.01	0.906	-0.14	0.719465	0.962352	15.11	3.24	9.04	3	3	3	3	3	3	3	3
XP_047962487.1	glycine cleavage system H protein 2, mitochondrial-like [Salvia hispanica]	2	1	16	32.98	0.996	-0.01	0.925904	0.993052	5.72	11.73	1.22	3	3	1	1	1	1	1	1
XP_047945466.1	basic transcription factor 3-like [Salvia hispanica]	4	1	17	32.96	0.67	-0.58	0.0696663	0.353813	43.29	35.81	11.4	3	3	1	1	1	1	1	1
XP_047956255.1	aminoacyl tRNA synthase complex-interacting multifunctional protein 1-like [Salvia hispanica]	7	7	18	32.93	0.979	-0.03	0.991261	1	26.89	7.94	3.69	3	3	6	6	6	6	6	6
XP_047944742.1	peptidyl-prolyl cis-trans isomerase Pin1-like [Salvia hispanica]	6	6	13	32.93	1.175	0.23	0.372308	0.860765	23.2	7.08	8.58	3	3	6	6	6	6	6	6
XP_047958392.1	ATP synthase subunit delta', mitochondrial-like [Salvia hispanica]	3	1	17	32.91	0.448	-1.16	0.000175303	0.0021288	73.85	33.3	62.4	3	3	1	1	1	1	1	1
XP_047976559.1	coatomer subunit alpha-1-like [Salvia hispanica]	6	6	18	32.87	0.943	-0.08	0.866262	0.989767	25.42	15.54	8.87	3	3	4	5	5	5	5	6
XP_047960501.1	SAL1 phosphatase-like [Salvia hispanica]	4	4	18	32.83	0.957	-0.06	0.923704	0.993052	20.62	16.88	4.15	3	3	3	3	4	3	3	3
XP_047956615.1	class I heat shock protein-like [Salvia hispanica]	5	5	17	32.56	0.655	-0.61	0.0546029	0.302349	29.58	14.18	9.26	3	3	4	4	4	4	4	4
XP_047980789.1	LOW QUALITY PROTEIN: patellin-3-like [Salvia hispanica]	4	4	14	32.5	0.9	-0.15	0.695248	0.961149	45.43	9.43	7.91	3	3	4	4	4	4	3	3
XP_047948133.1	galactinol synthase 2-like [Salvia hispanica]	2	2	12	32.43	1.035	0.05	0.780372	0.974198	11.07	12.26	14.35	3	3	2	2	2	2	2	2
XP_047943768.1	probable calcium-binding protein CML13 [Salvia hispanica]	4	4	13	32.29	1.192	0.25	0.337766	0.828702	17.94	15.15	7.34	3	3	4	4	3	3	3	3
XP_047941113.1	formin-like protein 3 [Salvia hispanica]	2	2	12	32.22	0.924	-0.11	0.790971	0.975491	10.02	3.25	17.59	3	3	2	2	2	2	2	2
XP_047966772.1	alanine--glyoxylate aminotransferase 2 homolog 1, mitochondrial [Salvia hispanica]	5	5	18	32.15	1.011	0.02	0.868935	0.989991	23.73	10.69	6.21	3	3	5	5	4	4	4	5
XP_047948221.1	eukaryotic translation initiation factor 3 subunit D-like [Salvia hispanica]	3	3	16	32.13	0.84	-0.25	0.467487	0.908594	35.19	10.2	17.48	3	3	3	3	3	3	3	3
XP_047971658.1	2-hydroxyisoflavanone dehydratase-like [Salvia hispanica]	3	3	12	32.12	0.93	-0.1	0.815121	0.98457	22.45	17.95	13.46	3	3	3	2	3	2	2	2
XP_047938551.1	ATP synthase subunit delta', mitochondrial-like [Salvia hispanica]	3	1	15	32.11	100	6.64	1e-17	1.71538e-16		25.11		3		1	1	1
XP_047970827.1	heat shock 70 kDa protein 17 [Salvia hispanica]	7	7	18	32.11	0.916	-0.13	0.75817	0.973025	16.8	9.15	25.72	3	3	6	6	6	5	6	6
XP_047980764.1	proteasome subunit beta type-3-A [Salvia hispanica]	4	4	26	32.09	0.731	-0.45	0.164022	0.585656	25.3	9.22	17.2	3	3	4	4	4	4	4	4
XP_047959000.1	gamma carbonic anhydrase 1, mitochondrial-like [Salvia hispanica]	3	3	14	31.97	0.706	-0.5	0.119559	0.475564	25.27	5.79	15.06	3	3	3	3	3	3	3	3
XP_047947588.1	flowering locus K homology domain-like [Salvia hispanica]	5	3	15	31.88	0.916	-0.13	0.758951	0.973025	8.58	26.57	2.91	3	3	2	3	3	2	2	2
XP_047939798.1	cysteine proteinase inhibitor 1-like [Salvia hispanica]	4	4	12	31.84	0.967	-0.05	0.964737	0.996536	20.16	10.01	13.66	3	3	4	4	4	4	4	4
XP_047957170.1	acetyl-CoA acetyltransferase, cytosolic 1-like [Salvia hispanica]	5	5	19	31.82	0.833	-0.26	0.444606	0.904685	25.61	9.07	26.26	3	3	5	4	5	5	4	5
XP_047981445.1	heterogeneous nuclear ribonucleoprotein 1 [Salvia hispanica]	3	2	15	31.76	1.108	0.15	0.543279	0.920214	19.47	7.68	21.9	3	3	1	1	1	1	1	1
XP_047970016.1	histone acetyltransferase KAT6A [Salvia hispanica]	6	6	25	31.76	0.976	-0.03	0.998712	1	19.42	18.73	4.17	3	3	4	4	4	5	5	5
XP_047951733.1	ubiquinone biosynthesis protein COQ9, mitochondrial-like [Salvia hispanica]	6	4	23	31.58	1.048	0.07	0.734607	0.962352	10.44	2.95	9.85	3	3	2	2	1	1	1	1
XP_047951990.1	60S ribosomal protein L31 [Salvia hispanica]	4	1	22	31.57	2.134	1.09	0.000170262	0.00207788	16.65	8.59	10.96	3	3	1	1	1	1	1	1
XP_047975163.1	putative phosphatidylglycerol/phosphatidylinositol transfer protein DDB_G0282179 [Salvia hispanica]	2	2	14	31.56	0.887	-0.17	0.645493	0.946381	5.98	0.96	18.31	3	3	1	1	1	1	1	1
XP_047969809.1	glutathione S-transferase-like [Salvia hispanica]	4	4	21	31.52	1.021	0.03	0.828867	0.98606	40.06	49.91	17.02	3	3	3	3	3	3	3	3
XP_047961029.1	mannosylglycoprotein endo-beta-mannosidase-like [Salvia hispanica]	5	5	16	31.51	1.07	0.1	0.658912	0.950771	23.27	7.11	9.32	3	3	4	4	4	4	4	4
XP_047938357.1	3-oxoacyl-[acyl-carrier-protein] synthase 3 A, chloroplastic-like [Salvia hispanica]	4	4	11	31.5	0.865	-0.21	0.560672	0.930997	15.12	4.72	8.15	3	3	4	4	4	4	4	4
XP_047956794.1	outer envelope pore protein 24A, chloroplastic-like [Salvia hispanica]	5	5	13	31.42	1.012	0.02	0.863901	0.989767	19.31	10.42	5.54	3	3	5	4	5	5	5	5
XP_047957955.1	glycine-rich RNA-binding protein 2, mitochondrial-like [Salvia hispanica]	3	3	15	31.29	1.161	0.21	0.405998	0.898838	28.06	16.07	15.06	3	3	2	2	2	2	2	2
XP_047951128.1	protein translation factor SUI1 homolog 2 [Salvia hispanica]	3	3	15	31.26	0.878	-0.19	0.609745	0.942019	18.42	2.98	4.28	3	3	3	3	3	3	3	3
XP_047944823.1	probable 2,3-bisphosphoglycerate-independent phosphoglycerate mutase [Salvia hispanica]	3	3	14	31.25	1.069	0.1	0.663676	0.955442	14.25	13.04	8.86	3	3	3	3	3	3	3	3
XP_047971821.1	cytochrome b-c1 complex subunit Rieske-4, mitochondrial-like [Salvia hispanica]	4	4	15	31.12	1.088	0.12	0.602573	0.937552	30.85	17.59	9.33	3	3	4	4	4	4	4	4
XP_047976036.1	probable protein disulfide-isomerase A6 [Salvia hispanica]	3	1	14	31.01	0.824	-0.28	0.4135	0.9012	40.94	42.14	16.18	3	3	1	1	1	1	1	1
XP_047962618.1	ATP-dependent Clp protease ATP-binding subunit ClpA homolog CD4B, chloroplastic-like [Salvia hispanica]	5	1	12	30.98
XP_047968927.1	probable sarcosine oxidase [Salvia hispanica]	5	5	19	30.94	0.69	-0.53	0.0952672	0.421064	27.03	15.53	7.37	3	3	4	3	4	4	4	4
XP_047943698.1	superoxide dismutase [Fe], chloroplastic-like [Salvia hispanica]	3	3	18	30.92	0.985	-0.02	0.967161	0.996562	33.39	7.86	17.83	3	3	3	3	3	3	3	3
XP_047963914.1	probable protein disulfide-isomerase A6 [Salvia hispanica]	4	2	21	30.82	1.046	0.06	0.740615	0.966344	8.98	5.88	11.26	3	3	1	1	1	2	2	2
XP_047948025.1	26S proteasome non-ATPase regulatory subunit 1 homolog A-like [Salvia hispanica]	5	3	15	30.78	1.035	0.05	0.780286	0.974198	21.6	12.64	8.28	3	3	3	3	3	3	3	3
XP_047955951.1	probable mannitol dehydrogenase 1 [Salvia hispanica]	4	4	13	30.76	1.24	0.31	0.251244	0.727629	38.07	19.34	28.8	3	3	4	3	4	3	3	3
XP_047953127.1	phenylalanine--tRNA ligase beta subunit, cytoplasmic-like [Salvia hispanica]	7	7	21	30.74	1.195	0.26	0.330365	0.824166	29	10.32	11.92	3	3	6	7	7	6	7	7
XP_047954793.1	dihydropyrimidine dehydrogenase (NADP(+)), chloroplastic-like [Salvia hispanica]	8	8	17	30.66	0.97	-0.04	0.974805	0.997163	22.5	3.78	11.74	3	3	7	6	7	6	6	6
XP_047947976.1	pyruvate, phosphate dikinase 2 isoform X1 [Salvia hispanica]	9	9	25	30.46	1.145	0.2	0.44393	0.904685	27.42	28.92	6.83	3	3	8	7	8	6	6	6
XP_047982342.1	succinate dehydrogenase [ubiquinone] flavoprotein subunit, mitochondrial-like [Salvia hispanica]	5	1	16	30.45	1.35	0.43	0.119368	0.475564	68.87	49.84	34.67	3	3	1	1	1	1	1	1
XP_047969411.1	60S ribosomal protein L3-1 [Salvia hispanica]	5	5	17	30.45	0.938	-0.09	0.845645	0.989679	43.26	37.6	28.97	3	3	5	4	5	4	4	4
XP_047940671.1	uncharacterized protein LOC125188001 [Salvia hispanica]	2	2	12	30.35	0.924	-0.11	0.789507	0.974198	9.02	10.06	7.41	3	3	2	2	2	2	2	2
XP_047956020.1	late embryogenesis abundant protein D-34-like [Salvia hispanica]	4	4	15	30.27	0.799	-0.32	0.336236	0.828702	30.97	8.11	3.01	3	3	4	4	4	4	4	4
XP_047981290.1	ubiquitin carboxyl-terminal hydrolase 3-like [Salvia hispanica]	3	2	13	30.24	0.962	-0.06	0.942103	0.993052	7.48	7.42	16.27	3	3	2	2	2	1	1	1
XP_047983262.1	dihydroorotase, mitochondrial [Salvia hispanica]	5	5	16	30.22	0.986	-0.02	0.963161	0.996052	20.92	15.4	7.83	3	3	4	3	4	4	4	4
XP_047947797.1	protein transport protein SEC31 homolog B isoform X2 [Salvia hispanica]	4	2	12	30.2	1.476	0.56	0.0467812	0.270647	13.79	2.93	18.56	3	3	2	2	2	2	1	2
XP_047973281.1	26S proteasome non-ATPase regulatory subunit 8 homolog A-like [Salvia hispanica]	4	4	18	30.13	0.986	-0.02	0.964297	0.996536	29.35	13.18	3.61	3	3	3	3	3	3	3	3
XP_047938256.1	alanine aminotransferase 2, mitochondrial-like [Salvia hispanica]	4	3	13	30.03	1.76	0.82	0.00461055	0.0425176	26.21	26.27	59.13	3	3	3	2	3	2	2	3
XP_047968664.1	60S acidic ribosomal protein P2B-like isoform X1 [Salvia hispanica]	4	3	13	29.88	1.3	0.38	0.168227	0.592053	35.86	11.19	26.41	3	3	3	3	3	3	3	3
XP_047945861.1	eukaryotic translation initiation factor 3 subunit L-like [Salvia hispanica]	3	3	12	29.75	1.375	0.46	0.0999514	0.431217	41.43	43.28	4.84	3	3	2	3	3	3	3	3
XP_047973249.1	superoxide dismutase [Cu-Zn], chloroplastic [Salvia hispanica]	2	2	11	29.63	1.113	0.15	0.527975	0.915588	24.06	17.19	6.58	3	3	2	2	2	2	2	2
XP_047939026.1	60S ribosomal protein L14-2-like [Salvia hispanica]	4	2	14	29.49	1.077	0.11	0.638039	0.94355	23.78	10.25	15.93	3	3	2	2	2	2	2	2
XP_047948559.1	60S ribosomal protein L18a [Salvia hispanica]	3	3	14	29.46	0.701	-0.51	0.110656	0.463207	42.62	36.74	18.37	3	3	2	2	2	2	2	2
XP_047973348.1	SEED MATURATION PROTEIN 1 [Salvia hispanica]	3	3	10	29.46	0.887	-0.17	0.645606	0.946381	15.3	12.92	3	3	3	2	2	2	3	3	3
XP_047960313.1	universal stress protein PHOS34-like [Salvia hispanica]	2	2	9	29.33	1.085	0.12	0.612955	0.942019	24.73	4.34	10.13	3	3	2	2	2	2	2	2
XP_047938556.1	40S ribosomal protein S9-2-like [Salvia hispanica]	5	5	12	29.33	0.751	-0.41	0.206037	0.669416	27.45	29.96	40.38	3	3	5	4	5	4	3	4
XP_047960230.1	3-isopropylmalate dehydrogenase, chloroplastic-like [Salvia hispanica]	5	5	21	29.3	1.019	0.03	0.837986	0.987821	41.43	12.88	21.32	3	3	5	5	5	5	5	5
XP_047981304.1	nudix hydrolase 3 [Salvia hispanica]	7	7	24	29.19	0.914	-0.13	0.75184	0.9722	28.47	12.76	21.04	3	3	7	7	6	4	5	5
XP_047949378.1	uncharacterized protein LOC125195243 [Salvia hispanica]	1	1	11	29.15	0.959	-0.06	0.931196	0.993052	8	6.19	1.6	3	3	1	1	1	1	1	1
XP_047982345.1	NADH dehydrogenase [ubiquinone] flavoprotein 2, mitochondrial-like [Salvia hispanica]	2	1	11	29.04	1.264	0.34	0.214306	0.682718	18.74	7.23	21.44	3	3	1	1	1	1	1	1
XP_047941512.1	dihydrolipoyllysine-residue acetyltransferase component 4 of pyruvate dehydrogenase complex, chloroplastic-like [Salvia hispanica]	7	6	17	29.03	2.021	1.01	0.000469919	0.0054891	32.85	12.88	2.75	3	3	5	5	4	4	4	4
XP_047942026.1	ruvB-like protein 1 [Salvia hispanica]	5	5	15	28.89	0.995	-0.01	0.927371	0.993052	22.49	6.08	2.74	3	3	4	4	4	4	4	4
XP_047947775.1	putative cytochrome c oxidase subunit 6b-like [Salvia hispanica]	3	3	15	28.89	1.25	0.32	0.234754	0.714646	32.39	16.71	19.01	3	3	3	3	3	3	3	3
XP_047963523.1	rRNA 2'-O-methyltransferase fibrillarin 2-like [Salvia hispanica]	4	4	14	28.86	0.826	-0.28	0.420285	0.9012	34.53	3.03	26.4	3	3	4	4	4	4	4	4
XP_047944297.1	protein disulfide isomerase-like 1-4 [Salvia hispanica]	8	8	24	28.71	0.886	-0.18	0.638937	0.943596	35.68	2.5	11.72	3	3	7	6	7	7	5	7
XP_047980065.1	basic transcription factor 3-like [Salvia hispanica]	4	2	16	28.64	0.745	-0.42	0.193107	0.650675	30.09	30.45	10.62	3	3	2	2	2	1	1	1
XP_047944971.1	probable NADH dehydrogenase [ubiquinone] 1 alpha subcomplex subunit 5, mitochondrial [Salvia hispanica]	3	3	11	28.64	1.336	0.42	0.131139	0.500501	24.82	12.84	19.95	3	3	3	3	3	3	3	3
XP_047953882.1	pyridoxal kinase-like [Salvia hispanica]	3	1	10	28.63	0.43	-1.22	7.99668e-05	0.00100081	26.99	26.48	11.66	3	3	1	1	1	1	1	1
XP_047955546.1	adenosine kinase 2-like [Salvia hispanica]	4	2	15	28.61	1.057	0.08	0.702737	0.962352	16.23	12.4	14.39	3	3	2	2	2	2	2	2
XP_047983458.1	aspartyl protease family protein 2-like [Salvia hispanica]	4	2	10	28.49	0.857	-0.22	0.532085	0.919297	1.85	5.71	10.09	3	3	1	1	1	2	2	2
XP_047950576.1	external alternative NAD(P)H-ubiquinone oxidoreductase B2, mitochondrial-like [Salvia hispanica]	5	5	19	28.43	0.955	-0.07	0.914309	0.993052	30.85	8.81	13.66	3	3	4	4	4	3	4	4
XP_047946990.1	putative glucose-6-phosphate 1-epimerase [Salvia hispanica]	5	5	14	28.3	0.87	-0.2	0.58014	0.936988	23.84	15.39	4.68	3	3	4	3	4	3	3	3
XP_047977388.1	small ubiquitin-related modifier 2-like [Salvia hispanica]	2	1	10	28.21	1.12	0.16	0.509225	0.910811	7.09	3.91	20	3	3	1	1	1	1	1	1
XP_047977549.1	uncharacterized protein LOC125219576 isoform X1 [Salvia hispanica]	2	2	10	28.04	0.891	-0.17	0.661286	0.953635	21.36	5.73	6.24	3	3	1	2	2	2	2	2
XP_047982009.1	GTP-binding protein SAR1A-like [Salvia hispanica]	5	2	13	28.03	0.68	-0.56	0.0813087	0.392499	18.1	8.1	26.69	2	3	1		1	1	1	1
XP_047941430.1	flowering locus K homology domain [Salvia hispanica]	4	2	12	27.91	1.349	0.43	0.120217	0.475564	29.46	13.7	25.94	3	3	1	1	1	1	1	1
XP_047981778.1	probable methylenetetrahydrofolate reductase [Salvia hispanica]	3	3	13	27.82	0.86	-0.22	0.543157	0.920214	21.31	11.04	16	3	3	2	2	2	3	3	3
XP_047983332.1	proline iminopeptidase [Salvia hispanica]	3	3	11	27.74	0.772	-0.37	0.258942	0.743777	30.46	21.21	16.23	3	3	2	2	2	2	2	2
XP_047943337.1	pyridoxal 5'-phosphate synthase-like subunit PDX1.2 isoform X1 [Salvia hispanica]	4	4	13	27.62	0.801	-0.32	0.340436	0.829284	17.58	9.72	10.28	3	3	4	4	4	3	4	4
XP_047943040.1	60S ribosomal protein L32-1-like [Salvia hispanica]	2	2	10	27.56	0.625	-0.68	0.0319154	0.208769	51.26	36.97	30.71	3	3	2	2	2	2	2	2
XP_047967814.1	probable small nuclear ribonucleoprotein G [Salvia hispanica]	2	2	9	27.46	1.156	0.21	0.417678	0.9012	15.15	4.87	11.22	3	3	2	2	2	2	2	2
XP_047942065.1	pyruvate dehydrogenase E1 component subunit alpha-3, chloroplastic-like [Salvia hispanica]	5	5	14	27.42	1.173	0.23	0.37863	0.867974	25.51	18.77	13.72	3	3	5	4	5	4	4	5
XP_047967781.1	methionine gamma-lyase-like [Salvia hispanica]	4	1	11	27.42	0.691	-0.53	0.0960664	0.423832	7.45	4.75	6.37	3	3	1	1	1	1	1	1
XP_047962566.1	uncharacterized protein LOC125207319 [Salvia hispanica]	4	4	12	27.38	0.906	-0.14	0.718524	0.962352	43.08	15.94	3.3	3	3	3	4	3	2	3	3
XP_047938660.1	FK506-binding protein 2-like [Salvia hispanica]	4	4	13	27.18	0.934	-0.1	0.82922	0.98606	15.84	9.21	6.52	3	3	4	3	4	3	3	3
XP_047941268.1	kunitz trypsin inhibitor 5-like [Salvia hispanica]	3	3	11	27.14	0.824	-0.28	0.413768	0.9012	26.01	31.74	15.74	3	3	2	3	3	3	3	3
XP_047963744.1	stem-specific protein TSJT1-like [Salvia hispanica]	4	4	11	27.09	0.733	-0.45	0.167567	0.592053	16.18	4.02	10.89	3	3	3	3	3	3	3	3
XP_047972214.1	protease 2 [Salvia hispanica]	9	9	19	27.06	0.985	-0.02	0.96788	0.996562	16.5	8.77	11.53	3	3	6	6	6	7	7	7
XP_047970556.1	putative 4-hydroxy-4-methyl-2-oxoglutarate aldolase 3 [Salvia hispanica]	3	3	15	26.95	0.831	-0.27	0.439586	0.903859	14.91	3.97	4.65	3	3	3	3	3	3	3	3
XP_047942094.1	glycine-rich RNA-binding protein GRP2A-like [Salvia hispanica]	2	2	11	26.89	1.119	0.16	0.512317	0.912647	11.33	15.84	5.59	3	3	2	2	2	2	2	2
XP_047969705.1	glutamate--tRNA ligase, cytoplasmic-like [Salvia hispanica]	6	1	16	26.87	2.166	1.12	0.000126751	0.00157031	21.29	23.39	12.62	3	3	1	1	1	1	1	1
XP_047957727.1	glutaredoxin-like [Salvia hispanica]	2	2	11	26.65	1.289	0.37	0.181098	0.6248	33.6	11.78	16.86	3	3	2	2	2	1	1	1
XP_047969450.1	serine-threonine kinase receptor-associated protein-like [Salvia hispanica]	5	5	14	26.57	0.703	-0.51	0.113788	0.47309	30.09	1.95	9.77	3	3	5	5	5	4	4	5
XP_047978059.1	3-isopropylmalate dehydrogenase, chloroplastic-like [Salvia hispanica]	3	3	14	26.5	0.896	-0.16	0.679727	0.959893	27.52	1.3	16.99	3	3	3	3	3	3	3	3
XP_047983639.1	pyruvate decarboxylase 1 [Salvia hispanica]	4	2	17	26.46	1.214	0.28	0.294154	0.785954	25.94	25.9	7.59	3	3	2	2	2	2	2	2
XP_047966943.1	vestitone reductase-like [Salvia hispanica]	5	5	11	26.45	0.903	-0.15	0.707833	0.962352	28.3	6.82	14.3	3	3	5	5	5	4	4	4
XP_047957799.1	uncharacterized protein At4g28440-like [Salvia hispanica]	2	2	7	26.38	0.783	-0.35	0.287941	0.779603	9.41	2.54	2.95	3	3	2	2	2	2	2	2
XP_047950190.1	cytochrome c1-2, heme protein, mitochondrial isoform X1 [Salvia hispanica]	4	4	12	26.29	0.996	-0.01	0.925058	0.993052	32.1	5.72	25.22	3	3	4	4	4	2	3	4
XP_047947271.1	WD-40 repeat-containing protein MSI4-like [Salvia hispanica]	6	5	13	26.19	0.818	-0.29	0.393789	0.884583	20.39	20.53	15.41	3	3	4	3	4	4	3	4
XP_047940885.1	40S ribosomal protein S26-1-like [Salvia hispanica]	3	3	12	26.05	0.795	-0.33	0.323557	0.813525	82.4	50.5	21.1	3	3	3	3	3	3	3	3
XP_047945635.1	glycine-rich RNA-binding protein 4, mitochondrial-like isoform X1 [Salvia hispanica]	2	2	10	25.87	1.178	0.24	0.36657	0.856958	18.94	14.4	10.61	3	3	2	2	2	2	2	2
XP_047959974.1	uncharacterized protein LOC125205194 [Salvia hispanica]	3	3	10	25.87	1.11	0.15	0.537976	0.920214	30.46	16.92	4.61	3	3	3	3	3	3	3	3
XP_047946907.1	acetate--CoA ligase CCL3-like [Salvia hispanica]	1	1	11	25.8	1.032	0.05	0.789496	0.974198	8.95	11.36	7.65	3	3	1	1	1	1	1	1
XP_047938854.1	ubiquitin domain-containing protein DSK2b-like isoform X1 [Salvia hispanica]	5	5	18	25.77	1.21	0.28	0.302052	0.789603	19.64	5.63	26.29	3	3	5	5	5	4	3	4
XP_047941314.1	threonine--tRNA ligase, mitochondrial 1 [Salvia hispanica]	5	5	13	25.73	0.939	-0.09	0.849721	0.989767	25.17	20.22	2.02	3	3	4	4	4	5	5	5
XP_047966776.1	acyl-CoA-binding protein-like [Salvia hispanica]	3	3	13	25.67	1.495	0.58	0.0403775	0.250116	15.49	4.94	11.49	3	3	3	3	3	3	3	3
XP_047958098.1	proteasome subunit beta type-7-A-like [Salvia hispanica]	3	2	11	25.56	0.644	-0.64	0.0451327	0.263786	16.16	18.59	9.41	3	3	1	1	1	2	2	2
XP_047941530.1	UDP-glucose 6-dehydrogenase 1 [Salvia hispanica]	4	1	11	25.49
XP_047969300.1	long chain acyl-CoA synthetase 4-like [Salvia hispanica]	4	4	11	25.39	1.181	0.24	0.360894	0.851224	28.7	25.59	13.45	3	3	3	3	4	3	2	3
XP_047971978.1	glycine-rich RNA-binding protein RZ1C-like [Salvia hispanica]	4	4	10	25.33	0.959	-0.06	0.93072	0.993052	21.46	8.9	3.96	3	3	4	4	4	4	4	4
XP_047966085.1	uncharacterized protein At1g32220, chloroplastic-like [Salvia hispanica]	4	4	20	25.1	0.853	-0.23	0.516393	0.914921	26.6	37.92	8.92	3	3	4	4	3	3	3	3
XP_047966595.1	pyridoxal kinase-like [Salvia hispanica]	4	2	9	25.1	0.779	-0.36	0.277428	0.768962	10.33	5.53	12.19	3	3	1	1	1	1	1	1
XP_047938364.1	phenylacetaldehyde reductase [Salvia hispanica]	3	3	13	25.05	0.941	-0.09	0.857964	0.989767	25.65	11.68	4.68	3	3	3	3	3	3	3	3
XP_047940428.1	60S ribosomal protein L18-2-like [Salvia hispanica]	3	3	9	25.03	1.022	0.03	0.827802	0.98606	24.83	14.58	11.55	3	3	3	3	3	3	3	3
XP_047979306.1	histone deacetylase HDT1-like [Salvia hispanica]	3	2	9	24.93	1.123	0.17	0.500289	0.910811	26.91	2.98	30.15	3	3	2	2	2	1	2	2
XP_047966590.1	60S acidic ribosomal protein P1-like [Salvia hispanica]	2	2	13	24.91	0.833	-0.26	0.44545	0.904685	83.12	34.39	15.67	3	3	2	2	2	2	2	2
XP_047956862.1	ubiquitin-conjugating enzyme E2 36 isoform X1 [Salvia hispanica]	4	1	13	24.89	0.802	-0.32	0.345024	0.837136	17.61	15.61	10.27	3	2	1	1	1	1		1
XP_047948151.1	bifunctional dTDP-4-dehydrorhamnose 3,5-epimerase/dTDP-4-dehydrorhamnose reductase [Salvia hispanica]	5	5	13	24.78	0.764	-0.39	0.238384	0.717561	23.66	35.59	9.98	3	3	4	4	3	5	5	5
XP_047966076.1	uncharacterized protein At5g48480-like [Salvia hispanica]	3	3	10	24.7	0.92	-0.12	0.774828	0.974198	25.93	12.32	37.8	3	3	3	3	3	3	2	3
XP_047957715.1	NADH dehydrogenase [ubiquinone] 1 alpha subcomplex subunit 9, mitochondrial [Salvia hispanica]	8	1	25	24.68	1.184	0.24	0.354647	0.843791	6.37	3.28	15.53	3	3	1	1	1	1	1	1
XP_047953297.1	far upstream element-binding protein 1-like [Salvia hispanica]	4	2	13	24.65	0.915	-0.13	0.754178	0.973025	28.93	23.92	44.21	3	3	1	2	2	2	2	1
XP_047963717.1	UDP-sugar pyrophosphorylase-like [Salvia hispanica]	5	2	12	24.56	0.96	-0.06	0.935537	0.993052	8.26	5.93	3.36	3	3	2	2	2	2	2	2
XP_047962745.1	mitochondrial amidoxime reducing component 2-like [Salvia hispanica]	3	3	19	24.56	0.783	-0.35	0.288777	0.781003	29.27	2.9	2.15	3	3	3	3	3	3	3	3
XP_047955900.1	lysosomal Pro-X carboxypeptidase [Salvia hispanica]	2	2	11	24.51	1.001	0	0.90341	0.993052	15.48	11.92	2.31	3	3	2	2	2	2	2	2
XP_047980619.1	glutamate--tRNA ligase, cytoplasmic-like [Salvia hispanica]	7	2	16	24.39	1.509	0.59	0.0361716	0.232274	23.76	23.56	7.5	2	2		1	1	1	1
XP_047955204.1	60S ribosomal protein L31-like isoform X1 [Salvia hispanica]	4	1	18	24.13	3.251	1.7	7.28214e-09	1.10266e-07	20.89	41.2	7.73	3	3	1	1	1	1	1	1
XP_047947001.1	adenylylsulfatase HINT1-like [Salvia hispanica]	3	1	13	24.12	1.455	0.54	0.054973	0.303714	5.88	2.47	22.55	3	3	1	1	1	1	1	1
XP_047939218.1	gamma aminobutyrate transaminase 3, chloroplastic-like [Salvia hispanica]	6	3	14	24.05	0.787	-0.35	0.300036	0.788959	76.7	57.56	19.42	3	3	2	3	3	3	3	3
XP_047958451.1	glutathione S-transferase-like [Salvia hispanica]	3	3	12	24.03	1.345	0.43	0.1233	0.485481	27.43	2.61	17.49	3	3	3	3	3	3	3	3
XP_047948315.1	calmodulin-7 [Salvia hispanica]	3	1	10	23.99	1.054	0.08	0.712308	0.962352	1.22	1.56	1.48	3	3	1	1	1	1	1	1
XP_047980070.1	calmodulin-like [Salvia hispanica]	3	1	11	23.97	1.059	0.08	0.697377	0.961149	15.5	25.47	6.46	3	3	1	1	1	1	1	1
XP_047939173.1	fumarylacetoacetase [Salvia hispanica]	4	4	14	23.97	0.996	-0.01	0.923722	0.993052	21.72	7.08	8.74	3	3	4	4	4	4	4	4
XP_047943597.1	40S ribosomal protein S12-like [Salvia hispanica]	2	2	10	23.9	1.296	0.37	0.173181	0.603427	19.36	12.46	6.89	3	3	2	2	2	2	2	2
XP_047979601.1	phragmoplastin DRP1E-like isoform X1 [Salvia hispanica]	4	4	11	23.81	0.643	-0.64	0.0445083	0.263786	19.88	29.45	19.45	3	3	3	2	3	3	3	3
XP_047944882.1	nicotianamine aminotransferase 1-like [Salvia hispanica]	3	3	10	23.78	0.901	-0.15	0.698257	0.961149	30.26	33.33	8.25	3	3	2	1	2	2	2	2
XP_047944103.1	signal recognition particle subunit SRP68-like [Salvia hispanica]	5	5	14	23.77	0.926	-0.11	0.799681	0.978637	28.24	16.27	16.38	3	3	4	3	4	4	4	4
XP_047975840.1	eukaryotic translation initiation factor 3 subunit F [Salvia hispanica]	3	3	11	23.7	0.976	-0.03	1	1	37.3	9.07	16.7	3	3	3	3	3	3	3	3
XP_047980144.1	probable nucleolar protein 5-1 [Salvia hispanica]	5	3	14	23.68	1.638	0.71	0.0128481	0.106116	56.62	19.42	7.17	3	3	3	3	3	3	3	3
XP_047983538.1	histone H2A-like [Salvia hispanica]	2	2	10	23.67	1.261	0.33	0.219239	0.693034	52.04	4.3	19.48	3	3	2	2	2	2	2	2
XP_047981071.1	importin subunit alpha-2-like [Salvia hispanica]	5	2	15	23.66	0.984	-0.02	0.968727	0.996562	25.5	9.31	12.04	3	3	2	2	2	2	2	2
XP_047970065.1	guanylate-binding protein 4-like [Salvia hispanica]	2	2	9	23.63	1.375	0.46	0.0995601	0.431217	23.03	21.26	8.73	3	3	2	2	2	2	2	2
XP_047957091.1	NPL4-like protein 1 [Salvia hispanica]	4	4	22	23.61	0.688	-0.54	0.0928101	0.417124	31.41	16.06	13.78	3	3	4	4	4	4	4	4
XP_047969874.1	valine--tRNA ligase, mitochondrial 1-like [Salvia hispanica]	6	6	12	23.53	1.774	0.83	0.00407723	0.0380283	26.45	16.47	13.83	3	3	4	4	4	3	2	3
XP_047944177.1	uncharacterized protein LOC125190818 [Salvia hispanica]	2	2	11	23.53	0.601	-0.73	0.0195671	0.149527	59.67	10.37	5.59	3	3	2	2	2	2	2	2
XP_047960950.1	nuclear pore complex protein NUP50A-like [Salvia hispanica]	5	4	10	23.51	1.213	0.28	0.296951	0.788959	9.29	11.41	41.54	3	3	3	3	3	1	2	2
XP_047969339.1	transcription initiation factor TFIID subunit 15b [Salvia hispanica]	2	2	10	23.51	1.173	0.23	0.377778	0.867974	7.81	5.51	4.49	3	3	2	2	2	2	2	2
XP_047966077.1	pyruvate decarboxylase 1 [Salvia hispanica]	3	1	12	23.48
XP_047948391.1	DNA damage-binding protein 1-like [Salvia hispanica]	5	5	22	23.45	1.118	0.16	0.516102	0.914921	33.48	3.46	0.46	3	3	5	5	5	5	5	5
XP_047966806.1	nucleoside diphosphate kinase 2, chloroplastic-like [Salvia hispanica]	4	4	10	23.38	0.81	-0.3	0.368307	0.856958	32.47	6.5	5.27	3	3	3	4	4	4	3	4
XP_047955195.1	stearoyl-[acyl-carrier-protein] 9-desaturase, chloroplastic-like isoform X1 [Salvia hispanica]	2	1	17	23.37	0.876	-0.19	0.601942	0.937552	35.15	24.29	15.83	3	3	1	1	1	1	1	1
XP_047979799.1	lipoamide acyltransferase component of branched-chain alpha-keto acid dehydrogenase complex, mitochondrial [Salvia hispanica]	4	4	14	23.34	1.021	0.03	0.830126	0.98606	30.85	7.25	30.07	3	3	4	4	4	4	3	4
XP_047972742.1	isocitrate dehydrogenase [NAD] regulatory subunit 1, mitochondrial isoform X1 [Salvia hispanica]	3	1	13	23.34	0.987	-0.02	0.959837	0.995791	18.52	16.81	9.42	3	2	1	1	1		1	1
XP_047975834.1	26S proteasome non-ATPase regulatory subunit 13 homolog B-like [Salvia hispanica]	3	2	14	23.26	1.249	0.32	0.236638	0.71474	11.04	4.47	20.87	3	3	1	1	1	1	1	1
XP_047970551.1	zingipain-2-like [Salvia hispanica]	3	3	8	23.04	0.354	-1.5	1.07524e-06	1.51584e-05	40.9	63.18	17.77	3	3	1	3	3	3	3	3
XP_047981401.1	mitochondrial phosphate carrier protein 3, mitochondrial [Salvia hispanica]	3	3	10	23.04	1.164	0.22	0.397121	0.888811	35.28	37.35	26.27	3	3	1	2	2	2	2	2
XP_047951227.1	ferredoxin-dependent glutamate synthase, chloroplastic-like [Salvia hispanica]	6	6	12	22.95	0.999	0	0.910696	0.993052	42.95	35.2	5.93	3	3	4	3	5	4	4	4
XP_047939159.1	40S ribosomal protein S25 [Salvia hispanica]	2	2	10	22.89	1.067	0.09	0.6704	0.956904	25.43	14.48	43.02	3	3	2	2	2	2	2	1
XP_047970104.1	DEAD-box ATP-dependent RNA helicase 53, mitochondrial-like [Salvia hispanica]	5	5	9	22.87	1.088	0.12	0.602739	0.937552	26.74	12.63	5.84	3	3	3	3	3	3	3	3
XP_047983315.1	acetolactate synthase small subunit 1, chloroplastic-like [Salvia hispanica]	3	3	10	22.85	0.935	-0.1	0.835902	0.987821	28.64	0.86	18.85	3	3	3	3	3	3	3	3
XP_047971100.1	serine/arginine-rich splicing factor SR34A-like isoform X1 [Salvia hispanica]	2	2	10	22.84	0.99	-0.02	0.948753	0.993052	24	3.37	12.52	3	3	2	2	2	2	2	2
XP_047978140.1	mitochondrial import receptor subunit TOM40-1-like [Salvia hispanica]	2	2	9	22.76	0.921	-0.12	0.777301	0.974198	19.79	13.08	12.48	3	3	1	1	1	1	1	1
XP_047974484.1	allene oxide cyclase, chloroplastic-like [Salvia hispanica]	5	5	16	22.71	0.723	-0.47	0.149127	0.544357	39.13	9.29	10	3	3	4	4	4	5	4	5
XP_047978575.1	protein transport protein SEC31 homolog B-like [Salvia hispanica]	6	4	11	22.63	1.393	0.48	0.0876281	0.406577	23.16	12.22	2.68	3	3	4	4	4	4	4	4
XP_047952708.1	subtilisin-like protease SBT3 [Salvia hispanica]	2	2	12	22.47	1.024	0.03	0.819733	0.985064	10.5	4.94	13.06	3	3	1	1	1	1	1	1
XP_047955663.1	protein BTR1 [Salvia hispanica]	4	4	9	22.43	0.894	-0.16	0.671591	0.956904	15.11	11.07	6.93	3	3	3	3	3	4	4	4
XP_047945571.1	grpE protein homolog 2, mitochondrial-like [Salvia hispanica]	5	5	13	22.38	1.35	0.43	0.119446	0.475564	14.63	4.46	8.99	3	3	4	4	4	2	2	2
XP_047954313.1	2-alkenal reductase (NADP(+)-dependent)-like [Salvia hispanica]	4	4	12	22.35	0.977	-0.03	0.996315	1	17.84	1.21	5.77	3	3	4	4	4	4	4	4
XP_047966074.1	60S ribosomal protein L5-like [Salvia hispanica]	4	3	10	22.34	0.476	-1.07	0.000548386	0.0061706	22.86	5.13	18.91	3	3	3	2	3	2	1	2
XP_047942140.1	60S ribosomal protein L27a-3-like [Salvia hispanica]	2	2	11	22.27	0.653	-0.62	0.0525882	0.293847	41.52	38.23	34.11	3	3	2	2	2	2	2	2
XP_047977030.1	probable calcium-binding protein CML21 isoform X1 [Salvia hispanica]	3	3	11	22.21	1.005	0.01	0.891406	0.993052	19.63	6.34	2.65	3	3	3	3	3	3	3	3
XP_047948552.1	60S ribosomal protein L27-3 [Salvia hispanica]	2	2	10	22.09	0.678	-0.56	0.0794587	0.385202	31.41	24.33	25.64	3	3	2	2	2	2	2	2
XP_047977209.1	annexin Gh1-like [Salvia hispanica]	3	1	10	22.06	0.786	-0.35	0.29813	0.788959	19.75	9.35	21.94	3	3	1	1	1	1	1	1
XP_047945308.1	3-oxoacyl-[acyl-carrier-protein] synthase I, chloroplastic-like [Salvia hispanica]	4	3	16	22.06	0.782	-0.36	0.284183	0.776842	56.3	31	44.05	3	3	1	2	2	2	2	2
XP_047941694.1	peroxisomal and mitochondrial division factor 2-like [Salvia hispanica]	4	4	10	21.96	0.981	-0.03	0.981473	0.997209	25.47	23.52	2.92	3	3	3	3	3	3	3	3
XP_047970944.1	glutamine synthetase cytosolic isozyme-like [Salvia hispanica]	4	1	13	21.92
XP_047951158.1	1,2-dihydroxy-3-keto-5-methylthiopentene dioxygenase 2 [Salvia hispanica]	3	3	10	21.87	1.08	0.11	0.628133	0.942844	20.22	2.67	10.07	3	3	3	3	3	3	3	3
XP_047940738.1	NADH dehydrogenase [ubiquinone] iron-sulfur protein 7, mitochondrial-like [Salvia hispanica]	2	2	10	21.79	0.953	-0.07	0.905964	0.993052	28.44	13.69	11.33	3	3	2	2	2	2	2	2
XP_047968778.1	late embryogenesis abundant protein 46-like [Salvia hispanica]	2	2	10	21.76	0.936	-0.1	0.83979	0.987821	21.16	19.23	13.1	3	3	1	1	1	2	2	2
XP_047974417.1	peptide-N4-(N-acetyl-beta-glucosaminyl)asparagine amidase A-like [Salvia hispanica]	2	2	10	21.66	0.839	-0.25	0.465748	0.908594	11.65	12	7.12	3	3	2	2	2	2	2	2
XP_047977785.1	NADH dehydrogenase [ubiquinone] iron-sulfur protein 3 [Salvia hispanica]	4	4	11	21.52	1.109	0.15	0.540326	0.920214	25.32	6.09	7.67	3	3	4	4	3	4	3	4
XP_047955578.1	probable UDP-arabinopyranose mutase 5 isoform X2 [Salvia hispanica]	3	3	9	21.49	1.048	0.07	0.732732	0.962352	27.85	14.69	13.88	3	3	3	3	3	3	3	2
XP_047939896.1	succinate dehydrogenase subunit 6, mitochondrial-like [Salvia hispanica]	3	3	8	21.41	1.398	0.48	0.0841271	0.396794	29.64	14.12	12.36	3	3	3	3	3	2	3	3
XP_047943485.1	argininosuccinate lyase, chloroplastic [Salvia hispanica]	3	3	12	21.4	0.955	-0.07	0.914766	0.993052	17.51	14.7	12.92	3	3	2	2	2	3	3	3
XP_047974584.1	40S ribosomal protein S13-like [Salvia hispanica]	3	3	9	21.39	0.962	-0.06	0.943826	0.993052	31.07	19.14	17.99	3	3	2	2	2	3	3	2
XP_047956291.1	V-type proton ATPase subunit C-like [Salvia hispanica]	6	6	17	21.34	1.081	0.11	0.62506	0.942019	39.36	17.37	12.12	3	3	5	6	5	6	6	6
XP_047963951.1	monodehydroascorbate reductase [Salvia hispanica]	5	5	10	21.2	0.911	-0.14	0.736953	0.962352	16.3	11.05	13.59	3	3	2	2	2	2	2	2
XP_047950502.1	ribose-phosphate pyrophosphokinase 4-like [Salvia hispanica]	5	2	9	20.93	0.664	-0.59	0.0637294	0.33475	16.92	19.03	58.12	3	3	1	1	1	2	1	2
XP_047978651.1	lectin CPL-like [Salvia hispanica]	2	1	9	20.9	0.512	-0.97	0.00187504	0.0189278	43.6	20.57	37.75	3	3	1	1	1	1	1	1
XP_047955687.1	isocitrate dehydrogenase [NAD] regulatory subunit 1, mitochondrial-like isoform X1 [Salvia hispanica]	3	1	13	20.68	0.954	-0.07	0.910831	0.993052	25.87	25.55	15.16	3	3	1	1	1	1	1	1
XP_047960421.1	alpha-mannosidase 2 [Salvia hispanica]	2	2	8	20.58	1.017	0.02	0.845374	0.989679	13.21	10.51	4.26	3	3	2	2	2	2	2	2
XP_047966986.1	small ubiquitin-related modifier 2-like [Salvia hispanica]	2	1	7	20.54	1.445	0.53	0.0595368	0.320271	18.87	18.92	20.14	3	3	1	1	1	1	1	1
XP_047962316.1	17.4 kDa class III heat shock protein [Salvia hispanica]	3	3	12	20.48	0.812	-0.3	0.375466	0.865877	20.73	13.04	12.12	3	3	3	3	3	3	3	3
XP_047976552.1	protein PHOSPHATE-INDUCED 1-like [Salvia hispanica]	3	3	8	20.47	0.972	-0.04	0.982338	0.997209	14.22	11.88	28.43	3	3	3	3	2	2	2	1
XP_047945263.1	endo-1,3;1,4-beta-D-glucanase-like [Salvia hispanica]	3	3	9	20.46	0.883	-0.18	0.628326	0.942844	37.74	14.42	26.43	3	3	3	3	3	3	3	2
XP_047979241.1	serine/arginine-rich splicing factor SC35-like [Salvia hispanica]	3	1	11	20.45	0.832	-0.27	0.441354	0.904685	19.49	11.36	16.99	3	3	1	1	1	1	1	1
XP_047949828.1	glycolate oxidase 1-like [Salvia hispanica]	5	5	16	20.42	0.977	-0.03	0.997607	1	19.02	7.96	9.91	3	3	3	3	3	3	3	3
XP_047950033.1	uncharacterized protein LOC125195824 [Salvia hispanica]	2	2	8	20.31	0.904	-0.15	0.710626	0.962352	25.33	20.12	27.71	3	3	2	1	2	2	1	2
XP_047952614.1	pyridine nucleotide-disulfide oxidoreductase domain-containing protein 2 isoform X1 [Salvia hispanica]	3	3	12	20.29	1.411	0.5	0.0765198	0.376158	21.72	7.37	7.23	3	3	3	3	3	3	3	3
XP_047960948.1	coatomer subunit beta'-2-like [Salvia hispanica]	8	8	15	20.13	1.065	0.09	0.677368	0.959343	22.33	10.42	10.31	3	3	6	7	6	6	6	6
XP_047950819.1	putative invertase inhibitor [Salvia hispanica]	2	2	23	20.1	0.809	-0.31	0.364246	0.855374	20.08	11.48	9.77	3	3	3	3	3	3	3	3
XP_047960396.1	60S ribosomal protein L26-1-like [Salvia hispanica]	4	4	8	19.98	1.256	0.33	0.225681	0.705575	51.79	34.08	55.66	3	3	4	3	4	3	2	3
XP_047965860.1	60S ribosomal protein L35a-3-like [Salvia hispanica]	1	1	6	19.97	0.967	-0.05	0.962323	0.995791	9.41	20.7	5.21	3	3	1	1	1	1	1	1
XP_047969708.1	uncharacterized protein DDB_G0286299-like [Salvia hispanica]	2	2	16	19.97	1.049	0.07	0.730927	0.962352	32.54	47.36	10.25	3	3	2	2	2	2	2	2
XP_047948117.1	DNA damage-repair/toleration protein DRT102-like [Salvia hispanica]	5	5	19	19.94	1.17	0.23	0.384632	0.878494	33.34	15.26	22.97	3	3	4	4	4	4	3	4
XP_047981574.1	lysophospholipid acyltransferase LPEAT1-like isoform X1 [Salvia hispanica]	2	2	9	19.9	1.206	0.27	0.309586	0.801666	14.13	5.95	18.66	3	3	2	2	2	2	2	2
XP_047946639.1	eukaryotic translation initiation factor 3 subunit K-like [Salvia hispanica]	3	3	11	19.88	0.861	-0.22	0.544495	0.920214	29.98	10.34	18.73	3	3	3	3	3	3	3	2
XP_047981146.1	fibrous sheath CABYR-binding protein [Salvia hispanica]	7	7	18	19.78	0.799	-0.32	0.33448	0.828702	20.92	12.28	9.17	3	3	4	5	5	5	5	4
XP_047954856.1	purple acid phosphatase 7-like [Salvia hispanica]	2	2	8	19.69	1.28	0.36	0.192634	0.649973	14.35	7.91	7.45	3	3	3	3	3	3	3	3
XP_047940209.1	chaperone protein ClpB3, chloroplastic [Salvia hispanica]	6	4	8	19.65						23.38	47.21	3	3	1	1	1	1	1	2
XP_047939553.1	ubiquinone biosynthesis protein COQ9, mitochondrial isoform X1 [Salvia hispanica]	3	1	9	19.64	1.079	0.11	0.630515	0.942844	23.34	9.45	20.39	3	3	1	1	1	1	1	1
XP_047944076.1	ATP synthase subunit d, mitochondrial [Salvia hispanica]	2	2	8	19.62	1.242	0.31	0.247878	0.721592	10.74	15.55	4.94	3	2	2	2	2	1	1
XP_047962621.1	uncharacterized protein Os08g0359500-like [Salvia hispanica]	3	3	10	19.57	0.703	-0.51	0.114613	0.473695	27.76	11.04	31.68	3	3	2	2	2	3	3	2
XP_047975250.1	serine/arginine-rich splicing factor SC35-like isoform X1 [Salvia hispanica]	3	1	11	19.52	0.864	-0.21	0.555996	0.930201	24.87	17.58	17.18	3	3	1	1	1	1	1	1
XP_047960926.1	NADH dehydrogenase [ubiquinone] flavoprotein 1, mitochondrial [Salvia hispanica]	5	5	18	19.48	1.173	0.23	0.37852	0.867974	23.71	13.89	12.4	3	3	4	4	5	3	3	3
XP_047948675.1	cullin-associated NEDD8-dissociated protein 1 [Salvia hispanica]	6	6	12	19.29	1.371	0.46	0.102773	0.439203	62.58	45.28	28.94	3	3	4	6	6	4	2	3
XP_047948433.1	acyl-coenzyme A oxidase 3, peroxisomal-like [Salvia hispanica]	5	5	9	19.27	0.985	-0.02	0.966727	0.996562	52.69	25.19	10.88	3	3	4	3	4	4	4	5
XP_047974007.1	60S ribosomal protein L23a-1 [Salvia hispanica]	3	3	8	19.25	1.434	0.52	0.0644024	0.336126	26.72	4.13	18.97	3	3	3	3	3	3	3	3
XP_047950208.1	ubiquitin-conjugating enzyme E2 36-like [Salvia hispanica]	4	1	12	19.2	1.138	0.19	0.461757	0.908594	26.51	19.71	27.46	3	2	1	1	1	1	1
XP_047971944.1	ABC transporter F family member 3 [Salvia hispanica]	4	4	10	19.19	1.14	0.19	0.455995	0.908594	20.06	5.65	6.51	3	3	4	4	4	2	2	2
XP_047982286.1	delta-1-pyrroline-5-carboxylate synthase [Salvia hispanica]	4	4	9	19.11	1.141	0.19	0.453417	0.908594	24.42	6.81	19.37	3	3	3	2	3	2	2	2
XP_047975314.1	RNA-binding protein Y14A-like [Salvia hispanica]	2	2	8	19.06	1.05	0.07	0.726603	0.962352	11.64	14.72	6.19	3	3	1	1	1	1	1	1
XP_047967109.1	probable cysteine protease RD19D [Salvia hispanica]	3	3	13	19.01	0.753	-0.41	0.211513	0.678877	13.34	10.94	10.56	3	3	2	2	2	2	2	2
XP_047970306.1	dihydrolipoyllysine-residue acetyltransferase component 1 of pyruvate dehydrogenase complex, mitochondrial [Salvia hispanica]	3	1	10	18.98	1.002	0	0.901007	0.993052	20.7	22.13	19.97	3	3	1	1	1	1	1	1
XP_047958997.1	60S ribosomal protein L14-2-like [Salvia hispanica]	3	1	11	18.93	1.228	0.3	0.270716	0.758067	25.15	19.25	13.86	3	3	1	1	1	1	1	1
XP_047957488.1	bifunctional protein FolD 4, chloroplastic isoform X1 [Salvia hispanica]	3	2	12	18.91	0.839	-0.25	0.464305	0.908594	58.08	33.09	29.93	3	3	2	2	2	2	2	2
XP_047946055.1	L-galactose dehydrogenase [Salvia hispanica]	3	3	12	18.9	1.001	0	0.904588	0.993052	24.73	23.23	14.83	3	3	3	3	2	3	3	3
XP_047983322.1	peptidyl-prolyl cis-trans isomerase CYP19-3-like [Salvia hispanica]	3	1	9	18.86	0.9	-0.15	0.694769	0.961149	62.37	78.96	36.41	3	2	1	1	1	1		1
XP_047972913.1	monodehydroascorbate reductase, chloroplastic/mitochondrial [Salvia hispanica]	4	4	16	18.74	0.844	-0.25	0.482381	0.908594	20.54	4.64	10.49	3	3	4	4	4	4	4	4
XP_047955705.1	ruvB-like 2 [Salvia hispanica]	4	4	9	18.7	0.967	-0.05	0.960855	0.995791	33.04	9.27	8.75	3	3	3	3	3	3	3	3
XP_047981153.1	pentatricopeptide repeat-containing protein At1g80270, mitochondrial-like [Salvia hispanica]	2	2	9	18.69	0.915	-0.13	0.755416	0.973025	24.96	13.44	17.21	3	3	2	2	2	2	2	2
XP_047938440.1	elongation factor Ts, mitochondrial [Salvia hispanica]	3	3	10	18.65	0.85	-0.23	0.50468	0.910811	23.14	7.86	9.37	3	3	2	2	2	3	3	3
XP_047965741.1	importin subunit beta-1-like [Salvia hispanica]	6	6	25	18.48	1.459	0.55	0.0533309	0.29732	25.92	30.38	6.67	3	3	4	4	4	6	6	6
XP_047959131.1	probable aquaporin TIP3-2 [Salvia hispanica]	2	2	12	18.48	0.913	-0.13	0.745716	0.968365	51.86	46.6	42.82	3	3	2	2	2	2	2	2
XP_047967158.1	40S ribosomal protein S28-2 [Salvia hispanica]	1	1	11	18.43	0.995	-0.01	0.927802	0.993052	5.64	6.5	4.38	3	3	1	1	1	1	1	1
XP_047967874.1	beta-hexosaminidase 3-like [Salvia hispanica]	4	3	9	18.4	1.136	0.18	0.466633	0.908594	26.18	7.65	10.57	3	3	3	3	3	3	3	3
XP_047974227.1	HMG1/2-like protein [Salvia hispanica]	2	2	6	18.37	1.193	0.25	0.336189	0.828702	49.49	9.19	10.63	3	3	2	2	2	2	2	2
XP_047972781.1	uncharacterized protein LOC125215417 [Salvia hispanica]	4	4	16	18.3	1.006	0.01	0.886173	0.993052	18.78	44.04	37.4	3	3	3	4	4	4	3	4
XP_047947658.1	eukaryotic translation initiation factor-like [Salvia hispanica]	4	4	8	18.22	0.981	-0.03	0.983725	0.997904	15.76	15.34	14.49	3	3	3	3	3	3	2	3
XP_047969656.1	8-hydroxygeraniol dehydrogenase-like isoform X4 [Salvia hispanica]	2	2	7	18.22	1.074	0.1	0.648372	0.947265	6.66	6.36	5.97	3	3	1	1	1	2	2	1
XP_047942822.1	isovaleryl-CoA dehydrogenase, mitochondrial [Salvia hispanica]	2	2	8	18.19	0.996	-0.01	0.925059	0.993052	18.51	26.58	6.81	3	3	2	1	2	2	2	2
XP_047955413.1	oxygen-dependent coproporphyrinogen-III oxidase, chloroplastic [Salvia hispanica]	3	3	8	18.17	0.715	-0.48	0.13427	0.502847	34.52	10.05	9.95	3	3	3	3	3	3	3	3
XP_047957514.1	putative cytochrome c oxidase subunit 5b-like [Salvia hispanica]	3	2	6	18.16	1.135	0.18	0.468271	0.908594	17.01	23.15	7.94	3	3	2	2	2	2	2	2
XP_047963365.1	norbelladine synthase-like [Salvia hispanica]	4	4	9	18.12	0.954	-0.07	0.910345	0.993052	32.33	4.74	6.77	3	3	4	4	4	3	4	4
XP_047983035.1	protein SRC2 homolog [Salvia hispanica]	1	1	6	18.06	0.766	-0.38	0.243489	0.72143	10.64	10.69	10.77	3	3	1	1	1	1	1	1
XP_047959524.1	protein transport protein SEC13 homolog B-like [Salvia hispanica]	2	2	9	18.06	0.932	-0.1	0.824524	0.98606	6.7	6.53	9.12	3	3	2	2	2	2	2	2
XP_047939984.1	ribose-phosphate pyrophosphokinase 4-like [Salvia hispanica]	4	1	8	18.06
XP_047945094.1	small nuclear ribonucleoprotein-associated protein B'-like [Salvia hispanica]	2	2	8	18.02	0.936	-0.09	0.840127	0.987821	21.12	10.5	9.98	3	3	2	2	2	2	2	2
XP_047943343.1	serine/arginine-rich SC35-like splicing factor SCL30A isoform X1 [Salvia hispanica]	2	2	6	18.02	0.919	-0.12	0.769364	0.973486	23	6.82	12.52	3	3	2	2	2	2	2	2
XP_047983525.1	uncharacterized protein At5g02240-like [Salvia hispanica]	2	2	7	18	1.022	0.03	0.826064	0.98606	22.73	10.04	7.02	3	3	2	2	2	2	2	2
XP_047975229.1	serine carboxypeptidase-like 42 isoform X1 [Salvia hispanica]	2	2	8	17.92	1.298	0.38	0.17101	0.597801	18.65	5.49	8.54	3	3	2	2	2	2	2	2
XP_047966245.1	40S ribosomal protein S23-like [Salvia hispanica]	3	3	6	17.84	0.583	-0.78	0.0131482	0.107509	19.15	8.19	11.32	3	3	3	2	3	2	3	3
XP_047942022.1	DEAD-box ATP-dependent RNA helicase 37-like isoform X1 [Salvia hispanica]	3	1	10	17.84	1.319	0.4	0.148162	0.54245	20.64	10.07	30.78	3	3	1	1	1	1	1	1
XP_047964507.1	cytochrome b-c1 complex subunit 7 [Salvia hispanica]	3	3	9	17.8	2.298	1.2	3.8483e-05	0.000494235	31.18	12.84	32.1	3	3	2	2	2	2	2	1
XP_047974304.1	U1 small nuclear ribonucleoprotein 70 kDa [Salvia hispanica]	2	2	6	17.79	0.868	-0.2	0.570222	0.936988	30.71	22.63	18.76	3	3	2	2	2	2	2	2
XP_047981508.1	glutamate-1-semialdehyde 2,1-aminomutase, chloroplastic-like [Salvia hispanica]	2	2	9	17.79	0.01	-6.64	1e-17	1.71538e-16			13.73		3				1	1	1
XP_047955827.1	clathrin heavy chain 1-like [Salvia hispanica]	7	7	12	17.75	1.528	0.61	0.0313615	0.2068	45.31	47.37	29.46	3	3	5	4	5	1	1	1
XP_047972088.1	signal recognition particle subunit SRP72-like [Salvia hispanica]	2	2	7	17.63	0.701	-0.51	0.110508	0.463207	26	1.55	20.29	3	3	1	1	1	1	1	1
XP_047944496.1	polyadenylate-binding protein 1 [Salvia hispanica]	2	2	7	17.61	0.9	-0.15	0.694945	0.961149	15.93	10.94	10.09	3	3	2	2	2	2	2	2
XP_047980371.1	60S ribosomal protein L37a-1 [Salvia hispanica]	1	1	6	17.54	0.605	-0.72	0.0215453	0.161819	17.88	26.05	11.29	3	3	1	1	1	1	1	1
XP_047948734.1	thiosulfate/3-mercaptopyruvate sulfurtransferase 2-like isoform X1 [Salvia hispanica]	5	5	12	17.53	1	0	0.908511	0.993052	27.72	5.36	2.86	3	3	5	5	5	5	5	5
XP_047937683.1	subtilisin-like protease SBT3.3 [Salvia hispanica]	2	2	7	17.43	1.29	0.37	0.180473	0.623522	20.71	11.87	11.05	3	3	2	2	2	2	2	2
XP_047967036.1	GEM-like protein 5 [Salvia hispanica]	3	3	10	17.42	0.834	-0.26	0.448839	0.904685	40.7	3.15	24.28	3	3	3	3	3	3	3	3
XP_047968004.1	protein TOC75-3, chloroplastic-like [Salvia hispanica]	6	6	9	17.38	1.048	0.07	0.734357	0.962352	22.89	2.44	13.48	3	3	5	5	5	3	4	4
XP_047971496.1	ankyrin repeat domain-containing protein 2B-like [Salvia hispanica]	3	3	9	17.35	1.252	0.32	0.232353	0.714646	30.14	14.57	7.8	3	3	3	3	3	3	2	3
XP_047953475.1	peptide-N4-(N-acetyl-beta-glucosaminyl)asparagine amidase A-like [Salvia hispanica]	2	2	10	17.33	0.81	-0.3	0.368231	0.856958	18.88	16.35	1.1	3	3	1	1	1	1	1	1
XP_047981451.1	ferritin-2, chloroplastic-like [Salvia hispanica]	3	3	14	17.24	0.847	-0.24	0.495108	0.910499	26	14.77	1.81	3	3	3	3	3	3	3	3
XP_047969543.1	biotin carboxyl carrier protein of acetyl-CoA carboxylase 2, chloroplastic-like isoform X1 [Salvia hispanica]	2	1	8	17.19	100	6.64	1e-17	1.71538e-16		17.23		2		1	1
XP_047938836.1	translocon-associated protein subunit alpha-like [Salvia hispanica]	1	1	6	17.14	1.137	0.18	0.465144	0.908594	21.96	20.38	3.95	3	3	1	1	1	1	1	1
XP_047938856.1	branched-chain-amino-acid aminotransferase-like protein 2 [Salvia hispanica]	2	1	12	17.13	0.859	-0.22	0.537002	0.920214	5.13	10.32	1.8	3	3	1	1	1	1	1	1
XP_047975565.1	MFP1 attachment factor 1-like [Salvia hispanica]	1	1	6	17.07	1.224	0.29	0.276563	0.76743	23.28	18.29	20.58	3	3	1	1	1	1	1	1
XP_047971731.1	transmembrane and coiled-coil domain-containing protein 4-like [Salvia hispanica]	2	2	7	17.06	1.208	0.27	0.305403	0.794916	38.96	19.01	19.14	3	3	2	2	2	2	2	2
XP_047943505.1	serine carboxypeptidase II-2-like [Salvia hispanica]	3	3	8	17	0.918	-0.12	0.766387	0.973025	19.45	2.98	7.45	3	3	3	3	3	3	3	3
XP_047960460.1	outer envelope pore protein 16-3, chloroplastic/mitochondrial [Salvia hispanica]	3	3	10	16.98	1.604	0.68	0.0169269	0.132235	38.83	4.73	28.56	3	3	3	3	3	3	3	3
XP_047944110.1	protein EARLY-RESPONSIVE TO DEHYDRATION 7, chloroplastic-like [Salvia hispanica]	3	3	8	16.98	1.011	0.02	0.866412	0.989767	25.56	27.01	29.13	3	3	3	2	3	2	1	2
XP_047969947.1	formate--tetrahydrofolate ligase [Salvia hispanica]	3	3	9	16.97	0.948	-0.08	0.885034	0.993052	36.6	26.08	12.41	3	3	2	2	2	2	2	2
XP_047950412.1	mitochondrial-processing peptidase subunit alpha-like isoform X2 [Salvia hispanica]	2	1	6	16.96
XP_047976669.1	ricin B-like lectin R40G3 [Salvia hispanica]	3	3	9	16.77	0.928	-0.11	0.807052	0.981514	15.62	26.42	15.02	3	3	2	3	3	2	3	3
XP_047954394.1	protein HEAT-STRESS-ASSOCIATED 32 [Salvia hispanica]	4	4	9	16.75	0.821	-0.28	0.404344	0.898419	31.03	43.29	10.03	3	3	4	3	3	3	3	3
XP_047939170.1	uncharacterized protein LOC125186768 [Salvia hispanica]	1	1	6	16.74	0.742	-0.43	0.187518	0.636212	13.21	10.22	5.31	3	3	1	1	1	1	1	1
XP_047973538.1	SNF1-related protein kinase regulatory subunit gamma-1-like [Salvia hispanica]	2	2	8	16.73	0.923	-0.12	0.78705	0.974198	23.21	18.16	10	3	3	1	1	1	1	1	1
XP_047950546.1	polygalacturonase inhibitor-like [Salvia hispanica]	4	4	11	16.63	0.731	-0.45	0.163124	0.584149	15.59	14.73	14.13	3	3	2	2	2	2	2	2
XP_047982044.1	probable polygalacturonase [Salvia hispanica]	2	2	6	16.61	0.749	-0.42	0.201283	0.660184	24.27	11	9.85	3	3	2	2	2	2	2	2
XP_047962310.1	glutathionyl-hydroquinone reductase YqjG [Salvia hispanica]	4	4	12	16.6	0.962	-0.06	0.943322	0.993052	24.01	10.21	25.2	3	3	4	4	4	4	3	3
XP_047969013.1	proteasome subunit beta type-7-A-like [Salvia hispanica]	2	1	7	16.56	3.155	1.66	1.69208e-08	2.5309e-07	25.8	34.48	13.68	3	2	1	1	1	1	1
XP_047940535.1	60S ribosomal protein L10a-1 isoform X1 [Salvia hispanica]	2	1	7	16.53	1.12	0.16	0.508275	0.910811	15.03	7.21	16.86	3	3	1	1	1	1	1	1
XP_047939411.1	NADH dehydrogenase [ubiquinone] 1 alpha subcomplex subunit 9, mitochondrial-like [Salvia hispanica]	8	1	22	16.53
XP_047966958.1	dicamba O-demethylase, ferredoxin component [Salvia hispanica]	2	2	7	16.52	1.014	0.02	0.857584	0.989767	14.5	33.75	18.83	3	3	2	1	2	1	1	1
XP_047983382.1	non-specific lipid-transfer protein 2-like [Salvia hispanica]	2	2	7	16.39	1.34	0.42	0.128	0.49291	11.82	5.64	5.1	3	3	2	2	2	2	2	2
XP_047971538.1	diphosphomevalonate decarboxylase 2 [Salvia hispanica]	3	3	8	16.39	0.926	-0.11	0.798831	0.978637	13.29	13.7	6.67	3	3	3	3	2	2	2	2
XP_047940342.1	mRNA-decapping enzyme-like protein isoform X1 [Salvia hispanica]	2	2	10	16.38	0.804	-0.31	0.350461	0.839074	24.6	27.49	21.53	3	3	2	1	2	2	1	2
XP_047954643.1	uncharacterized protein LOC125200874 [Salvia hispanica]	4	3	8	16.33	1.254	0.33	0.229196	0.711954	12.68	9.37	2.64	3	3	2	2	2	2	2	2
XP_047967736.1	glutathione S-transferase DHAR2-like isoform X1 [Salvia hispanica]	2	1	9	16.32	1.032	0.05	0.788664	0.974198	6.57	3.44	4.53	3	3	1	1	1	1	1	1
XP_047949997.1	protein DJ-1 homolog A-like [Salvia hispanica]	6	6	11	16.31	0.905	-0.14	0.713474	0.962352	21.8	1.96	3.71	3	3	5	5	5	6	6	6
XP_047938762.1	NADH dehydrogenase [ubiquinone] 1 beta subcomplex subunit 9-like [Salvia hispanica]	4	4	9	16.29	1.697	0.76	0.00787609	0.0680284	29.84	4.23	22.02	3	3	4	4	4	4	4	3
XP_047969963.1	cystathionine beta-lyase, chloroplastic-like isoform X1 [Salvia hispanica]	4	4	10	16.22	1.399	0.48	0.0837529	0.396794	18.59	8	19.24	3	3	2	2	2	1	1	1
XP_047972899.1	transaldolase-like [Salvia hispanica]	1	1	6	16.19	1.432	0.52	0.0656307	0.340292	32.19	23.59	11.08	3	3	1	1	1	1	1	1
XP_047961093.1	lon protease homolog 1, mitochondrial-like [Salvia hispanica]	3	3	7	16.11	1.163	0.22	0.400192	0.893239	23.61	10.82	29.59	3	3	3	3	3	2	3	3
XP_047972846.1	protein OPI10 homolog [Salvia hispanica]	2	2	7	16.08	0.747	-0.42	0.197298	0.656678	38.1	14.16	31.21	3	3	1	2	2	2	2	2
XP_047960128.1	signal recognition particle 54 kDa protein 2 isoform X1 [Salvia hispanica]	4	4	9	15.96	0.947	-0.08	0.881555	0.993052	23.92	22.48	4.81	3	3	4	3	3	4	4	4
XP_047949988.1	low-temperature-induced cysteine proteinase-like [Salvia hispanica]	2	2	6	15.92	0.984	-0.02	0.969063	0.996562	11.53	6.18	11.17	3	3	2	2	2	2	2	2
XP_047959720.1	H/ACA ribonucleoprotein complex subunit 2-like protein [Salvia hispanica]	2	2	7	15.87	1.125	0.17	0.49556	0.910499	15.28	15.13	6.37	3	3	2	2	2	2	2	2
XP_047958650.1	glycine cleavage system H protein 2, mitochondrial-like [Salvia hispanica]	2	1	7	15.81	1.311	0.39	0.157019	0.565592	34.22	22.41	33.96	3	3	1	1	1	1	1	1
XP_047961604.1	non-specific lipid-transfer protein 2-like [Salvia hispanica]	1	1	6	15.78	1.634	0.71	0.0132656	0.108108	16.74	7.7	20.47	3	3	1	1	1	1	1	1
XP_047973428.1	cysteine--tRNA ligase 2, cytoplasmic-like [Salvia hispanica]	4	2	8	15.78	1.277	0.35	0.197097	0.656678	20.88	2.42	19.64	3	2	2	2	2		1	1
XP_047977694.1	peptidyl-prolyl cis-trans isomerase CYP22 [Salvia hispanica]	2	2	12	15.78	0.98	-0.03	0.984073	0.997904	19.53	8.77	23.57	3	3	2	2	2	2	2	2
XP_047972086.1	cysteine--tRNA ligase 2, cytoplasmic-like [Salvia hispanica]	4	2	11	15.76	1.665	0.74	0.0102445	0.086061	83.65	45.48	42.42	3	3	2	2	2	1	1	1
XP_047948187.1	26S proteasome non-ATPase regulatory subunit 1 homolog A-like [Salvia hispanica]	4	2	6	15.71	1.11	0.15	0.536909	0.920214	24.68	27.86	3.2	3	2	2	2	2	1		1
XP_047975884.1	presequence protease 1, chloroplastic/mitochondrial [Salvia hispanica]	4	4	10	15.71	1.273	0.35	0.202174	0.662127	28.46	10.63	17.62	3	3	2	2	2	3	3	3
XP_047949383.1	profilin-like [Salvia hispanica]	2	1	7	15.66	1.081	0.11	0.623218	0.942019	18.68	9.73	21.41	3	3	1	1	1	1	1	1
XP_047974310.1	polyadenylate-binding protein RBP45-like [Salvia hispanica]	1	1	6	15.64	0.999	0	0.912841	0.993052	12.72	15.08	10.06	3	3	1	1	1	1	1	1
XP_047941830.1	small nuclear ribonucleoprotein SmD3b-like [Salvia hispanica]	3	3	6	15.64	1.122	0.17	0.502891	0.910811	19.02	42.53	5.98	3	3	2	2	1	2	2	2
XP_047949968.1	dynamin-related protein 5A-like [Salvia hispanica]	3	3	8	15.5	0.76	-0.4	0.229288	0.711954	40.59	4.69	11.28	3	3	3	3	3	3	3	3
XP_047981946.1	purple acid phosphatase 2-like [Salvia hispanica]	3	3	8	15.49	0.931	-0.1	0.818143	0.98457	38.83	10.83	24.89	3	3	3	3	3	3	3	2
XP_047971861.1	asparagine synthetase [glutamine-hydrolyzing] [Salvia hispanica]	3	2	11	15.49	1.061	0.09	0.688355	0.961149	19.36	3.93	10.36	3	3	2	2	2	2	2	2
XP_047956062.1	ribose-phosphate pyrophosphokinase 1-like isoform X1 [Salvia hispanica]	2	2	6	15.45	1.029	0.04	0.800837	0.978637	16.31	49.87	11.59	3	2	2	1	2	1	1
XP_047938815.1	UDP-glycosyltransferase 74E1-like [Salvia hispanica]	3	3	8	15.39	0.758	-0.4	0.222112	0.699238	31.92	10.6	13.38	3	3	3	3	3	3	3	3
XP_047983923.1	cytochrome c oxidase subunit 6b-1-like, partial [Salvia hispanica]	2	2	7	15.39	1.238	0.31	0.253316	0.731909	16.12	17.21	8.62	3	3	2	2	2	2	2	2
XP_047941479.1	subtilisin-like protease SBT1.3 [Salvia hispanica]	4	4	13	15.38	0.745	-0.43	0.192163	0.649277	31.01	16	8.14	3	3	3	4	4	4	4	4
XP_047974072.1	uncharacterized protein LOC125216413 [Salvia hispanica]	4	4	8	15.34	1.039	0.06	0.764613	0.973025	18.81	16.29	5.16	3	3	3	3	3	3	3	3
XP_047941980.1	pyruvate dehydrogenase E1 component subunit beta-1, mitochondrial-like [Salvia hispanica]	2	1	7	15.34	0.826	-0.28	0.421945	0.9012	19.47	7.45	13.35	3	3	1	1	1	1	1	1
XP_047960354.1	peroxiredoxin-2F, mitochondrial [Salvia hispanica]	3	3	8	15.31	1.082	0.11	0.621444	0.942019	15.89	2.79	6.62	3	3	3	3	3	3	3	3
XP_047973191.1	ubiquitin-conjugating enzyme E2 7 [Salvia hispanica]	1	1	6	15.3	1.094	0.13	0.585002	0.937303	25.52	8.96	21.89	3	3	1	1	1	1	1	1
XP_047938512.1	uncharacterized protein LOC125186206 [Salvia hispanica]	1	1	6	15.13	1.329	0.41	0.138111	0.513314	15.84	13.22	2.64	3	3	1	1	1	1	1	1
XP_047965476.1	probable pectinesterase/pectinesterase inhibitor 51 [Salvia hispanica]	3	3	6	15.1	1.478	0.56	0.0462051	0.267946	53.05	34.38	40.46	3	3	2	2	2	1	2	1
XP_047952242.1	major allergen Pru ar 1-like [Salvia hispanica]	2	2	7	15.08	1.279	0.36	0.194197	0.652556	23.01	14.29	15.79	3	3	2	2	2	2	2	2
XP_047975950.1	macrophage migration inhibitory factor homolog isoform X1 [Salvia hispanica]	1	1	5	14.97	1.142	0.19	0.45041	0.905619	20.4	15.41	26.18	3	3	1	1	1	1	1	1
XP_047969706.1	germin-like protein subfamily 2 member 1 [Salvia hispanica]	2	2	6	14.96	0.785	-0.35	0.293393	0.785954	21.77	7.77	11	3	3	2	2	2	2	2	2
XP_047957284.1	uric acid degradation bifunctional protein TTL-like isoform X1 [Salvia hispanica]	2	2	9	14.89	0.825	-0.28	0.419073	0.9012	25.33	12.54	9.56	3	3	2	2	2	2	2	2
XP_047972705.1	eIF5-mimic protein 1-like [Salvia hispanica]	2	2	9	14.83	1.456	0.54	0.0545535	0.302349	39.41	25.08	23.33	3	3	2	2	2	2	2	2
XP_047939532.1	ATP synthase subunit epsilon, mitochondrial-like [Salvia hispanica]	1	1	5	14.82	1.562	0.64	0.0239484	0.171968	34.37	34.24	19.95	3	3	1	1	1	1	1	1
XP_047980964.1	uncharacterized protein LOC125222416 isoform X1 [Salvia hispanica]	3	3	7	14.81	1.109	0.15	0.539512	0.920214	18.94	13.5	32.62	3	3	3	3	3	2	3	2
XP_047966742.1	malonyl CoA-acyl carrier protein transacylase-like [Salvia hispanica]	3	3	11	14.72	0.841	-0.25	0.471433	0.908594	27.2	9.36	25.24	3	3	2	2	2	2	2	2
XP_047942739.1	transcription factor Pur-alpha 1 isoform X2 [Salvia hispanica]	3	3	6	14.62	0.828	-0.27	0.427234	0.9012	18.07	13.56	9.53	3	3	3	3	3	3	3	3
XP_047962582.1	uncharacterized protein LOC125207333 [Salvia hispanica]	4	4	9	14.59	0.744	-0.43	0.190074	0.643104	25.27	12.16	18.55	3	3	3	3	3	3	3	3
XP_047947140.1	alpha-galactosidase-like isoform X1 [Salvia hispanica]	2	1	9	14.57	0.487	-1.04	0.00082582	0.00900327	33.8	12.54	32.56	3	3	1	1	1	1	1	1
XP_047945518.1	probable histone-arginine methyltransferase 1.3 isoform X1 [Salvia hispanica]	2	2	7	14.52	0.858	-0.22	0.53332	0.919297	23.67	24.27	8.65	3	3	1	1	1	2	2	2
XP_047958697.1	N-terminal acetyltransferase A complex auxiliary subunit NAA15 [Salvia hispanica]	5	5	10	14.51	1.276	0.35	0.19873	0.65873	22.81	6.35	18.89	3	3	5	5	5	4	3	4
XP_047940106.1	heavy metal-associated isoprenylated plant protein 39 [Salvia hispanica]	1	1	5	14.48	1.068	0.1	0.666184	0.955642	7.03	6.57	9.15	3	3	1	1	1	1	1	1
XP_047977812.1	beta-galactosidase 8-like [Salvia hispanica]	4	2	7	14.48	0.991	-0.01	0.942654	0.993052	30.22	46.96	3.29	3	3	1	2	2	2	2	2
XP_047975189.1	tryptophan--tRNA ligase, cytoplasmic [Salvia hispanica]	2	2	8	14.47	0.751	-0.41	0.207558	0.673465	19.14	15.87	3.08	3	3	2	2	2	2	2	2
XP_047972954.1	ferredoxin, root R-B1-like [Salvia hispanica]	1	1	8	14.46	0.977	-0.03	0.997243	1	21.39	15.74	15.98	3	3	1	1	1	1	1	1
XP_047942178.1	transcription initiation factor IIB-2-like [Salvia hispanica]	2	2	5	14.45	0.891	-0.17	0.658652	0.950771	16.88	5.2	8.42	3	3	2	2	2	2	2	2
XP_047956302.1	pre-mRNA-processing factor 19-like [Salvia hispanica]	4	4	7	14.41	0.978	-0.03	0.995194	1	25.99	26.54	25.32	3	3	2	3	4	4	4	3
XP_047946402.1	uncharacterized protein LOC125192792 [Salvia hispanica]	1	1	6	14.39	1.249	0.32	0.236887	0.71474	7.47	11.07	3.35	3	3	1	1	1	1	1	1
XP_047982383.1	pyruvate kinase isozyme A, chloroplastic [Salvia hispanica]	4	4	14	14.37	0.981	-0.03	0.982317	0.997209	27.11	10.17	4.66	3	3	4	4	4	4	3	4
XP_047951156.1	transmembrane emp24 domain-containing protein p24beta3-like isoform X1 [Salvia hispanica]	1	1	5	14.35	0.903	-0.15	0.707063	0.962352	17.02	7.21	22.25	3	3	1	1	1	1	1	1
XP_047966835.1	vacuolar protein sorting-associated protein 29 [Salvia hispanica]	2	2	7	14.3	0.832	-0.27	0.440066	0.90409	17.23	8.47	9.49	3	3	2	2	2	2	2	2
XP_047955097.1	spliceosome-associated protein 130 A [Salvia hispanica]	2	2	8	14.26	1.205	0.27	0.312154	0.802587	26.17	13.33	19.89	3	3	2	2	2	2	2	2
XP_047941554.1	4-hydroxy-tetrahydrodipicolinate synthase, chloroplastic-like isoform X1 [Salvia hispanica]	1	1	6	14.23	0.826	-0.28	0.421536	0.9012	7.65	11.32	13.15	3	3	1	1	1	1	1	1
XP_047965964.1	probable NAD(P)H dehydrogenase (quinone) FQR1-like 1 [Salvia hispanica]	2	2	10	14.23	0.885	-0.18	0.634614	0.942844	27.75	6.59	4.49	3	3	2	2	2	2	2	2
XP_047958095.1	protein transport protein SEC13 homolog B-like [Salvia hispanica]	1	1	6	14.22	1.061	0.09	0.688321	0.961149	19.15	12.62	21.36	3	3	1	1	1	1	1	1
XP_047942419.1	alpha-L-arabinofuranosidase 1-like [Salvia hispanica]	3	3	8	14.22	0.879	-0.19	0.611509	0.942019	28.84	19.52	15.09	3	3	2	2	2	2	2	2
XP_047955347.1	vacuolar protein sorting-associated protein 35A-like [Salvia hispanica]	3	3	9	14.22	1.393	0.48	0.0873775	0.406577	44.27	25.62	59.33	3	3	3	3	3	3	3	1
XP_047941432.1	transmembrane 9 superfamily member 11-like [Salvia hispanica]	3	3	6	14.21	1.21	0.28	0.302257	0.789603	49.68	23.85	5.94	3	3	3	2	3	3	3	3
XP_047962930.1	protein NCA1 [Salvia hispanica]	4	4	10	14.19	0.752	-0.41	0.209197	0.674595	19.85	26.68	9.43	3	3	4	3	3	4	3	4
XP_047956669.1	ultraviolet-B receptor UVR8-like [Salvia hispanica]	1	1	6	14.17	0.791	-0.34	0.312463	0.802587	30.5	17.51	18.99	3	3	1	1	1	1	1	1
XP_047967591.1	zinc-finger homeodomain protein 1-like [Salvia hispanica]	2	2	8	14.12	1.137	0.18	0.464679	0.908594	23.35	21.48	29.29	3	3	2	2	2	2	2	2
XP_047982148.1	ras-related protein RABA2a [Salvia hispanica]	2	1	7	14.04	0.905	-0.14	0.715968	0.962352	22.89	15.94	14.12	3	3	1	1	1	1	1	1
XP_047941762.1	heavy metal-associated isoprenylated plant protein 26-like [Salvia hispanica]	3	3	6	13.99	0.843	-0.25	0.47828	0.908594	22.45	8.87	57.14	3	3	2	2	2	1	2	2
XP_047961109.1	cytochrome c [Salvia hispanica]	1	1	6	13.92	1.485	0.57	0.0439097	0.263786	18.66	5.27	14.94	3	3	1	1	1	1	1	1
XP_047971842.1	uncharacterized protein LOC125214749 [Salvia hispanica]	3	3	13	13.84	1.336	0.42	0.131195	0.500501	33.31	8.41	0.66	3	3	3	3	3	3	3	3
XP_047969017.1	heterogeneous nuclear ribonucleoprotein 1 [Salvia hispanica]	3	2	8	13.82	0.927	-0.11	0.803036	0.980023	27.3	22.97	4.03	3	3	2	1	2	1	1	1
XP_047939489.1	bifunctional phosphatase IMPL2, chloroplastic isoform X2 [Salvia hispanica]	2	2	6	13.77	0.798	-0.33	0.330607	0.824166	24.36	9.9	12.18	3	3	1	1	1	2	2	2
XP_047950708.1	ferredoxin--NADP reductase, root isozyme, chloroplastic-like [Salvia hispanica]	3	3	8	13.76	0.904	-0.14	0.712794	0.962352	41.88	5.81	4.8	3	3	3	3	3	3	3	3
XP_047947574.1	perakine reductase-like [Salvia hispanica]	3	3	6	13.74	0.466	-1.1	0.000377165	0.00451311	24.73	64.4	37.54	3	3	2	1	1	3	3	2
XP_047971898.1	protein EXORDIUM-like 2 [Salvia hispanica]	3	3	8	13.72	1.121	0.17	0.506155	0.910811	53.47	13.05	10.62	3	3	3	3	3	2	3	3
XP_047942180.1	leucine aminopeptidase-like [Salvia hispanica]	3	3	8	13.72	1.268	0.34	0.209419	0.674595	15.26	1.87	31.83	3	3	3	3	3	3	2	3
XP_047950510.1	vesicle-fusing ATPase-like [Salvia hispanica]	3	3	7	13.7	1.186	0.25	0.349536	0.839074	18.3	11.22	9.21	3	3	3	3	3	3	3	3
XP_047943592.1	sucrose-phosphatase 1-like [Salvia hispanica]	4	4	10	13.69	1.129	0.17	0.486337	0.908594	15	19.15	7.38	3	3	2	2	2	1	1	1
XP_047981940.1	polyadenylate-binding protein RBP47B' isoform X1 [Salvia hispanica]	3	3	7	13.66	1.14	0.19	0.456476	0.908594	5.28	10.64	8.13	3	3	1	1	1	2	2	2
XP_047951531.1	UBX domain-containing protein 1 [Salvia hispanica]	2	2	7	13.66	0.928	-0.11	0.805984	0.981514	24.37	23.35	18.63	3	3	1	1	1	1	1	1
XP_047969735.1	ER membrane protein complex subunit 7 homolog [Salvia hispanica]	1	1	6	13.63	0.92	-0.12	0.775492	0.974198	13.55	5.63	13.62	3	3	1	1	1	1	1	1
XP_047972248.1	protein BOLA2 [Salvia hispanica]	1	1	5	13.57	1.255	0.33	0.227065	0.707739	13.91	9.99	8.55	3	3	1	1	1	1	1	1
XP_047957674.1	coatomer subunit epsilon-1-like [Salvia hispanica]	3	2	14	13.55	0.941	-0.09	0.858853	0.989767	21.77	5	19.97	3	3	2	2	2	2	2	2
XP_047976103.1	binding partner of ACD11 1-like isoform X1 [Salvia hispanica]	3	3	6	13.52	0.851	-0.23	0.510173	0.910811	13.37	12.16	12.16	3	3	1	1	1	1	1	1
XP_047959473.1	heterogeneous nuclear ribonucleoprotein 1-like [Salvia hispanica]	1	1	6	13.5	0.906	-0.14	0.719469	0.962352	17.34	24.02	4.72	3	3	1	1	1	1	1	1
XP_047970266.1	NHP2-like protein 1 [Salvia hispanica]	2	2	12	13.48	1.241	0.31	0.248865	0.721592	19.14	5.31	20.85	3	3	2	2	2	2	2	2
XP_047940735.1	far upstream element-binding protein 2-like isoform X1 [Salvia hispanica]	2	1	8	13.4	1.21	0.27	0.303139	0.790223	13.46	13.29	8.23	3	3	1	1	1	1	1	1
XP_047948673.1	epoxide hydrolase A-like [Salvia hispanica]	3	3	10	13.38	0.943	-0.08	0.866702	0.989767	43.01	11.12	69.82	3	3	3	3	3	3	3	1
XP_047938163.1	isoflavone reductase-like protein [Salvia hispanica]	4	3	10	13.33	1.067	0.09	0.669049	0.956904	24.32	5.65	18.73	3	3	3	2	3	2	2	3
XP_047975277.1	MA3 DOMAIN-CONTAINING TRANSLATION REGULATORY FACTOR 2 isoform X1 [Salvia hispanica]	1	1	6	13.33	1.32	0.4	0.146831	0.539186	34.63	23.8	13.09	3	3	1	1	1	1	1	1
XP_047971916.1	CXXC motif containing zinc binding protein [Salvia hispanica]	1	1	5	13.24	1.094	0.13	0.585946	0.937552	13.38	5.36	11.84	3	3	1	1	1	1	1	1
XP_047942490.1	peptidyl-prolyl cis-trans isomerase FKBP53-like [Salvia hispanica]	3	3	6	13.24	0.994	-0.01	0.929947	0.993052	25.12	4.48	17.35	3	3	3	3	3	2	2	2
XP_047974785.1	pentatricopeptide repeat-containing protein At4g35850, mitochondrial [Salvia hispanica]	2	2	6	13.2	1.227	0.3	0.271185	0.758513	16.5	23.4	15.51	3	3	2	2	1	2	2	2
XP_047946284.1	cyclase-like protein 2 isoform X1 [Salvia hispanica]	1	1	6	13.19	1.219	0.29	0.285338	0.776842	17.04	12.03	17.44	3	3	1	1	1	1	1	1
XP_047981369.1	prolyl endopeptidase-like [Salvia hispanica]	1	1	6	13.16	1.192	0.25	0.338342	0.828702	4.56	2.04	3.47	3	3	1	1	1	1	1	1
XP_047950900.1	glucose-1-phosphate adenylyltransferase small subunit, chloroplastic/amyloplastic [Salvia hispanica]	3	3	12	13.12	1.173	0.23	0.378436	0.867974	22.63	12.12	4.8	3	3	3	3	3	3	3	3
XP_047956722.1	TPR repeat-containing thioredoxin TDX [Salvia hispanica]	4	4	8	13.07	1.008	0.01	0.877975	0.993052	21.97	4.79	3.02	3	3	2	2	2	2	3	3
XP_047966246.1	bifunctional purine biosynthesis protein PurH isoform X1 [Salvia hispanica]	3	3	6	13.06	1.093	0.13	0.58701	0.937552	37.7	15.5	10.42	3	3	2	3	3	2	2	2
XP_047973007.1	developmentally-regulated G-protein 3 [Salvia hispanica]	5	5	9	12.99	1.049	0.07	0.730357	0.962352	23.04	2.31	17.84	3	3	4	3	4	3	3	3
XP_047963891.1	NADH dehydrogenase [ubiquinone] flavoprotein 2, mitochondrial-like [Salvia hispanica]	2	1	5	12.98	1.525	0.61	0.0320586	0.209148	22	11.97	12.32	3	3	1	1	1	1	1	1
XP_047977517.1	pectinesterase [Salvia hispanica]	1	1	5	12.96	0.953	-0.07	0.90504	0.993052	16.39	4.61	17.62	3	3	1	1	1	1	1	1
XP_047947003.1	protein JOKA2 isoform X1 [Salvia hispanica]	1	1	5	12.96	1.086	0.12	0.607658	0.942019	26.38	4.5	31.67	3	3	1	1	1	1	1	1
XP_047979562.1	phospholipase D delta-like [Salvia hispanica]	2	2	5	12.95	1.954	0.97	0.000847182	0.0091953	5.83	5.77	4.5	2	3		1	1	1	1	1
XP_047975028.1	carbamoyl-phosphate synthase large chain, chloroplastic-like [Salvia hispanica]	4	4	7	12.93	1.081	0.11	0.625266	0.942019	32.92	13.47	24.47	3	3	3	3	3	4	2	4
XP_047949645.1	aspartic proteinase A1-like [Salvia hispanica]	3	3	6	12.91	0.964	-0.05	0.951255	0.994115	44.5	8.2	13.74	3	3	3	3	3	3	3	3
XP_047980130.1	stomatin-like protein 2, mitochondrial [Salvia hispanica]	3	1	9	12.66	1.589	0.67	0.0192336	0.148528	85.34	16.68	80.4	3	3	1	1	1	1	1	1
XP_047958850.1	ADP-ribosylation factor-like protein 8c isoform X1 [Salvia hispanica]	2	2	4	12.62	1.18	0.24	0.36248	0.853325	21.62	20.29	6.78	2	3		1	1	1	1	1
XP_047965635.1	protein transport protein Sec61 subunit gamma-1 [Salvia hispanica]	2	2	9	12.62	1.103	0.14	0.556896	0.930201	22.05	7.68	17.62	3	3	2	2	2	2	2	2
XP_047961979.1	glucan endo-1,3-beta-glucosidase-like [Salvia hispanica]	2	2	6	12.54	1.324	0.41	0.142872	0.529402	22.61	11.59	3.59	3	3	2	2	2	2	2	2
XP_047978688.1	formin-like protein 13 [Salvia hispanica]	1	1	6	12.51	0.9	-0.15	0.69415	0.961149	21.98	4.9	18.09	3	3	1	1	1	1	1	1
XP_047976753.1	uncharacterized protein LOC125218968 [Salvia hispanica]	1	1	6	12.51	0.933	-0.1	0.827911	0.98606	7.98	1.29	9.65	3	3	1	1	1	1	1	1
XP_047965121.1	ubiquitin-conjugating enzyme E2 variant 1C-like [Salvia hispanica]	1	1	5	12.5	0.652	-0.62	0.052289	0.293513	18.98	18.48	12.6	3	3	1	1	1	1	1	1
XP_047958694.1	H/ACA ribonucleoprotein complex subunit 3-like protein [Salvia hispanica]	1	1	4	12.44	0.97	-0.04	0.974073	0.99683	10.58	18.74	0.98	3	2	1	1	1	1		1
XP_047958498.1	40S ribosomal protein S24-1 [Salvia hispanica]	2	2	5	12.44	1.25	0.32	0.235232	0.714646	28.16	16.94	55.83	3	3	2	2	2	2	1	2
XP_047947781.1	beta-galactosidase 9 [Salvia hispanica]	3	3	9	12.42	0.942	-0.09	0.862358	0.989767	14.76	26.15	5.19	3	3	2	3	3	3	3	3
XP_047967770.1	proteasome assembly chaperone 2 [Salvia hispanica]	1	1	6	12.23	0.8	-0.32	0.336351	0.828702	14.15	30.3	6.42	3	2	1	1	1	1		1
XP_047956148.1	tubulin-folding cofactor A [Salvia hispanica]	2	2	6	12.13	1.171	0.23	0.381283	0.87247	13.65	18.17	15.76	3	3	1	1	1	1	1	1
XP_047943454.1	eukaryotic translation initiation factor 2 subunit beta [Salvia hispanica]	2	2	7	12.09	0.912	-0.13	0.741976	0.967093	30.01	8.81	4.79	3	3	2	2	2	2	2	2
XP_047969622.1	YTH domain-containing protein ECT4-like [Salvia hispanica]	3	3	13	12.07	0.923	-0.12	0.786698	0.974198	23.59	8.87	50.26	3	3	2	2	2	1	2	2
XP_047976047.1	syntaxin-71-like [Salvia hispanica]	1	1	6	12.07	1.124	0.17	0.499723	0.910811	11.72	10.81	11.83	3	3	1	1	1	1	1	1
XP_047976983.1	proteasome subunit alpha type-4-like isoform X1 [Salvia hispanica]	1	1	6	12.02	0.825	-0.28	0.417784	0.9012	20.56	6.65	22.88	3	3	1	1	1	1	1	1
XP_047972549.1	15.7 kDa heat shock protein, peroxisomal-like [Salvia hispanica]	4	4	10	11.99	0.564	-0.83	0.00838463	0.0719143	24.63	9.51	14.08	3	3	3	3	3	3	3	3
XP_047969447.1	dolichyl-diphosphooligosaccharide--protein glycosyltransferase 48 kDa subunit-like [Salvia hispanica]	2	2	6	11.96	100	6.64	1e-17	1.71538e-16		13.42		3		2	2	2
XP_047978249.1	macro domain-containing protein VPA0103 [Salvia hispanica]	1	1	4	11.86	0.738	-0.44	0.178499	0.619319	7.23	5.58	4.71	3	3	1	1	1	1	1	1
XP_047951801.1	stress-response A/B barrel domain-containing protein UP3-like [Salvia hispanica]	1	1	5	11.86	1.024	0.03	0.818402	0.98457	10.59	32.67	1.31	3	2	1	1	1	1		1
XP_047954987.1	U2 small nuclear ribonucleoprotein B'' [Salvia hispanica]	1	1	6	11.86	0.746	-0.42	0.195688	0.655768	26.79	21.66	16.34	3	3	1	1	1	1	1	1
XP_047979801.1	epoxide hydrolase A-like [Salvia hispanica]	2	2	7	11.85	0.954	-0.07	0.910657	0.993052	25.5	8.84	10.84	3	3	2	2	2	2	2	2
XP_047948210.1	proton pump-interactor 1-like [Salvia hispanica]	2	2	6	11.84	1.807	0.85	0.00307338	0.0293386	18.34	3.67	45.36	3	3	2	2	2	1	2	2
XP_047957668.1	erlin-2-B isoform X1 [Salvia hispanica]	3	3	8	11.72	0.912	-0.13	0.743413	0.967423	45.65	40.27	2.93	3	3	2	2	2	3	3	3
XP_047970338.1	branched-chain-amino-acid aminotransferase-like protein 1 [Salvia hispanica]	4	3	13	11.7	1.201	0.26	0.320226	0.808142	27.65	23.55	26.28	3	3	3	3	3	3	3	2
XP_047972897.1	THO complex subunit 4D-like isoform X1 [Salvia hispanica]	2	2	8	11.7	1.229	0.3	0.26815	0.753494	43.67	65.71	35.35	3	3	2	1	2	2	2	2
XP_047974657.1	BAG family molecular chaperone regulator 7-like [Salvia hispanica]	3	3	8	11.69	1.187	0.25	0.347389	0.839074	25.91	37.97	22.41	3	3	2	3	3	2	2	2
XP_047975415.1	zinc finger CCCH domain-containing protein 11-like [Salvia hispanica]	3	3	7	11.67	0.952	-0.07	0.90358	0.993052	18.25	11.36	61.88	3	3	2	2	2	2	1	2
XP_047942278.1	coiled-coil domain-containing protein SCD2-like isoform X1 [Salvia hispanica]	1	1	5	11.67	0.224	-2.16	1.45461e-12	2.39474e-11	13.12	11.84	8.27	3	3	1	1	1	1	1	1
XP_047963152.1	BAG family molecular chaperone regulator 7-like [Salvia hispanica]	4	4	13	11.65	1.283	0.36	0.188763	0.639553	59.81	25.16	17.11	3	3	3	3	3	3	4	4
XP_047960600.1	probable acyl-CoA dehydrogenase IBR3 [Salvia hispanica]	2	2	6	11.65	1.006	0.01	0.886347	0.993052	12.22	29.52	6.62	3	3	2	1	2	2	2	2
XP_047956902.1	probable acetyltransferase NATA1-like [Salvia hispanica]	3	3	7	11.63	1.026	0.04	0.811989	0.98381	29.04	12.48	9.49	3	3	3	3	3	3	3	3
XP_047943845.1	acetylornithine aminotransferase, chloroplastic/mitochondrial [Salvia hispanica]	4	4	7	11.63	1.169	0.23	0.387045	0.879909	17.27	13.85	13.15	3	3	4	3	4	3	3	4
XP_047969362.1	26S proteasome regulatory subunit RPN13 [Salvia hispanica]	2	2	5	11.55	1.031	0.04	0.794989	0.978526	17.35	7.45	29.84	3	3	2	2	2	2	2	1
XP_047956619.1	serine/threonine protein phosphatase 2A regulatory subunit B''beta-like [Salvia hispanica]	3	3	9	11.53	0.945	-0.08	0.875692	0.993052	29.75	22.77	22.55	3	3	2	2	2	2	2	2
XP_047959367.1	uncharacterized GPI-anchored protein At3g06035-like [Salvia hispanica]	1	1	5	11.49	1.428	0.51	0.0674209	0.34599	27.58	6.8	22.19	3	3	1	1	1	1	1	1
XP_047974562.1	clathrin light chain 1-like [Salvia hispanica]	1	1	5	11.47	1.024	0.03	0.82082	0.985064	12.24	10.29	6.82	3	3	1	1	1	1	1	1
XP_047971333.1	sulfite reductase 1 [ferredoxin], chloroplastic-like [Salvia hispanica]	5	5	13	11.46	0.939	-0.09	0.85009	0.989767	26.16	11.74	17.63	3	3	5	5	5	4	4	4
XP_047939295.1	ribonuclease 2-like isoform X1 [Salvia hispanica]	1	1	6	11.44	1.061	0.09	0.68972	0.961149	56.73	9.46	51.31	3	3	1	1	1	1	1	1
XP_047975435.1	bifunctional protein FolD 4, chloroplastic-like isoform X1 [Salvia hispanica]	2	1	5	11.42
XP_047954752.1	pleckstrin homology domain-containing protein 1 [Salvia hispanica]	2	2	5	11.39	0.707	-0.5	0.120259	0.475564	17.69	17.67	10.08	3	3	2	2	2	2	2	2
XP_047954586.1	DEAD-box ATP-dependent RNA helicase 37-like [Salvia hispanica]	3	2	9	11.38	0.807	-0.31	0.35969	0.849646	9.45	3.97	15.68	3	3	1	1	1	1	1	1
XP_047962381.1	probable L-ascorbate peroxidase 6, chloroplastic/mitochondrial isoform X1 [Salvia hispanica]	3	3	9	11.38	0.922	-0.12	0.781648	0.974198	22.17	5.85	22.14	3	3	2	2	2	1	1	1
XP_047982506.1	spermatogenesis-associated protein 20-like [Salvia hispanica]	4	2	13	11.24	0.938	-0.09	0.846162	0.989767	26.66	11.61	21.2	3	3	2	2	2	2	2	2
XP_047960897.1	40S ribosomal protein S12-like [Salvia hispanica]	1	1	4	11.23	1.453	0.54	0.055747	0.306025	10.04	14.73	10.19	3	3	1	1	1	1	1	1
XP_047959789.1	calreticulin-3 [Salvia hispanica]	1	1	6	11.2	0.994	-0.01	0.931286	0.993052	18.79	15.89	11.35	3	3	1	1	1	1	1	1
XP_047962346.1	putative cytochrome c oxidase subunit 5b-like [Salvia hispanica]	2	1	4	11.18	2.405	1.27	1.45359e-05	0.000187666	23.5	19.96	31	3	3	1	1	1	1	1	1
XP_047942295.1	heterogeneous nuclear ribonucleoprotein 1-like [Salvia hispanica]	1	1	6	11.17	100	6.64	1e-17	1.71538e-16		12.51		3		1	1	1
XP_047961189.1	protein MODIFIER OF SNC1 11-like isoform X1 [Salvia hispanica]	1	1	6	11.12	1.245	0.32	0.242138	0.721201	16.25	23.41	5.74	3	3	1	1	1	1	1	1
XP_047950559.1	guanosine deaminase-like isoform X1 [Salvia hispanica]	1	1	3	11.09	0.644	-0.64	0.0450197	0.263786	21.42	24.99	3.46	3	3	1	1	1	1	1	1
XP_047969632.1	10 kDa chaperonin, mitochondrial-like [Salvia hispanica]	2	2	4	11.09	1.573	0.65	0.0217532	0.162684	25.58	11.96	40.46	3	3	2	2	2	2	1	2
XP_047971124.1	succinate dehydrogenase [ubiquinone] iron-sulfur subunit 3, mitochondrial [Salvia hispanica]	1	1	4	11.08	0.905	-0.14	0.712992	0.962352	31.45	11.34	27.07	3	3	1	1	1	1	1	1
XP_047979843.1	probable eukaryotic translation initiation factor 5-2 [Salvia hispanica]	1	1	6	11.06	0.94	-0.09	0.856274	0.989767	19.15	9.69	12.96	3	3	1	1	1	1	1	1
XP_047939408.1	translation machinery-associated protein 22-like isoform X1 [Salvia hispanica]	1	1	6	11.05	1.241	0.31	0.248326	0.721592	28.9	5.93	22.32	3	3	1	1	1	1	1	1
XP_047981203.1	plant UBX domain-containing protein 8-like isoform X1 [Salvia hispanica]	5	5	11	11.02	1.109	0.15	0.541414	0.920214	25.76	9.8	33.41	3	3	4	4	4	2	4	4
XP_047959663.1	LOW QUALITY PROTEIN: D-3-phosphoglycerate dehydrogenase 1, chloroplastic-like [Salvia hispanica]	2	1	6	10.95	1.394	0.48	0.0867708	0.405426	38.49	38.54	21.47	3	3	1	1	1	1	1	1
XP_047954801.1	neutral ceramidase 2-like [Salvia hispanica]	1	1	4	10.93	1.177	0.24	0.368565	0.856958	9	4.05	8.41	3	2	1	1	1		1	1
XP_047946559.1	PITH domain-containing protein At3g04780-like [Salvia hispanica]	1	1	6	10.87	1.023	0.03	0.823791	0.98606	18.23	22.96	20.81	3	3	1	1	1	1	1	1
XP_047948542.1	auxin-induced protein PCNT115-like [Salvia hispanica]	2	1	8	10.86	1.636	0.71	0.0130597	0.107501	20.59	27.92	19.7	3	3	1	1	1	1	1	1
XP_047972458.1	putative BPI/LBP family protein At1g04970 [Salvia hispanica]	2	2	9	10.85	1.109	0.15	0.541594	0.920214	28.48	18.16	20.25	3	3	2	2	2	2	2	2
XP_047972413.1	protein DJ-1 homolog D [Salvia hispanica]	4	4	6	10.77	0.775	-0.37	0.266064	0.753494	18.93	30.53	8.59	3	3	3	2	3	3	3	3
XP_047970545.1	acetyl-coenzyme A carboxylase carboxyl transferase subunit beta, chloroplastic-like [Salvia hispanica]	1	1	5	10.73	2.016	1.01	0.000488551	0.00562132	13.87	12.11	6.37	3	3	1	1	1	1	1	1
XP_047963050.1	IAA-amino acid hydrolase ILR1-like 4 [Salvia hispanica]	1	1	5	10.72	1.334	0.42	0.133865	0.50226	7.31	8.88	2.29	3	3	1	1	1	1	1	1
XP_047956494.1	dirigent protein 21-like [Salvia hispanica]	3	3	5	10.71	0.452	-1.15	0.000210779	0.002547	29.49	45.7	13.73	3	3	2	1	2	3	3	3
XP_047966566.1	uncharacterized protein OsI_027940-like [Salvia hispanica]	2	2	4	10.65	1.189	0.25	0.343061	0.834849	36.96	33.33	47.64	3	3	2	2	2	2	1	2
XP_047980719.1	glutathione reductase, chloroplastic [Salvia hispanica]	2	2	5	10.63	0.8	-0.32	0.338131	0.828702	13.23	23.51	5.51	3	3	2	2	2	1	1	1
XP_047943863.1	eukaryotic translation initiation factor 3 subunit J-like [Salvia hispanica]	4	4	8	10.61	1.201	0.26	0.319033	0.808142	34.85	6.95	9.79	3	3	4	4	4	4	4	4
XP_047949404.1	translin [Salvia hispanica]	1	1	6	10.61	0.702	-0.51	0.112921	0.470283	15.75	10.58	17.23	3	3	1	1	1	1	1	1
XP_047982120.1	dihydrolipoyllysine-residue acetyltransferase component 5 of pyruvate dehydrogenase complex, chloroplastic [Salvia hispanica]	3	2	10	10.59	1.29	0.37	0.180158	0.623311	15.74	30.18	47.76	3	3	2	1	2	1	2	2
XP_047983157.1	actin-11-like [Salvia hispanica]	1	1	6	10.59	1.013	0.02	0.859106	0.989767	15.87	10.32	11.95	3	3	1	1	1	1	1	1
XP_047947791.1	(S)-ureidoglycine aminohydrolase [Salvia hispanica]	2	2	4	10.54	1.009	0.01	0.876069	0.993052	22.27	12.82	16.19	3	3	1	1	1	1	1	1
XP_047943857.1	calcium-binding protein CBP-like [Salvia hispanica]	1	1	4	10.54	0.887	-0.17	0.643835	0.946381	13.43	6.66	15.44	3	3	1	1	1	1	1	1
XP_047949776.1	ran-binding protein 1 homolog c-like [Salvia hispanica]	1	1	4	10.51	0.74	-0.43	0.181848	0.625628	6.62	9.89	13.17	3	3	1	1	1	1	1	1
XP_047967331.1	pyruvate kinase 1, cytosolic-like [Salvia hispanica]	4	2	6	10.48	0.963	-0.05	0.9471	0.993052	26.2	24.99	25.21	3	3	2	1	2	2	2	2
XP_047942371.1	uncharacterized protein LOC125189165 isoform X1 [Salvia hispanica]	1	1	5	10.41	1.443	0.53	0.0602795	0.32075	27.18	8.82	26.94	3	2	1	1	1	1	1
XP_047982933.1	ribulose-phosphate 3-epimerase, cytoplasmic isoform [Salvia hispanica]	1	1	5	10.37	1.154	0.21	0.422829	0.9012	19.82	7.68	17.98	3	3	1	1	1	1	1	1
XP_047943479.1	glutamine--tRNA ligase, cytoplasmic [Salvia hispanica]	3	3	7	10.36	1.184	0.24	0.353678	0.843791	27.01	9.55	29.1	3	3	3	3	3	2	3	3
XP_047959942.1	probable inactive purple acid phosphatase 1 [Salvia hispanica]	5	5	14	10.36	0.88	-0.18	0.617498	0.942019	25.81	7.94	37.46	3	3	5	5	5	4	3	4
XP_047975780.1	UDP-sugar pyrophosphorylase-like [Salvia hispanica]	5	2	9	10.35	0.482	-1.05	0.000686491	0.00765438	86.31	16.11	32.56	3	3	2	2	2	1	1	1
XP_047942462.1	hypersensitive-induced response protein 2 [Salvia hispanica]	2	2	6	10.27	1.097	0.13	0.574266	0.936988	12.24	11.03	5.13	3	3	2	2	2	2	2	2
XP_047972224.1	probable pre-mRNA-splicing factor ATP-dependent RNA helicase DEAH2 isoform X1 [Salvia hispanica]	1	1	5	10.16	1.039	0.06	0.76386	0.973025	12.91	10	8.92	3	3	1	1	1	1	1	1
XP_047939932.1	cysteine proteinase inhibitor A-like [Salvia hispanica]	2	2	6	10.13	1.139	0.19	0.458281	0.908594	21.74	21.69	7.83	3	3	1	1	1	1	1	1
XP_047940985.1	copper methylamine oxidase-like isoform X1 [Salvia hispanica]	2	2	5	9.98	1.25	0.32	0.234866	0.714646	14.77	35.67	2.63	3	3	1	2	2	2	2	2
XP_047942468.1	protein GAMETE CELL DEFECTIVE 1, mitochondrial [Salvia hispanica]	1	1	4	9.95	0.667	-0.58	0.0668404	0.344668	15.68	13.3	8.46	3	3	1	1	1	1	1	1
XP_047943373.1	iron-sulfur cluster assembly protein 1-like [Salvia hispanica]	2	2	7	9.92	0.816	-0.29	0.386477	0.879432	71.78	22.12	1.68	3	3	2	2	2	2	2	2
XP_047963470.1	dihydroorotate dehydrogenase (quinone), mitochondrial [Salvia hispanica]	3	3	8	9.82	0.884	-0.18	0.633645	0.942844	17.87	9.2	3.35	3	3	2	2	2	2	2	2
XP_047939785.1	probable steroid-binding protein 3 [Salvia hispanica]	3	3	4	9.8	1.157	0.21	0.414102	0.9012	29.61	4.15	39.82	3	3	3	3	3	3	2	3
XP_047940904.1	zinc finger BED domain-containing protein DAYSLEEPER [Salvia hispanica]	3	3	5	9.72	0.923	-0.12	0.785313	0.974198	21.13	20.91	10.39	3	3	2	2	2	2	2	2
XP_047969529.1	multiple organellar RNA editing factor 8, chloroplastic/mitochondrial [Salvia hispanica]	1	1	3	9.71	0.868	-0.2	0.572778	0.936988	4.93	13	13.16	3	3	1	1	1	1	1	1
XP_047973873.1	OVARIAN TUMOR DOMAIN-containing deubiquitinating enzyme 1-like [Salvia hispanica]	1	1	4	9.68	0.876	-0.19	0.599997	0.937552	33.74	25.39	2.66	3	2	1	1	1	1	1
XP_047957868.1	eukaryotic translation initiation factor 6-2 [Salvia hispanica]	2	2	7	9.66	0.961	-0.06	0.938205	0.993052	19.38	9.41	4.83	3	3	2	2	2	2	2	2
XP_047938426.1	plant UBX domain-containing protein 4-like [Salvia hispanica]	3	1	6	9.66	0.673	-0.57	0.0733108	0.36477	40.75	33.11	24.9	3	2	1	1	1	1		1
XP_047953829.1	polygalacturonase inhibitor-like [Salvia hispanica]	3	3	6	9.61	0.795	-0.33	0.324181	0.813525	28.42	39.44	29.57	3	3	3	2	3	3	2	3
XP_047974042.1	DNA-directed RNA polymerases II, IV and V subunit 3-like [Salvia hispanica]	2	2	6	9.57	0.662	-0.6	0.0613747	0.324466	7.12	11.18	2.94	3	3	1	1	1	1	1	1
XP_047948074.1	eukaryotic translation initiation factor-like [Salvia hispanica]	5	3	14	9.56	1.231	0.3	0.265535	0.753494	12.79	3.55	18.06	3	3	1	1	1	1	1	1
XP_047971694.1	actin-depolymerizing factor 3-like [Salvia hispanica]	2	1	8	9.56	0.963	-0.05	0.9461	0.993052	34.72	31.84	11.44	3	3	1	1	1	1	1	1
XP_047940621.1	topless-related protein 1 isoform X1 [Salvia hispanica]	2	1	4	9.52	1.609	0.69	0.0162695	0.128325	26.04	5.46	18.64	3	3	1	1	1	1	1	1
XP_047974050.1	late histone H2B.L4-like [Salvia hispanica]	1	1	6	9.41	1.161	0.21	0.405994	0.898838	11.14	4.4	25.98	3	3	1	1	1	1	1	1
XP_047979713.1	60S ribosomal protein L23 [Salvia hispanica]	2	2	5	9.4	0.875	-0.19	0.59662	0.937552	12.57	7.72	5.76	3	3	2	2	2	2	2	2
XP_047946456.1	lectin CPL-like [Salvia hispanica]	2	2	7	9.39	0.6	-0.74	0.0192547	0.148528	15.59	43.38	7.84	3	3	1	1	2	2	2	2
XP_047951777.1	NASP-related protein sim3-like [Salvia hispanica]	4	4	12	9.34	1.251	0.32	0.233583	0.714646	48.82	75.95	34.21	3	3	2	2	2	2	2	2
XP_047976285.1	sm-like protein LSM3A [Salvia hispanica]	2	2	6	9.34	0.954	-0.07	0.910607	0.993052	14.36	10.4	6.35	3	3	2	2	2	2	2	2
XP_047973944.1	reticulon-like protein B2 [Salvia hispanica]	3	3	5	9.28	1.093	0.13	0.588844	0.937552	57.73	49.2	83.13	3	3	3	2	2	2	2	1
XP_047967867.1	probable prefoldin subunit 5 [Salvia hispanica]	3	3	4	9.26	1.474	0.56	0.0475954	0.274622	31.8	13.24	21.41	3	3	3	3	3	3	3	2
XP_047948014.1	protein CutA, chloroplastic-like isoform X1 [Salvia hispanica]	1	1	5	9.26	0.831	-0.27	0.437925	0.9012	23.98	26.96	18.8	3	3	1	1	1	1	1	1
XP_047969348.1	polyadenylate-binding protein RBP47-like isoform X1 [Salvia hispanica]	1	1	6	9.21	0.909	-0.14	0.731216	0.962352	5.98	10.81	12.87	3	3	1	1	1	1	1	1
XP_047953169.1	WD-40 repeat-containing protein MSI4-like [Salvia hispanica]	2	1	4	9.17	0.01	-6.64	1e-17	1.71538e-16			30.86		2				1		1
XP_047962951.1	nodulin-related protein 2-like [Salvia hispanica]	2	2	4	9.14	0.649	-0.62	0.0497556	0.28318	22.96	63.51	24.96	3	3	1	2	2	2	2	2
XP_047972869.1	transcription initiation factor TFIID subunit 15 [Salvia hispanica]	1	1	3	9.14	100	6.64	1e-17	1.71538e-16		17.99		2		1		1
XP_047946196.1	acid phosphatase 1-like [Salvia hispanica]	3	3	12	9.1	0.875	-0.19	0.59915	0.937552	16.67	15.2	6.66	3	3	2	2	2	3	3	3
XP_047957931.1	uncharacterized protein LOC125203591 [Salvia hispanica]	2	2	4	9.08	1.031	0.04	0.792162	0.975979	16.95	9.9	12.46	3	3	2	2	2	2	2	2
XP_047983164.1	phenylacetaldehyde reductase-like [Salvia hispanica]	2	2	4	9.05	0.762	-0.39	0.232989	0.714646	26.34	26.62	6.31	3	3	2	2	2	2	2	2
XP_047962399.1	uncharacterized protein LOC125207198 [Salvia hispanica]	3	3	6	9.05	0.729	-0.46	0.159166	0.571645	28.78	14.92	13.2	3	3	2	2	2	2	2	2
XP_047982924.1	probable aspartyl protease At4g16563 [Salvia hispanica]	1	1	4	9.04	0.728	-0.46	0.158786	0.571117	26.94	19	13.7	3	3	1	1	1	1	1	1
XP_047940244.1	cytochrome b-c1 complex subunit 8-like [Salvia hispanica]	1	1	4	8.98	1.563	0.64	0.0237017	0.171968	15.12	5.64	35.5	3	3	1	1	1	1	1	1
XP_047982317.1	thioredoxin-like protein Clot [Salvia hispanica]	3	3	11	8.9	1.261	0.33	0.218692	0.693034	27.09	2.62	14.39	3	3	3	3	3	3	3	3
XP_047966732.1	spermatogenesis-associated protein 20-like isoform X1 [Salvia hispanica]	3	1	8	8.88	0.965	-0.05	0.954584	0.99473	9.11	10.09	8.57	3	2	1	1	1	1		1
XP_047982752.1	pathogenesis-related leaf protein 6-like [Salvia hispanica]	2	2	4	8.79	0.856	-0.22	0.525801	0.915588	29.73	26.3	13.52	3	2	1	1	1	1	1
XP_047959434.1	uncharacterized protein PF3D7_1120000-like isoform X1 [Salvia hispanica]	2	1	6	8.79	1.473	0.56	0.0480862	0.275597	13.51	7.52	21.82	3	3	1	1	1	1	1	1
XP_047961842.1	histidine--tRNA ligase, cytoplasmic-like [Salvia hispanica]	1	1	6	8.75	1.059	0.08	0.696977	0.961149	23.29	17.79	22.07	3	2	1	1	1		1	1
XP_047958975.1	acyl carrier protein 1, chloroplastic-like [Salvia hispanica]	1	1	4	8.74	1.128	0.17	0.487908	0.909452	10.23	21.24	3.79	3	3	1	1	1	1	1	1
XP_047962264.1	ras-related protein RABD2a [Salvia hispanica]	3	2	11	8.73	0.762	-0.39	0.233589	0.714646	20.58	9.71	15.13	3	3	2	2	2	2	2	2
XP_047942261.1	ATP-dependent Clp protease proteolytic subunit 2, mitochondrial-like [Salvia hispanica]	2	2	5	8.68	1.244	0.31	0.244836	0.721592	36.41	17.7	40.01	3	3	1	1	1	2	1	2
XP_047941864.1	40S ribosomal protein S11-2 [Salvia hispanica]	1	1	4	8.66	0.611	-0.71	0.0241161	0.171968	65.16	48.31	28.15	3	3	1	1	1	1	1	1
XP_047978229.1	serine carboxypeptidase-like 13 [Salvia hispanica]	1	1	4	8.65	0.791	-0.34	0.310797	0.801666	20.32	16.29	18.5	3	3	1	1	1	1	1	1
XP_047982838.1	phosphoinositide phospholipase C 6-like isoform X1 [Salvia hispanica]	1	1	4	8.65	1.153	0.2	0.425234	0.9012	28.71	23.69	17.32	3	3	1	1	1	1	1	1
XP_047948063.1	37S ribosomal protein MRP17, mitochondrial-like [Salvia hispanica]	1	1	4	8.61	100	6.64	1e-17	1.71538e-16		10.44		2			1	1
XP_047981809.1	scopoletin glucosyltransferase-like [Salvia hispanica]	1	1	4	8.59	1.102	0.14	0.560098	0.930997	22.62	4.81	21.84	3	2	1	1	1		1	1
XP_047945103.1	nudix hydrolase 16, mitochondrial-like isoform X1 [Salvia hispanica]	1	1	4	8.56	0.271	-1.88	7.34441e-10	1.13307e-08	56.85	26.34	44.23	2	3		1	1	1	1	1
XP_047959399.1	DEAD-box ATP-dependent RNA helicase 20 [Salvia hispanica]	4	3	8	8.56	0.689	-0.54	0.0931854	0.417886	10.66	3.02	5.54	3	3	3	2	3	1	1	1
XP_047956553.1	vacuolar-sorting receptor 6-like [Salvia hispanica]	2	1	4	8.52	0.671	-0.57	0.0717485	0.359182	15.2	2.02	11.36	3	3	1	1	1	1	1	1
XP_047952036.1	WD repeat-containing protein VIP3 [Salvia hispanica]	1	1	4	8.48	0.807	-0.31	0.35962	0.849646	16.74	11.87	15.69	3	3	1	1	1	1	1	1
XP_047939394.1	inositol-3-phosphate synthase [Salvia hispanica]	3	3	6	8.48	1.191	0.25	0.338655	0.828702	24.4	4.61	23.99	3	3	2	2	2	2	2	2
XP_047964234.1	probable glucan 1,3-alpha-glucosidase [Salvia hispanica]	3	3	7	8.44	1.067	0.09	0.671012	0.956904	30.88	5.8	21.89	3	3	1	1	1	1	1	1
XP_047944292.1	switch-associated protein 70 [Salvia hispanica]	3	3	4	8.38	0.856	-0.22	0.526994	0.915588	34.43	48.3	9.89	3	3	2	1	2	2	2	2
XP_047964701.1	dihydrolipoyllysine-residue acetyltransferase component 1 of pyruvate dehydrogenase complex, mitochondrial-like [Salvia hispanica]	3	1	6	8.36	100	6.64	1e-17	1.71538e-16		38.92		2			1	1
XP_047982099.1	LOW QUALITY PROTEIN: xanthine dehydrogenase 1-like [Salvia hispanica]	2	2	4	8.33	0.928	-0.11	0.806601	0.981514	30.94	15.16	12.9	3	3	1	1	1	2	2	2
XP_047965993.1	protein FAM98A-like [Salvia hispanica]	2	2	4	8.26	0.804	-0.31	0.350786	0.839074	39.63	49.08	47.62	3	3	2	1	2	1	1	1
XP_047953296.1	PITH domain-containing protein 1 [Salvia hispanica]	1	1	3	8.25	0.831	-0.27	0.437304	0.9012	2.36	0.96	9.08	3	3	1	1	1	1	1	1
XP_047955802.1	sterol carrier protein 2-like [Salvia hispanica]	2	2	7	8.25	0.993	-0.01	0.934841	0.993052	12.68	2.63	8.74	3	3	2	2	2	2	2	2
XP_047940360.1	ABC transporter F family member 1-like [Salvia hispanica]	4	4	6	8.19	1.008	0.01	0.880192	0.993052	17.68	14.74	13.36	3	3	2	3	3	2	2	2
XP_047956957.1	plant UBX domain-containing protein 4-like [Salvia hispanica]	3	1	4	8.19	1.466	0.55	0.0506883	0.287156	74.41	66.03	5.44	2	3	1	1		1	1	1
XP_047974517.1	angio-associated migratory cell protein [Salvia hispanica]	1	1	4	8.17	0.882	-0.18	0.625181	0.942019	15.42	7.26	15.18	3	3	1	1	1	1	1	1
XP_047975183.1	uridine kinase-like protein 3 isoform X1 [Salvia hispanica]	3	2	5	8.16
XP_047974626.1	quinone oxidoreductase-like protein 2 homolog [Salvia hispanica]	2	2	4	8.15	0.851	-0.23	0.50862	0.910811	14.95	3.14	9.04	3	3	1	2	2	2	2	1
XP_047940779.1	thioredoxin H2-like [Salvia hispanica]	3	3	5	8.13	0.896	-0.16	0.677447	0.959343	19.55	6.65	25	3	3	2	2	2	3	3	2
XP_047976572.1	V-type proton ATPase subunit E-like [Salvia hispanica]	3	3	4	8.12	1.027	0.04	0.807058	0.981514	17.61	19.35	6.88	3	3	2	2	2	2	2	2
XP_047957362.1	alpha-L-fucosidase 3-like [Salvia hispanica]	2	2	4	8.1	0.897	-0.16	0.683947	0.959893	16.01	17.36	13.05	3	3	1	1	1	1	1	1
XP_047943286.1	serine/arginine-rich splicing factor RSZ22-like [Salvia hispanica]	1	1	3	8.08	1.352	0.44	0.117603	0.475257	29.58	26.59	8.79	3	3	1	1	1	1	1	1
XP_047944707.1	PHD finger protein ALFIN-LIKE 5-like [Salvia hispanica]	2	2	8	8.07	0.991	-0.01	0.943275	0.993052	34.04	5.38	11.35	3	3	2	2	2	2	2	2
XP_047951151.1	ADP-ribosylation factor 1 [Salvia hispanica]	1	1	3	7.98	1.125	0.17	0.495192	0.910499	9.06	6.68	1.95	3	3	1	1	1	1	1	1
XP_047971575.1	protein adenylyltransferase SelO [Salvia hispanica]	3	3	6	7.98	1.046	0.06	0.741691	0.967093	26.37	12.8	24.66	3	3	3	3	3	3	2	3
XP_047965370.1	hevamine-A-like [Salvia hispanica]	1	1	3	7.84	100	6.64	1e-17	1.71538e-16		13.11		3		1	1	1
XP_047971222.1	N-carbamoylputrescine amidase [Salvia hispanica]	4	4	8	7.82	0.773	-0.37	0.259882	0.745603	30.05	8.2	16.84	3	3	4	4	4	4	4	4
XP_047971786.1	monothiol glutaredoxin-S17 [Salvia hispanica]	2	2	3	7.81	0.856	-0.22	0.526426	0.915588	13.16	16.86	7.47	3	3	1	1	1	1	1	1
XP_047977443.1	electron transfer flavoprotein subunit alpha, mitochondrial [Salvia hispanica]	3	3	4	7.8	100	6.64	1e-17	1.71538e-16		20.68		3		2	2	1
XP_047960719.1	60S ribosomal protein L27a-2-like [Salvia hispanica]	2	2	9	7.79	0.61	-0.71	0.0238713	0.171968	57.99	26.29	42.4	3	3	2	2	2	2	2	2
XP_047947586.1	subtilisin-like protease SBT1.7 [Salvia hispanica]	2	2	9	7.78	1.011	0.02	0.866011	0.989767	11.63	27.81	32.4	3	3	1	1	1	1	2	2
XP_047982829.1	late embryogenesis abundant protein D-34-like [Salvia hispanica]	2	2	10	7.74	1.587	0.67	0.0194473	0.149076	41.43	33.07	22.52	3	3	1	2	2	1	1	1
XP_047958836.1	60S ribosomal protein L28-1-like [Salvia hispanica]	3	3	8	7.74	1.355	0.44	0.114706	0.473695	24.24	12.67	7.75	3	3	3	3	3	3	3	3
XP_047944702.1	omega-amidase, chloroplastic-like [Salvia hispanica]	1	1	3	7.72	0.825	-0.28	0.419014	0.9012	22.18	9.36	17.3	3	3	1	1	1	1	1	1
XP_047978493.1	U5 small nuclear ribonucleoprotein 40 kDa protein-like [Salvia hispanica]	2	2	4	7.72	0.68	-0.56	0.0817302	0.392499	17.76	6.48	18.68	3	3	1	1	1	1	1	1
XP_047967802.1	cold shock domain-containing protein 3-like [Salvia hispanica]	1	1	5	7.72	1.216	0.28	0.290611	0.784065	27.1	13.78	28.05	2	3	1		1	1	1	1
XP_047967261.1	tropinone reductase-like 3 [Salvia hispanica]	2	2	4	7.69	0.875	-0.19	0.59702	0.937552	23.3	3.39	14.05	3	3	2	2	2	2	2	2
XP_047960305.1	DNA-directed RNA polymerases II and IV subunit 5A-like [Salvia hispanica]	1	1	3	7.68	1.034	0.05	0.783987	0.974198	29.04	22.71	3.82	3	3	1	1	1	1	1	1
XP_047973178.1	selenium-binding protein 1-like [Salvia hispanica]	2	1	5	7.62	100	6.64	1e-17	1.71538e-16		6.06		2		1		1
XP_047964424.1	mitochondrial import receptor subunit TOM7-1-like [Salvia hispanica]	2	2	3	7.59
XP_047955897.1	multiprotein-bridging factor 1b-like [Salvia hispanica]	2	2	6	7.59	1.422	0.51	0.0703959	0.354224	39.04	39.38	26.92	3	3	2	2	2	1	1	1
XP_047939716.1	phenylacetaldehyde reductase-like [Salvia hispanica]	1	1	2	7.53	0.874	-0.19	0.593236	0.937552	30.76	30.62	18.39	2	3	1		1	1	1	1
XP_047950681.1	26S rRNA (cytosine-C(5))-methyltransferase NOP2B-like [Salvia hispanica]	1	1	3	7.53	1.208	0.27	0.305587	0.794916	28.45	13.07	20.72	3	3	1	1	1	1	1	1
XP_047971820.1	actin-depolymerizing factor 3-like [Salvia hispanica]	2	1	6	7.47	0.425	-1.24	6.21971e-05	0.000782407	64.08	79.55	8.42	3	3	1	1	1	1	1	1
XP_047969372.1	abscisic-aldehyde oxidase-like isoform X1 [Salvia hispanica]	3	3	5	7.46	0.997	0	0.919333	0.993052	17.49	17.49	6.25	3	3	2	2	2	2	2	2
XP_047982980.1	60S ribosomal protein L30-like [Salvia hispanica]	2	2	3	7.45	1.066	0.09	0.674085	0.956904	19.87	14.97	5.29	3	3	1	2	2	1	2	2
XP_047970481.1	signal recognition particle 9 kDa protein-like [Salvia hispanica]	2	2	3	7.35	1.122	0.17	0.505059	0.910811	22.4	9.27	22.73	3	3	1	1	1	1	1	1
XP_047944955.1	ras-related protein YPT3-like [Salvia hispanica]	2	1	3	7.32	1.275	0.35	0.199664	0.65873	16.04	14.2	6.05	3	3	1	1	1	1	1	1
XP_047959805.1	uncharacterized protein LOC125205051 [Salvia hispanica]	1	1	6	7.28	1.382	0.47	0.0945694	0.421064	16.33	13.21	5.36	3	3	1	1	1	1	1	1
XP_047954409.1	SNW/SKI-interacting protein A-like [Salvia hispanica]	2	2	4	7.26	1.028	0.04	0.804175	0.980438	21.21	3.52	48.36	3	3	2	2	2	2	1	2
XP_047949302.1	lectin CPL-like [Salvia hispanica]	1	1	3	7.2	0.732	-0.45	0.166808	0.591301	17.05	14.09	7.1	3	3	1	1	1	1	1	1
XP_047963350.1	uncharacterized protein LOC125207889 [Salvia hispanica]	2	2	6	7.19	1.165	0.22	0.396111	0.88736	27.76	25.98	6.14	3	3	2	2	2	2	2	2
XP_047941837.1	peptide methionine sulfoxide reductase A1-like [Salvia hispanica]	1	1	4	7.18	0.886	-0.18	0.638521	0.94355	23.39	18.31	12.17	3	3	1	1	1	1	1	1
XP_047945254.1	LL-diaminopimelate aminotransferase, chloroplastic-like [Salvia hispanica]	1	1	4	7.15	1.072	0.1	0.65288	0.947294	18.12	7.98	21.77	3	3	1	1	1	1	1	1
XP_047981978.1	cysteine desulfurase, mitochondrial [Salvia hispanica]	3	3	3	7.11	0.883	-0.18	0.62785	0.942844	15.53	6.65	7.4	3	3	3	3	3	3	3	3
XP_047958237.1	NADH dehydrogenase [ubiquinone] iron-sulfur protein 4, mitochondrial [Salvia hispanica]	1	1	3	7.1	1.231	0.3	0.265784	0.753494	11.01	5.74	11.57	3	3	1	1	1	1	1	1
XP_047956166.1	epoxide hydrolase A-like [Salvia hispanica]	2	2	4	7.1	0.688	-0.54	0.0926623	0.417124	18.03	21.44	8.1	3	2	1	1	1	1		1
XP_047971868.1	2-hydroxyacyl-CoA lyase-like [Salvia hispanica]	1	1	3	7.04	0.837	-0.26	0.458962	0.908594	14.88	9.09	10.57	3	3	1	1	1	1	1	1
XP_047983339.1	protein WEAK CHLOROPLAST MOVEMENT UNDER BLUE LIGHT 1-like [Salvia hispanica]	1	1	3	6.99	1.013	0.02	0.858555	0.989767	6.05	8.17	1.91	3	2	1	1	1	1		1
XP_047941188.1	glycine-rich RNA-binding protein blt801-like isoform X1 [Salvia hispanica]	1	1	3	6.96
XP_047967484.1	ras-related protein Rab7 [Salvia hispanica]	2	2	3	6.96	1.247	0.32	0.23968	0.718747	28.69	18.47	6.5	3	3	2	2	2	2	2	2
XP_047965390.1	pyridoxine/pyridoxamine 5'-phosphate oxidase 1, chloroplastic-like [Salvia hispanica]	1	1	4	6.9	1.092	0.13	0.591615	0.937552	9.8	10.86	14.6	3	3	1	1	1	1	1	1
XP_047940772.1	probable aquaporin PIP2-8 [Salvia hispanica]	1	1	3	6.89	0.626	-0.68	0.0324643	0.210675	19.98	7.23	29.44	3	3	1	1	1	1	1	1
XP_047964070.1	serine/threonine-protein phosphatase PP2A-2 catalytic subunit-like isoform X1 [Salvia hispanica]	2	2	5	6.89	0.897	-0.16	0.682151	0.959893	26.54	28.17	48.26	3	3	2	1	2	2	2	1
XP_047972341.1	protein TRI1-like [Salvia hispanica]	1	1	3	6.89	100	6.64	1e-17	1.71538e-16		18.66		3		1	1	1
XP_047964541.1	protein GET4 isoform X1 [Salvia hispanica]	3	3	3	6.85	0.823	-0.28	0.411509	0.9012	18.82	27.92	6.79	3	3	2	1	2	2	2	2
XP_047937695.1	multiple inositol polyphosphate phosphatase 1 [Salvia hispanica]	4	4	8	6.76	0.88	-0.18	0.617066	0.942019	63.04	46.27	29.29	3	3	4	4	4	3	3	3
XP_047958904.1	peptidyl-prolyl cis-trans isomerase E [Salvia hispanica]	1	1	3	6.73	0.887	-0.17	0.64513	0.946381	9.92	8.98	5.03	3	3	1	1	1	1	1	1
XP_047949996.1	phytochrome-associated serine/threonine-protein phosphatase 3 [Salvia hispanica]	2	2	6	6.72	1.073	0.1	0.649857	0.947294	21.76	15.23	21.86	3	3	2	2	2	2	2	2
XP_047974478.1	probable hydroxyacylglutathione hydrolase 2, chloroplastic [Salvia hispanica]	2	2	4	6.7	0.866	-0.21	0.565074	0.935023	25.42	11.54	18.13	3	3	2	2	2	1	2	2
XP_047973462.1	putative methyltransferase DDB_G0268948 [Salvia hispanica]	2	2	3	6.69	0.997	0	0.91857	0.993052	37.65	60.2	6.25	3	2	2	1	1	1	1
XP_047972754.1	U-box domain-containing protein 9-like [Salvia hispanica]	1	1	6	6.67	0.902	-0.15	0.702403	0.962352	32.87	17.46	29.99	3	3	1	1	1	1	1	1
XP_047954724.1	uncharacterized protein LOC125200930 [Salvia hispanica]	3	2	5	6.65	1.176	0.23	0.371619	0.860765	16.42	21.41	14.93	3	3	1	1	1	1	1	1
XP_047977594.1	pyrophosphate-energized membrane proton pump 2 [Salvia hispanica]	1	1	2	6.64	1.088	0.12	0.601927	0.937552	14.72	19.41	13.72	3	3	1	1	1	1	1	1
XP_047977998.1	polyadenylate-binding protein RBP45-like isoform X1 [Salvia hispanica]	2	2	4	6.63	0.642	-0.64	0.0439768	0.263786	48.4	14.31	14.85	3	3	2	2	2	2	2	2
XP_047969269.1	PWWP domain-containing protein 3 [Salvia hispanica]	1	1	3	6.59	1.012	0.02	0.863096	0.989767	26.19	10.79	20.36	3	3	1	1	1	1	1	1
XP_047951432.1	NADH dehydrogenase [ubiquinone] 1 alpha subcomplex subunit 13-B [Salvia hispanica]	2	2	6	6.55	1.421	0.51	0.0712651	0.357492	12.79	13.84	2.04	3	3	1	1	1	1	1	1
XP_047946748.1	acyl carrier protein 1, chloroplastic-like [Salvia hispanica]	1	1	3	6.55	1.12	0.16	0.508626	0.910811	23.4	18.29	8.66	3	3	1	1	1	1	1	1
XP_047970445.1	nuclear pore complex protein NUP50A-like [Salvia hispanica]	2	1	5	6.54	0.939	-0.09	0.851482	0.989767	32.03	36.67	30.52	3	2	1	1	1	1		1
XP_047940374.1	berberine bridge enzyme-like 15 [Salvia hispanica]	3	3	4	6.53	1.159	0.21	0.409591	0.9012	21.34	4	15.61	3	3	3	3	3	3	2	3
XP_047967019.1	serine hydroxymethyltransferase 3, chloroplastic-like [Salvia hispanica]	2	2	4	6.53	0.984	-0.02	0.971051	0.996562	14.95	0.99	26.37	2	3	1		1	1	1	1
XP_047956654.1	nicotinate phosphoribosyltransferase 2-like [Salvia hispanica]	1	1	3	6.52
XP_047956522.1	cinnamoyl-CoA reductase 1-like [Salvia hispanica]	1	1	6	6.5	0.644	-0.64	0.0451652	0.263786	60.69	58.75	10.15	3	3	1	1	1	1	1	1
XP_047960290.1	eukaryotic translation initiation factor 1A-like [Salvia hispanica]	1	1	3	6.5	0.93	-0.1	0.816234	0.98457	21.28	15.93	5.3	3	3	1	1	1	1	1	1
XP_047979212.1	uncharacterized protein LOC125221132 [Salvia hispanica]	1	1	3	6.48	0.884	-0.18	0.634035	0.942844	48.16	36.68	30.77	3	3	1	1	1	1	1	1
XP_047975616.1	monothiol glutaredoxin-S12, chloroplastic-like [Salvia hispanica]	2	2	6	6.47	0.957	-0.06	0.921146	0.993052	20.77	13.4	9.56	3	3	2	2	2	2	2	2
XP_047959451.1	uncharacterized protein LOC125204766 [Salvia hispanica]	1	1	3	6.46	1.181	0.24	0.359878	0.849646	31.54	22.65	4.1	3	3	1	1	1	1	1	1
XP_047966547.1	pyruvate kinase, cytosolic isozyme-like [Salvia hispanica]	3	3	6	6.45	0.954	-0.07	0.909108	0.993052	20.85	16.45	5.78	3	3	3	3	3	2	2	2
XP_047967646.1	monodehydroascorbate reductase-like [Salvia hispanica]	3	3	4	6.43	0.779	-0.36	0.278211	0.770262	29.95	4.8	9.08	3	3	3	3	3	3	3	2
XP_047955034.1	amidase 1 [Salvia hispanica]	2	2	6	6.37	0.733	-0.45	0.1682	0.592053	19.91	10.14	23.55	3	3	2	2	2	1	1	1
XP_047954159.1	protein transport protein SEC23-like [Salvia hispanica]	2	2	4	6.37	1.949	0.96	0.000887414	0.00958954	33.03	4.25	26.14	3	3	2	2	2	1	1	1
XP_047939616.1	ubiquitin-like modifier-activating enzyme 5 [Salvia hispanica]	3	3	4	6.37	1.13	0.18	0.483053	0.908594	33.25	5.13	59.2	3	3	2	2	2	2	1	2
XP_047952085.1	apoptosis inhibitor 5-like protein API5 [Salvia hispanica]	2	2	3	6.34	0.55	-0.86	0.00577002	0.0516564	25.7	31.65	18.27	2	3		2	2	1	1	1
XP_047940905.1	protein transport protein Sec24-like At4g32640 isoform X1 [Salvia hispanica]	1	1	3	6.33	1.766	0.82	0.00435609	0.0403226	43.54	35.11	3.42	3	2	1	1	1	1		1
XP_047958155.1	COP9 signalosome complex subunit 1-like [Salvia hispanica]	3	3	5	6.28	0.01	-6.64	1e-17	1.71538e-16			11.43		3				2	2	2
XP_047957880.1	LOW QUALITY PROTEIN: subtilisin-like protease SBT1.4 [Salvia hispanica]	1	1	3	6.25	1.442	0.53	0.0609178	0.322746	36.73	10.69	34.71	2	3	1		1	1	1	1
XP_047939780.1	2-haloacrylate reductase-like [Salvia hispanica]	2	1	3	6.24
XP_047971682.1	glutamine-dependent NAD(+) synthetase [Salvia hispanica]	3	3	4	6.23	1.193	0.25	0.335314	0.828702	32.71	57.9	38.42	3	3	1	2	2	2	2	1
XP_047978870.1	uridine/cytidine kinase UKL1, chloroplastic-like [Salvia hispanica]	2	1	7	6.23	1.249	0.32	0.236609	0.71474	16.37	13.89	14.85	3	3	1	1	1	1	1	1
XP_047980389.1	methylcrotonoyl-CoA carboxylase subunit alpha, mitochondrial isoform X1 [Salvia hispanica]	4	4	10	6.22	1.16	0.21	0.406757	0.89947	15.71	13.96	13.5	3	3	4	4	4	2	2	2
XP_047941855.1	glycerol kinase [Salvia hispanica]	3	3	7	6.19	0.857	-0.22	0.529856	0.917479	22.83	46.49	10.74	3	3	2	3	3	3	3	3
XP_047969103.1	stress-response A/B barrel domain-containing protein At5g22580 [Salvia hispanica]	1	1	4	6.19	0.971	-0.04	0.979209	0.997209	37.83	20.79	14.68	3	3	1	1	1	1	1	1
XP_047950165.1	ATPase GET3A [Salvia hispanica]	3	3	3	6.15	1.422	0.51	0.0704693	0.354224	8.4	8.23	4.01	2	2		1	1	1	1
XP_047942206.1	ubiquitin-like protein 5 [Salvia hispanica]	1	1	3	6.01	1.989	0.99	0.000621467	0.006961	31.69	14.57	32	3	2	1	1	1	1	1
XP_047966018.1	transmembrane 9 superfamily member 3-like [Salvia hispanica]	1	1	4	6.01	0.949	-0.08	0.89074	0.993052	7.79	3.18	7.5	3	2	1	1	1		1	1
XP_047957271.1	non-classical arabinogalactan protein 31 [Salvia hispanica]	1	1	3	6	0.784	-0.35	0.290868	0.784065	18.02	26.65	8.1	3	3	1	1	1	1	1	1
XP_047959712.1	villin-3 isoform X1 [Salvia hispanica]	3	3	7	5.98	0.528	-0.92	0.00308575	0.0293386	61.93	19.81	53.51	2	3	1		1	1	1	1
XP_047962463.1	nuclear transport factor 2 [Salvia hispanica]	2	1	7	5.97	0.883	-0.18	0.627438	0.942844	36.4	16.07	29.8	3	3	1	1	1	1	1	1
XP_047982225.1	oryzain alpha chain-like [Salvia hispanica]	1	1	3	5.9	100	6.64	1e-17	1.71538e-16		28.17		2		1		1
XP_047947544.1	probable sucrose-phosphate synthase 1 [Salvia hispanica]	1	1	3	5.86	1.15	0.2	0.430443	0.9012	22.45	16.05	16.51	3	3	1	1	1	1	1	1
XP_047958264.1	aromatic aminotransferase ISS1 [Salvia hispanica]	1	1	3	5.84	1.082	0.11	0.621263	0.942019	20.81	12.85	15.44	3	3	1	1	1	1	1	1
XP_047959855.1	protein decapping 5-like [Salvia hispanica]	2	2	4	5.8	0.918	-0.12	0.765614	0.973025	43.02	130.15	44.34	3	3	1	1	1	2	1	2
XP_047958400.1	putative protease Do-like 14 [Salvia hispanica]	1	1	3	5.77	0.858	-0.22	0.534449	0.919616	19.49	18.25	10.24	3	3	1	1	1	1	1	1
XP_047939444.1	protein CIA1 [Salvia hispanica]	1	1	3	5.77	0.688	-0.54	0.0925742	0.417124	30.21	8.46	38.62	3	3	1	1	1	1	1	1
XP_047939317.1	acyl-protein thioesterase 2-like [Salvia hispanica]	1	1	2	5.76	0.864	-0.21	0.557384	0.930201	18.06	16.13	7.25	3	3	1	1	1	1	1	1
XP_047955353.1	ras-related protein RABA5b-like [Salvia hispanica]	2	2	3	5.73	0.774	-0.37	0.263298	0.752762	42.39	39.57	34.52	2	3		1	1	2	2	1
XP_047964048.1	plastidial pyruvate kinase 2-like [Salvia hispanica]	3	3	3	5.67	100	6.64	1e-17	1.71538e-16		27.42		3		2	2	2
XP_047950159.1	glycerophosphodiester phosphodiesterase GDPDL4-like [Salvia hispanica]	4	4	4	5.67	100	6.64	1e-17	1.71538e-16		41.96		3		1	2	2
XP_047965450.1	nuclear pore complex protein NUP98A-like [Salvia hispanica]	2	2	5	5.56	0.83	-0.27	0.434613	0.9012	23.67	9.15	15.15	3	3	1	1	1	2	2	2
XP_047954933.1	protein transport protein Sec24-like At3g07100 isoform X1 [Salvia hispanica]	2	2	4	5.54	1.127	0.17	0.490888	0.909478	27.03	7.84	6.66	3	3	2	2	2	2	2	2
XP_047973737.1	vacuolar protein sorting-associated protein 26B isoform X1 [Salvia hispanica]	1	1	2	5.53	100	6.64	1e-17	1.71538e-16		31.59		3		1	1	1
XP_047963997.1	60S ribosomal protein L21-1-like [Salvia hispanica]	3	3	3	5.52	0.597	-0.74	0.0179876	0.140075	74.01	24.19	56.37	3	3	3	3	3	3	2	3
XP_047976142.1	lysM domain-containing GPI-anchored protein 1 [Salvia hispanica]	1	1	2	5.51
XP_047952983.1	coatomer subunit gamma-2-like, partial [Salvia hispanica]	1	1	2	5.51	1.675	0.74	0.00947393	0.0804136	16.2	13.34	16.55	2	3		1	1	1	1	1
XP_047957481.1	serine/threonine-protein phosphatase BSL1-like isoform X1 [Salvia hispanica]	2	2	3	5.46						10.54	16.6	2	3		1	1	1	1	1
XP_047946132.1	NADH dehydrogenase [ubiquinone] iron-sulfur protein 5-B [Salvia hispanica]	1	1	5	5.44	1.609	0.69	0.0163621	0.128642	17.71	11.85	21.36	3	3	1	1	1	1	1	1
XP_047962469.1	hsp70 nucleotide exchange factor FES1-like [Salvia hispanica]	1	1	2	5.38	1.212	0.28	0.29885	0.788959	17.52	9.88	16.5	3	3	1	1	1	1	1	1
XP_047966689.1	uncharacterized protein LOC125211055 [Salvia hispanica]	1	1	6	5.35	1.011	0.02	0.866624	0.989767	10.26	8.95	6.18	3	3	1	1	1	1	1	1
XP_047950990.1	probable bifunctional methylthioribulose-1-phosphate dehydratase/enolase-phosphatase E1 1 [Salvia hispanica]	1	1	2	5.34	100	6.64	1e-17	1.71538e-16		8.41		2		1	1
XP_047966545.1	serine/threonine-protein phosphatase PP1 isozyme 2-like [Salvia hispanica]	1	1	5	5.33	0.828	-0.27	0.426089	0.9012	5.57	1.92	5.42	3	3	1	1	1	1	1	1
XP_047962904.1	delta-aminolevulinic acid dehydratase, chloroplastic-like [Salvia hispanica]	1	1	4	5.29	0.947	-0.08	0.881625	0.993052	17.36	10.13	15.9	3	3	1	1	1	1	1	1
XP_047961335.1	probable nucleolar protein 5-2 [Salvia hispanica]	3	1	5	5.28	0.942	-0.09	0.863576	0.989767	31.37	36.34	28.51	3	3	1	1	1	1	1	1
XP_047954509.1	anthranilate synthase alpha subunit 2, chloroplastic-like [Salvia hispanica]	3	3	6	5.22	0.798	-0.33	0.330327	0.824166	18.46	4	9.48	3	3	3	3	3	3	3	3
XP_047959301.1	ras-related protein Rab11B-like [Salvia hispanica]	2	1	2	5.18
XP_047977729.1	splicing factor U2af small subunit B-like [Salvia hispanica]	1	1	2	5.15	1.203	0.27	0.315464	0.806077	14.08	13.42	0.76	2	3	1		1	1	1	1
XP_047949554.1	ornithine aminotransferase, mitochondrial [Salvia hispanica]	1	1	3	5.14	100	6.64	1e-17	1.71538e-16		14.63		3		1	1	1
XP_047953617.1	cysteine synthase, chloroplastic/chromoplastic-like isoform X2 [Salvia hispanica]	2	2	3	5.14	100	6.64	1e-17	1.71538e-16		20.55		2		1	1
XP_047974608.1	cathepsin B-like protease 3 [Salvia hispanica]	1	1	3	5.13	1.318	0.4	0.148708	0.543637	28.74	57.78	64.15	3	3	1	1	1	1	1	1
XP_047981948.1	mitochondrial import receptor subunit TOM20-like isoform X1 [Salvia hispanica]	1	1	2	5.11						50.18		3		1	1	1
XP_047969838.1	glycine-rich protein DOT1-like [Salvia hispanica]	2	2	6	5.06	0.774	-0.37	0.264671	0.753494	66.89	2.49	25.3	3	3	2	2	2	2	2	2
XP_047955470.1	uncharacterized protein At2g27730, mitochondrial-like isoform X1 [Salvia hispanica]	1	1	2	5.04	100	6.64	1e-17	1.71538e-16		20.23		3		1	1	1
XP_047954915.1	NAP1-related protein 2-like [Salvia hispanica]	1	1	2	4.94	1.162	0.22	0.403055	0.897182	24.51	20.69	13.71	3	3	1	1	1	1	1	1
XP_047955228.1	glucosidase 2 subunit beta [Salvia hispanica]	2	2	3	4.9	1.03	0.04	0.79766	0.978637	24.47	30.06	19.66	3	3	2	2	1	2	1	2
XP_047950785.1	methylthioribose-1-phosphate isomerase [Salvia hispanica]	2	2	2	4.85	100	6.64	1e-17	1.71538e-16		15.64		3		1	1	1
XP_047953563.1	dirigent protein 21-like [Salvia hispanica]	1	1	2	4.84
XP_047971043.1	nucleolin-like isoform X1 [Salvia hispanica]	1	1	2	4.81	100	6.64	1e-17	1.71538e-16		33.42		3		1	1	1
XP_047979629.1	UBP1-associated protein 2A-like [Salvia hispanica]	1	1	2	4.79	1.145	0.19	0.44479	0.904685	10.02	9.4	5.19	3	3	1	1	1	1	1	1
XP_047954924.1	7-deoxyloganetic acid glucosyl transferase-like [Salvia hispanica]	3	3	6	4.78	0.955	-0.07	0.914896	0.993052	57.26	34.7	7.64	3	3	2	3	3	2	2	2
XP_047966636.1	annexin D7-like [Salvia hispanica]	2	2	2	4.69	0.84	-0.25	0.467889	0.908594	26	10.49	15.78	3	3	2	2	2	2	2	2
XP_047949804.1	ornithine transcarbamylase, chloroplastic-like [Salvia hispanica]	1	1	3	4.69	1.541	0.62	0.0281622	0.190834	18.87	11.31	16.47	3	3	1	1	1	1	1	1
XP_047969894.1	uncharacterized protein LOC125213409 [Salvia hispanica]	1	1	2	4.67	0.906	-0.14	0.71839	0.962352	24.86	21.81	12.98	3	3	1	1	1	1	1	1
XP_047959022.1	ubiquitin-fold modifier-conjugating enzyme 1 [Salvia hispanica]	2	2	2	4.62	1.115	0.16	0.522957	0.915588	15.66	24.21	39.42	3	3	2	1	2	1	1	2
XP_047972052.1	uncharacterized protein At4g28440-like [Salvia hispanica]	1	1	2	4.56	1.111	0.15	0.533552	0.919297	12.66	13.31	11.09	3	2	1	1	1	1	1
XP_047982284.1	RAN GTPase-activating protein 1 [Salvia hispanica]	1	1	2	4.5
XP_047977633.1	nuclear transport factor 2A-like [Salvia hispanica]	1	1	3	4.49	1.699	0.76	0.0077463	0.0673818	12.12	24.12	4.25	3	2	1	1	1	1		1
XP_047960019.1	serine/threonine protein phosphatase 2A 55 kDa regulatory subunit B beta isoform-like [Salvia hispanica]	3	3	5	4.48	0.913	-0.13	0.748016	0.969238	36.57	22.91	28.85	3	3	2	2	2	2	1	2
XP_047981353.1	dnaJ protein ERDJ3A isoform X2 [Salvia hispanica]	1	1	5	4.41	0.651	-0.62	0.0509866	0.28818	21.68	25.55	8.61	3	3	1	1	1	1	1	1
XP_047961795.1	peroxiredoxin-2E-2, chloroplastic-like [Salvia hispanica]	1	1	2	4.39	0.975	-0.04	0.993328	1	1.85	7.7	8.32	3	3	1	1	1	1	1	1
XP_047966278.1	NADH dehydrogenase [ubiquinone] 1 beta subcomplex subunit 7-like [Salvia hispanica]	1	1	2	4.35	1.626	0.7	0.014232	0.115218	27.66	2.64	25.93	3	3	1	1	1	1	1	1
XP_047983649.1	lipase [Salvia hispanica]	1	1	2	4.33	0.467	-1.1	0.000384306	0.00457623	20.8	16.8	11	3	2	1	1	1	1		1
XP_047940572.1	importin-5-like [Salvia hispanica]	1	1	2	4.33	100	6.64	1e-17	1.71538e-16		18.05		3		1	1	1
XP_047977085.1	importin subunit beta-1-like [Salvia hispanica]	1	1	2	4.31	100	6.64	1e-17	1.71538e-16		24.16		3		1	1	1
XP_047947355.1	28 kDa ribonucleoprotein, chloroplastic-like [Salvia hispanica]	2	2	8	4.28	1.014	0.02	0.855994	0.989767	42.99	7.28	26.83	3	3	2	2	2	2	2	2
XP_047972603.1	beta-fructofuranosidase, insoluble isoenzyme 1-like [Salvia hispanica]	2	2	3	4.26	1.103	0.14	0.558196	0.930201	8.24	4.44	7.41	3	3	1	1	1	1	1	1
XP_047940651.1	isoleucine--tRNA ligase, cytoplasmic [Salvia hispanica]	2	2	2	4.24	100	6.64	1e-17	1.71538e-16		64.58		3		1	2	2
XP_047937788.1	uncharacterized protein LOC125185308 [Salvia hispanica]	2	2	7	4.21	0.894	-0.16	0.67018	0.956904	13.93	10.46	15.51	3	3	1	1	1	1	1	1
XP_047947570.1	ribonuclease 2 [Salvia hispanica]	2	2	3	4.21	4.547	2.18	1.3789e-13	2.31674e-12	42.41	35.43	28.29	3	3	1	2	2	1	1	1
XP_047953244.1	protein NUCLEAR FUSION DEFECTIVE 2-like [Salvia hispanica]	2	2	5	4.2	1.03	0.04	0.796885	0.978526	11.81	7.24	9.3	3	3	2	2	2	1	1	1
XP_047955292.1	beta-hexosaminidase 1-like [Salvia hispanica]	2	1	2	4.18	0.376	-1.41	4.48789e-06	6.15017e-05	51.54	12.2	55.59	3	3	1	1	1	1	1	1
XP_047943586.1	10 kDa chaperonin, mitochondrial-like [Salvia hispanica]	1	1	2	4.14
XP_047964356.1	serine/arginine-rich-splicing factor SR34-like [Salvia hispanica]	1	1	2	4.12	1.215	0.28	0.293963	0.785954	22.83	24.3	19.95	3	3	1	1	1	1	1	1
XP_047969629.1	protein TOPLESS-RELATED PROTEIN 2-like [Salvia hispanica]	2	1	2	4.12
XP_047979682.1	prostaglandin reductase-3 [Salvia hispanica]	2	2	3	4.12	0.828	-0.27	0.426227	0.9012	26.35	21.39	6.38	3	3	1	1	1	1	1	1
XP_047941499.1	protein RAE1-like [Salvia hispanica]	2	2	4	4.11	0.783	-0.35	0.28702	0.777967	27.15	45.34	33.12	3	3	1	2	2	2	2	1
XP_047943867.1	BAHD acyltransferase DCR [Salvia hispanica]	2	2	6	4.11	0.999	0	0.912566	0.993052	9.88	16.93	24.7	3	3	2	1	2	2	1	2
XP_047938073.1	phenolic glucoside malonyltransferase 1-like [Salvia hispanica]	1	1	3	4.1	1.331	0.41	0.136134	0.508276	19.97	6.53	17.55	3	3	1	1	1	1	1	1
XP_047980425.1	ubiquitin-like domain-containing protein CIP73 isoform X1 [Salvia hispanica]	1	1	2	4.1	100	6.64	1e-17	1.71538e-16		2.28		2		1	1
XP_047967531.1	uncharacterized protein LOC125211681 [Salvia hispanica]	2	2	2	4.03	100	6.64	1e-17	1.71538e-16		27.64		3		2	1	2
XP_047967018.1	far upstream element-binding protein 2-like [Salvia hispanica]	2	1	4	3.99
XP_047971630.1	uncharacterized protein LOC125214585 [Salvia hispanica]	4	4	7	3.99	1.068	0.1	0.66596	0.955642	42.32	46.58	68.83	3	3	2	3	3	3	2	2
XP_047951154.1	serine/threonine-protein phosphatase 5-like [Salvia hispanica]	2	2	3	3.98	1.063	0.09	0.681625	0.959893	29.94	17.7	17.21	3	3	2	2	2	2	2	2
XP_047962267.1	proline iminopeptidase [Salvia hispanica]	1	1	2	3.97	1.337	0.42	0.130877	0.500501	21.21	20.45	11.9	3	3	1	1	1	1	1	1
XP_047946299.1	calcyclin-binding protein-like [Salvia hispanica]	2	2	4	3.95	0.817	-0.29	0.389925	0.883192	9.97	11.38	3.71	3	3	2	2	2	2	2	2
XP_047950897.1	protein TRI1-like [Salvia hispanica]	1	1	3	3.95	1.896	0.92	0.00141048	0.014723	17.08	8.58	16.9	3	3	1	1	1	1	1	1
XP_047982961.1	proline--tRNA ligase, cytoplasmic-like [Salvia hispanica]	4	4	7	3.92	1.544	0.63	0.0275199	0.190111	20.26	34.53	43.28	3	3	4	4	4	4	4	3
XP_047982579.1	uncharacterized protein LOC125223460 [Salvia hispanica]	2	2	6	3.91	0.78	-0.36	0.279069	0.770898	11.27	2.83	10.86	3	2	1	1	1	1	1
XP_047941703.1	phospholipase A-2-activating protein isoform X1 [Salvia hispanica]	3	3	9	3.91	0.961	-0.06	0.939209	0.993052	31.5	29.28	6.37	3	3	2	2	2	2	2	2
XP_047941301.1	nucleoid-associated protein At4g30620, chloroplastic-like [Salvia hispanica]	1	1	3	3.89	100	6.64	1e-17	1.71538e-16		26.92		3		1	1	1
XP_047944164.1	probable ADP-ribosylation factor GTPase-activating protein AGD8 [Salvia hispanica]	2	2	2	3.87	0.959	-0.06	0.931466	0.993052	23.69	7.84	9.44	3	3	2	2	2	2	2	2
XP_047965615.1	pantoate--beta-alanine ligase isoform X1 [Salvia hispanica]	2	2	2	3.87	0.94	-0.09	0.854516	0.989767	25.9	2.71	7.37	3	3	2	2	2	2	2	2
XP_047959153.1	COP9 signalosome complex subunit 8-like [Salvia hispanica]	1	1	5	3.86	0.88	-0.19	0.615332	0.942019	16.98	8.63	18.07	3	3	1	1	1	1	1	1
XP_047971029.1	agmatine deiminase-like [Salvia hispanica]	2	2	2	3.85	0.99	-0.02	0.948926	0.993052	14.81	11.88	22.83	3	3	2	2	1	2	2	2
XP_047943954.1	nuclear transport factor 2-like [Salvia hispanica]	2	1	3	3.82
XP_047952989.1	copper transport protein ATX1-like [Salvia hispanica]	2	2	3	3.82	100	6.64	1e-17	1.71538e-16		4.93		3		1	1	1
XP_047946206.1	ran guanine nucleotide release factor-like [Salvia hispanica]	1	1	7	3.82	0.678	-0.56	0.079403	0.385202	65.11	81.16	29.77	3	3	1	1	1	1	1	1
XP_047959146.1	ubiquitin-fold modifier 1-like isoform X1 [Salvia hispanica]	1	1	4	3.82	1.092	0.13	0.590486	0.937552	10.56	1.44	10.89	2	3		1	1	1	1	1
XP_047962781.1	remorin-like [Salvia hispanica]	1	1	1	3.82
XP_047971367.1	protein arginine N-methyltransferase 1.5 isoform X1 [Salvia hispanica]	2	2	4	3.81	1.581	0.66	0.0204595	0.154898	32.43	10.93	35.68	3	3	2	2	2	1	1	1
XP_047938910.1	nicalin-1-like [Salvia hispanica]	2	2	6	3.78	0.692	-0.53	0.0974536	0.428412	28.99	33.67	15.8	3	3	2	2	2	1	1	1
XP_047951762.1	uncharacterized protein At2g34160-like [Salvia hispanica]	2	2	4	3.77	0.926	-0.11	0.797022	0.978526	20.16	69.7	63.62	3	3	1	2	2	2	2	1
XP_047939470.1	vacuolar protein sorting-associated protein 32 homolog 2-like [Salvia hispanica]	1	1	2	3.75
XP_047975852.1	mitochondrial uncoupling protein 1 [Salvia hispanica]	1	1	3	3.73	0.948	-0.08	0.887036	0.993052	4.46	11.87	1.99	3	3	1	1	1	1	1	1
XP_047948335.1	ubiquitin carboxyl-terminal hydrolase MINDY-2-like [Salvia hispanica]	3	3	6	3.69	1.191	0.25	0.339428	0.828702	14.26	11.4	44.89	3	3	2	2	2	2	1	2
XP_047962922.1	reticulon-like protein B13 [Salvia hispanica]	1	1	2	3.68	1.155	0.21	0.418374	0.9012	42.11	20.51	38.79	3	3	1	1	1	1	1	1
XP_047972192.1	light-induced protein, chloroplastic-like [Salvia hispanica]	2	2	5	3.68	0.612	-0.71	0.0248354	0.175111	54.9	4.5	45.69	3	3	2	1	2	2	2	1
XP_047973045.1	asparagine synthetase [glutamine-hydrolyzing] 2 [Salvia hispanica]	2	1	7	3.68	1.092	0.13	0.5921	0.937552	23.44	27.9	16.8	3	3	1	1	1	1	1	1
XP_047956136.1	cysteine proteinase inhibitor 5-like [Salvia hispanica]	2	2	2	3.64	0.01	-6.64	1e-17	1.71538e-16			25.18		3				2	2	2
XP_047941173.1	glyoxylate/succinic semialdehyde reductase 1 [Salvia hispanica]	1	1	4	3.61	0.982	-0.03	0.979024	0.997209	52.18	23.08	33.91	3	3	1	1	1	1	1	1
XP_047943633.1	translation initiation factor eIF-2B subunit gamma [Salvia hispanica]	1	1	6	3.61	0.98	-0.03	0.986341	0.999428	8.9	5.38	7.55	3	3	1	1	1	1	1	1
XP_047972087.1	molybdopterin biosynthesis protein CNX1 [Salvia hispanica]	1	1	4	3.61	1.175	0.23	0.372226	0.860765	32.52	25.56	17.85	3	3	1	1	1	1	1	1
XP_047950393.1	trafficking protein particle complex subunit 3 [Salvia hispanica]	2	2	4	3.61	1.083	0.11	0.619342	0.942019	21.03	15.78	5.86	3	3	2	2	2	2	2	2
XP_047980972.1	glutathione S-transferase T1-like [Salvia hispanica]	1	1	2	3.59	0.876	-0.19	0.60084	0.937552	18.09	6.03	17.34	3	3	1	1	1	1	1	1
XP_047963507.1	desiccation-related protein PCC13-62-like [Salvia hispanica]	1	1	2	3.58	0.01	-6.64	1e-17	1.71538e-16			20.07		2				1		1
XP_047941581.1	L-galactono-1,4-lactone dehydrogenase, mitochondrial [Salvia hispanica]	1	1	2	3.57	1.299	0.38	0.169506	0.595699	12.96	10.79	15.69	3	3	1	1	1	1	1	1
XP_047946026.1	enoyl-[acyl-carrier-protein] reductase, mitochondrial [Salvia hispanica]	2	2	4	3.56	0.834	-0.26	0.44735	0.904685	18.98	57.07	15.35	3	3	2	1	2	2	2	2
XP_047951617.1	protein RETICULATA-RELATED 3, chloroplastic-like [Salvia hispanica]	1	1	2	3.52	100	6.64	1e-17	1.71538e-16		0.56		2			1	1
XP_047966390.1	protein BTR1-like [Salvia hispanica]	2	2	3	3.52	1.236	0.31	0.257164	0.740402	10.88	10.46	4.69	3	3	1	1	1	1	1	1
XP_047958758.1	uncharacterized protein At2g34160-like [Salvia hispanica]	1	1	2	3.49	0.962	-0.06	0.942105	0.993052	5.05	7.8	7.43	3	3	1	1	1	1	1	1
XP_047962238.1	AP-1 complex subunit mu-2-like [Salvia hispanica]	2	2	3	3.49	0.794	-0.33	0.320162	0.808142	30.2	12.65	25.28	3	3	1	1	1	1	1	1
XP_047980567.1	UPF0047 protein YjbQ-like isoform X2 [Salvia hispanica]	2	2	2	3.45	1.162	0.22	0.401713	0.89582	25.27	19.63	32.55	3	3	2	2	2	2	2	2
XP_047971256.1	glucan endo-1,3-beta-glucosidase 6-like [Salvia hispanica]	2	2	4	3.43	0.882	-0.18	0.624245	0.942019	31.17	13.62	11.3	3	3	2	2	2	2	1	2
XP_047950243.1	uncharacterized protein LOC125195973 [Salvia hispanica]	2	2	5	3.42	0.906	-0.14	0.718011	0.962352	16.02	19.63	49.93	3	3	2	2	2	2	2	1
XP_047964220.1	uncharacterized protein LOC125208611 [Salvia hispanica]	1	1	2	3.4	100	6.64	1e-17	1.71538e-16		3.46		3		1	1	1
XP_047981179.1	DEAD-box ATP-dependent RNA helicase 6-like [Salvia hispanica]	2	2	4	3.4	1.173	0.23	0.377647	0.867974	25.32	51.79	5.67	3	3	1	1	1	1	1	1
XP_047963765.1	pantothenate kinase 2-like [Salvia hispanica]	3	3	3	3.24						25.28	4.47	2	2		2	2	1		1
XP_047967566.1	HMG-Y-related protein A-like [Salvia hispanica]	1	1	1	3.08	1.468	0.55	0.0500102	0.28397	11.83	9.33	13.55	3	3	1	1	1	1	1	1
XP_047983495.1	binding partner of ACD11 1 [Salvia hispanica]	1	1	1	2.97	0.834	-0.26	0.448287	0.904685	2.68	7	5.63	3	3	1	1	1	1	1	1
XP_047945749.1	peroxisomal fatty acid beta-oxidation multifunctional protein AIM1-like [Salvia hispanica]	1	1	1	2.92	0.74	-0.43	0.182669	0.626653	12.97	18.16	12.2	3	3	1	1	1	1	1	1
XP_047981325.1	uncharacterized protein LOC125222644 [Salvia hispanica]	1	1	1	2.91
XP_047969621.1	peptidyl-prolyl cis-trans isomerase NIMA-interacting 4 [Salvia hispanica]	1	1	1	2.79	1.571	0.65	0.0221555	0.162756	45.89	36.22	16.01	3	3	1	1	1	1	1	1
XP_047957802.1	V-type proton ATPase 16 kDa proteolipid subunit [Salvia hispanica]	1	1	3	2.77	2.004	1	0.000546989	0.0061706	37.13	15.14	34.35	3	2	1	1	1	1	1
XP_047964966.1	putative oxidoreductase TDA3 [Salvia hispanica]	1	1	1	2.71
XP_047981215.1	TOM1-like protein 4 [Salvia hispanica]	1	1	5	2.68	1.458	0.54	0.0539196	0.29992	27.14	13.12	21.1	3	3	1	1	1	1	1	1
XP_047961540.1	plant UBX domain-containing protein 10 [Salvia hispanica]	1	1	1	2.64	1.274	0.35	0.201312	0.660184	15.12	13.66	13.07	3	3	1	1	1	1	1	1
XP_047956146.1	translocon-associated protein subunit beta isoform X1 [Salvia hispanica]	1	1	2	2.64	0.918	-0.12	0.765845	0.973025	93.76	84.78	13.61	3	3	1	1	1	1	1	1
XP_047957518.1	uncharacterized protein LOC125203251 [Salvia hispanica]	1	1	4	2.63	2.755	1.46	6.06148e-07	8.64466e-06	88.78	6.21	73.5	3	3	1	1	1	1	1	1
XP_047942195.1	uncharacterized protein LOC125189062 isoform X1 [Salvia hispanica]	1	1	1	2.63	100	6.64	1e-17	1.71538e-16		26.93		3		1	1	1
XP_047982197.1	vacuolar cation/proton exchanger 3-like isoform X1 [Salvia hispanica]	1	1	2	2.62	0.787	-0.35	0.300081	0.788959	10.52	5.04	11.07	3	3	1	1	1	1	1	1
XP_047979994.1	ran-binding protein M homolog [Salvia hispanica]	1	1	3	2.6	1.053	0.07	0.715376	0.962352	83.03	88.68	39.83	2	3		1	1	1	1	1
XP_047963055.1	norbelladine synthase-like [Salvia hispanica]	1	1	1	2.57	0.881	-0.18	0.621391	0.942019	22.42	4.92	23.15	2	3	1		1	1	1	1
XP_047978186.1	uncharacterized protein LOC125220092 [Salvia hispanica]	1	1	1	2.56	0.598	-0.74	0.0183501	0.142445	12.44	13.01	17.94	3	3	1	1	1	1	1	1
XP_047966307.1	NADPH-dependent aldehyde reductase-like protein, chloroplastic [Salvia hispanica]	3	3	5	2.55	0.685	-0.55	0.0878459	0.406577	10.73	8.71	45.33	3	3	2	2	2	3	3	2
XP_047973303.1	actin-related protein 4 isoform X1 [Salvia hispanica]	2	2	4	2.54	1.253	0.33	0.230404	0.713612	17.2	9.1	5.15	3	3	2	2	2	2	2	2
XP_047964239.1	ribose-phosphate pyrophosphokinase 4 [Salvia hispanica]	2	2	3	2.53	1.063	0.09	0.683528	0.959893	31	69.09	12.07	3	3	1	2	2	2	2	2
XP_047945048.1	uncharacterized protein At4g28440-like [Salvia hispanica]	1	1	4	2.52	0.952	-0.07	0.904537	0.993052	26.66	11.55	35.18	3	3	1	1	1	1	1	1
XP_047967054.1	peptidyl-prolyl cis-trans isomerase FKBP12 [Salvia hispanica]	1	1	2	2.52	1.268	0.34	0.209149	0.674595	38.83	20.51	25.08	3	3	1	1	1	1	1	1
XP_047966427.1	uncharacterized protein LOC125210864 isoform X1 [Salvia hispanica]	1	1	1	2.51	0.97	-0.04	0.973826	0.99683	20.89	22.96	12.34	3	3	1	1	1	1	1	1
XP_047968282.1	mitochondrial import inner membrane translocase subunit Tim9-like [Salvia hispanica]	1	1	1	2.51	1.536	0.62	0.0293982	0.197032	15.23	11.39	15.68	3	3	1	1	1	1	1	1
XP_047970684.1	fasciclin-like arabinogalactan protein 7 [Salvia hispanica]	1	1	1	2.51
XP_047962881.1	AP-4 complex subunit mu isoform X1 [Salvia hispanica]	1	1	1	2.5	0.981	-0.03	0.980861	0.997209	17.39	7.28	20.14	3	3	1	1	1	1	1	1
XP_047967125.1	nitrogen regulatory protein P-II homolog isoform X1 [Salvia hispanica]	1	1	1	2.5	0.955	-0.07	0.9157	0.993052	17.64	28.91	8.59	3	3	1	1	1	1	1	1
XP_047938033.1	2-keto-3-deoxy-L-rhamnonate aldolase-like [Salvia hispanica]	2	2	4	2.49	0.914	-0.13	0.749527	0.969721	25.58	10.13	17.35	3	3	2	2	2	2	2	1
XP_047955689.1	UTP--glucose-1-phosphate uridylyltransferase-like isoform X1 [Salvia hispanica]	1	1	1	2.49
XP_047981446.1	2-isopropylmalate synthase A-like isoform X1 [Salvia hispanica]	1	1	3	2.48	1.39	0.48	0.0892958	0.406876	49.77	31	41.77	3	3	1	1	1	1	1	1
XP_047946512.1	YTH domain-containing protein ECT3-like [Salvia hispanica]	2	2	4	2.48	100	6.64	1e-17	1.71538e-16		12.72		3		1	1	1
XP_047938566.1	DNA-directed RNA polymerases II, IV and V subunit 6A-like [Salvia hispanica]	1	1	3	2.47	1.408	0.49	0.0784755	0.383467	77.64	68.72	0.3	3	3	1	1	1	1	1	1
XP_047959816.1	RNA-binding KH domain-containing protein RCF3 [Salvia hispanica]	1	1	1	2.47	100	6.64	1e-17	1.71538e-16		37.43		3		1	1	1
XP_047971533.1	protein MEMO1 [Salvia hispanica]	2	2	3	2.44	0.732	-0.45	0.165482	0.587517	24.69	18.05	3.58	3	3	2	2	2	2	2	2
XP_047957143.1	AT-hook motif nuclear-localized protein 28-like [Salvia hispanica]	1	1	1	2.42	1.114	0.16	0.525964	0.915588	19.57	16.05	14.6	3	3	1	1	1	1	1	1
XP_047945773.1	(S)-8-oxocitronellyl enol synthase ISY1 [Salvia hispanica]	3	3	7	2.41	1.332	0.41	0.135788	0.507757	41.57	11.23	17.37	3	3	3	3	3	3	3	3
XP_047960110.1	serine carboxypeptidase-like 25 isoform X1 [Salvia hispanica]	2	2	2	2.4	1.039	0.06	0.764086	0.973025	26.43	7.81	19.09	3	3	2	2	2	2	1	2
XP_047971165.1	ubiquitin-conjugating enzyme E2-17 kDa isoform X1 [Salvia hispanica]	1	1	1	2.4	0.999	0	0.912315	0.993052	5.26	2.92	5.02	3	3	1	1	1	1	1	1
XP_047967334.1	alpha-glucan phosphorylase, H isozyme-like [Salvia hispanica]	1	1	1	2.39	0.896	-0.16	0.679236	0.959893	13.94	6.47	16.22	3	3	1	1	1	1	1	1
XP_047971141.1	gamma-glutamyl hydrolase 2-like [Salvia hispanica]	1	1	1	2.38	1.316	0.4	0.150842	0.549799	12.66	23.37	26.12	3	3	1	1	1	1	1	1
XP_047946248.1	NADH--cytochrome b5 reductase 1 isoform X1 [Salvia hispanica]	1	1	4	2.38	1.381	0.47	0.0952216	0.421064	37.4	18.63	51.88	3	3	1	1	1	1	1	1
XP_047938258.1	uncharacterized protein LOC125186003 isoform X1 [Salvia hispanica]	1	1	1	2.38	1.775	0.83	0.00404616	0.0378825	44.43	50.07	24.93	3	2	1	1	1		1	1
XP_047963530.1	altered inheritance of mitochondria protein 3 isoform X1 [Salvia hispanica]	1	1	3	2.35	1.075	0.1	0.645302	0.946381	19.01	15.84	25.06	3	3	1	1	1	1	1	1
XP_047980084.1	importin beta-like SAD2 [Salvia hispanica]	1	1	1	2.33	1.653	0.72	0.0113901	0.0953579	14.52	37.06	6.19	3	3	1	1	1	1	1	1
XP_047945768.1	WD repeat-containing protein 55-like isoform X1 [Salvia hispanica]	1	1	1	2.32
XP_047972206.1	diaminopimelate decarboxylase 1, chloroplastic-like [Salvia hispanica]	1	1	1	2.31	0.863	-0.21	0.552862	0.927576	26.59	26.25	7.86	3	3	1	1	1	1	1	1
XP_047967536.1	biotin carboxyl carrier protein of acetyl-CoA carboxylase isoform X1 [Salvia hispanica]	1	1	6	2.31	1.39	0.48	0.0894032	0.406876	12.48	8.21	15.41	3	3	1	1	1	1	1	1
XP_047942112.1	superoxide dismutase [Cu-Zn] 2 isoform X1 [Salvia hispanica]	1	1	2	2.28	2.631	1.4	1.86925e-06	2.59055e-05	32.63	23.3	24.14	3	3	1	1	1	1	1	1
XP_047946978.1	electron transfer flavoprotein subunit beta, mitochondrial-like [Salvia hispanica]	1	1	7	2.28	0.793	-0.33	0.318104	0.808142	40.65	40.5	7.81	3	3	1	1	1	1	1	1
XP_047958438.1	calcium-binding allergen Ole e 8-like [Salvia hispanica]	2	2	7	2.27	1.057	0.08	0.704073	0.962352	22.37	8.1	41.78	3	3	2	1	2	2	2	1
XP_047960788.1	threonine synthase, chloroplastic-like [Salvia hispanica]	1	1	1	2.23
XP_047955882.1	oleosin G [Salvia hispanica]	1	1	1	2.23
XP_047974287.1	phosphomevalonate kinase, peroxisomal [Salvia hispanica]	1	1	1	2.23	100	6.64	1e-17	1.71538e-16		4.79		2			1	1
XP_047941263.1	uncharacterized protein LOC125188458 [Salvia hispanica]	1	1	1	2.22	0.638	-0.65	0.0406222	0.250998	34.34	23.62	30.57	3	3	1	1	1	1	1	1
XP_047950673.1	TBC1 domain family member 13-like [Salvia hispanica]	1	1	1	2.22	100	6.64	1e-17	1.71538e-16		5.18		2			1	1
XP_047972647.1	glycerol-3-phosphate dehydrogenase SDP6, mitochondrial-like [Salvia hispanica]	1	1	1	2.22
XP_047962374.1	cytochrome b5-like [Salvia hispanica]	1	1	1	2.22
XP_047968311.1	PI-PLC X domain-containing protein At5g67130-like [Salvia hispanica]	1	1	1	2.21
XP_047960191.1	exportin-2-like [Salvia hispanica]	2	2	3	2.17	1.838	0.88	0.00234156	0.023116	85.66	81.21	54.41	3	3	1	2	2	1	1	1
XP_047956195.1	acylamino-acid-releasing enzyme 1-like [Salvia hispanica]	2	2	5	2.17	1.214	0.28	0.294613	0.785954	10.01	7.43	7.66	3	3	2	2	2	2	2	2
XP_047938226.1	uncharacterized protein LOC125185690 [Salvia hispanica]	1	1	1	2.16	100	6.64	1e-17	1.71538e-16		20.48		3		1	1	1
XP_047973020.1	probable protein phosphatase 2C 55 isoform X1 [Salvia hispanica]	1	1	1	2.15	0.794	-0.33	0.319614	0.808142	21.43	0.51	16.68	2	3	1		1	1	1	1
XP_047981629.1	LOW QUALITY PROTEIN: long chain acyl-CoA synthetase 6, peroxisomal-like [Salvia hispanica]	1	1	2	2.15	100	6.64	1e-17	1.71538e-16		9.77		3		1	1	1
XP_047959006.1	cannabidiolic acid synthase-like [Salvia hispanica]	2	2	2	2.15	1.051	0.07	0.721866	0.962352	31.67	55.21	48.61	3	3	2	1	2	2	2	1
XP_047964378.1	uncharacterized protein LOC125208901 [Salvia hispanica]	1	1	2	2.13	1.138	0.19	0.462216	0.908594	11.54	15.02	5.21	3	3	1	1	1	1	1	1
XP_047962789.1	uncharacterized protein LOC125207468 [Salvia hispanica]	1	1	4	2.13	0.721	-0.47	0.14408	0.532271	24.18	14.58	21.35	3	3	1	1	1	1	1	1
XP_047962719.1	serine/arginine-rich splicing factor SR34B-like isoform X1 [Salvia hispanica]	1	1	1	2.13	0.997	0	0.920295	0.993052	23.19	18.84	14.65	3	3	1	1	1	1	1	1
XP_047950693.1	ATP-dependent (S)-NAD(P)H-hydrate dehydratase-like isoform X1 [Salvia hispanica]	1	1	1	2.12	1.075	0.1	0.643689	0.946381	22.89	19.75	11.32	3	3	1	1	1	1	1	1
XP_047979980.1	U1 small nuclear ribonucleoprotein A [Salvia hispanica]	1	1	2	2.12	0.715	-0.48	0.133909	0.50226	15.29	15.68	11.13	2	2		1	1	1	1
XP_047954263.1	tryptophan synthase alpha chain-like [Salvia hispanica]	3	3	5	2.11	0.821	-0.28	0.405245	0.898838	20.81	8.08	14.65	3	3	2	2	2	2	2	1
XP_047964431.1	small nuclear ribonucleoprotein Sm D2-like [Salvia hispanica]	1	1	1	2.11	1.078	0.11	0.634522	0.942844	8.23	3.37	13.69	3	3	1	1	1	1	1	1
XP_047955542.1	importin subunit alpha-9 [Salvia hispanica]	1	1	1	2.1
XP_047943720.1	calcineurin subunit B-like [Salvia hispanica]	1	1	1	2.1	1.003	0	0.898251	0.993052	40.54	68.39	17.58	3	3	1	1	1	1	1	1
XP_047940407.1	splicing factor 3B subunit 1-like [Salvia hispanica]	1	1	1	2.1
XP_047947915.1	DNA-binding protein DDB_G0278111 isoform X1 [Salvia hispanica]	1	1	1	2.09	1.334	0.42	0.133474	0.50226	13.55	5.69	9.77	3	3	1	1	1	1	1	1
XP_047945504.1	protein phosphatase 1 regulatory inhibitor subunit PPP1R7 homolog [Salvia hispanica]	1	1	1	2.08	100	6.64	1e-17	1.71538e-16		25.55		2		1		1
XP_047958428.1	acetylglutamate kinase, chloroplastic-like [Salvia hispanica]	1	1	1	2.07	0.2	-2.32	2.66454e-14	4.50766e-13	7.87	3.86	48.59	2	3	1		1	1	1	1
XP_047955737.1	acyl-CoA hydrolase 2 isoform X1 [Salvia hispanica]	1	1	3	2.07	0.958	-0.06	0.928824	0.993052	25.91	11.35	38.49	2	3	1		1	1	1	1
XP_047938637.1	enoyl-CoA hydratase 2, peroxisomal-like [Salvia hispanica]	1	1	2	2.06	0.565	-0.82	0.00853374	0.0729382	11.86	15.72	15.85	3	3	1	1	1	1	1	1
XP_047966277.1	glucan endo-1,3-beta-glucosidase 2-like [Salvia hispanica]	1	1	1	2.06
XP_047939511.1	heme-binding protein 2-like [Salvia hispanica]	1	1	5	2.05	0.933	-0.1	0.825719	0.98606	53.59	58.28	21.61	3	2	1	1	1	1		1
XP_047939535.1	cytochrome b-c1 complex subunit 9-like [Salvia hispanica]	1	1	1	2.05	1.008	0.01	0.879814	0.993052	21.36	7.42	24.24	3	3	1	1	1	1	1	1
XP_047957801.1	glutathione S-transferase L3-like [Salvia hispanica]	1	1	4	2.04	1	0	0.90838	0.993052	21.8	6.75	22.73	3	3	1	1	1	1	1	1
XP_047948393.1	cytosolic Fe-S cluster assembly factor NBP35-like [Salvia hispanica]	2	2	3	2.04	0.961	-0.06	0.940855	0.993052	44.43	3.22	5.4	3	3	2	2	2	2	2	2
XP_047972597.1	uncharacterized protein LOC125215270 [Salvia hispanica]	1	1	1	2.02	0.874	-0.19	0.594113	0.937552	5.81	10.5	2.87	3	3	1	1	1	1	1	1
XP_047961174.1	CDK5RAP3-like protein [Salvia hispanica]	1	1	2	2.02	1.039	0.05	0.766036	0.973025	22.76	57.46	2.69	3	2	1	1	1	1		1
XP_047948322.1	cysteine proteinase inhibitor B-like [Salvia hispanica]	1	1	3	2.02	0.613	-0.71	0.025339	0.178099	16.43	15.13	17.19	3	3	1	1	1	1	1	1
XP_047971414.1	uncharacterized protein LOC125214428 [Salvia hispanica]	1	1	3	2.01	0.639	-0.65	0.0410841	0.25132	27.44	7.77	25.31	3	2	1	1	1	1	1
XP_047958764.1	uncharacterized protein At5g49945 [Salvia hispanica]	1	1	4	2.01	0.708	-0.5	0.122797	0.484279	33.79	26.23	5.76	3	3	1	1	1	1	1	1
XP_047946164.1	probable methyltransferase PMT9 [Salvia hispanica]	1	1	2	2	100	6.64	1e-17	1.71538e-16		13.94		3		1	1	1
XP_047960287.1	protein PHLOEM PROTEIN 2-LIKE A1-like [Salvia hispanica]	1	1	1	2	1.286	0.36	0.18486	0.630684	28.64	3.58	27.55	3	2	1	1	1		1	1
XP_047969684.1	FT-interacting protein 3 [Salvia hispanica]	1	1	2	2	0.731	-0.45	0.163415	0.584339	31.22	15.05	32.35	3	3	1	1	1	1	1	1
XP_047960257.1	pectinesterase-like [Salvia hispanica]	2	1	5	1.99	0.652	-0.62	0.0520566	0.293057	8.14	9.96	12.58	3	3	1	1	1	1	1	1
XP_047962613.1	pectinesterase-like [Salvia hispanica]	2	1	2	1.99
XP_047939709.1	mitochondrial acidic protein mam33 [Salvia hispanica]	1	1	1	1.99	1.082	0.11	0.621341	0.942019	40.84	9.27	39.05	3	2	1	1	1	1		1
XP_047966885.1	ultraviolet-B receptor UVR8 [Salvia hispanica]	1	1	1	1.99	100	6.64	1e-17	1.71538e-16		19.05		3		1	1	1
XP_047966137.1	glycine-rich RNA-binding protein 3, mitochondrial-like [Salvia hispanica]	1	1	1	1.99	100	6.64	1e-17	1.71538e-16		16.47		3		1	1	1
XP_047956040.1	vesicle-associated membrane protein 721-like [Salvia hispanica]	1	1	1	1.98	100	6.64	1e-17	1.71538e-16		19.49		3		1	1	1
XP_047953875.1	uncharacterized protein LOC125200188 [Salvia hispanica]	1	1	2	1.98	1.134	0.18	0.471165	0.908594	15.88	6.92	14.33	3	3	1	1	1	1	1	1
XP_047950914.1	glyceraldehyde-3-phosphate dehydrogenase GAPCP2, chloroplastic [Salvia hispanica]	1	1	1	1.97	0.83	-0.27	0.434929	0.9012	7.46	13.96	0.6	3	3	1	1	1	1	1	1
XP_047956039.1	ELKS/Rab6-interacting/CAST family member 1-like [Salvia hispanica]	2	2	2	1.96	0.889	-0.17	0.652177	0.947294	25.96	4.76	62.81	3	3	2	2	2	1	2	2
XP_047938151.1	COP9 signalosome complex subunit 6a-like [Salvia hispanica]	2	2	4	1.95	0.915	-0.13	0.75484	0.973025	32.92	16.98	68.92	3	3	2	2	2	2	2	1
XP_047941719.1	probable sucrose-phosphate synthase 1 isoform X1 [Salvia hispanica]	1	1	1	1.95	1.161	0.21	0.405786	0.898838	37.02	9.08	40.32	3	3	1	1	1	1	1	1
XP_047972104.1	alpha-mannosidase [Salvia hispanica]	1	1	1	1.95
XP_047972706.1	ras-related protein RHN1 [Salvia hispanica]	1	1	1	1.95	1.268	0.34	0.208817	0.674595	17.07	6.46	28.51	3	3	1	1	1	1	1	1
XP_047968803.1	coatomer subunit beta-1-like [Salvia hispanica]	2	2	2	1.94	0.852	-0.23	0.513776	0.914582	33.99	79.22	80.71	3	3	2	1	2	2	2	1
XP_047973456.1	lanC-like protein GCL1 isoform X1 [Salvia hispanica]	3	3	4	1.93	1.917	0.94	0.00117315	0.0122981	49.87	68.34	25.09	3	3	1	1	1	1	1	1
XP_047976749.1	pre-mRNA-processing factor 39-2 isoform X1 [Salvia hispanica]	1	1	1	1.93	1.198	0.26	0.32467	0.813525	28.01	15.23	23.76	3	3	1	1	1	1	1	1
XP_047981672.1	3-phosphoshikimate 1-carboxyvinyltransferase 2 isoform X1 [Salvia hispanica]	1	1	1	1.93	1.221	0.29	0.282035	0.774729	21.83	22.79	9.69	3	2	1	1	1	1		1
XP_047964695.1	fumarate hydratase 1, mitochondrial-like [Salvia hispanica]	2	2	2	1.92	0.688	-0.54	0.092663	0.417124	16.31	8.74	16.75	2	3		1	1	1	1	1
XP_047958124.1	probable prefoldin subunit 3 [Salvia hispanica]	1	1	1	1.91
XP_047972379.1	COP9 signalosome complex subunit 5a-like [Salvia hispanica]	1	1	1	1.9	0.977	-0.03	0.999326	1	7.24	3.34	18.89	3	3	1	1	1	1	1	1
XP_047955477.1	caltractin-like [Salvia hispanica]	1	1	1	1.89	0.968	-0.05	0.965661	0.996536	21.69	29.14	10.56	3	3	1	1	1	1	1	1
XP_047971402.1	50S ribosomal protein L25-like [Salvia hispanica]	1	1	1	1.89	1.129	0.17	0.486126	0.908594	15.8	7.82	17.17	3	3	1	1	1	1	1	1
XP_047937727.1	transmembrane emp24 domain-containing protein p24delta3-like [Salvia hispanica]	1	1	1	1.89	100	6.64	1e-17	1.71538e-16		31.24		3		1	1	1
XP_047959993.1	thioredoxin H1 [Salvia hispanica]	1	1	1	1.87	1.443	0.53	0.0605184	0.321324	13.91	12.51	18.13	3	3	1	1	1	1	1	1
XP_047942361.1	glucan endo-1,3-beta-D-glucosidase-like isoform X1 [Salvia hispanica]	1	1	1	1.86
XP_047982288.1	GPN-loop GTPase QQT2 [Salvia hispanica]	1	1	1	1.85	0.75	-0.41	0.205318	0.667964	31.07	25.52	0.57	3	2	1	1	1	1		1
XP_047980302.1	uncharacterized protein LOC125221978 [Salvia hispanica]	2	2	6	1.83	2.018	1.01	0.000481645	0.00558378	29.61	8.72	50.84	3	3	2	2	2	1	1	1
XP_047954295.1	tropinone reductase homolog At5g06060-like [Salvia hispanica]	1	1	2	1.83	1.102	0.14	0.560369	0.930997	13.63	7.23	10.32	3	3	1	1	1	1	1	1
XP_047981474.1	3-hydroxybutyryl-CoA dehydrogenase-like [Salvia hispanica]	2	2	3	1.82	1.137	0.19	0.464434	0.908594	26.39	69.64	2.13	3	2	2	1	1	1		1
XP_047956196.1	cinnamoyl-CoA reductase 1-like [Salvia hispanica]	1	1	5	1.82	0.644	-0.64	0.0451652	0.263786	60.69	58.75	10.15	3	3	1	1	1	1	1	1
XP_047973079.1	serine/arginine-rich splicing factor SR45a isoform X1 [Salvia hispanica]	1	1	1	1.82
XP_047970719.1	aspartate-semialdehyde dehydrogenase-like [Salvia hispanica]	2	2	4	1.82	1.243	0.31	0.24493	0.721592	62.83	28.67	34.61	3	3	2	2	2	2	2	2
XP_047977795.1	thioredoxin M3, chloroplastic [Salvia hispanica]	1	1	1	1.81
XP_047972926.1	adenylosuccinate lyase-like [Salvia hispanica]	1	1	1	1.8
XP_047948052.1	coatomer subunit epsilon-1-like [Salvia hispanica]	3	2	11	1.8	0.896	-0.16	0.679572	0.959893	20.94	11.47	16.04	3	3	2	2	2	2	1	2
XP_047952437.1	LOW QUALITY PROTEIN: phosphoglucomutase, chloroplastic-like [Salvia hispanica]	1	1	3	1.79	0.908	-0.14	0.727504	0.962352	39.89	30.28	29.69	3	3	1	1	1	1	1	1
XP_047941212.1	insulin-degrading enzyme-like 1, peroxisomal [Salvia hispanica]	2	2	4	1.79	0.984	-0.02	0.972042	0.996581	30.8	42.12	18.23	3	3	2	1	2	1	1	1
XP_047979183.1	pumilio homolog 2-like, partial [Salvia hispanica]	1	1	1	1.79
XP_047939625.1	putative H/ACA ribonucleoprotein complex subunit 1-like protein 1 [Salvia hispanica]	1	1	3	1.79	0.01	-6.64	1e-17	1.71538e-16			11.19		2					1	1
XP_047966453.1	autophagy-related protein 18a-like [Salvia hispanica]	1	1	1	1.78	0.752	-0.41	0.209556	0.674595	29.47	23.6	6.17	3	3	1	1	1	1	1	1
XP_047953226.1	shikimate O-hydroxycinnamoyltransferase-like [Salvia hispanica]	1	1	6	1.78	0.965	-0.05	0.953607	0.994557	10.49	15.26	15.08	3	3	1	1	1	1	1	1
XP_047955983.1	protein NUCLEAR FUSION DEFECTIVE 4-like [Salvia hispanica]	1	1	2	1.77	1.012	0.02	0.862139	0.989767	27.96	27	7.92	3	2	1	1	1		1	1
XP_047946312.1	histidinol dehydrogenase, chloroplastic isoform X1 [Salvia hispanica]	1	1	6	1.77	1.496	0.58	0.0401597	0.24973	81.3	95.17	39.78	3	3	1	1	1	1	1	1
XP_047942340.1	heterogeneous nuclear ribonucleoprotein F-like isoform X1 [Salvia hispanica]	1	1	1	1.77
XP_047948071.1	probable pectin methylesterase CGR3 [Salvia hispanica]	1	1	1	1.77
XP_047951198.1	haloacid dehalogenase-like hydrolase domain-containing protein At2g33255 [Salvia hispanica]	1	1	1	1.76	1.275	0.35	0.199744	0.65873	13.84	18.26	15.29	3	3	1	1	1	1	1	1
XP_047960061.1	uncharacterized protein LOC125205268 [Salvia hispanica]	1	1	5	1.76	1.192	0.25	0.337047	0.828702	34.83	28.19	20.38	3	3	1	1	1	1	1	1
XP_047962283.1	probable nucleoredoxin 1 [Salvia hispanica]	2	2	3	1.76	1.557	0.64	0.0248424	0.175111	37.35	10.86	65.65	3	3	2	2	2	2	2	1
XP_047957777.1	uncharacterized protein LOC125203472 isoform X1 [Salvia hispanica]	1	1	4	1.75	0.978	-0.03	0.993809	1	8.77	20.64	16.86	3	3	1	1	1	1	1	1
XP_047970263.1	polyadenylate-binding protein 2-like isoform X1 [Salvia hispanica]	2	2	6	1.75	0.866	-0.21	0.56209	0.930997	24.22	23.96	15.96	3	3	1	1	1	1	1	1
XP_047944952.1	3-hydroxyisobutyryl-CoA hydrolase-like protein 5 [Salvia hispanica]	1	1	1	1.74
XP_047952822.1	protein arginine methyltransferase NDUFAF7 homolog, mitochondrial-like [Salvia hispanica]	1	1	1	1.73
XP_047970370.1	zinc finger CCCH domain-containing protein 36-like [Salvia hispanica]	2	2	5	1.73	0.88	-0.18	0.618121	0.942019	48.46	60.33	50.14	3	3	1	2	2	1	2	2
XP_047964434.1	diaminopimelate epimerase, chloroplastic-like [Salvia hispanica]	1	1	1	1.73	0.811	-0.3	0.371586	0.860765	12.66	4.7	12.11	3	3	1	1	1	1	1	1
XP_047972575.1	putative GEM-like protein 3 [Salvia hispanica]	1	1	3	1.72
XP_047945823.1	coatomer subunit zeta-1-like isoform X1 [Salvia hispanica]	1	1	3	1.72	1.169	0.23	0.386181	0.879432	7.3	11.68	13.27	3	3	1	1	1	1	1	1
XP_047964743.1	exosome complex component CSL4 [Salvia hispanica]	1	1	1	1.7
XP_047953129.1	4-alpha-glucanotransferase DPE2 [Salvia hispanica]	1	1	2	1.7	3.774	1.92	7.90776e-11	1.25959e-09	117.49	100.82	34.51	2	2		1	1	1		1
XP_047938296.1	vestitone reductase-like [Salvia hispanica]	1	1	1	1.7	0.869	-0.2	0.576844	0.936988	41.54	2.36	29.56	2	3		1	1	1	1	1
XP_047955271.1	inositol monophosphatase 3-like [Salvia hispanica]	1	1	1	1.68
XP_047967232.1	NAP1-related protein 2-like [Salvia hispanica]	1	1	1	1.68	0.842	-0.25	0.476822	0.908594	15.11	14.49	1.5	2	2	1		1	1		1
XP_047951662.1	alpha-aminoadipic semialdehyde synthase [Salvia hispanica]	1	1	1	1.68	1.274	0.35	0.20113	0.660184	15.59	16.71	10.79	3	3	1	1	1	1	1	1
XP_047966171.1	translocase of chloroplast 34 [Salvia hispanica]	1	1	1	1.67
XP_047957640.1	ubiquitin-conjugating enzyme E2 variant 1D [Salvia hispanica]	1	1	2	1.67	100	6.64	1e-17	1.71538e-16		14.8		3		1	1	1
XP_047948456.1	transmembrane 9 superfamily member 8-like [Salvia hispanica]	1	1	8	1.67	1.165	0.22	0.395969	0.88736	21.31	17.67	8.43	3	3	1	1	1	1	1	1
XP_047971831.1	uncharacterized protein LOC125214740 [Salvia hispanica]	1	1	2	1.66	1.968	0.98	0.000748882	0.0082377	7.8	3.15	23.65	3	3	1	1	1	1	1	1
XP_047969911.1	bifunctional aspartate aminotransferase and glutamate/aspartate-prephenate aminotransferase isoform X1 [Salvia hispanica]	3	3	7	1.66	0.787	-0.35	0.298471	0.788959	24.4	22.56	22.37	3	3	2	2	2	2	3	2
XP_047958649.1	probable choline kinase 2 [Salvia hispanica]	1	1	2	1.65	1.531	0.61	0.0304698	0.202063	13.92	11.82	11.78	3	3	1	1	1	1	1	1
XP_047938776.1	nitrile-specifier protein 5 isoform X1 [Salvia hispanica]	1	1	6	1.65	1.096	0.13	0.57821	0.936988	16.08	24.64	9.58	3	3	1	1	1	1	1	1
XP_047979348.1	coatomer subunit gamma [Salvia hispanica]	2	2	2	1.64	1.33	0.41	0.137016	0.510791	30.53	25.02	13.06	3	3	2	2	2	1	1	1
XP_047960653.1	glucose-6-phosphate 1-dehydrogenase, chloroplastic-like [Salvia hispanica]	1	1	1	1.64
XP_047982398.1	65-kDa microtubule-associated protein 1-like [Salvia hispanica]	1	1	1	1.63	0.843	-0.25	0.48031	0.908594	51.33	46.36	25.37	3	2	1	1	1	1	1
XP_047962661.1	sirohydrochlorin ferrochelatase isoform X1 [Salvia hispanica]	1	1	1	1.63	1.166	0.22	0.393781	0.884583	24.29	20.74	13.88	3	2	1	1	1	1		1
XP_047979719.1	AT-hook motif nuclear-localized protein 27-like [Salvia hispanica]	1	1	1	1.61
XP_047963192.1	putative ATP synthase protein YMF19 [Salvia hispanica]	1	1	4	0	1.244	0.31	0.244209	0.721592	35.82	33.64	13.04	3	2	1	1	1		1	1
XP_047965345.1	vacuolar protein sorting-associated protein 26B-like [Salvia hispanica]	1	1	1	0
XP_047970751.1	uncharacterized protein At4g28440-like [Salvia hispanica]	1	1	4	0	0.962	-0.06	0.942806	0.993052	19.78	15.44	16.55	3	3	1	1	1	1	1	1
XP_047942480.1	ATP-dependent Clp protease proteolytic subunit 6, chloroplastic [Salvia hispanica]	1	1	1	0
XP_047939168.1	triacylglycerol lipase OBL1 [Salvia hispanica]	1	1	4	0	1.575	0.65	0.0215714	0.161819	35.17	49.85	7.28	3	3	2	2	2	2	2	2
XP_047939144.1	mitochondrial outer membrane protein porin 4-like [Salvia hispanica]	1	1	1	0	1.057	0.08	0.703962	0.962352	7.8	3.26	13.19	3	3	1	1	1	1	1	1
XP_047971369.1	putative GDP-L-fucose synthase 2 [Salvia hispanica]	1	1	3	0	100	6.64	1e-17	1.71538e-16		7.16		3		1	1	1
XP_047937873.1	phosphoglycerate mutase-like protein 1 [Salvia hispanica]	1	1	2	0	100	6.64	1e-17	1.71538e-16		41.89		2		1	1
XP_047964277.1	mitochondrial import inner membrane translocase subunit TIM23-1-like [Salvia hispanica]	1	1	1	0	0.01	-6.64	1e-17	1.71538e-16			33.1		3				1	1	1
XP_047954614.1	nuclear transport factor 2-like [Salvia hispanica]	1	1	1	0	0.802	-0.32	0.344359	0.837136	43.92	69.32	3.31	3	3	1	1	1	1	1	1
XP_047955950.1	periodic tryptophan protein 1 homolog [Salvia hispanica]	1	1	3	0	0.984	-0.02	0.972205	0.996581	6.13	6.74	3.05	3	3	1	1	1	1	1	1
XP_047960349.1	protein EXPORTIN 1A-like isoform X1 [Salvia hispanica]	1	1	1	0	1.572	0.65	0.0220914	0.162756	37.66	40.66	44.34	3	3	1	1	1	1	1	1
XP_047983373.1	AT-hook motif nuclear-localized protein 8-like [Salvia hispanica]	1	1	3	0
XP_047959163.1	thioredoxin-like protein slr0233 [Salvia hispanica]	1	1	2	0	1.526	0.61	0.0317202	0.208605	23.2	7.28	25.92	3	3	1	1	1	1	1	1
XP_047976944.1	uncharacterized protein LOC125219110 [Salvia hispanica]	1	1	1	0
XP_047979908.1	chaperone protein dnaJ 10-like isoform X1 [Salvia hispanica]	1	1	3	0	1.183	0.24	0.356272	0.844382	18.82	14.56	5.78	3	3	1	1	1	1	1	1
XP_047980796.1	dynamin-2B-like isoform X1 [Salvia hispanica]	1	1	5	0	0.967	-0.05	0.962503	0.995791	24.98	11.79	19.48	3	3	1	1	1	1	1	1
XP_047938622.1	vesicle transport v-SNARE 13-like [Salvia hispanica]	1	1	1	0	100	6.64	1e-17	1.71538e-16		19.54		3		1	1	1
XP_047979858.1	acyl-coenzyme A thioesterase 13-like [Salvia hispanica]	1	1	2	0	0.439	-1.19	0.00012176	0.00151613	16.42	7.64	14.89	3	3	1	1	1	1	1	1
XP_047967169.1	actin cytoskeleton-regulatory complex protein pan1-like [Salvia hispanica]	1	1	5	0	0.941	-0.09	0.857764	0.989767	36.91	37	12	2	2		1	1	1		1
XP_047940518.1	subtilisin-like protease SBT2.4 [Salvia hispanica]	1	1	1	0
XP_047967586.1	probable N-acetyl-gamma-glutamyl-phosphate reductase, chloroplastic [Salvia hispanica]	2	2	2	0	1.34	0.42	0.127891	0.49291	64.4	32.84	65.33	3	3	2	2	2	1	1	1
XP_047982654.1	mediator of RNA polymerase II transcription subunit 33A-like [Salvia hispanica]	1	1	1	0	100	6.64	1e-17	1.71538e-16		8.09		2			1	1
XP_047938104.1	60S ribosomal protein L38-like [Salvia hispanica]	1	1	1	0	1.542	0.62	0.0279786	0.190115	35.53	21.43	33.65	3	3	1	1	1	1	1	1
XP_047970763.1	110 kDa U5 small nuclear ribonucleoprotein component CLO [Salvia hispanica]	2	2	3	0	0.706	-0.5	0.118063	0.475549	21.3	16.1	8.37	3	3	1	1	1	1	1	1
XP_047951249.1	cullin-4-like [Salvia hispanica]	1	1	1	0	2.281	1.19	4.50751e-05	0.000569945	21.75	4.91	20.95	3	2	1	1	1	1		1
XP_047954061.1	eukaryotic translation initiation factor-like [Salvia hispanica]	1	1	1	0	1.398	0.48	0.0841977	0.396794	46.44	13.5	41.12	3	3	1	1	1	1	1	1
XP_047945132.1	probable 3-hydroxyisobutyrate dehydrogenase-like 1, mitochondrial [Salvia hispanica]	1	1	2	0	1.184	0.24	0.353656	0.843791	25.35	12.2	25.06	3	2	1	1	1	1	1
XP_047968555.1	NADH dehydrogenase [ubiquinone] 1 alpha subcomplex subunit 8-B [Salvia hispanica]	1	1	2	0
XP_047943374.1	SEC1 family transport protein SLY1 [Salvia hispanica]	1	1	1	0	1.484	0.57	0.0442591	0.263786	28.59	32.38	19.31	3	2	1	1	1	1		1
XP_047971794.1	glycerophosphodiester phosphodiesterase GDPD6-like [Salvia hispanica]	2	2	2	0
XP_047939215.1	ras-related protein RABB1c [Salvia hispanica]	1	1	2	0	0.966	-0.05	0.956978	0.995111	15.74	8.03	16.32	2	3	1	1		1	1	1
XP_047963501.1	pre-mRNA cleavage factor Im 25 kDa subunit 2 [Salvia hispanica]	1	1	2	0	0.994	-0.01	0.930472	0.993052	38.79	21.28	29.27	3	3	1	1	1	1	1	1
XP_047975773.1	cytochrome P450 71A8-like [Salvia hispanica]	1	1	1	0	1.229	0.3	0.268641	0.753978	29.18	22.86	4.9	3	2	1	1	1		1	1
XP_047972014.1	bifunctional UDP-glucose 4-epimerase and UDP-xylose 4-epimerase 1-like isoform X1 [Salvia hispanica]	2	2	2	0	0.483	-1.05	0.000703271	0.00777083	14.2	20.2	57.34	3	3	1	1	1	2	1	2
XP_047980892.1	putative uncharacterized protein DDB_G0291608 [Salvia hispanica]	1	1	1	0	1.222	0.29	0.281181	0.774729	8.77	11.49	4.33	3	2	1	1	1	1	1
XP_047952258.1	NEDD8-activating enzyme E1 catalytic subunit-like [Salvia hispanica]	1	1	3	0	0.766	-0.38	0.243516	0.72143	15.8	9.7	16.3	2	3	1	1		1	1	1
XP_047963877.1	multiple organellar RNA editing factor 8, chloroplastic/mitochondrial-like [Salvia hispanica]	1	1	2	0
XP_047956865.1	GRF1-interacting factor 3-like [Salvia hispanica]	1	1	1	0
XP_047941550.1	elongation factor P isoform X1 [Salvia hispanica]	1	1	1	0
XP_047977225.1	cytochrome P450 736A117-like [Salvia hispanica]	1	1	7	0						41.86	8.31	3	3	1	1	1	1	1	1
XP_047955835.1	thaumatin-like protein [Salvia hispanica]	1	1	1	0	0.631	-0.66	0.0357637	0.230258	8.63	5.42	6.93	3	3	1	1	1	1	1	1
XP_047954760.1	HMG-Y-related protein A-like [Salvia hispanica]	1	1	1	0
XP_047971741.1	ATP-dependent Clp protease proteolytic subunit 4, chloroplastic [Salvia hispanica]	1	1	2	0	0.492	-1.02	0.000980993	0.0104172	35.79	18.05	38.93	3	3	1	1	1	1	1	1
XP_047964576.1	protein HEAT INTOLERANT 4-like [Salvia hispanica]	2	2	2	0	1.022	0.03	0.825387	0.98606	20.51	13.98	17.32	3	3	2	2	2	2	2	2
XP_047982956.1	eukaryotic translation initiation factor 4G-like isoform X1 [Salvia hispanica]	1	1	5	0	1.349	0.43	0.120393	0.475564	43.99	25.5	32.53	3	3	1	1	1	1	1	1
XP_047971156.1	calcium-dependent protein kinase SK5-like [Salvia hispanica]	1	1	2	0	0.604	-0.73	0.0209211	0.157906	8.7	9.22	4.86	3	2	1	1	1	1		1
XP_047950338.1	FGGY carbohydrate kinase domain-containing protein-like isoform X1 [Salvia hispanica]	1	1	6	0	1.094	0.13	0.584585	0.937303	22.42	20.27	10.19	3	3	1	1	1	1	1	1
XP_047954382.1	mitogen-activated protein kinase homolog MMK2 [Salvia hispanica]	1	1	2	0	100	6.64	1e-17	1.71538e-16		2.73		3		1	1	1
XP_047983121.1	long chain acyl-CoA synthetase 9, chloroplastic [Salvia hispanica]	1	1	1	0	1.691	0.76	0.00829118	0.0713623	34.52	30.94	14.94	3	3	1	1	1	1	1	1
XP_047967055.1	sm-like protein LSM8 [Salvia hispanica]	1	1	3	0	1.003	0	0.897555	0.993052	12.47	11.49	9.5	3	3	1	1	1	1	1	1
XP_047946467.1	copper chaperone for superoxide dismutase, chloroplastic/cytosolic-like isoform X1 [Salvia hispanica]	1	1	3	0	1.048	0.07	0.735122	0.962352	28.61	28.08	30.42	2	3	1		1	1	1	1
XP_047967876.1	nuclear pore complex protein NUP93A [Salvia hispanica]	1	1	1	0	1.446	0.53	0.0588471	0.317257	49.83	33.88	18.17	3	3	1	1	1	1	1	1
XP_047969453.1	polypyrimidine tract-binding protein homolog 3-like [Salvia hispanica]	1	1	1	0
XP_047982603.1	methylthioribose kinase 1-like isoform X1 [Salvia hispanica]	1	1	6	0	100	6.64	1e-17	1.71538e-16		57.54		3		1	1	1
XP_047949025.1	protein TPLATE [Salvia hispanica]	1	1	2	0	2.713	1.44	8.87526e-07	1.25844e-05	64.82	4.47	58.17	2	2		1	1	1		1
XP_047958267.1	delta(3,5)-Delta(2,4)-dienoyl-CoA isomerase, peroxisomal [Salvia hispanica]	1	1	1	0	0.622	-0.69	0.0299322	0.199521	12.39	11.44	8.86	2	3	1	1		1	1	1
XP_047962000.1	serine carboxypeptidase-like 50, partial [Salvia hispanica]	1	1	6	0	0.809	-0.3	0.367121	0.856958	8.56	4.19	6.98	3	3	1	1	1	1	1	1
XP_047958199.1	protein C2-DOMAIN ABA-RELATED 4-like [Salvia hispanica]	1	1	4	0	1.011	0.02	0.86664	0.989767	31.08	25.2	8.99	3	3	1	1	1	1	1	1
XP_047950446.1	ubiquinone biosynthesis monooxygenase COQ6, mitochondrial isoform X1 [Salvia hispanica]	1	1	1	0
XP_047947093.1	AP-4 complex subunit sigma [Salvia hispanica]	1	1	1	0	100	6.64	1e-17	1.71538e-16		22.46		3		1	1	1
XP_047972442.1	EEF1A lysine methyltransferase 1 [Salvia hispanica]	1	1	4	0	0.681	-0.55	0.0833239	0.396794	29.45	12.96	38.19	3	3	1	1	1	1	1	1
XP_047970147.1	cytochrome b5-like isoform X1 [Salvia hispanica]	1	1	3	0	1.058	0.08	0.69851	0.961149	21.34	9.54	11.32	3	3	1	1	1	1	1	1
XP_047957113.1	branched-chain amino acid aminotransferase 2, chloroplastic [Salvia hispanica]	2	2	5	0	0.836	-0.26	0.4554	0.908594	18.22	14.89	16.59	3	3	1	1	1	1	1	1
XP_047957877.1	ureidoglycolate hydrolase [Salvia hispanica]	2	2	3	0
XP_047939050.1	MYG1 protein-like [Salvia hispanica]	1	1	2	0	100	6.64	1e-17	1.71538e-16		20.1		3		1	1	1
XP_047960485.1	farnesylcysteine lyase [Salvia hispanica]	1	1	5	0	1.502	0.59	0.0382102	0.241571	17.36	59.18	55.8	3	3	1	1	1	1	1	1
XP_047947392.1	deoxyhypusine synthase isoform X1 [Salvia hispanica]	1	1	2	0	100	6.64	1e-17	1.71538e-16		3.82		2			1	1
XP_047956891.1	3-hydroxyisobutyryl-CoA hydrolase 1-like [Salvia hispanica]	1	1	1	0	0.86	-0.22	0.5432	0.920214	16.91	14.19	14.75	3	3	1	1	1	1	1	1
XP_047950588.1	WD repeat-containing protein 43 [Salvia hispanica]	1	1	3	0	0.869	-0.2	0.574822	0.936988	35.4	9.8	35.58	3	2	1	1	1	1		1
XP_047955081.1	probable linoleate 9S-lipoxygenase 5 [Salvia hispanica]	1	1	1	0	0.881	-0.18	0.620153	0.942019	97.41	100.34	35.09	3	2	1	1	1	1		1
XP_047954561.1	polygalacturonate 4-alpha-galacturonosyltransferase-like isoform X1 [Salvia hispanica]	1	1	1	0	0.639	-0.65	0.0410677	0.25132	13.4	17.65	4.21	3	3	1	1	1	1	1	1
XP_047948588.1	uncharacterized protein LOC125194429 [Salvia hispanica]	1	1	1	0

## Sheet: Quantified
Accession	Description	Peptides	Unique Peptides	PSMs	Score Sequest	Ratio: WN/MN	Ratio (log2): WN/MN	P-Value: WN/MN	Adj. P-Value: WN/MN	Variability [%]: WN/MN	CV [%]: WN	CV [%]: MN	Count: WN	Count: MN	Count: WN 1	Count: WN 2	Count: WN 3	Count: MN 1	Count: MN 2	Count: MN 3
XP_047950871.1	cocosin 1-like [Salvia hispanica]	43	43	2673	6153.81	0.847	-0.24	0.493357	0.910499	34.67	6.31	3.71	3	3	48	49	49	51	51	51
XP_047974399.1	11S globulin seed storage protein 2-like [Salvia hispanica]	30	27	2748	5004.38	0.877	-0.19	0.607383	0.942019	27.61	1.54	3.67	3	3	47	46	46	47	47	46
XP_047952105.1	11S globulin seed storage protein Ana o 2.0101-like [Salvia hispanica]	38	33	2287	4669.24	0.807	-0.31	0.359219	0.849646	28.49	3.55	2.08	3	3	39	38	38	39	39	38
XP_047958388.1	11S globulin-like [Salvia hispanica]	45	44	1877	4595.76	0.78	-0.36	0.27996	0.772488	31.56	0.81	2.83	3	3	48	45	47	51	50	51
XP_047976489.1	11S globulin seed storage protein 2-like [Salvia hispanica]	36	33	1684	3792.38	0.83	-0.27	0.433073	0.9012	33	2.42	2.49	3	3	51	51	51	51	50	50
XP_047960314.1	vicilin Cor a 11.0101 [Salvia hispanica]	42	42	1283	2899.86	1.016	0.02	0.847571	0.989767	30.44	0.79	1.14	3	3	48	46	48	47	47	47
XP_047954700.1	11S globulin seed storage protein Jug r 4-like [Salvia hispanica]	34	30	1105	2630.1	1.02	0.03	0.83307	0.987686	42.54	6.93	2.71	3	3	29	27	29	27	28	28
XP_047958387.1	11S globulin-like [Salvia hispanica]	36	36	830	1927.76	0.805	-0.31	0.354063	0.843791	27.37	1.3	2.53	3	3	41	39	41	41	41	41
XP_047965477.1	2S sulfur-rich seed storage protein 1-like [Salvia hispanica]	7	4	596	1476.03	0.551	-0.86	0.00596563	0.0532134	102.04	27.07	6.89	3	3	4	4	4	4	4	4
XP_047969551.1	2S seed storage protein-like [Salvia hispanica]	5	2	592	1461.18	0.866	-0.21	0.565283	0.935023	12.69	7.4	9.35	3	3	2	2	2	2	2	2
XP_047983673.1	vicilin-like seed storage protein At2g28490 [Salvia hispanica]	22	22	527	1327.92	0.749	-0.42	0.20277	0.663194	25.97	3.31	4.5	3	3	25	25	25	24	24	25
XP_047944240.1	LOW QUALITY PROTEIN: 13S globulin seed storage protein 1-like [Salvia hispanica]	7	2	579	1218.26	0.834	-0.26	0.447172	0.904685	24.69	28.64	9.26	3	3	1	1	1	1	1	1
XP_047948475.1	embryonic protein DC-8 isoform X1 [Salvia hispanica]	47	47	427	1161.85	0.83	-0.27	0.433149	0.9012	26.54	12.29	5.84	3	3	48	49	49	49	50	50
XP_047969797.1	luminal-binding protein 4 [Salvia hispanica]	32	18	358	828.73	0.88	-0.18	0.616153	0.942019	19.3	7.44	5.03	3	3	20	20	20	20	19	20
XP_047961271.1	late embryogenesis abundant protein D-34-like [Salvia hispanica]	16	16	235	806.97	1.077	0.11	0.638159	0.94355	25.14	8.68	4.53	3	3	19	19	19	18	19	19
XP_047969400.1	heat shock cognate 70 kDa protein-like [Salvia hispanica]	30	14	331	805.88	0.987	-0.02	0.958662	0.995791	27.95	4.51	8.16	3	3	17	16	17	17	17	17
XP_047974299.1	vicilin-like seed storage protein At2g18540 [Salvia hispanica]	19	19	317	778.35	0.809	-0.31	0.366434	0.856958	26.88	4.72	9.75	3	3	21	21	21	21	21	21
XP_047955639.1	11S globulin seed storage protein Jug r 4-like [Salvia hispanica]	23	20	302	776.06	1.06	0.08	0.691311	0.961149	36.82	8.59	7.07	3	3	19	18	19	18	19	19
XP_047963313.1	heat shock cognate 70 kDa protein 2 [Salvia hispanica]	24	1	290	754.91	100	6.64	1e-17	1.71538e-16		30.86		2		1		1
XP_047963324.1	heat shock cognate 70 kDa protein 2-like [Salvia hispanica]	25	3	287	749.94	1.212	0.28	0.298849	0.788959	51.44	9.68	2.4	3	3	2	2	2	2	2	2
XP_047971175.1	heat shock cognate 70 kDa protein 2-like [Salvia hispanica]	25	9	269	700.8	0.942	-0.09	0.86113	0.989767	19.93	1.8	4.68	3	3	10	9	10	10	10	10
XP_047964294.1	protein disulfide-isomerase-like [Salvia hispanica]	35	35	268	691.16	1.153	0.21	0.423074	0.9012	25.11	3.95	5.02	3	3	36	36	36	36	36	36
XP_047972310.1	low-temperature-induced 65 kDa protein-like isoform X1 [Salvia hispanica]	34	34	248	653.46	0.961	-0.06	0.939685	0.993052	25.09	11.73	7.37	3	3	35	35	35	34	34	34
XP_047960252.1	NADPH-dependent aldehyde reductase 1, chloroplastic-like [Salvia hispanica]	15	15	352	650.15	0.818	-0.29	0.394398	0.885141	21.19	6.51	3.32	3	3	19	19	19	19	19	19
AVW82634.1	glyceraldehyde-3-phosphate-dehydrogenase [Salvia hispanica]	19	7	284	648.33	1.048	0.07	0.734611	0.962352	18.96	10.11	4.09	3	3	8	8	8	7	7	7
XP_047954951.1	aspartic proteinase-like isoform X1 [Salvia hispanica]	18	12	293	642.82	0.885	-0.18	0.635325	0.942844	32.25	8.98	8.73	3	3	13	13	13	13	13	13
XP_047955412.1	embryonic protein DC-8 [Salvia hispanica]	26	26	222	616.2	0.989	-0.02	0.949698	0.993152	35.35	13.27	11.81	3	3	26	26	25	26	27	27
XP_047952056.1	late embryogenesis abundant protein, group 3-like [Salvia hispanica]	23	23	212	607.4	1.261	0.33	0.218643	0.693034	36.58	18.38	11.68	3	3	23	24	24	22	22	22
XP_047963012.1	glyceraldehyde-3-phosphate dehydrogenase, cytosolic-like [Salvia hispanica]	19	2	261	589.73	1.26	0.33	0.21992	0.693398	40.89	22.83	11.39	3	3	2	2	2	2	2	2
XP_047966170.1	oil body-associated protein 2C [Salvia hispanica]	14	14	280	581.39	0.859	-0.22	0.537961	0.920214	21.99	3.38	3.38	3	3	23	23	23	23	23	23
XP_047970570.1	chaperone protein ClpB1 [Salvia hispanica]	30	29	217	576.85	1.044	0.06	0.746626	0.968787	24.28	7.38	5.06	3	3	30	29	31	31	30	31
XP_047973366.1	glyceraldehyde-3-phosphate dehydrogenase, cytosolic [Salvia hispanica]	19	1	260	575.21	1.053	0.08	0.715145	0.962352	11.53	12.88	9.6	3	3	1	1	1	1	1	1
XP_047942127.1	aspartic proteinase-like [Salvia hispanica]	18	12	278	570.02	0.884	-0.18	0.631057	0.942844	29.22	15.83	8.51	3	3	12	12	13	12	13	13
XP_047981438.1	enolase [Salvia hispanica]	18	4	231	568.63	0.849	-0.24	0.500075	0.910811	30.26	7.68	7.21	3	3	2	2	2	2	2	2
XP_047980384.1	bifunctional enolase 2/transcriptional activator [Salvia hispanica]	18	4	235	565.91	0.884	-0.18	0.634354	0.942844	14.56	0.59	2.87	3	3	4	4	4	4	4	4
XP_047950706.1	oleosin H1-like [Salvia hispanica]	11	9	200	558.74	1.814	0.86	0.0028894	0.0281258	31.26	1.8	5.4	3	3	11	11	11	11	11	11
XP_047941308.1	succinate-semialdehyde dehydrogenase, mitochondrial isoform X2 [Salvia hispanica]	28	28	224	553.49	0.977	-0.03	0.999606	1	23.82	2.98	4.67	3	3	32	32	32	33	33	33
XP_047940916.1	ATP synthase subunit beta, mitochondrial [Salvia hispanica]	22	22	245	540.97	1.094	0.13	0.584897	0.937303	23.21	6.17	5.88	3	3	23	23	24	23	22	22
XP_047960080.1	11-beta-hydroxysteroid dehydrogenase A-like [Salvia hispanica]	18	16	208	536.27	1.051	0.07	0.724436	0.962352	28.14	16.06	4.48	3	3	19	18	19	19	19	19
XP_047980590.1	protein ADP-ribosyltransferase PARP3 isoform X1 [Salvia hispanica]	26	26	208	525.3	1.026	0.04	0.812056	0.98381	21.41	6.02	3.42	3	3	27	26	27	27	27	27
XP_047940741.1	ribonuclease TUDOR 2-like [Salvia hispanica]	36	17	198	511.27	1.038	0.05	0.769719	0.973486	20.14	4.07	10.57	3	3	16	16	16	16	15	15
AVW82640.1	elongation factor 1-alpha [Salvia hispanica]	14	3	200	489.64	0.894	-0.16	0.672015	0.956904	33	9.5	11.09	3	3	6	6	6	6	6	6
XP_047973018.1	vicilin-like seed storage protein At2g18540 [Salvia hispanica]	25	25	195	488.43	0.964	-0.05	0.952373	0.994115	47.09	6.39	4.53	3	3	27	27	26	26	25	26
XP_047948434.1	phosphoglycerate kinase, cytosolic [Salvia hispanica]	26	8	188	481.52	0.906	-0.14	0.71813	0.962352	18.95	4.32	9	3	3	8	8	8	8	8	8
XP_047962252.1	glyceraldehyde-3-phosphate dehydrogenase, cytosolic-like [Salvia hispanica]	17	7	196	459.6	1.024	0.03	0.817323	0.98457	29.37	78.41	23.61	3	3	9	8	9	9	9	9
XP_047969141.1	luminal-binding protein 5-like [Salvia hispanica]	22	8	203	453.13	0.74	-0.43	0.182522	0.626653	19.53	3.15	6.12	3	3	7	7	7	6	6	6
XP_047957557.1	aconitate hydratase, cytoplasmic-like [Salvia hispanica]	26	20	181	437.76	0.964	-0.05	0.949831	0.993152	17.92	8.76	5.98	3	3	21	21	21	21	21	21
XP_047976638.1	elongation factor 2-like [Salvia hispanica]	26	26	214	411.54	1.05	0.07	0.725748	0.962352	23.59	4.8	4.55	3	3	28	28	28	26	27	27
XP_047972682.1	malate synthase-like [Salvia hispanica]	24	22	166	410.53	0.924	-0.11	0.788785	0.974198	20.13	4.41	6.31	3	3	25	26	26	26	26	26
XP_047969592.1	heat shock cognate protein 80-like [Salvia hispanica]	27	2	165	408.85	1.056	0.08	0.707639	0.962352	27.04	12.64	12	3	3	2	2	3	3	3	2
XP_047945663.1	heat shock cognate protein 80-like [Salvia hispanica]	28	3	164	398.3	1.33	0.41	0.137431	0.511561	33.72	5.72	10.44	3	3	3	3	3	3	3	3
XP_047944677.1	phosphoglycerate kinase, cytosolic-like [Salvia hispanica]	24	6	162	393.76	1.035	0.05	0.78021	0.974198	27.86	2.97	13.61	3	3	6	6	6	6	6	6
XP_047946193.1	1-Cys peroxiredoxin PER1 [Salvia hispanica]	14	14	143	392.06	1.071	0.1	0.657751	0.950771	20.59	5.9	3.92	3	3	16	16	16	16	15	16
XP_047979925.1	alcohol dehydrogenase 1 [Salvia hispanica]	16	13	161	385.31	0.876	-0.19	0.600308	0.937552	20.22	6.3	5.81	3	3	16	15	16	16	16	15
XP_047980205.1	endoplasmin homolog isoform X1 [Salvia hispanica]	33	32	173	381.82	0.911	-0.14	0.737162	0.962352	25.46	4.1	3.65	3	3	31	31	31	30	30	30
XP_047950036.1	leucine aminopeptidase 2, chloroplastic-like [Salvia hispanica]	21	10	134	381.08	0.899	-0.15	0.691558	0.961149	21.06	12.38	5.83	3	3	10	10	10	10	10	10
XP_047975888.1	late embryogenesis abundant protein D-34-like [Salvia hispanica]	11	11	128	380.17	0.994	-0.01	0.930674	0.993052	14.11	9.19	3.9	3	3	13	13	13	12	13	13
XP_047960712.1	fructose-bisphosphate aldolase 1, cytoplasmic [Salvia hispanica]	17	7	132	377.64	0.962	-0.06	0.941679	0.993052	14.99	7.65	5.47	3	3	7	7	7	7	7	7
XP_047982468.1	chaperonin CPN60-2, mitochondrial [Salvia hispanica]	25	14	145	368.23	0.784	-0.35	0.292206	0.785954	20.28	5.9	1.9	3	3	14	14	14	14	14	14
XP_047979886.1	fructose-bisphosphate aldolase 6, cytosolic-like [Salvia hispanica]	16	6	129	363.49	1.005	0.01	0.890289	0.993052	18.79	3.4	5.94	3	3	6	6	6	6	6	6
XP_047970107.1	cell division control protein 48 homolog E-like [Salvia hispanica]	24	1	147	343.03	1.385	0.47	0.0928453	0.417124	13.57	13.47	11.63	3	3	1	1	1	1	1	1
XP_047940898.1	peptidyl-prolyl cis-trans isomerase [Salvia hispanica]	5	5	127	341.45	1.094	0.13	0.584906	0.937303	19.17	2.68	11.85	3	3	7	7	7	7	7	7
XP_047969008.1	5-methyltetrahydropteroyltriglutamate--homocysteine methyltransferase-like [Salvia hispanica]	23	8	149	337.11	0.822	-0.28	0.408682	0.9012	21.39	2.96	10.71	3	3	8	8	8	6	6	6
XP_047938623.1	elongation factor 1-alpha-like [Salvia hispanica]	11	3	138	334.73	1.285	0.36	0.18657	0.634752	23.95	8.3	12.67	3	3	5	5	5	5	4	5
XP_047976803.1	catalase [Salvia hispanica]	18	6	150	324.64	0.867	-0.21	0.569138	0.936988	17.33	4.68	2.91	3	3	6	6	6	6	6	6
XP_047944149.1	leucine aminopeptidase 2, chloroplastic-like [Salvia hispanica]	19	8	118	324.36	0.572	-0.81	0.0100855	0.0853095	19.97	9.88	6.67	3	3	8	8	8	7	7	7
XP_047941197.1	tripeptidyl-peptidase 2 isoform X1 [Salvia hispanica]	26	26	126	318.22	1.114	0.16	0.526435	0.915588	24.51	10.2	5.14	3	3	24	24	24	25	25	24
XP_047939042.1	aconitate hydratase, cytoplasmic [Salvia hispanica]	22	3	138	317.67	1.057	0.08	0.701487	0.962352	17.13	9.62	10.68	3	3	3	3	3	3	3	3
XP_047967143.1	oil body-associated protein 1A-like [Salvia hispanica]	9	9	132	316.2	0.948	-0.08	0.886573	0.993052	28.31	8.51	4.64	3	3	12	12	12	12	12	12
XP_047958073.1	glyoxysomal fatty acid beta-oxidation multifunctional protein MFP-a [Salvia hispanica]	23	23	164	314.61	0.929	-0.11	0.812493	0.98381	25.11	5.05	11.48	3	3	24	24	24	24	23	24
XP_047977317.1	5-methyltetrahydropteroyltriglutamate--homocysteine methyltransferase [Salvia hispanica]	22	7	140	311.84	1.006	0.01	0.887024	0.993052	29.6	9.62	12.21	3	3	7	7	7	7	7	7
XP_047951894.1	ribonuclease TUDOR 1 [Salvia hispanica]	29	10	132	311.36	1.12	0.16	0.508444	0.910811	22.7	10.34	9.3	3	3	9	9	9	8	8	8
XP_047961170.1	protein disulfide-isomerase-like [Salvia hispanica]	21	20	129	309.1	0.984	-0.02	0.970742	0.996562	22.48	4.21	2.68	3	3	19	20	20	19	20	20
XP_047941315.1	cell division cycle protein 48 homolog [Salvia hispanica]	23	3	129	307.22	0.982	-0.03	0.97771	0.997209	18.33	4.37	16.83	3	3	4	3	4	4	3	4
XP_047942176.1	actin-7 [Salvia hispanica]	15	4	140	305.85	0.848	-0.24	0.498569	0.910811	18.63	5.78	5.82	3	3	4	4	4	4	4	4
XP_047947757.1	heat shock 70 kDa protein, mitochondrial-like [Salvia hispanica]	26	7	121	297.05	0.917	-0.12	0.764465	0.973025	17.48	10.52	6.01	3	3	5	5	5	7	7	7
XP_047959447.1	phosphoenolpyruvate carboxylase [Salvia hispanica]	29	2	121	294.92	1.144	0.19	0.446658	0.904685	47.86	26.81	23.63	3	3	2	2	2	2	2	2
XP_047965780.1	phosphoenolpyruvate carboxylase-like [Salvia hispanica]	30	3	119	294.38	1.142	0.19	0.452468	0.908268	8.75	8.3	11.85	3	3	2	2	2	1	1	1
XP_047941192.1	actin-like [Salvia hispanica]	13	2	127	286.65	0.856	-0.22	0.527032	0.915588	14.18	12.62	1.45	3	3	2	2	2	2	2	2
XP_047966862.1	11-beta-hydroxysteroid dehydrogenase A-like [Salvia hispanica]	13	11	138	282.89	1.166	0.22	0.393454	0.884583	26.05	17.17	6.64	3	3	14	14	14	14	14	14
XP_047947557.1	aconitate hydratase, cytoplasmic-like [Salvia hispanica]	20	1	123	278.65	1.059	0.08	0.697311	0.961149	20.56	21.67	9.99	3	3	1	1	1	1	1	1
XP_047968141.1	elongation factor 1-alpha [Salvia hispanica]	12	1	121	270.94	0.01	-6.64	1e-17	1.71538e-16			4.76		3				1	1	1
XP_047960821.1	cell division control protein 48 homolog E [Salvia hispanica]	19	1	109	269.66	1.069	0.1	0.664708	0.955442	11.73	8.64	1.26	3	3	1	1	1	1	1	1
XP_047971386.1	phosphoglucomutase, cytoplasmic [Salvia hispanica]	21	10	125	269.28	1.02	0.03	0.834536	0.987821	19.43	5.5	6.91	3	3	9	9	9	10	10	10
XP_047946425.1	heat shock cognate protein 80 [Salvia hispanica]	22	4	109	267.63	0.963	-0.05	0.946073	0.993052	18.25	14.89	38.63	3	3	3	3	3	3	2	3
XP_047949819.1	3-ketoacyl-CoA thiolase 2, peroxisomal [Salvia hispanica]	15	10	96	265.49	0.861	-0.22	0.545203	0.920214	27.28	5.21	10.75	3	3	10	9	10	10	10	10
XP_047962809.1	eukaryotic initiation factor 4A-10-like isoform X2 [Salvia hispanica]	18	6	134	263.39	1.044	0.06	0.748945	0.969479	21.87	5.53	5.33	3	3	6	6	6	6	6	5
XP_047955159.1	catalase-like isoform X1 [Salvia hispanica]	12	1	118	255.64	0.794	-0.33	0.319305	0.808142	3.28	1.23	7.05	3	3	1	1	1	1	1	1
XP_047944309.1	em-like protein GEA6 [Salvia hispanica]	10	10	99	253.63	1.049	0.07	0.729721	0.962352	24.2	13.86	5.62	3	3	11	11	11	11	11	11
XP_047943997.1	eukaryotic initiation factor 4A-2-like [Salvia hispanica]	18	2	131	251.88	0.845	-0.24	0.485402	0.908594	22.08	8.76	19.18	3	3	2	2	2	2	2	2
XP_047969531.1	malate dehydrogenase, mitochondrial [Salvia hispanica]	9	3	83	250.77	1.033	0.05	0.788167	0.974198	21.24	10.02	4.56	3	3	3	3	3	3	3	3
XP_047945695.1	3-ketoacyl-CoA thiolase 2, peroxisomal-like [Salvia hispanica]	13	8	96	248.72	0.805	-0.31	0.354533	0.843791	22.23	2	4.69	3	3	8	8	8	8	8	8
XP_047970064.1	eukaryotic initiation factor 4A-14 [Salvia hispanica]	18	2	132	248.03	0.834	-0.26	0.446618	0.904685	28.41	26.94	8.89	3	3	2	2	2	2	2	2
XP_047980552.1	heat shock 70 kDa protein, mitochondrial [Salvia hispanica]	22	3	96	244.32	0.979	-0.03	0.989148	1	11.34	39.49	26.55	3	3	3	2	3	2	1	2
XP_047968707.1	2S sulfur-rich seed storage protein 1-like [Salvia hispanica]	4	4	119	243.96	0.782	-0.36	0.284976	0.776842	26.21	4.53	6.65	3	3	9	8	9	9	9	9
XP_047954553.1	oleosin H1-like [Salvia hispanica]	9	7	86	241.37	1.012	0.02	0.862307	0.989767	80.45	7.66	7.74	3	3	8	9	9	8	8	8
XP_047970043.1	UDP-glucose 4-epimerase GEPI48-like isoform X1 [Salvia hispanica]	12	5	83	239.87	0.87	-0.2	0.578494	0.936988	56.82	2.03	11.21	3	3	5	5	5	5	5	5
XP_047954332.1	17.3 kDa class I heat shock protein-like [Salvia hispanica]	10	3	103	239.16	1.058	0.08	0.700206	0.962352	38.31	37.87	5.17	3	3	3	3	3	3	3	3
XP_047947174.1	probable mitochondrial-processing peptidase subunit beta, mitochondrial [Salvia hispanica]	18	18	94	235.16	0.982	-0.03	0.980117	0.997209	26.11	10.09	5.07	3	3	18	18	18	18	18	18
XP_047975174.1	2S seed storage albumin protein-like [Salvia hispanica]	7	7	107	234.9	1.023	0.03	0.823552	0.98606	42.45	11.77	9.64	3	3	7	7	7	7	7	7
XP_047939461.1	nascent polypeptide-associated complex subunit alpha-like protein [Salvia hispanica]	9	5	84	233.93	0.973	-0.04	0.988292	0.999955	24.05	12.86	4.98	3	3	6	5	6	6	6	6
XP_047958614.1	elongation factor 1-gamma-like [Salvia hispanica]	14	5	89	232.71	1.133	0.18	0.475741	0.908594	16.53	7.69	8.11	3	3	5	5	4	5	5	5
XP_047954783.1	malate dehydrogenase 1, mitochondrial-like [Salvia hispanica]	10	5	81	231.08	0.906	-0.14	0.717344	0.962352	16.71	9.92	6.28	3	3	4	4	4	4	4	4
XP_047940305.1	malate dehydrogenase [Salvia hispanica]	9	9	102	228.35	0.851	-0.23	0.509335	0.910811	17.38	7.61	4.84	3	3	11	11	11	11	11	11
XP_047970573.1	14-3-3-like protein 16R [Salvia hispanica]	13	4	95	227.21	1.176	0.23	0.370492	0.860623	46.54	12.42	6.16	3	3	3	3	3	3	3	3
XP_047945856.1	stromal 70 kDa heat shock-related protein, chloroplastic [Salvia hispanica]	16	5	90	224.74	1.096	0.13	0.580023	0.936988	13.1	7.33	2.27	3	3	5	5	4	5	5	4
XP_047945225.1	glyceraldehyde-3-phosphate dehydrogenase, cytosolic [Salvia hispanica]	5	1	89	224.37	0.907	-0.14	0.721781	0.962352	20.88	18.71	18.44	3	3	1	1	1	1	1	1
XP_047949123.1	ATP synthase subunit alpha, mitochondrial [Salvia hispanica]	12	12	79	220.78	1.103	0.14	0.557038	0.930201	20.62	10.64	4.45	3	3	12	12	12	12	12	12
XP_047970105.1	2,3-bisphosphoglycerate-independent phosphoglycerate mutase [Salvia hispanica]	17	10	95	219.26	0.916	-0.13	0.759239	0.973025	15.74	2.79	5.76	3	3	11	11	11	10	10	10
XP_047966819.1	nucleolin 1-like [Salvia hispanica]	20	15	92	218.26	1.123	0.17	0.501166	0.910811	28.25	12.75	4.53	3	3	15	14	15	15	15	15
XP_047960657.1	dihydrolipoyl dehydrogenase 2, chloroplastic-like [Salvia hispanica]	15	15	90	217.49	0.785	-0.35	0.295276	0.78644	26.93	10.95	4.9	3	3	15	15	15	15	15	15
XP_047959510.1	dihydrolipoyl dehydrogenase, mitochondrial-like [Salvia hispanica]	15	5	83	216.3	0.901	-0.15	0.698626	0.961149	22.64	23.19	28.53	3	3	4	3	4	3	4	4
XP_047954726.1	UTP--glucose-1-phosphate uridylyltransferase isoform X1 [Salvia hispanica]	17	5	87	215.37	0.715	-0.48	0.133417	0.50226	12.89	10.81	1.8	3	3	5	5	5	5	5	5
XP_047972213.1	UTP--glucose-1-phosphate uridylyltransferase-like [Salvia hispanica]	16	4	87	215.29	0.697	-0.52	0.105517	0.447035	24.41	4.37	7.19	3	3	3	3	3	4	4	3
XP_047971596.1	benzaldehyde dehydrogenase, mitochondrial-like [Salvia hispanica]	15	15	82	212.73	1.03	0.04	0.796062	0.978526	29.21	7.57	7.79	3	3	14	14	14	13	13	13
XP_047939371.1	oleosin 1-like [Salvia hispanica]	7	7	72	210.67	1.943	0.96	0.000938149	0.0100056	30.93	4.41	8.89	3	3	7	7	7	7	6	7
XP_047980885.1	alcohol dehydrogenase 3 [Salvia hispanica]	11	8	84	209.39	1.051	0.07	0.723105	0.962352	24.69	4.58	1.59	3	3	8	8	7	6	7	7
XP_047969839.1	14-3-3-like protein A [Salvia hispanica]	11	6	89	205.09	0.974	-0.04	0.989698	1	20.86	3.72	8.93	3	3	6	6	6	6	6	6
XP_047947657.1	peroxygenase-like [Salvia hispanica]	10	10	83	200.39	1.045	0.06	0.745318	0.968361	24.27	8.13	8.21	3	3	13	13	13	13	13	13
XP_047944392.1	mitochondrial outer membrane protein porin of 34 kDa-like [Salvia hispanica]	8	7	70	199.59	0.839	-0.25	0.465165	0.908594	27.62	5.98	7.85	3	3	7	7	7	7	7	7
XP_047954636.1	triosephosphate isomerase, cytosolic [Salvia hispanica]	9	8	86	198.85	0.735	-0.45	0.171079	0.597801	26.04	3.7	4.62	3	3	8	8	8	8	8	8
XP_047971700.1	heat shock protein 83 [Salvia hispanica]	17	11	86	192.85	0.779	-0.36	0.278589	0.770438	26.06	6.78	7.63	3	3	11	11	11	11	11	11
XP_047982005.1	MDIS1-interacting receptor like kinase 2-like [Salvia hispanica]	13	13	81	191.92	0.999	0	0.912168	0.993052	25.23	13.85	8.31	3	3	13	13	12	12	12	12
XP_047981450.1	elongation factor 1-gamma 2-like [Salvia hispanica]	12	3	75	191.3	0.964	-0.05	0.9528	0.994138	25.2	8.12	9	3	3	3	3	3	3	3	3
XP_047979791.1	stromal 70 kDa heat shock-related protein, chloroplastic-like [Salvia hispanica]	13	2	75	190.65	1.233	0.3	0.261993	0.750782	15.08	5.34	22.96	3	3	2	2	2	2	1	2
XP_047962412.1	probable UDP-arabinopyranose mutase 2 [Salvia hispanica]	11	7	93	189.08	0.793	-0.33	0.316875	0.808142	25.5	9.37	6.35	3	3	8	7	8	8	8	8
XP_047954766.1	14-3-3-like protein 16R [Salvia hispanica]	11	2	80	186.81	1.083	0.11	0.619737	0.942019	6.63	2.19	13.59	3	3	2	2	2	1	1	1
XP_047965712.1	malate dehydrogenase, glyoxysomal [Salvia hispanica]	12	12	76	185.92	0.685	-0.55	0.0886472	0.406876	25.59	0.34	7.6	3	3	11	10	11	11	11	11
XP_047950377.1	26S proteasome regulatory subunit 6A homolog [Salvia hispanica]	12	11	78	185.84	0.954	-0.07	0.910683	0.993052	18.34	3.36	2.95	3	3	11	11	11	11	11	11
XP_047970829.1	isocitrate dehydrogenase [NADP], chloroplastic [Salvia hispanica]	13	9	78	185.24	1.029	0.04	0.799962	0.978637	28.62	4.69	5.41	3	3	8	9	9	9	9	9
XP_047975342.1	catalase-like [Salvia hispanica]	10	8	80	182.86	0.656	-0.61	0.0560151	0.306025	28.31	5.79	7.22	3	3	8	8	8	8	8	8
XP_047963416.1	2S seed storage albumin protein-like [Salvia hispanica]	2	2	82	181.51	1.047	0.07	0.736291	0.962352	25.11	16.56	15.06	3	3	3	3	3	3	3	3
XP_047970766.1	UDP-glucose 4-epimerase GEPI48-like [Salvia hispanica]	12	5	70	180.47	0.916	-0.13	0.759118	0.973025	24.34	2.33	4.8	3	3	5	4	5	5	5	5
XP_047960833.1	ubiquitin-40S ribosomal protein S27a [Salvia hispanica]	7	7	90	180.13	1.021	0.03	0.830895	0.98606	22.94	8.1	3.28	3	3	7	7	7	6	6	5
XP_047971261.1	probable serine protease EDA2 [Salvia hispanica]	14	14	66	178.49	0.899	-0.15	0.691312	0.961149	17.16	1.31	8.62	3	3	13	13	13	13	13	13
XP_047982515.1	phosphoglucomutase, cytoplasmic-like isoform X1 [Salvia hispanica]	14	3	82	177.75	1.343	0.43	0.125589	0.49068	7.76	41.06	6.87	3	3	3	2	3	2	2	2
XP_047947562.1	isocitrate lyase [Salvia hispanica]	14	14	64	176.66	0.801	-0.32	0.339521	0.828702	26.31	3.38	10.47	3	3	11	11	11	13	13	13
AVW82638.1	beta-tubulin [Salvia hispanica]	14	4	74	175.75	0.879	-0.19	0.614056	0.942019	15.41	9.21	1.48	3	3	3	3	3	3	3	3
XP_047977099.1	11-beta-hydroxysteroid dehydrogenase B-like [Salvia hispanica]	12	2	68	173.71	0.698	-0.52	0.106629	0.450928	17.82	11.58	13.75	3	3	2	2	2	2	2	2
XP_047971728.1	dihydrolipoyl dehydrogenase 1, mitochondrial [Salvia hispanica]	12	2	69	173.35	0.945	-0.08	0.873288	0.992667	11.1	5.56	13.58	3	3	2	2	2	2	2	2
XP_047941778.1	guanine nucleotide-binding protein subunit beta-like protein [Salvia hispanica]	8	3	71	171.76	1.01	0.02	0.869145	0.989991	19.14	5.63	11.93	3	3	3	3	3	3	3	3
XP_047972424.1	T-complex protein 1 subunit theta [Salvia hispanica]	14	3	71	171.24	0.995	-0.01	0.926221	0.993052	18.06	3.32	2.82	3	3	3	3	3	3	3	3
XP_047948357.1	cysteine proteinase inhibitor 6 [Salvia hispanica]	8	8	61	171.13	0.863	-0.21	0.553218	0.927576	24.99	7.19	2.6	3	3	8	8	8	8	8	8
XP_047958144.1	probable protein phosphatase 2C 39 isoform X1 [Salvia hispanica]	11	11	67	170.61	0.969	-0.05	0.970955	0.996562	22.3	9.85	2.65	3	3	11	11	11	11	11	11
XP_047977401.1	11-beta-hydroxysteroid dehydrogenase B-like [Salvia hispanica]	11	1	65	170.42	1.301	0.38	0.167236	0.591962	18.84	15.91	22.43	3	3	1	1	1	1	1	1
XP_047969663.1	60S ribosomal protein L4 [Salvia hispanica]	13	3	68	168.15	1.429	0.51	0.0671491	0.345318	46.74	44.07	43.07	3	3	3	2	3	2	2	2
XP_047978278.1	alpha-galactosidase 1-like isoform X2 [Salvia hispanica]	13	10	75	167.92	0.764	-0.39	0.23869	0.717561	28.41	7.22	9.16	3	3	10	10	10	11	10	11
XP_047960705.1	lactoylglutathione lyase GLX1 [Salvia hispanica]	9	9	67	167.5	0.746	-0.42	0.196085	0.656204	19.64	4.45	9.78	3	3	9	9	9	9	9	9
XP_047970201.1	tubulin beta-2 chain [Salvia hispanica]	12	3	73	166.83	0.843	-0.25	0.4797	0.908594	27.39	15.35	7.02	3	3	3	3	3	3	3	3
XP_047976830.1	ruBisCO large subunit-binding protein subunit beta, chloroplastic [Salvia hispanica]	16	7	75	166.63	0.905	-0.14	0.715347	0.962352	23.69	3.27	9.39	3	3	7	7	7	7	7	7
XP_047947644.1	adenosylhomocysteinase-like [Salvia hispanica]	15	5	71	166.35	1.132	0.18	0.477365	0.908594	29.12	10.5	7.07	3	3	5	5	5	5	5	5
XP_047961262.1	fructose-1,6-bisphosphatase, cytosolic isoform X1 [Salvia hispanica]	14	14	72	164.91	0.856	-0.22	0.527887	0.915588	20.46	6.46	0.69	3	3	14	14	14	14	14	14
XP_047961992.1	glucose-6-phosphate isomerase 1, chloroplastic [Salvia hispanica]	17	17	76	164.54	0.919	-0.12	0.772102	0.974198	17.06	7.69	8.78	3	3	18	18	18	17	17	17
XP_047955602.1	nucleoside diphosphate kinase 1 isoform X1 [Salvia hispanica]	7	3	60	163.11	1.067	0.09	0.670266	0.956904	36.39	10.26	7.4	3	3	3	3	3	3	3	3
XP_047946667.1	11-beta-hydroxysteroid dehydrogenase B-like isoform X1 [Salvia hispanica]	10	9	64	162.56	1.187	0.25	0.348269	0.839074	31.16	18.32	11.54	3	3	10	10	10	9	9	9
XP_047945235.1	urease accessory protein G [Salvia hispanica]	10	10	63	159.71	0.957	-0.06	0.923262	0.993052	20.21	7.54	6.75	3	3	10	10	10	10	10	10
XP_047970641.1	tubulin beta-1 chain [Salvia hispanica]	11	2	70	157.73	1.312	0.39	0.155732	0.562608	30.98	8.22	49.45	3	3	2	2	2	2	2	2
XP_047946754.1	NADP-dependent malic enzyme [Salvia hispanica]	14	13	72	157.29	0.841	-0.25	0.473477	0.908594	22.35	3.49	6.69	3	3	13	12	13	12	13	13
XP_047967542.1	uncharacterized protein ECU03_1610 [Salvia hispanica]	10	10	63	156.12	1.229	0.3	0.268162	0.753494	40.54	22.06	5.46	3	3	9	9	9	8	9	9
XP_047983947.1	2S seed storage albumin protein-like [Salvia hispanica]	5	5	67	155.95	1.115	0.16	0.524193	0.915588	24.49	2.66	6.85	3	3	5	5	5	5	5	5
XP_047975370.1	NADPH-dependent aldo-keto reductase, chloroplastic-like [Salvia hispanica]	13	9	61	153.18	0.841	-0.25	0.474229	0.908594	23.88	11.42	1.22	3	3	8	9	9	9	9	9
XP_047956888.1	60S ribosomal protein L9 [Salvia hispanica]	9	9	58	153.05	0.981	-0.03	0.982465	0.997209	25.79	6.98	10.81	3	3	10	11	11	11	11	11
XP_047955364.1	UDP-arabinopyranose mutase 1-like [Salvia hispanica]	10	5	66	152.95	0.862	-0.21	0.548178	0.923544	26.35	11.05	9.16	3	3	5	5	5	5	5	5
XP_047967675.1	peroxygenase-like [Salvia hispanica]	8	8	70	152.59	1.219	0.29	0.28659	0.777812	40.07	8.66	4.61	3	3	9	9	9	9	9	9
XP_047973239.1	lanC-like protein GCR2 [Salvia hispanica]	11	11	73	152.09	0.85	-0.24	0.503188	0.910811	26.02	9.35	6.62	3	3	10	10	10	10	10	10
XP_047969923.1	mannose/glucose-specific lectin Cramoll-like [Salvia hispanica]	3	3	59	151.61	1.666	0.74	0.0101815	0.0858255	28.36	13.96	10.39	3	3	4	4	4	4	4	4
XP_047968216.1	26S proteasome regulatory subunit S10B homolog B-like isoform X2 [Salvia hispanica]	12	11	74	151.21	0.833	-0.26	0.443656	0.904685	39.5	22.36	10.91	3	3	11	11	11	11	11	11
XP_047972611.1	T-complex protein 1 subunit gamma isoform X1 [Salvia hispanica]	12	12	60	150.62	1.094	0.13	0.583867	0.937303	22.66	10.4	6.21	3	3	11	11	11	11	11	11
XP_047980147.1	polyadenylate-binding protein 8-like [Salvia hispanica]	12	4	60	149.53	1.013	0.02	0.861327	0.989767	17.77	6.54	10.89	3	3	4	4	4	4	4	4
XP_047952903.1	tubulin alpha chain isoform X1 [Salvia hispanica]	9	2	57	148.3	0.861	-0.22	0.543938	0.920214	18.64	12.33	19.94	3	3	2	2	2	2	2	2
XP_047980573.1	calreticulin-like [Salvia hispanica]	15	3	69	147.76	0.859	-0.22	0.536604	0.920214	19.85	11.92	1.9	3	3	3	3	3	3	3	3
XP_047981274.1	T-complex protein 1 subunit beta [Salvia hispanica]	17	17	73	147.35	0.981	-0.03	0.982574	0.997209	23.87	7.93	8.61	3	3	16	16	16	16	15	16
XP_047970847.1	pyruvate kinase, cytosolic isozyme [Salvia hispanica]	12	12	55	146.87	1.067	0.09	0.668766	0.956904	26.51	13.77	5.36	3	3	12	12	12	12	12	12
XP_047982034.1	pyruvate decarboxylase 2 [Salvia hispanica]	11	8	65	146.72	1.039	0.05	0.76592	0.973025	28.31	6.84	11.43	3	3	9	9	9	8	9	9
XP_047969836.1	T-complex protein 1 subunit zeta 1-like [Salvia hispanica]	14	2	70	146.66	0.549	-0.86	0.00568915	0.051119	42.47	10.54	14.62	3	3	2	2	2	2	2	2
XP_047963854.1	ATP-citrate synthase beta chain protein 2 [Salvia hispanica]	15	15	66	146.45	1.05	0.07	0.72592	0.962352	28.37	3.16	8.71	3	3	13	14	14	14	13	14
XP_047940190.1	proteasome subunit alpha type-3 [Salvia hispanica]	11	11	62	146.36	0.776	-0.37	0.267903	0.753494	23.08	8.53	4.68	3	3	11	11	11	11	11	11
XP_047972528.1	aminopeptidase M1 [Salvia hispanica]	19	19	66	146.34	1.587	0.67	0.0194447	0.149076	33.38	19.79	7.52	3	3	18	18	18	18	18	17
XP_047982417.1	histone deacetylase HDT1-like [Salvia hispanica]	8	7	51	143.82	1.019	0.03	0.839232	0.987821	26.42	2.38	6.02	3	3	7	7	7	7	7	7
XP_047970939.1	ruBisCO large subunit-binding protein subunit alpha [Salvia hispanica]	16	2	70	143.39	1.143	0.19	0.448703	0.904685	25.56	21.74	22.58	3	3	2	2	2	2	1	2
XP_047981597.1	eugenol synthase 2-like [Salvia hispanica]	12	11	61	143.07	0.766	-0.39	0.242262	0.721201	24.2	9.17	9.14	3	3	11	11	11	11	11	11
XP_047980903.1	nucleoside diphosphate kinase 1-like [Salvia hispanica]	7	3	56	142.09	1.091	0.13	0.593414	0.937552	14.09	5.59	11.55	3	3	3	3	3	3	3	3
XP_047973987.1	pistil-specific extensin-like protein [Salvia hispanica]	6	6	48	140.28	1.089	0.12	0.598603	0.937552	21.06	4.57	4.58	3	3	7	6	7	6	6	6
XP_047956924.1	40S ribosomal protein S17-like [Salvia hispanica]	10	2	65	140.19	0.878	-0.19	0.610081	0.942019	41.09	3.81	17.92	3	3	2	2	2	2	2	2
XP_047939460.1	nascent polypeptide-associated complex subunit alpha-like protein [Salvia hispanica]	7	3	55	139.55	0.956	-0.07	0.917983	0.993052	30.62	14.13	12.11	3	3	3	3	3	4	4	4
XP_047968488.1	glutamine synthetase cytosolic isozyme 2-like [Salvia hispanica]	10	7	58	138.99	0.907	-0.14	0.7245	0.962352	19.37	4.05	2.64	3	3	7	7	7	7	7	7
XP_047960064.1	alanine aminotransferase 2-like [Salvia hispanica]	10	9	54	138.87	0.996	-0.01	0.925465	0.993052	28.73	10.37	5.85	3	3	9	9	9	9	9	9
XP_047962902.1	pyruvate dehydrogenase E1 component subunit alpha, mitochondrial-like [Salvia hispanica]	13	13	70	138.3	1.001	0	0.905125	0.993052	22.28	1.93	2.84	3	3	12	12	12	12	12	12
XP_047971829.1	sucrose synthase 3-like [Salvia hispanica]	20	20	76	138.09	0.799	-0.32	0.333629	0.828702	33.3	27.04	3.17	3	3	16	18	18	18	18	18
XP_047954537.1	phosphoenolpyruvate carboxykinase (ATP) 1-like [Salvia hispanica]	16	14	74	138.09	0.831	-0.27	0.437076	0.9012	18.92	0.88	4.63	3	3	12	13	12	12	12	12
XP_047959879.1	heat shock 70 kDa protein 15-like [Salvia hispanica]	15	4	62	137.4	1.243	0.31	0.24569	0.721592	26.3	12.01	19.43	3	3	2	2	2	3	3	3
XP_047970305.1	60S ribosomal protein L4-like [Salvia hispanica]	12	2	59	137.3	1.25	0.32	0.234343	0.714646	42.46	32.15	33.69	3	3	2	2	2	2	2	2
XP_047967669.1	elongation factor 1-beta 2-like [Salvia hispanica]	9	5	52	136.71	1.164	0.22	0.397725	0.889353	18.59	7.97	4.34	3	3	5	5	5	5	5	5
XP_047960435.1	serine--tRNA ligase [Salvia hispanica]	11	11	55	136.36	0.983	-0.02	0.972786	0.99676	29.91	8.03	6.31	3	3	12	12	12	12	11	12
XP_047944554.1	T-complex protein 1 subunit theta-like [Salvia hispanica]	13	2	59	136.15	1.415	0.5	0.0742228	0.36856	14.41	23.05	6.52	3	3	1	1	1	1	1	1
XP_047962548.1	mitochondrial outer membrane protein porin of 36 kDa-like [Salvia hispanica]	8	8	49	135.87	0.948	-0.08	0.888899	0.993052	22.01	2.44	12.15	3	3	8	8	8	8	8	8
XP_047947777.1	prohibitin-1, mitochondrial-like [Salvia hispanica]	10	4	52	135.66	0.909	-0.14	0.730715	0.962352	19.89	2.83	3.69	3	3	4	4	4	4	4	4
XP_047951800.1	calreticulin-like [Salvia hispanica]	15	3	64	134.92	0.812	-0.3	0.375484	0.865877	39.94	10.45	9.03	3	3	3	3	3	3	3	3
XP_047972091.1	40S ribosomal protein S3-2 [Salvia hispanica]	13	3	71	133.92	0.959	-0.06	0.932291	0.993052	14.08	22.45	12.79	3	3	3	2	3	3	3	2
XP_047946849.1	aldose reductase [Salvia hispanica]	11	11	57	133.87	0.801	-0.32	0.339357	0.828702	23.27	8.74	4.17	3	3	11	11	11	10	11	11
XP_047960630.1	glutathione S-transferase F9-like isoform X1 [Salvia hispanica]	8	2	59	133.46	1.05	0.07	0.727691	0.962352	38.59	41.57	7.61	3	3	2	2	2	2	2	2
XP_047941832.1	serine/threonine-protein phosphatase 2A 65 kDa regulatory subunit A beta isoform [Salvia hispanica]	12	12	59	133.08	1.249	0.32	0.236638	0.71474	19.41	9.56	9.34	3	3	11	11	11	10	10	10
XP_047947606.1	adenosylhomocysteinase [Salvia hispanica]	13	3	58	132.89	1.251	0.32	0.233614	0.714646	25.81	9.82	11.15	3	3	3	3	3	3	3	3
XP_047977169.1	protein SLE1 [Salvia hispanica]	8	8	49	132.69	1.065	0.09	0.677758	0.959343	19.11	13.54	6.28	3	3	9	9	9	9	9	9
XP_047940998.1	peptidyl-prolyl cis-trans isomerase FKBP62-like [Salvia hispanica]	14	14	57	132.68	0.934	-0.1	0.832477	0.987459	21.77	4.18	7.06	3	3	13	13	13	14	13	14
XP_047978754.1	guanosine nucleotide diphosphate dissociation inhibitor 2-like [Salvia hispanica]	14	4	61	132.3	0.917	-0.12	0.763586	0.973025	39.45	9.36	9.17	3	3	4	4	4	4	4	4
XP_047956807.1	MA3 DOMAIN-CONTAINING TRANSLATION REGULATORY FACTOR 1 [Salvia hispanica]	12	12	54	132.26	1.115	0.16	0.522471	0.915588	20.98	13.69	8.63	3	3	11	12	12	10	10	9
XP_047976901.1	desiccation-related protein PCC27-45-like [Salvia hispanica]	6	6	49	132.24	1.117	0.16	0.518961	0.915588	20.33	11.67	11.87	3	3	6	6	6	6	6	6
XP_047971448.1	alpha-glucosidase 2-like isoform X1 [Salvia hispanica]	15	15	65	132.13	0.994	-0.01	0.932237	0.993052	27.6	11.03	3.83	3	3	16	16	16	16	16	16
XP_047977857.1	ERBB-3 BINDING PROTEIN 1 [Salvia hispanica]	13	6	58	131.61	1.146	0.2	0.441653	0.904685	19.08	24.24	6.17	3	3	5	4	5	6	6	6
XP_047976784.1	guanosine nucleotide diphosphate dissociation inhibitor 1 [Salvia hispanica]	13	3	60	131.57	0.929	-0.11	0.812556	0.98381	41.24	12.41	13.01	3	3	3	3	3	3	3	3
XP_047960766.1	26S proteasome regulatory subunit 4 homolog A-like [Salvia hispanica]	12	1	68	131.42	0.476	-1.07	0.000548229	0.0061706	46.05	22.73	38.18	3	3	1	1	1	1	1	1
XP_047957019.1	elongation factor Tu, mitochondrial-like [Salvia hispanica]	12	3	60	130.37	1.082	0.11	0.622829	0.942019	20.28	4.75	4.75	3	3	3	3	3	3	3	3
XP_047944102.1	probable alpha-mannosidase At5g13980 [Salvia hispanica]	12	5	49	130.35	1.036	0.05	0.777346	0.974198	13.63	5.9	9.48	3	3	4	4	4	3	3	3
XP_047983645.1	ERBB-3 BINDING PROTEIN 1 [Salvia hispanica]	12	5	55	129.44	0.974	-0.04	0.988541	0.999955	26.08	10.31	6.53	3	3	5	5	5	4	4	4
XP_047970805.1	uncharacterized protein Mb0911c [Salvia hispanica]	5	5	52	129.38	0.931	-0.1	0.820058	0.985064	17.13	3.9	3.04	3	3	5	5	5	5	5	5
XP_047952006.1	oleosin L-like [Salvia hispanica]	4	4	47	129.23	1.334	0.42	0.133708	0.50226	21.9	7.83	13.77	3	3	4	4	4	4	4	4
XP_047949902.1	tubulin alpha chain-like [Salvia hispanica]	8	1	49	128.76	1.437	0.52	0.0631697	0.332522	28.21	27.63	16.51	3	3	1	1	1	1	1	1
XP_047956761.1	probable galactinol--sucrose galactosyltransferase 2 [Salvia hispanica]	10	10	49	128.75	0.871	-0.2	0.581667	0.936988	23.74	3.04	7.36	3	3	10	10	10	10	10	10
XP_047950438.1	guanine nucleotide-binding protein subunit beta-like protein [Salvia hispanica]	7	2	53	128.55	0.994	-0.01	0.930494	0.993052	12.54	6.66	10.29	3	3	2	2	2	2	2	2
XP_047981741.1	pyrophosphate--fructose 6-phosphate 1-phosphotransferase subunit alpha [Salvia hispanica]	14	14	57	128.15	1.284	0.36	0.187281	0.636212	31.06	5.14	7.81	3	3	14	14	14	13	12	12
XP_047955716.1	chloroplast envelope quinone oxidoreductase homolog [Salvia hispanica]	11	7	63	127.78	0.898	-0.16	0.687177	0.961149	15.97	9.9	6.91	3	3	7	7	7	8	8	7
XP_047942099.1	26S proteasome regulatory subunit 4 homolog A [Salvia hispanica]	12	1	66	127.56	0.798	-0.33	0.33151	0.825577	43.1	13.32	34.46	3	3	1	1	1	1	1	1
XP_047941799.1	proteasome subunit alpha type-6 [Salvia hispanica]	9	9	51	127.29	0.906	-0.14	0.718344	0.962352	24.46	5.01	11.75	3	3	9	9	9	9	9	9
XP_047980148.1	polyadenylate-binding protein 2-like [Salvia hispanica]	10	5	48	127.29	0.925	-0.11	0.796582	0.978526	18.54	10.49	3.33	3	3	5	5	4	5	5	5
XP_047947426.1	40S ribosomal protein S3-3 [Salvia hispanica]	12	2	64	126.87	0.962	-0.06	0.943415	0.993052	18.4	11.52	12.5	3	3	2	2	2	2	2	2
XP_047943253.1	26.5 kDa heat shock protein, mitochondrial [Salvia hispanica]	5	5	46	126.82	0.976	-0.04	0.997617	1	16.56	8.78	5.19	3	3	6	5	6	6	6	6
XP_047969064.1	malate dehydrogenase, chloroplastic-like [Salvia hispanica]	10	8	51	126.62	0.903	-0.15	0.704966	0.962352	21.02	8.5	7.29	3	3	8	7	8	7	7	7
XP_047943528.1	triosephosphate isomerase, chloroplastic [Salvia hispanica]	8	7	44	126.44	0.862	-0.21	0.549027	0.924339	39.69	8.53	6.58	3	3	7	7	7	7	7	7
XP_047969569.1	phosphomannomutase/phosphoglucomutase isoform X2 [Salvia hispanica]	11	11	64	125.74	0.927	-0.11	0.801501	0.978637	24.56	5.66	4.42	3	3	10	10	10	10	11	11
XP_047975162.1	universal stress protein YxiE-like [Salvia hispanica]	6	6	46	125.67	0.972	-0.04	0.98157	0.997209	12.05	4.8	4.67	3	3	6	6	6	6	6	6
XP_047980273.1	vacuolar-sorting receptor 3-like [Salvia hispanica]	10	8	50	125.58	1.027	0.04	0.807584	0.981667	19.94	3.21	2.52	3	3	8	8	8	7	8	8
XP_047963175.1	60S ribosomal protein L6-like [Salvia hispanica]	11	3	47	125.41	0.99	-0.01	0.946209	0.993052	27.08	16.48	17.68	3	3	3	3	3	3	3	3
XP_047981660.1	lysine--tRNA ligase isoform X2 [Salvia hispanica]	13	13	51	124.84	1.111	0.15	0.534599	0.919616	17.08	4.06	3.71	3	3	12	12	12	12	12	11
XP_047954398.1	ADP,ATP carrier protein 1, mitochondrial-like [Salvia hispanica]	11	4	50	124.7	1.085	0.12	0.611796	0.942019	26.51	2.28	25.23	3	3	4	4	4	4	4	4
XP_047966094.1	aspartic proteinase A1-like isoform X1 [Salvia hispanica]	8	6	68	122.68	0.526	-0.93	0.00296328	0.0286178	16.08	5.55	10.56	3	3	4	4	4	5	5	5
XP_047980752.1	40S ribosomal protein S5-like [Salvia hispanica]	8	1	45	122	1.042	0.06	0.755436	0.973025	7.8	7.67	8.88	3	3	1	1	1	1	1	1
XP_047957208.1	ubiquitin-activating enzyme E1 1-like isoform X1 [Salvia hispanica]	13	4	55	121.61	1.372	0.46	0.102079	0.436998	30.42	7.13	12.05	3	3	3	3	3	3	4	4
XP_047971642.1	26S proteasome non-ATPase regulatory subunit 11 homolog [Salvia hispanica]	12	1	48	121.25	0.944	-0.08	0.870426	0.989991	17.44	12.05	14.29	3	3	1	1	1	1	1	1
XP_047937976.1	40S ribosomal protein S3a [Salvia hispanica]	9	2	61	120.92	0.75	-0.41	0.205072	0.667964	16.59	11.61	6.14	3	3	2	2	2	2	2	2
XP_047967069.1	probable phospholipid hydroperoxide glutathione peroxidase [Salvia hispanica]	8	7	45	120.82	1.15	0.2	0.431846	0.9012	30.17	3.09	4.36	3	3	6	6	6	5	5	5
XP_047970331.1	40S ribosomal protein S17-like [Salvia hispanica]	9	1	59	120.56	1.429	0.52	0.0668822	0.344668	64.02	43.94	34.43	3	3	1	1	1	1	1	1
XP_047962639.1	serpin-ZX [Salvia hispanica]	11	11	53	120.05	0.833	-0.26	0.444566	0.904685	29.08	2.67	9.71	3	3	11	11	11	11	11	11
XP_047983193.1	fasciclin-like arabinogalactan protein 1 [Salvia hispanica]	7	7	44	119.46	1.304	0.38	0.164476	0.586423	30.32	9.84	4.02	3	3	7	7	7	7	7	7
XP_047940844.1	T-complex protein 1 subunit zeta 1-like [Salvia hispanica]	14	2	63	119.06	0.985	-0.02	0.96564	0.996536	13.1	24.41	10.99	3	3	2	1	2	2	2	2
XP_047945140.1	proteasome subunit alpha type-2-A [Salvia hispanica]	10	5	44	118.67	0.975	-0.04	0.993038	1	17.18	2.1	4.54	3	3	5	5	5	5	5	5
XP_047948766.1	chaperonin CPN60-like 1, mitochondrial [Salvia hispanica]	11	1	50	118.67	1.056	0.08	0.706156	0.962352	16.46	1.78	13.47	3	3	1	1	1	1	1	1
XP_047968812.1	14-3-3 protein 1 [Salvia hispanica]	6	4	52	118.21	1.364	0.45	0.108289	0.456414	34.34	2.45	24.17	3	3	4	4	4	4	4	4
XP_047980818.1	26S proteasome regulatory subunit 6B homolog [Salvia hispanica]	11	10	55	118.06	0.949	-0.08	0.890624	0.993052	34.6	8.34	3.17	3	3	10	9	9	9	10	10
XP_047939059.1	2,3-bisphosphoglycerate-independent phosphoglycerate mutase-like isoform X2 [Salvia hispanica]	10	3	48	117.47	0.907	-0.14	0.721961	0.962352	20.18	8.13	8.38	3	3	2	2	2	2	2	2
XP_047940480.1	acetyl-CoA acetyltransferase, cytosolic 1 [Salvia hispanica]	9	2	52	117.37	1.061	0.08	0.691169	0.961149	36.45	9.76	21.62	3	3	2	2	2	2	2	2
XP_047982453.1	T-complex protein 1 subunit eta [Salvia hispanica]	13	1	51	116.85	1.054	0.08	0.713323	0.962352	5.43	7.4	7.35	3	3	1	1	1	1	1	1
XP_047944865.1	T-complex protein 1 subunit eta-like [Salvia hispanica]	13	1	51	116.83	0.895	-0.16	0.675531	0.957849	7.83	6.67	6.84	3	3	1	1	1	1	1	1
XP_047949685.1	26S proteasome non-ATPase regulatory subunit 2 homolog A-like [Salvia hispanica]	13	13	48	116.78	1.214	0.28	0.294773	0.785954	30.35	5.46	3.23	3	3	12	13	13	12	12	12
XP_047961108.1	40S ribosomal protein S5-like [Salvia hispanica]	9	2	44	115.93	1.093	0.13	0.588674	0.937552	35.38	10.19	23.15	3	3	2	2	2	2	2	2
XP_047964168.1	putative transferase At4g12130, mitochondrial [Salvia hispanica]	12	12	57	115.57	1.2	0.26	0.322283	0.81171	17.03	2.25	8.44	3	3	10	10	11	9	9	9
XP_047937647.1	proteasome subunit beta type-2-A-like [Salvia hispanica]	8	8	54	115.46	0.806	-0.31	0.355718	0.844382	12.43	2.75	6.84	3	3	9	9	9	9	9	9
XP_047956634.1	succinate--CoA ligase [ADP-forming] subunit beta, mitochondrial-like [Salvia hispanica]	14	9	48	115.14	1.169	0.23	0.385589	0.879432	14.43	7.56	7.68	3	3	9	9	9	9	9	9
XP_047968278.1	40S ribosomal protein S7 [Salvia hispanica]	7	1	46	114.98	0.9	-0.15	0.693902	0.961149	6.96	5.09	4.68	3	3	1	1	1	1	1	1
XP_047971597.1	V-type proton ATPase catalytic subunit A-like [Salvia hispanica]	12	12	52	114.64	1.121	0.16	0.507305	0.910811	21.69	5.95	2.71	3	3	12	12	12	10	10	10
XP_047983335.1	protein disulfide-isomerase like 2-1-like [Salvia hispanica]	12	9	47	114.53	0.771	-0.37	0.257079	0.740402	32.22	2.49	0.22	3	3	8	8	8	8	8	8
XP_047946818.1	26S proteasome regulatory subunit 8 homolog A [Salvia hispanica]	10	2	47	114.45	1.096	0.13	0.579551	0.936988	24.4	13.91	6.95	3	3	2	2	2	2	2	2
XP_047981484.1	dihydrolipoyllysine-residue succinyltransferase component of 2-oxoglutarate dehydrogenase complex 2, mitochondrial-like [Salvia hispanica]	9	9	48	114.18	1.049	0.07	0.729245	0.962352	27.13	12.7	3.96	3	3	9	9	9	9	9	9
XP_047982805.1	alpha-mannosidase At3g26720-like [Salvia hispanica]	12	12	50	113.97	0.942	-0.09	0.861887	0.989767	22.74	8.3	5.46	3	3	11	12	11	12	12	13
XP_047964121.1	aldehyde dehydrogenase family 7 member B4-like [Salvia hispanica]	10	10	45	113.96	1.059	0.08	0.697038	0.961149	19.01	13.64	11.02	3	3	10	10	10	10	10	10
XP_047971711.1	UDP-arabinopyranose mutase 1-like [Salvia hispanica]	6	1	46	113.61	0.77	-0.38	0.253319	0.731909	10.98	8.5	5.04	3	3	1	1	1	1	1	1
XP_047971012.1	6-phosphogluconate dehydrogenase, decarboxylating 3, chloroplastic-like [Salvia hispanica]	13	2	57	113.47	0.644	-0.63	0.0456411	0.265932	19.95	7.2	5.35	3	3	2	2	2	2	2	2
XP_047954868.1	pyruvate kinase 1, cytosolic [Salvia hispanica]	14	7	50	113.46	1.116	0.16	0.520324	0.915588	25.81	14	4.6	3	3	7	7	7	6	7	7
XP_047977377.1	transketolase, chloroplastic [Salvia hispanica]	12	7	53	113.13	0.977	-0.03	0.996342	1	20.17	9.72	8.63	3	3	7	7	7	7	7	7
XP_047966122.1	40S ribosomal protein S7-like [Salvia hispanica]	7	1	47	112.61	0.883	-0.18	0.629088	0.942844	21.15	13.77	14.8	3	3	1	1	1	1	1	1
XP_047958450.1	bifunctional protein FolD 2-like [Salvia hispanica]	10	10	47	112.33	0.872	-0.2	0.586086	0.937552	27	4.94	6.28	3	3	9	9	9	7	8	8
XP_047950355.1	aspartyl protease AED3 [Salvia hispanica]	7	6	45	112.31	0.82	-0.29	0.399968	0.893239	21.69	4.06	3.3	3	3	6	6	6	6	6	6
XP_047970203.1	heat shock 70 kDa protein 15-like [Salvia hispanica]	13	2	54	111.91	0.841	-0.25	0.47402	0.908594	29.78	29.54	3.89	3	2	1	1	1		1	1
XP_047960258.1	11S globulin seed storage protein Ana o 2.0101-like [Salvia hispanica]	10	10	47	111.75	0.732	-0.45	0.164963	0.587308	33.26	5.6	12.91	3	3	9	9	8	10	10	10
XP_047981967.1	thioredoxin H-type 1-like [Salvia hispanica]	6	4	46	111.71	1.06	0.08	0.694386	0.961149	23.89	3.31	4.71	3	3	5	5	5	5	5	5
XP_047969338.1	ubiquitin-activating enzyme E1 1-like [Salvia hispanica]	14	5	50	111.4	1.345	0.43	0.123868	0.4867	18.4	17.17	12.2	3	3	4	4	5	3	3	2
XP_047964464.1	60S ribosomal protein L11-like isoform X1 [Salvia hispanica]	5	1	46	111.01	0.924	-0.11	0.789287	0.974198	7.86	8.74	3.32	3	3	1	1	1	1	1	1
XP_047957925.1	26S proteasome regulatory subunit 8 homolog A-like [Salvia hispanica]	9	1	46	109.79	0.01	-6.64	1e-17	1.71538e-16			6.96		2				1		1
XP_047950070.1	serine hydroxymethyltransferase 4 [Salvia hispanica]	12	6	56	109.33	0.941	-0.09	0.857416	0.989767	24.09	7.26	2.62	3	3	5	5	5	5	5	5
XP_047969401.1	NADH dehydrogenase [ubiquinone] iron-sulfur protein 1, mitochondrial-like [Salvia hispanica]	13	5	47	109.31	1.249	0.32	0.236384	0.71474	16.07	6.14	3.51	3	3	5	5	5	5	5	5
XP_047971506.1	17.3 kDa class II heat shock protein-like [Salvia hispanica]	5	5	48	109.3	0.941	-0.09	0.858486	0.989767	13.53	6.68	3.26	3	3	7	7	7	7	7	7
XP_047956411.1	11-beta-hydroxysteroid dehydrogenase A-like [Salvia hispanica]	11	11	52	108.76	0.842	-0.25	0.47639	0.908594	25.47	15.56	5.36	3	3	11	11	11	11	11	11
XP_047971917.1	14-3-3-like protein 16R [Salvia hispanica]	8	2	48	108.08	0.835	-0.26	0.452882	0.908356	49.22	13.12	37.2	3	3	1	1	1	1	1	1
XP_047971940.1	protein HOTHEAD-like [Salvia hispanica]	9	9	48	107.94	0.623	-0.68	0.0304783	0.202063	28.76	12.3	8.99	3	3	8	8	8	8	8	8
XP_047950516.1	protein disulfide isomerase-like 2-3 [Salvia hispanica]	10	4	43	107.86	0.83	-0.27	0.436069	0.9012	28.92	0.65	5.71	3	3	4	4	4	4	4	4
XP_047952880.1	galactose mutarotase-like [Salvia hispanica]	10	10	41	107.52	0.942	-0.09	0.861254	0.989767	20.05	1.76	10.81	3	3	10	10	10	10	10	10
XP_047980941.1	heat shock 70 kDa protein 8 [Salvia hispanica]	9	9	41	107.42	0.756	-0.4	0.219656	0.693398	24.64	9.89	6.03	3	3	8	8	8	8	8	8
XP_047964327.1	3-oxoacyl-[acyl-carrier-protein] reductase 4 [Salvia hispanica]	9	9	41	107.4	1.387	0.47	0.0917356	0.415947	32.15	9.55	15.99	3	3	8	8	8	8	8	7
XP_047943778.1	heat shock 70 kDa protein 14-like [Salvia hispanica]	10	5	50	107.15	0.855	-0.23	0.521474	0.915588	29.14	23.55	16.39	3	3	5	5	4	4	4	4
XP_047960426.1	nucleolin 1-like [Salvia hispanica]	12	7	50	107.04	1.005	0.01	0.888611	0.993052	28.84	14.42	13.06	3	3	7	7	5	5	5	5
XP_047950933.1	acetyl-CoA acetyltransferase, cytosolic 1-like [Salvia hispanica]	10	3	51	106.79	0.918	-0.12	0.764893	0.973025	37.76	12.04	21.97	3	3	3	3	3	3	3	3
XP_047962912.1	outer envelope pore protein 16-2, chloroplastic [Salvia hispanica]	4	4	36	106.61	1.174	0.23	0.376529	0.867254	26.38	3.67	6.3	3	3	5	4	5	5	5	5
XP_047941123.1	protein argonaute 4-like [Salvia hispanica]	16	16	54	106.42	1.134	0.18	0.471664	0.908594	19.8	5.85	8.69	3	3	15	15	15	15	13	14
XP_047941747.1	thiamine thiazole synthase 2, chloroplastic-like [Salvia hispanica]	7	7	45	106.34	0.853	-0.23	0.517439	0.915125	22.05	3.63	9.69	3	3	7	7	7	7	7	7
XP_047957564.1	glutathione S-transferase F9-like isoform X2 [Salvia hispanica]	7	1	48	105.74	0.737	-0.44	0.175153	0.609432	84.15	129.77	2.7	3	3	1	1	1	1	1	1
XP_047978180.1	elongation factor Tu, mitochondrial-like [Salvia hispanica]	12	3	52	105.72	0.892	-0.16	0.664876	0.955442	15.32	5.82	5.83	3	3	3	3	3	2	2	2
XP_047948488.1	probable enoyl-CoA hydratase 1, peroxisomal [Salvia hispanica]	10	10	46	105.57	0.745	-0.42	0.193453	0.650947	28.14	5.12	8.71	3	3	10	10	9	9	9	8
XP_047945826.1	polyadenylate-binding protein 2-like [Salvia hispanica]	10	3	48	105.52	1.037	0.05	0.770945	0.973804	12.25	12.9	1.11	3	3	2	2	2	2	2	2
XP_047957968.1	phospholipase D alpha 1 [Salvia hispanica]	21	21	72	105.41	1.124	0.17	0.499014	0.910811	23.22	8.65	3.48	3	3	19	19	19	20	20	20
XP_047955806.1	glutathione S-transferase DHAR2-like [Salvia hispanica]	6	5	44	105.19	0.969	-0.05	0.971373	0.996562	25.56	2.96	6.55	3	3	5	4	5	5	5	5
XP_047978045.1	phosphoenolpyruvate carboxykinase (ATP) 1-like [Salvia hispanica]	15	13	44	105.13	0.91	-0.14	0.733965	0.962352	23.17	14.79	6.43	3	3	11	9	11	9	10	10
XP_047966527.1	enoyl-[acyl-carrier-protein] reductase [NADH] 1, chloroplastic-like [Salvia hispanica]	10	2	56	104.91	0.98	-0.03	0.98639	0.999428	8.69	8.63	5.16	3	3	2	2	2	2	2	2
XP_047958378.1	40S ribosomal protein SA-like [Salvia hispanica]	7	7	44	104.86	1.123	0.17	0.501346	0.910811	18.84	7.56	5.15	3	3	7	7	7	7	7	7
XP_047939531.1	enoyl-[acyl-carrier-protein] reductase [NADH] 1, chloroplastic-like [Salvia hispanica]	10	2	56	103.66	1.062	0.09	0.687261	0.961149	15.64	4.65	3.55	3	3	2	2	2	2	2	2
XP_047971013.1	6-phosphogluconate dehydrogenase, decarboxylating 3, chloroplastic-like [Salvia hispanica]	12	1	51	103.48	0.764	-0.39	0.239025	0.717659	12.16	9.14	6.32	3	3	1	1	1	1	1	1
XP_047961615.1	40S ribosomal protein S18 [Salvia hispanica]	5	1	41	103.46	0.515	-0.96	0.00209435	0.0207994	26.84	1.32	22.85	3	3	2	1	2	2	2	2
XP_047983927.1	60S ribosomal protein L6-like [Salvia hispanica]	11	3	41	103.27	0.942	-0.09	0.863137	0.989767	30.45	6.18	20.55	3	3	3	3	3	3	3	3
XP_047965118.1	ATP synthase subunit gamma, mitochondrial [Salvia hispanica]	10	3	48	103.2	1.022	0.03	0.826117	0.98606	26.36	11.85	21.19	3	3	3	3	3	3	3	3
XP_047953714.1	14-3-3-like protein [Salvia hispanica]	7	2	46	103.18	1.041	0.06	0.756524	0.973025	14.26	5.59	17.48	3	3	2	2	2	2	1	2
XP_047948568.1	glutathione S-transferase U19-like isoform X1 [Salvia hispanica]	8	8	44	102.63	1.644	0.72	0.0122001	0.101104	9.31	4.32	5.24	3	3	8	8	8	8	8	8
XP_047952898.1	mitochondrial outer membrane protein porin of 34 kDa-like [Salvia hispanica]	5	4	42	102.39	0.903	-0.15	0.707224	0.962352	18.42	6.62	11.18	3	3	4	4	4	4	4	4
XP_047959428.1	SNF1-related protein kinase regulatory subunit gamma-1-like [Salvia hispanica]	9	9	40	102.35	0.971	-0.04	0.980344	0.997209	27.04	4.39	14.07	3	3	9	9	8	8	8	7
XP_047975244.1	40S ribosomal protein S14-3 [Salvia hispanica]	5	5	34	102.28	0.811	-0.3	0.372079	0.860765	11.37	2.54	12.59	3	3	5	5	5	5	5	5
XP_047956458.1	betaine aldehyde dehydrogenase, chloroplastic-like [Salvia hispanica]	9	8	39	102.23	0.897	-0.16	0.683418	0.959893	23.06	7.14	5.11	3	3	8	8	8	8	8	8
XP_047963404.1	galactokinase [Salvia hispanica]	8	4	40	101.44	1.117	0.16	0.518421	0.915588	43.71	7.22	16.75	3	3	4	4	4	3	3	3
XP_047961153.1	S-formylglutathione hydrolase [Salvia hispanica]	7	7	41	100.88	0.88	-0.18	0.615849	0.942019	20.95	6.76	4.01	3	3	7	7	7	7	7	7
XP_047981022.1	transketolase, chloroplastic-like [Salvia hispanica]	9	4	43	100.55	0.803	-0.32	0.348302	0.839074	11.81	12.16	1.89	3	3	4	4	4	4	4	4
XP_047959762.1	superoxide dismutase [Cu-Zn]-like [Salvia hispanica]	4	4	31	100.16	0.889	-0.17	0.653026	0.947294	20.89	8.54	6.32	3	3	4	4	4	4	4	4
XP_047938365.1	gamma-interferon-responsive lysosomal thiol protein isoform X1 [Salvia hispanica]	5	1	43	100	0.922	-0.12	0.781399	0.974198	15.67	10.45	11.56	3	3	1	1	1	1	1	1
XP_047954795.1	adenylate kinase 4-like [Salvia hispanica]	12	5	58	99.63	1.092	0.13	0.590104	0.937552	80.73	21.03	6.26	3	3	4	5	5	4	4	4
XP_047951075.1	peroxisomal acyl-coenzyme A oxidase 1-like [Salvia hispanica]	10	10	42	99.17	1.031	0.04	0.792137	0.975979	27.27	9.41	6.81	3	3	10	10	10	9	10	10
XP_047980368.1	guanine nucleotide-binding protein subunit beta-like protein [Salvia hispanica]	8	8	43	99.07	1.109	0.15	0.54113	0.920214	20.25	15.03	14.11	3	3	8	8	8	8	8	8
XP_047967519.1	3-hydroxyacyl-[acyl-carrier-protein] dehydratase FabZ-like [Salvia hispanica]	6	2	37	98.73	0.694	-0.53	0.100026	0.431217	54.96	6.5	12.26	3	3	2	2	2	2	2	2
XP_047960066.1	proteasome subunit alpha type-5 [Salvia hispanica]	7	7	39	98.67	0.874	-0.19	0.594312	0.937552	13.14	4.15	4.77	3	3	6	6	6	6	6	6
XP_047974544.1	tubulin alpha-5 chain-like [Salvia hispanica]	7	2	44	98.41	0.892	-0.16	0.664387	0.955442	26.96	39.78	19.81	3	3	2	2	2	2	2	2
XP_047983662.1	40S ribosomal protein S3a-like [Salvia hispanica]	9	2	53	98.38	0.932	-0.1	0.823075	0.98606	21.81	13.81	19.1	3	3	2	2	2	2	2	2
XP_047979736.1	2S seed storage albumin protein-like [Salvia hispanica]	6	6	56	97.84	0.768	-0.38	0.247342	0.721592	40.33	10.63	7.89	3	3	7	7	7	7	7	7
XP_047942050.1	mitochondrial-processing peptidase subunit alpha-like [Salvia hispanica]	10	8	47	97.84	0.953	-0.07	0.905655	0.993052	28.43	9.44	6.52	3	3	8	8	8	8	8	8
XP_047941463.1	aspartate aminotransferase, cytoplasmic-like [Salvia hispanica]	9	5	41	97.68	1.113	0.15	0.529991	0.917479	21.74	17.5	7.15	3	3	5	5	5	5	5	5
XP_047943576.1	60S ribosomal protein L12-3-like [Salvia hispanica]	5	5	34	97.28	0.976	-0.04	0.996726	1	17.22	5.65	7.91	3	3	5	5	5	4	4	4
XP_047969681.1	obg-like ATPase 1 [Salvia hispanica]	9	9	34	97.24	0.97	-0.04	0.975733	0.997209	25.09	6.6	8.63	3	3	9	9	9	9	9	9
XP_047938526.1	prohibitin-1, mitochondrial-like [Salvia hispanica]	8	2	40	96.23	0.912	-0.13	0.742734	0.967423	22.73	8.98	18.1	3	3	2	2	2	2	2	2
XP_047956636.1	proteasome subunit alpha type-7 [Salvia hispanica]	8	8	39	95.7	0.827	-0.27	0.424504	0.9012	23.63	2.93	6.41	3	3	8	8	7	6	6	6
XP_047971294.1	fructose-bisphosphate aldolase 3, chloroplastic [Salvia hispanica]	9	9	48	94.98	0.91	-0.14	0.736004	0.962352	30.66	5.86	11.48	3	3	10	10	10	9	10	10
XP_047959670.1	26S proteasome regulatory subunit 7-like [Salvia hispanica]	11	11	40	94.92	0.972	-0.04	0.980821	0.997209	17.01	5.81	4.28	3	3	11	11	11	11	11	11
XP_047961376.1	heat shock 70 kDa protein 15-like, partial [Salvia hispanica]	11	5	39	94.85	0.853	-0.23	0.516007	0.914921	22.38	13.12	7.81	3	3	4	4	4	4	4	4
XP_047968284.1	late embryogenesis abundant protein Dc3-like [Salvia hispanica]	5	5	37	94.67	0.928	-0.11	0.806385	0.981514	35.57	11.84	7.25	3	3	6	6	5	5	5	5
XP_047974546.1	40S ribosomal protein S5 [Salvia hispanica]	8	1	41	94.57	0.01	-6.64	1e-17	1.71538e-16			17.1		3				1	1	1
XP_047938510.1	40S ribosomal protein S5-like [Salvia hispanica]	8	1	41	94.57	0.01	-6.64	1e-17	1.71538e-16			74.99		3				1	1	1
XP_047982406.1	eukaryotic translation initiation factor 2 subunit gamma-like [Salvia hispanica]	10	10	40	94.02	0.936	-0.1	0.838731	0.987821	16.98	4.67	7.82	3	3	9	9	8	8	8	8
XP_047950348.1	aspartate aminotransferase, mitochondrial [Salvia hispanica]	6	6	35	93.98	0.937	-0.09	0.840858	0.987821	26.53	7.64	0.44	3	3	6	5	6	6	6	5
XP_047943302.1	40S ribosomal protein S2-4-like [Salvia hispanica]	5	5	37	93.92	0.754	-0.41	0.213697	0.681979	39.55	10.58	26.69	3	3	5	5	5	5	5	5
XP_047980933.1	cysteine synthase [Salvia hispanica]	8	8	36	93.31	0.986	-0.02	0.961737	0.995791	25.15	16.13	17.79	3	3	7	6	7	7	6	7
XP_047975500.1	GDSL esterase/lipase At1g71250, partial [Salvia hispanica]	6	6	48	93.08	0.8	-0.32	0.336907	0.828702	14.51	0.91	8.2	3	3	6	6	6	6	6	6
XP_047944613.1	elongation factor 1-delta-like [Salvia hispanica]	12	7	54	92.97	0.871	-0.2	0.583652	0.937303	32.59	3.05	7.68	3	3	6	6	6	6	6	6
XP_047939109.1	oleosin L-like [Salvia hispanica]	3	3	44	92.5	1.571	0.65	0.0221608	0.162756	11.48	2.2	8.24	3	3	3	3	3	3	3	3
XP_047951552.1	UDP-glucuronic acid decarboxylase 6-like [Salvia hispanica]	9	4	43	92.21	0.85	-0.23	0.503989	0.910811	15.54	18.35	9.16	3	3	3	2	3	3	3	3
XP_047966312.1	adenylate kinase 4 [Salvia hispanica]	11	4	54	92.13	1.158	0.21	0.41228	0.9012	21.66	5.63	16.41	3	3	5	5	5	5	5	5
XP_047980142.1	ruBisCO large subunit-binding protein subunit alpha-like [Salvia hispanica]	11	3	45	92.08	0.897	-0.16	0.684574	0.960126	4.3	9.62	1.35	3	2	1	1	1	1	1
XP_047949998.1	elongation factor 1-gamma 2-like [Salvia hispanica]	6	3	34	92.02	0.969	-0.05	0.968814	0.996562	19.98	4.01	6.56	3	3	3	3	3	3	3	3
XP_047966272.1	vacuolar-processing enzyme [Salvia hispanica]	7	7	41	91.84	0.939	-0.09	0.850573	0.989767	19.26	6.14	3.32	3	3	7	7	7	7	7	7
XP_047955325.1	proteasome subunit beta type-1-like [Salvia hispanica]	6	1	36	91.54	0.577	-0.79	0.0115062	0.0960022	3.81	1.56	4.16	3	3	1	1	1	1	1	1
XP_047954590.1	RGG repeats nuclear RNA binding protein A-like [Salvia hispanica]	9	6	53	91.26	1.071	0.1	0.656118	0.950771	59.66	20.77	11.18	3	3	6	5	6	5	5	6
XP_047974063.1	ran-binding protein 1 homolog c-like [Salvia hispanica]	7	7	36	91.15	0.897	-0.16	0.682143	0.959893	42.44	15.91	4.91	3	3	7	7	7	6	7	7
XP_047976856.1	3-hydroxyacyl-[acyl-carrier-protein] dehydratase FabZ-like [Salvia hispanica]	5	1	33	90.96	0.877	-0.19	0.605661	0.940903	7.29	4.5	6.36	3	3	1	1	1	1	1	1
XP_047948247.1	eukaryotic peptide chain release factor GTP-binding subunit ERF3A isoform X1 [Salvia hispanica]	8	8	41	90.79	1.097	0.13	0.5762	0.936988	17.63	4.61	1.71	3	3	8	8	8	8	8	8
XP_047945478.1	glutamate decarboxylase-like [Salvia hispanica]	8	8	37	90.66	0.962	-0.06	0.944763	0.993052	29.5	11.24	1.39	3	3	6	7	7	6	7	7
XP_047962312.1	DEAD-box ATP-dependent RNA helicase 38-like [Salvia hispanica]	10	3	44	90.65	0.996	-0.01	0.922968	0.993052	19.35	7.1	33.42	3	3	3	3	3	1	2	2
XP_047951226.1	major allergen Pru ar 1-like [Salvia hispanica]	6	2	47	90.56	1.018	0.03	0.841209	0.987821	26.52	8.11	16.63	3	3	2	2	2	2	2	2
XP_047966805.1	delta-1-pyrroline-5-carboxylate dehydrogenase 12A1, mitochondrial-like [Salvia hispanica]	11	11	44	90.45	1.158	0.21	0.412654	0.9012	21.37	5.99	12.53	3	3	10	10	10	10	10	10
XP_047955349.1	aspartyl protease family protein 2-like [Salvia hispanica]	9	7	37	90.31	0.617	-0.7	0.027256	0.190091	16.87	2.69	9.22	3	3	6	6	6	6	6	6
XP_047943452.1	60S ribosomal protein L5-like [Salvia hispanica]	7	6	39	89.69	1.03	0.04	0.798348	0.978637	23.82	9.18	4.5	3	3	6	6	6	5	5	5
XP_047957548.1	60S ribosomal protein L7-2-like [Salvia hispanica]	7	1	39	89.57	1.354	0.44	0.116229	0.475257	29.08	49.8	9.72	3	3	1	1	1	1	1	1
XP_047956115.1	superoxide dismutase [Mn], mitochondrial-like [Salvia hispanica]	7	7	41	89.28	1.045	0.06	0.744162	0.967883	38.1	4.54	3.98	3	3	7	7	7	7	7	7
XP_047941706.1	succinate--CoA ligase [ADP-forming] subunit alpha-2, mitochondrial [Salvia hispanica]	7	7	38	89.03	1.152	0.2	0.426698	0.9012	30.1	52.99	10.27	3	3	8	8	8	8	8	8
XP_047976679.1	60S ribosomal protein L4-1-like [Salvia hispanica]	9	4	37	88.89	1.539	0.62	0.0285861	0.193173	55.64	26.7	36.89	3	3	4	4	4	4	4	4
XP_047979926.1	dipeptidyl-peptidase 5 isoform X1 [Salvia hispanica]	10	10	39	88.8	0.908	-0.14	0.725104	0.962352	22.92	6.56	6.21	3	3	10	10	10	9	9	9
XP_047962765.1	alanine--tRNA ligase-like [Salvia hispanica]	12	5	46	88.47	1.137	0.19	0.464334	0.908594	17.26	5.35	11.42	3	3	4	4	4	4	4	4
XP_047943548.1	ATP synthase subunit gamma, mitochondrial-like [Salvia hispanica]	10	3	44	88.44	1.078	0.11	0.632624	0.942844	45.18	61.81	22.31	3	3	2	2	2	2	2	2
XP_047939054.1	40S ribosomal protein S18-like [Salvia hispanica]	5	1	38	88.05	0.537	-0.9	0.00402286	0.0378825	22.48	11.62	24.36	3	3	1	1	1	1	1	1
XP_047973310.1	aspartate aminotransferase, chloroplastic [Salvia hispanica]	8	7	33	87.84	1.071	0.1	0.656284	0.950771	26.25	11.47	4.95	3	3	7	7	7	7	7	7
XP_047950379.1	proteasome subunit beta type-6-like [Salvia hispanica]	8	8	39	87.7	0.851	-0.23	0.507232	0.910811	36.3	2.58	4.65	3	3	9	9	8	8	7	7
XP_047949897.1	probable alpha-mannosidase At5g13980 isoform X1 [Salvia hispanica]	13	6	39	87.68	0.869	-0.2	0.574479	0.936988	17.54	7.53	25.25	3	3	5	5	5	5	5	5
XP_047981862.1	gamma carbonic anhydrase 2, mitochondrial-like [Salvia hispanica]	8	8	34	87.42	0.988	-0.02	0.95639	0.995111	14.94	6.83	4.67	3	3	8	8	8	8	8	8
XP_047972204.1	prohibitin-3, mitochondrial-like [Salvia hispanica]	7	7	39	87.35	0.943	-0.08	0.868855	0.989991	25.11	2.19	6.24	3	3	5	5	5	6	6	6
XP_047975828.1	proteasome subunit beta type-1 [Salvia hispanica]	6	1	35	87.3	0.514	-0.96	0.00201035	0.0200463	36.68	0.97	26.68	2	3	1		1	1	1	1
XP_047939302.1	ketol-acid reductoisomerase, chloroplastic-like [Salvia hispanica]	7	7	30	87.24	1.275	0.35	0.199794	0.65873	20.52	1.08	10.74	3	3	7	7	7	7	7	7
XP_047969968.1	probable protein phosphatase 2C 28 [Salvia hispanica]	9	9	33	86.93	0.838	-0.26	0.461337	0.908594	16.1	6.49	7.13	3	3	9	9	9	9	9	9
XP_047971657.1	heat shock protein 90-6, mitochondrial [Salvia hispanica]	13	10	45	86.74	0.953	-0.07	0.907331	0.993052	26.65	14.47	9.96	3	3	8	8	6	8	7	8
XP_047983123.1	uncharacterized oxidoreductase At4g09670 [Salvia hispanica]	8	8	32	86.12	0.95	-0.07	0.894255	0.993052	24.99	5.26	4.34	3	3	8	8	7	8	8	8
XP_047976404.1	T-complex protein 1 subunit epsilon [Salvia hispanica]	11	3	36	86.1	0.759	-0.4	0.226231	0.706037	23.76	8.3	60.26	3	3	2	2	2	2	1	2
XP_047955840.1	heat shock cognate 70 kDa protein-like isoform X1 [Salvia hispanica]	3	1	33	84.89	0.803	-0.32	0.346466	0.838974	17.95	7.32	14.59	3	3	1	1	1	1	1	1
XP_047941248.1	T-complex protein 1 subunit delta [Salvia hispanica]	14	7	45	84.86	1.119	0.16	0.511531	0.911908	24.85	5.84	21.33	3	3	7	7	7	6	6	6
XP_047956880.1	proteasome subunit alpha type-4 [Salvia hispanica]	7	7	36	84.48	0.871	-0.2	0.581237	0.936988	23.98	7.05	7.69	3	3	6	6	6	6	6	6
XP_047964263.1	transaldolase-like [Salvia hispanica]	8	8	34	84.41	0.946	-0.08	0.878851	0.993052	22.47	9.19	7.89	3	3	7	8	8	8	8	8
XP_047957651.1	60S ribosomal protein L7-4-like [Salvia hispanica]	7	1	38	84.03	1.044	0.06	0.748226	0.969238	53.47	66.18	26.87	3	3	1	1	1	1	1	1
XP_047955701.1	chloroplast envelope quinone oxidoreductase homolog [Salvia hispanica]	9	5	40	83.9	0.823	-0.28	0.412426	0.9012	27.23	3.17	15.11	3	3	5	5	5	5	5	5
XP_047968854.1	adenosine kinase 2 [Salvia hispanica]	8	6	39	83.9	0.992	-0.01	0.938511	0.993052	20.93	2.07	9.21	3	3	5	5	5	5	5	5
XP_047961999.1	cell wall / vacuolar inhibitor of fructosidase 1-like [Salvia hispanica]	5	5	28	83.56	1.129	0.17	0.485578	0.908594	15.65	4.97	13.82	3	3	5	5	5	5	5	5
XP_047981414.1	beta-glucosidase BoGH3B-like [Salvia hispanica]	11	11	33	83.33	0.936	-0.1	0.837503	0.987821	19.2	5.54	7.3	3	3	8	9	9	9	9	9
XP_047963442.1	T-complex protein 1 subunit epsilon-like [Salvia hispanica]	10	2	34	83	0.957	-0.06	0.923521	0.993052	32.81	9.65	24.16	3	3	2	2	2	2	2	2
XP_047983599.1	alpha-xylosidase 1-like [Salvia hispanica]	10	4	42	82.79	1.077	0.11	0.637549	0.94355	18.85	21.59	12.97	3	3	4	3	4	4	4	3
XP_047980975.1	D-3-phosphoglycerate dehydrogenase 3, chloroplastic-like [Salvia hispanica]	10	9	41	82.65	0.901	-0.15	0.697589	0.961149	33.56	18.12	14.4	3	3	8	8	8	8	8	8
XP_047944967.1	nascent polypeptide-associated complex subunit beta-like [Salvia hispanica]	8	5	37	82.14	0.652	-0.62	0.0520884	0.293057	38.39	74.42	14.08	3	3	5	5	5	4	4	4
XP_047981164.1	alcohol dehydrogenase class-3 [Salvia hispanica]	5	1	31	81.66	0.965	-0.05	0.955605	0.994949	6.57	6.88	9.51	3	3	1	1	1	1	1	1
XP_047948683.1	citrate synthase, glyoxysomal-like [Salvia hispanica]	9	9	37	81.65	0.974	-0.04	0.990627	1	25.42	5.15	8.71	3	3	9	9	9	9	9	9
XP_047948137.1	serine hydroxymethyltransferase 4-like [Salvia hispanica]	11	5	41	81.62	0.809	-0.31	0.364323	0.855374	45.64	6	6.73	3	3	5	5	4	5	4	5
XP_047975188.1	17.8 kDa class I heat shock protein-like [Salvia hispanica]	7	1	48	81.48	2.016	1.01	0.000490404	0.00562132	27.2	35.51	7.5	3	3	1	1	1	1	1	1
XP_047974580.1	40S ribosomal protein S4-1-like [Salvia hispanica]	10	6	37	81.43	0.858	-0.22	0.533664	0.919297	26.65	15.46	14.97	3	3	6	6	6	6	6	6
XP_047978653.1	agglutinin-2-like [Salvia hispanica]	5	5	33	81.11	0.701	-0.51	0.111638	0.465727	47.12	6.19	4.11	3	3	5	5	5	5	5	5
XP_047941156.1	tubulin alpha-3 chain isoform X1 [Salvia hispanica]	7	2	40	81.07	0.545	-0.87	0.0050975	0.0463117	108.18	124.97	34.79	3	3	1	1	1	1	1	1
XP_047949727.1	T-complex protein 1 subunit delta-like [Salvia hispanica]	11	4	39	80.97	1.039	0.05	0.766758	0.973025	51.18	4.69	34.74	3	3	4	4	4	4	3	3
XP_047965337.1	chaperonin 60 subunit beta 3, chloroplastic-like [Salvia hispanica]	10	1	34	80.89	0.991	-0.01	0.943271	0.993052	10.58	9.61	10.28	3	2	1	1	1	1	1
XP_047970332.1	40S ribosomal protein S17-2-like [Salvia hispanica]	9	3	45	80.88	1.15	0.2	0.431202	0.9012	32.6	3.23	12.25	3	3	2	2	2	2	2	2
XP_047971326.1	UPF0098 protein CPn_0877/CP_0992/CPj0877/CpB0906 [Salvia hispanica]	7	7	43	80.74	1.13	0.18	0.483313	0.908594	21.51	8.83	7.05	3	3	7	7	7	7	7	7
XP_047940999.1	V-type proton ATPase subunit B 2-like [Salvia hispanica]	8	8	34	80.37	1.095	0.13	0.580483	0.936988	28.07	16.5	3.16	3	3	7	8	8	7	8	8
XP_047946296.1	60S ribosomal protein L11 [Salvia hispanica]	5	1	36	80.37	1.076	0.11	0.640772	0.9446	32.63	29.09	20.29	3	3	1	1	1	1	1	1
XP_047954541.1	NADH dehydrogenase [ubiquinone] iron-sulfur protein 1, mitochondrial [Salvia hispanica]	12	4	35	80	1.396	0.48	0.0853772	0.401208	31.1	3.84	33.91	3	3	3	3	3	3	2	3
XP_047947993.1	auxin-induced protein PCNT115-like [Salvia hispanica]	8	6	34	79.97	1.015	0.02	0.851335	0.989767	19.29	5.83	10	3	3	5	5	5	5	5	5
XP_047976454.1	proteasome subunit alpha type-1-B-like [Salvia hispanica]	5	5	25	79.89	0.909	-0.14	0.73085	0.962352	20.72	2.89	10.12	3	3	4	4	4	5	5	5
XP_047969487.1	biotin carboxylase 1, chloroplastic-like [Salvia hispanica]	8	8	32	79.76	1.125	0.17	0.496636	0.910499	20.46	1.55	7.9	3	3	7	8	8	7	7	7
XP_047981756.1	T-complex protein 1 subunit alpha-like [Salvia hispanica]	9	7	47	79.69	0.984	-0.02	0.970509	0.996562	21.88	12.9	10.64	3	3	7	7	7	7	7	7
XP_047961236.1	6-phosphogluconate dehydrogenase, decarboxylating 2-like [Salvia hispanica]	10	7	33	79.35	0.855	-0.23	0.521739	0.915588	28.81	17.88	19.58	3	3	6	7	7	6	5	6
XP_047940725.1	primary amine oxidase [Salvia hispanica]	10	10	35	79.27	0.878	-0.19	0.611157	0.942019	25.34	2.01	11.57	3	3	9	9	9	9	9	9
XP_047981491.1	alcohol dehydrogenase class-3-like [Salvia hispanica]	6	2	29	78.98	1.141	0.19	0.454495	0.908594	17.83	8.61	22.25	3	3	2	2	2	2	1	2
XP_047954849.1	probable cytosolic oligopeptidase A [Salvia hispanica]	10	10	40	78.64	0.962	-0.06	0.942219	0.993052	24.11	5.89	9.75	3	3	8	9	8	7	7	7
XP_047983950.1	2-Cys peroxiredoxin BAS1, chloroplastic-like [Salvia hispanica]	5	1	30	78.62	0.741	-0.43	0.184275	0.629563	10.98	17.26	14.37	3	3	1	1	1	1	1	1
XP_047942648.1	dirigent protein 1-like [Salvia hispanica]	5	3	28	77.81	0.618	-0.69	0.0278736	0.190115	17.69	18.98	9.2	3	3	3	3	3	3	3	3
XP_047982698.1	glucose-6-phosphate isomerase, cytosolic [Salvia hispanica]	10	4	36	77.77	1.177	0.24	0.368361	0.856958	25.48	12.56	14.88	3	3	3	3	2	3	3	3
XP_047980363.1	ADP,ATP carrier protein, mitochondrial [Salvia hispanica]	9	1	32	77.62	1.219	0.29	0.286374	0.777812	14.2	4.4	11.46	3	3	1	1	1	1	1	1
XP_047946250.1	peptidyl-prolyl cis-trans isomerase CYP20-1-like [Salvia hispanica]	6	6	36	77.28	0.938	-0.09	0.848621	0.989767	19.59	3.22	1.34	3	3	6	6	6	6	6	6
XP_047982928.1	2-Cys peroxiredoxin BAS1, chloroplastic-like [Salvia hispanica]	5	1	30	77.27	0.985	-0.02	0.966972	0.996562	4.5	4.37	3.7	3	3	1	1	1	1	1	1
XP_047947563.1	protein usf-like [Salvia hispanica]	7	7	31	77.23	0.875	-0.19	0.597506	0.937552	23.5	2.93	6.76	3	3	7	7	7	6	6	6
XP_047959917.1	40S ribosomal protein S19-3 [Salvia hispanica]	6	6	33	77.03	1.063	0.09	0.684016	0.959893	21.41	6.63	6.17	3	3	6	6	5	6	6	6
XP_047942244.1	ATP synthase subunit O, mitochondrial [Salvia hispanica]	7	7	45	75.84	1.096	0.13	0.579564	0.936988	34.34	3.3	14.48	3	3	7	7	7	7	7	7
XP_047977356.1	uncharacterized protein LOC125219424 [Salvia hispanica]	4	4	28	75.32	0.845	-0.24	0.486234	0.908594	29.27	9.24	9.24	3	3	4	4	4	4	4	4
XP_047938483.1	lactoylglutathione lyase isoform X1 [Salvia hispanica]	7	7	35	75.11	0.971	-0.04	0.978618	0.997209	17.06	5.2	11.38	3	3	6	6	6	7	7	7
XP_047962797.1	dihydrolipoyllysine-residue acetyltransferase component 3 of pyruvate dehydrogenase complex, mitochondrial-like [Salvia hispanica]	8	8	30	74.85	1.027	0.04	0.808758	0.982607	19.71	4.88	9.19	3	3	7	7	7	6	7	7
XP_047983732.1	LOW QUALITY PROTEIN: 60S acidic ribosomal protein P0-like [Salvia hispanica]	4	4	29	74.81	0.874	-0.19	0.593047	0.937552	17.43	11.62	7.09	3	3	4	4	4	5	5	5
XP_047941164.1	adenylosuccinate synthetase 2, chloroplastic-like [Salvia hispanica]	6	6	28	74.68	0.861	-0.22	0.545451	0.920214	25.92	9.12	8.74	3	3	5	5	5	6	6	6
XP_047971017.1	aspartyl protease AED3-like [Salvia hispanica]	6	5	31	74.4	0.886	-0.17	0.640202	0.944327	16.59	10.42	1.92	3	3	5	5	5	5	5	5
XP_047981755.1	probable methionine--tRNA ligase [Salvia hispanica]	10	10	38	74.2	1.115	0.16	0.522746	0.915588	37.97	12.14	17.23	3	3	9	9	10	9	9	8
XP_047983088.1	16.9 kDa class I heat shock protein 1-like [Salvia hispanica]	4	4	28	73.97	0.697	-0.52	0.104522	0.443586	21.26	13.34	4.8	3	3	3	3	3	4	4	4
XP_047969446.1	2-oxoglutarate dehydrogenase, mitochondrial-like [Salvia hispanica]	9	2	34	73.65	1.122	0.17	0.502617	0.910811	25.26	13.3	8.88	3	3	2	2	2	2	2	2
XP_047938804.1	GTP-binding nuclear protein Ran-3-like [Salvia hispanica]	5	5	32	73.47	0.976	-0.03	0.999722	1	20.27	7.94	7.29	3	3	5	5	5	5	5	5
XP_047954584.1	eukaryotic translation initiation factor 3 subunit B-like [Salvia hispanica]	10	1	35	73.31	1.018	0.03	0.840077	0.987821	14.45	15.43	6.49	3	3	1	1	1	1	1	1
XP_047970988.1	eukaryotic translation initiation factor 5A-4 [Salvia hispanica]	6	4	38	72.65	0.826	-0.28	0.421395	0.9012	31.63	3.01	15.71	3	3	4	4	4	4	4	4
XP_047980366.1	arginase 1, mitochondrial [Salvia hispanica]	6	6	28	72.27	0.998	0	0.917343	0.993052	31.03	8.41	12.07	3	3	6	6	6	5	6	6
XP_047949967.1	mitochondrial-processing peptidase subunit alpha-like [Salvia hispanica]	9	8	33	72.11	0.945	-0.08	0.876884	0.993052	20.39	10.52	13.12	3	3	7	7	7	7	7	5
XP_047938072.1	ADP,ATP carrier protein 1, mitochondrial-like [Salvia hispanica]	8	1	32	72.08	1.085	0.12	0.611277	0.942019	11.62	13.52	12.51	3	3	1	1	1	1	1	1
XP_047968618.1	ubiquitin C-terminal hydrolase 12-like isoform X1 [Salvia hispanica]	13	13	51	71.83	1.23	0.3	0.266412	0.753494	20.2	6.16	8.22	3	3	12	12	12	12	12	12
XP_047938824.1	proteasome subunit alpha type-2-A-like [Salvia hispanica]	8	3	31	71.79	0.821	-0.28	0.404283	0.898419	9.69	11.98	10.37	3	3	3	3	3	2	2	2
XP_047972798.1	alpha-galactosidase 1-like [Salvia hispanica]	5	3	29	71.55	1.117	0.16	0.516627	0.914921	16.33	5.01	41.91	3	3	3	3	3	3	2	3
XP_047957547.1	uncharacterized protein At5g48480-like [Salvia hispanica]	5	5	26	71.45	1.238	0.31	0.253914	0.732766	16.7	5.48	6.48	3	3	5	5	5	5	5	5
XP_047944080.1	ATP-dependent Clp protease ATP-binding subunit ClpA homolog CD4B, chloroplastic [Salvia hispanica]	9	5	26	71.3	1.133	0.18	0.475681	0.908594	25.85	14.43	9.92	3	3	5	4	5	4	3	4
XP_047981115.1	14-3-3 protein 7 [Salvia hispanica]	5	4	38	71.24	1.078	0.11	0.633647	0.942844	22.31	11.88	11.02	3	3	4	4	4	3	3	3
XP_047938567.1	inosine-5'-monophosphate dehydrogenase 2 isoform X1 [Salvia hispanica]	9	5	36	71.24	0.715	-0.48	0.133897	0.50226	26.91	16.33	8.02	3	3	3	3	3	4	4	4
XP_047954879.1	isopentenyl-diphosphate Delta-isomerase I-like [Salvia hispanica]	7	7	33	70.86	0.871	-0.2	0.580757	0.936988	28.19	10.88	12.09	3	3	7	7	7	7	7	7
XP_047955963.1	18.2 kDa class I heat shock protein-like [Salvia hispanica]	6	1	34	70.77	0.768	-0.38	0.247167	0.721592	16.01	6.89	19.33	3	3	1	1	1	1	1	1
XP_047974387.1	enolase 1, chloroplastic [Salvia hispanica]	8	8	32	70.73	0.995	-0.01	0.928077	0.993052	19.25	18.46	20.32	3	3	8	6	8	6	6	5
XP_047972972.1	40S ribosomal protein S4-1 [Salvia hispanica]	7	3	30	70.65	0.75	-0.41	0.204895	0.667964	22.66	15.6	13.18	3	3	3	3	3	3	3	3
XP_047979722.1	ADP-ribosylation factor 2 isoform X1 [Salvia hispanica]	5	5	26	70.49	1.129	0.17	0.485196	0.908594	21.05	1.04	2.46	3	3	5	5	5	5	5	5
XP_047940381.1	ATP-dependent 6-phosphofructokinase 2, partial [Salvia hispanica]	11	11	35	70.47	0.932	-0.1	0.823478	0.98606	29.84	11.13	3.01	3	3	9	9	9	8	8	7
XP_047967670.1	proteasome subunit beta type-5-like [Salvia hispanica]	5	2	27	70.42	0.929	-0.11	0.809579	0.983117	24.95	8.59	7.09	3	3	2	2	2	2	2	2
XP_047978281.1	acetylornithine deacetylase [Salvia hispanica]	9	9	41	70.38	0.874	-0.19	0.595696	0.937552	26.75	6.81	13.13	3	3	9	9	8	9	9	9
XP_047950849.1	dihydroxy-acid dehydratase, chloroplastic [Salvia hispanica]	9	9	30	70.31	0.962	-0.06	0.942828	0.993052	22.65	16.19	7.62	3	3	7	6	7	7	7	7
XP_047960723.1	carbonic anhydrase 2-like [Salvia hispanica]	6	6	32	69.94	1.155	0.21	0.419512	0.9012	24.11	6.89	13.45	3	3	5	5	5	5	5	5
XP_047980578.1	uncharacterized protein LOC125222146 [Salvia hispanica]	9	8	31	69.65	1.496	0.58	0.0402133	0.24973	25.19	1.63	26.68	3	3	8	8	8	8	6	8
XP_047954436.1	glucose-6-phosphate isomerase, cytosolic-like [Salvia hispanica]	7	1	32	69.63	1.139	0.19	0.460049	0.908594	18.28	19.24	21.01	3	3	1	1	1	1	1	1
XP_047939385.1	protein LE25-like [Salvia hispanica]	3	3	27	69.27	1.114	0.16	0.525235	0.915588	20.78	11.58	15.26	3	3	3	3	3	3	3	3
XP_047956495.1	glutathione S-transferase 2-like [Salvia hispanica]	7	7	42	69.09	0.816	-0.29	0.388974	0.882658	29.82	8.42	10.94	3	3	7	7	7	7	7	7
XP_047951881.1	aspartate aminotransferase, cytoplasmic [Salvia hispanica]	9	5	34	68.89	0.608	-0.72	0.0225984	0.165474	25.44	3.87	20.3	3	3	5	4	5	5	5	5
XP_047949786.1	asparagine--tRNA ligase, cytoplasmic 1 [Salvia hispanica]	9	9	27	68.81	1.045	0.06	0.745191	0.968361	24.37	7.16	3.77	3	3	8	9	9	8	9	8
XP_047970229.1	dnaJ homolog subfamily B member 13-like [Salvia hispanica]	5	5	29	68.57	0.86	-0.22	0.539835	0.920214	20.34	9.65	5.71	3	3	5	5	5	5	5	5
XP_047953245.1	formate dehydrogenase, mitochondrial [Salvia hispanica]	6	6	32	67.92	1.01	0.01	0.870078	0.989991	33.68	8.63	10.41	3	3	6	6	6	6	6	6
XP_047938916.1	CBS domain-containing protein CBSX3, mitochondrial-like [Salvia hispanica]	7	3	33	67.89	1.135	0.18	0.469342	0.908594	19.43	9	10.12	3	3	3	3	3	2	2	2
XP_047954600.1	galactokinase-like [Salvia hispanica]	5	1	26	67.77	1.266	0.34	0.211555	0.678877	22.13	19.49	22.46	3	2	1	1	1	1	1
XP_047958265.1	argininosuccinate synthase, chloroplastic [Salvia hispanica]	7	4	33	67.3	0.904	-0.15	0.710397	0.962352	26.33	18.38	11.05	3	3	4	4	4	4	4	4
XP_047981765.1	eukaryotic translation initiation factor 3 subunit H [Salvia hispanica]	7	7	30	67.05	0.809	-0.31	0.365628	0.856624	32.25	3.33	13.98	3	3	6	5	6	7	6	7
XP_047945527.1	elongation factor 1-delta-like [Salvia hispanica]	9	4	35	66.95	1.018	0.03	0.839932	0.987821	20.75	3.37	10.4	3	3	4	4	4	4	4	4
XP_047938080.1	probable ATP synthase 24 kDa subunit, mitochondrial [Salvia hispanica]	8	4	35	66.82	1.352	0.44	0.117264	0.475257	32.78	1.42	3.71	3	3	4	4	4	4	4	4
XP_047951175.1	eukaryotic translation initiation factor 3 subunit B-like [Salvia hispanica]	11	2	32	66.78	0.888	-0.17	0.646224	0.946381	15.56	1.83	15.91	2	3	2		2	1	1	1
XP_047949969.1	selenium-binding protein 1-like [Salvia hispanica]	6	5	27	66.61	1.051	0.07	0.724346	0.962352	19.22	16.24	13.48	3	3	5	5	5	5	5	5
XP_047972553.1	thioredoxin reductase NTRB isoform X1 [Salvia hispanica]	7	7	28	66.45	0.885	-0.18	0.635738	0.942844	20.64	14.88	10.21	3	3	6	6	7	7	6	7
XP_047941384.1	sorbitol dehydrogenase [Salvia hispanica]	6	6	29	65.96	0.961	-0.06	0.937268	0.993052	22.39	13.42	3.74	3	3	6	6	6	6	6	6
XP_047941073.1	calnexin homolog [Salvia hispanica]	12	12	41	65.86	1.337	0.42	0.130303	0.500501	30.44	7.64	14.02	3	3	10	11	10	10	11	11
XP_047982962.1	beta-xylosidase/alpha-L-arabinofuranosidase 1-like [Salvia hispanica]	5	5	25	65.63	0.918	-0.12	0.767759	0.973486	16.69	7.65	4.93	3	3	5	5	5	5	4	5
XP_047943320.1	ectonucleotide pyrophosphatase/phosphodiesterase family member 3-like [Salvia hispanica]	5	5	28	65.59	0.852	-0.23	0.511177	0.911908	18.99	3.46	15.36	3	3	5	5	5	5	4	5
XP_047956129.1	pyruvate dehydrogenase E1 component subunit beta-1, mitochondrial [Salvia hispanica]	8	7	28	65.47	1.051	0.07	0.723809	0.962352	23.24	20.3	6.46	3	3	7	6	7	6	6	6
XP_047950484.1	glutathione reductase, cytosolic-like [Salvia hispanica]	5	2	27	65.43	0.813	-0.3	0.378965	0.867974	36.4	19.43	13.11	3	3	2	2	2	2	2	2
XP_047937959.1	superoxide dismutase [Cu-Zn] [Salvia hispanica]	4	2	23	65.11	1.006	0.01	0.886333	0.993052	68.77	48.05	8.49	3	3	2	1	2	2	2	2
XP_047979748.1	elongation factor 1-beta 2-like isoform X1 [Salvia hispanica]	7	3	32	64.91	0.991	-0.01	0.941459	0.993052	20.23	25.83	25.6	3	3	3	2	3	3	2	3
XP_047969896.1	serine/threonine-protein kinase SRK2A [Salvia hispanica]	5	5	23	64.9	0.883	-0.18	0.629141	0.942844	14.87	6	2.12	3	3	5	5	5	5	5	5
XP_047969962.1	dynamin-related protein 3A-like [Salvia hispanica]	7	7	26	64.87	0.977	-0.03	0.995825	1	17.5	9.06	7.99	3	3	6	6	6	6	5	6
XP_047981026.1	eukaryotic initiation factor 4A-3-like [Salvia hispanica]	9	7	28	64.72	1.081	0.11	0.625581	0.942019	24.93	8.34	10.07	3	3	7	7	7	7	7	6
XP_047946190.1	membrane protein PM19L [Salvia hispanica]	2	2	18	64.06	1.07	0.1	0.658351	0.950771	44.54	12.9	24.06	3	3	2	2	2	2	2	2
XP_047964942.1	universal stress protein PHOS34-like isoform X1 [Salvia hispanica]	4	4	22	63.39	1.04	0.06	0.760356	0.973025	10.34	7.93	18.54	3	3	3	3	3	3	3	3
XP_047945950.1	translationally-controlled tumor protein homolog [Salvia hispanica]	5	5	31	63.26	0.94	-0.09	0.853428	0.989767	24.17	7.22	8.62	3	3	5	6	6	6	6	6
XP_047971701.1	40S ribosomal protein S10-1-like [Salvia hispanica]	3	2	25	63.15	1.241	0.31	0.248196	0.721592	26.97	7.33	6.52	3	3	2	2	2	2	2	2
XP_047966349.1	methionine gamma-lyase-like [Salvia hispanica]	7	4	28	63.01	0.844	-0.24	0.484538	0.908594	23.42	4.23	4.88	3	3	3	3	3	3	3	3
XP_047940633.1	glycine--tRNA ligase, mitochondrial 1-like [Salvia hispanica]	9	9	31	62.79	1.04	0.06	0.76319	0.973025	32.41	19.2	14.26	3	3	8	9	9	8	8	8
XP_047971849.1	probable phospholipid hydroperoxide glutathione peroxidase [Salvia hispanica]	8	4	28	62.65	0.916	-0.13	0.758209	0.973025	14.45	1.27	10.41	3	3	3	3	3	2	3	3
XP_047952446.1	GTP-binding protein SAR1A [Salvia hispanica]	6	1	25	62.51	0.834	-0.26	0.448131	0.904685	41.03	18.73	35.19	3	3	1	1	1	1	1	1
XP_047965095.1	probable phospholipid hydroperoxide glutathione peroxidase [Salvia hispanica]	5	2	24	62.33	1.063	0.09	0.683277	0.959893	16.92	12.02	7.36	3	3	2	2	2	2	2	2
XP_047942651.1	dirigent protein 21-like [Salvia hispanica]	4	2	22	62.32	0.709	-0.5	0.124006	0.4867	23.38	18.92	12.11	3	3	2	2	2	2	2	2
XP_047956419.1	CBS domain-containing protein CBSX3, mitochondrial-like [Salvia hispanica]	7	3	36	61.59	0.882	-0.18	0.622877	0.942019	27.67	7.17	5.25	3	3	3	3	3	3	3	3
XP_047980315.1	60S ribosomal protein L14-2 [Salvia hispanica]	5	2	27	61.37	0.963	-0.06	0.945226	0.993052	7.17	3.21	5.14	3	3	2	2	2	2	2	2
XP_047969402.1	subtilisin-like protease SBT1.5 [Salvia hispanica]	7	7	28	61.29	1.102	0.14	0.559501	0.930997	28.53	7.87	7.37	3	3	7	7	6	5	6	6
XP_047949432.1	RNA-binding protein FUS-like [Salvia hispanica]	12	7	33	61.01	1.141	0.19	0.453999	0.908594	22.88	9.94	15.48	3	3	6	7	7	6	6	5
XP_047972622.1	mitochondrial dicarboxylate/tricarboxylate transporter DTC [Salvia hispanica]	7	7	25	60.78	1.032	0.05	0.789068	0.974198	16.54	10.42	11.77	3	3	7	7	7	6	5	6
XP_047979788.1	patellin-3-like [Salvia hispanica]	8	5	27	60.74	0.878	-0.19	0.609945	0.942019	26.16	10.48	20.73	3	3	2	2	2	2	2	2
XP_047955645.1	pyrophosphate--fructose 6-phosphate 1-phosphotransferase subunit beta [Salvia hispanica]	7	7	24	60.67	1.264	0.34	0.213796	0.681979	33.62	7.35	4.46	3	3	6	6	6	6	6	6
XP_047960925.1	LOW QUALITY PROTEIN: eukaryotic translation initiation factor 5A-2 [Salvia hispanica]	4	2	24	60.53	1.167	0.22	0.390289	0.883192	28.82	1.13	20.02	3	3	2	2	2	2	2	2
XP_047946852.1	leucine--tRNA ligase, cytoplasmic-like [Salvia hispanica]	8	2	28	60.4	3.93	1.97	2.13862e-11	3.4742e-10	64.12	36.36	53.47	3	3	1	2	2	1	1	1
XP_047943331.1	GLABROUS1 enhancer-binding protein-like [Salvia hispanica]	5	5	23	60.35	0.902	-0.15	0.701572	0.962352	33.42	10.49	3.67	3	3	5	4	5	4	4	4
XP_047955719.1	DEAD-box ATP-dependent RNA helicase 38-like [Salvia hispanica]	8	1	33	60.03	100	6.64	1e-17	1.71538e-16		38.2		3		1	1	1
XP_047943803.1	probable aspartyl aminopeptidase [Salvia hispanica]	5	5	20	59.99	0.913	-0.13	0.746831	0.968787	36.44	7.8	6.44	3	3	4	4	4	5	5	5
XP_047952203.1	proteasome subunit beta type-5-B-like [Salvia hispanica]	6	3	25	59.81	0.834	-0.26	0.449842	0.905619	24.56	8.27	12.53	3	3	3	3	3	3	3	3
XP_047965944.1	protein disulfide isomerase-like 2-3 [Salvia hispanica]	9	3	31	59.5	1.167	0.22	0.391042	0.883265	16.56	7.65	8.14	3	3	3	3	3	3	3	3
XP_047982299.1	arginine--tRNA ligase, cytoplasmic-like [Salvia hispanica]	12	12	32	59.27	1.323	0.4	0.143709	0.531701	29.38	15.06	4.37	3	3	10	10	11	11	11	10
XP_047945368.1	40S ribosomal protein S16-like [Salvia hispanica]	5	2	22	59.14	0.682	-0.55	0.0842763	0.396794	23.73	9.72	17.5	3	3	2	2	2	2	2	2
XP_047962285.1	ubiquitin receptor RAD23d-like [Salvia hispanica]	6	6	27	58.92	0.916	-0.13	0.76031	0.973025	15.27	8.03	5.33	3	3	6	5	6	6	6	6
XP_047965383.1	alanine--tRNA ligase-like [Salvia hispanica]	9	2	34	58.64	100	6.64	1e-17	1.71538e-16		16.91		3		2	2	2
XP_047950605.1	pathogenesis-related protein STH-21-like [Salvia hispanica]	3	3	24	58.42	1.144	0.19	0.446933	0.904685	15.97	4.24	9.27	3	3	3	3	3	3	3	3
XP_047954447.1	26S proteasome non-ATPase regulatory subunit 7 homolog A [Salvia hispanica]	5	5	26	58.42	1.073	0.1	0.649257	0.947294	21.43	5.6	8.22	3	3	5	5	5	5	5	5
XP_047972986.1	universal stress protein A-like protein [Salvia hispanica]	4	4	21	58.33	0.96	-0.06	0.933469	0.993052	29.96	7.29	4.07	3	3	4	4	4	4	4	4
XP_047950691.1	probable voltage-gated potassium channel subunit beta [Salvia hispanica]	6	6	27	58.19	1.114	0.16	0.525565	0.915588	25.9	5.57	7.41	3	3	5	5	5	4	4	4
XP_047963251.1	3-ketoacyl CoA thiolase 1, peroxisomal-like [Salvia hispanica]	5	4	28	58.18	0.843	-0.25	0.481426	0.908594	32.91	7.06	31.19	3	3	3	3	3	4	4	2
XP_047951436.1	eukaryotic translation initiation factor 3 subunit M-like isoform X1 [Salvia hispanica]	8	4	30	57.99	1.07	0.1	0.658449	0.950771	35.51	48.02	57.29	3	3	3	4	4	4	4	2
XP_047946733.1	uncharacterized protein LOC125193063 [Salvia hispanica]	5	5	28	57.7	1.013	0.02	0.860722	0.989767	41.99	3.36	11.62	3	3	5	5	5	5	5	5
XP_047953532.1	isocitrate dehydrogenase [NADP]-like [Salvia hispanica]	8	4	27	57.55	0.763	-0.39	0.235399	0.714646	26.55	21.69	13.1	3	3	3	3	3	4	4	4
XP_047939311.1	proliferating cell nuclear antigen [Salvia hispanica]	6	6	29	57.4	0.829	-0.27	0.431638	0.9012	27.79	8.53	6.14	3	3	4	4	4	6	6	6
XP_047955319.1	glutamine synthetase cytosolic isozyme [Salvia hispanica]	6	2	29	57.36	1.073	0.1	0.650385	0.947294	22.71	6.62	19.46	3	3	2	2	2	2	2	2
XP_047982186.1	NADPH-dependent aldo-keto reductase, chloroplastic-like [Salvia hispanica]	8	4	25	57.25	0.92	-0.12	0.774706	0.974198	13.81	9.21	7.97	3	3	3	3	3	3	3	3
XP_047961016.1	alpha-xylosidase 1-like [Salvia hispanica]	8	2	31	57.24	0.75	-0.42	0.203716	0.665399	37.41	20.46	34.22	3	3	2	2	2	2	1	2
XP_047938366.1	gamma-interferon-responsive lysosomal thiol protein isoform X2 [Salvia hispanica]	5	1	28	57.12	0.822	-0.28	0.407383	0.89947	28.82	22.78	11.46	3	3	1	1	1	1	1	1
XP_047960377.1	patellin-3-like [Salvia hispanica]	8	5	27	57.06	0.758	-0.4	0.223485	0.701933	35.03	16.34	10.9	3	3	5	5	5	5	5	5
XP_047983161.1	pyruvate kinase 1, cytosolic-like [Salvia hispanica]	8	1	29	56.87	0.978	-0.03	0.993734	1	10.69	2.22	12.11	2	3		1	1	1	1	1
XP_047955392.1	fructokinase-2-like [Salvia hispanica]	8	7	26	56.75	0.933	-0.1	0.828017	0.98606	18.54	4.32	14.22	3	3	7	7	7	7	7	7
XP_047974255.1	nucleoside diphosphate kinase 3-like [Salvia hispanica]	7	7	28	56.68	1.018	0.03	0.841322	0.987821	19.66	8.32	1.94	3	3	7	7	7	7	7	7
XP_047981379.1	stem-specific protein TSJT1 [Salvia hispanica]	7	7	32	56.64	0.904	-0.15	0.712325	0.962352	33.17	12.48	5.02	3	3	6	6	6	7	6	7
XP_047939440.1	eukaryotic translation initiation factor 3 subunit C-like [Salvia hispanica]	10	3	29	56.55	1.13	0.18	0.483196	0.908594	15.37	18.48	5.57	3	3	1	2	2	1	1	1
XP_047968436.1	uncharacterized protein LOC125212345 [Salvia hispanica]	3	3	20	56.45	1.15	0.2	0.430848	0.9012	20.5	9.08	6.78	3	3	3	3	3	3	3	3
XP_047946901.1	2-dehydro-3-deoxyphosphooctonate aldolase 1 [Salvia hispanica]	6	6	21	56.22	0.924	-0.11	0.789525	0.974198	15.79	11.49	6.93	3	3	6	6	6	5	5	5
XP_047982524.1	uricase [Salvia hispanica]	7	7	25	56.21	0.888	-0.17	0.646041	0.946381	23.55	1.53	11.57	3	3	6	6	7	7	7	7
XP_047946563.1	40S ribosomal protein S21-2 [Salvia hispanica]	3	3	18	55.69	0.889	-0.17	0.651853	0.947294	21.3	14.18	0.87	3	3	3	3	3	3	3	3
XP_047961172.1	spermidine synthase 1 [Salvia hispanica]	4	4	18	55.44	0.853	-0.23	0.516951	0.914921	17.15	5.31	5.21	3	3	4	4	4	4	4	4
XP_047947444.1	beta-glucosidase 44-like [Salvia hispanica]	5	5	20	55.21	1.035	0.05	0.778409	0.974198	35.5	13.57	10.4	3	3	5	5	5	5	5	5
XP_047980319.1	vacuolar-sorting receptor 1-like [Salvia hispanica]	5	4	21	55	1.072	0.1	0.652721	0.947294	14.87	6.79	27.74	3	3	4	4	4	4	4	3
XP_047964635.1	cyanate hydratase [Salvia hispanica]	6	6	28	54.99	1.018	0.03	0.842929	0.987914	23.05	1.84	7.49	3	3	6	6	6	5	5	5
XP_047980347.1	2-oxoglutarate dehydrogenase, mitochondrial-like [Salvia hispanica]	10	3	26	54.78	1.15	0.2	0.430449	0.9012	24.94	2.35	14.77	3	3	3	3	3	1	1	1
XP_047979033.1	eukaryotic translation initiation factor 3 subunit G-like [Salvia hispanica]	7	7	25	54.69	0.788	-0.34	0.301101	0.789603	21.72	1.06	7.8	3	3	5	5	5	6	7	7
XP_047937962.1	fasciclin-like arabinogalactan protein 10 [Salvia hispanica]	6	6	22	54.33	1.053	0.07	0.718157	0.962352	17.66	14.69	1.4	3	3	6	5	6	6	6	5
XP_047969037.1	S-adenosylmethionine synthase 5 [Salvia hispanica]	4	4	16	54.22	0.889	-0.17	0.651167	0.947294	19.35	6.58	1.6	3	3	4	4	4	4	4	4
XP_047941791.1	hsp70-Hsp90 organizing protein 3-like [Salvia hispanica]	11	10	33	54.14	0.954	-0.07	0.911028	0.993052	26.17	9.04	8.39	3	3	10	10	10	9	9	9
XP_047950975.1	citrate synthase, mitochondrial [Salvia hispanica]	7	2	41	54.13	0.995	-0.01	0.927148	0.993052	17.02	11.98	5.19	3	3	2	2	2	2	2	2
XP_047956879.1	probable fructokinase-6, chloroplastic [Salvia hispanica]	6	5	25	54.06	0.815	-0.3	0.383565	0.876874	28.36	1.73	5.24	3	3	5	5	5	5	5	5
XP_047943287.1	14-3-3-like protein D [Salvia hispanica]	4	3	22	54.06	0.93	-0.1	0.816259	0.98457	26.31	32.66	27.19	3	3	2	3	3	3	3	2
XP_047957783.1	low-specificity L-threonine aldolase 1-like isoform X2 [Salvia hispanica]	4	4	27	54.05	0.555	-0.85	0.00656358	0.0575016	28.72	11.53	15.16	3	3	4	4	4	4	4	4
XP_047942352.1	damage-control phosphatase At2g17340-like isoform X1 [Salvia hispanica]	8	8	29	53.87	0.989	-0.02	0.952146	0.994115	29.1	7.53	4.46	3	3	8	8	8	8	8	8
XP_047967333.1	pyruvate kinase 2, cytosolic-like [Salvia hispanica]	8	4	27	53.75	1.08	0.11	0.62931	0.942844	34.5	18.25	33.59	3	3	4	3	4	4	3	4
XP_047966092.1	probable 6-phosphogluconolactonase 4, chloroplastic [Salvia hispanica]	7	7	26	53.58	1.026	0.04	0.811426	0.98381	24.74	6.89	4.15	3	3	7	7	7	7	6	7
XP_047946746.1	superoxide dismutase [Cu-Zn]-like [Salvia hispanica]	3	1	20	53.48	0.549	-0.86	0.00568059	0.051119	17.9	17.69	13.06	3	3	1	1	1	1	1	1
XP_047982174.1	LOW QUALITY PROTEIN: UDP-glucosyltransferase 29-like [Salvia hispanica]	5	5	27	53.47	0.862	-0.21	0.549691	0.924824	18.45	18.19	8.14	3	3	3	3	3	3	3	3
XP_047982494.1	methylmalonate-semialdehyde dehydrogenase [acylating], mitochondrial [Salvia hispanica]	7	7	27	53.43	1.114	0.16	0.525468	0.915588	19.94	9.09	4.36	3	3	7	7	7	6	6	6
XP_047969422.1	11 kDa late embryogenesis abundant protein-like [Salvia hispanica]	3	3	24	53.4	1.122	0.17	0.502979	0.910811	28.51	31.29	5.16	3	3	3	3	3	2	2	2
XP_047974669.1	40S ribosomal protein S20-2-like [Salvia hispanica]	3	1	18	53.33	1.288	0.36	0.183349	0.627273	14.48	12.36	9.92	3	3	1	1	1	1	1	1
XP_047948708.1	DEAD-box ATP-dependent RNA helicase 15 isoform X1 [Salvia hispanica]	5	5	23	53.09	0.962	-0.06	0.942295	0.993052	30.21	10.74	8.89	3	3	4	4	4	4	4	3
XP_047965107.1	GTP-binding protein SAR1A-like [Salvia hispanica]	7	3	20	53.09	0.587	-0.77	0.0143103	0.115471	33.24	10.58	18.74	3	3	2	3	3	3	3	3
XP_047940562.1	dnaJ protein homolog [Salvia hispanica]	7	7	29	52.92	0.961	-0.06	0.937354	0.993052	25.03	8.44	16.19	3	3	7	7	7	6	7	7
XP_047955775.1	protein ASPARTIC PROTEASE IN GUARD CELL 1-like [Salvia hispanica]	3	3	19	52.82	0.742	-0.43	0.186481	0.634752	12.77	10.57	12.71	3	3	2	2	2	2	2	2
XP_047982063.1	ATP-citrate synthase alpha chain protein 2 [Salvia hispanica]	6	3	25	52.76	0.767	-0.38	0.245981	0.721592	24.83	9.47	3.6	3	3	3	3	3	3	3	3
XP_047981416.1	3-hydroxyacyl-[acyl-carrier-protein] dehydratase FabZ-like isoform X1 [Salvia hispanica]	3	1	18	52.75	100	6.64	1e-17	1.71538e-16		3.49		3		1	1	1
XP_047981505.1	LOW QUALITY PROTEIN: leucine--tRNA ligase, cytoplasmic-like [Salvia hispanica]	8	2	24	52.64	100	6.64	1e-17	1.71538e-16		27.34		3		1	1	1
XP_047962623.1	GTP-binding protein SAR1A-like [Salvia hispanica]	5	1	19	52.54	1.402	0.49	0.0817639	0.392499	69.55	16.11	68.21	3	2	1	1	1	1		1
XP_047978611.1	eukaryotic translation initiation factor 2 subunit alpha homolog [Salvia hispanica]	6	3	29	52.52	0.973	-0.04	0.987697	0.999926	33.41	7.31	8.28	3	3	3	3	3	3	3	3
XP_047962524.1	methionine aminopeptidase 2B-like [Salvia hispanica]	4	4	18	52.41	0.8	-0.32	0.338404	0.828702	30.62	10.66	5.83	3	3	4	4	4	4	4	4
XP_047954565.1	annexin Gh1-like [Salvia hispanica]	7	5	25	52.26	0.826	-0.28	0.422105	0.9012	23.25	9.07	13.93	3	3	4	4	4	4	3	4
XP_047959927.1	alcohol dehydrogenase-like [Salvia hispanica]	5	5	19	52.24	1.03	0.04	0.796089	0.978526	19.02	5.96	3.18	3	3	5	5	5	5	5	5
XP_047974474.1	3-oxoacyl-[acyl-carrier-protein] synthase I, chloroplastic-like [Salvia hispanica]	8	6	26	52.1	0.931	-0.1	0.82007	0.985064	26.61	15.56	13.13	3	3	6	5	6	6	6	5
XP_047972829.1	aspartyl protease family protein At5g10770-like [Salvia hispanica]	4	4	27	52.04	0.748	-0.42	0.200885	0.660184	20.91	8.46	14.67	3	3	4	4	4	4	4	4
XP_047951686.1	phenylcoumaran benzylic ether reductase POP1-like [Salvia hispanica]	8	6	28	51.81	0.867	-0.21	0.568328	0.936988	20.69	5.61	4.8	3	3	6	6	6	6	6	6
XP_047947911.1	uncharacterized protein LOC125193979 isoform X1 [Salvia hispanica]	5	5	20	51.74	0.906	-0.14	0.717226	0.962352	28.33	15.52	4.87	3	3	3	3	3	3	3	3
XP_047946428.1	lactoylglutathione lyase [Salvia hispanica]	4	4	34	51.73	0.782	-0.36	0.284338	0.776842	23.96	11.95	11.52	3	3	4	4	4	4	4	4
XP_047970804.1	succinate dehydrogenase [ubiquinone] flavoprotein subunit 1, mitochondrial [Salvia hispanica]	8	4	27	51.69	1.076	0.11	0.639907	0.944327	18.53	3.87	8.57	3	3	4	4	4	4	4	4
XP_047945796.1	nucleosome assembly protein 1;3-like [Salvia hispanica]	7	1	29	51.58	1.013	0.02	0.861087	0.989767	25.78	25.54	5.95	3	3	1	1	1	1	1	1
XP_047954695.1	dehydrin DHN1 [Salvia hispanica]	3	3	20	51.49	1.4	0.49	0.0830755	0.396794	22.53	21.63	6.79	3	3	3	3	3	3	3	3
XP_047953146.1	peptidyl-prolyl cis-trans isomerase A1-like [Salvia hispanica]	5	5	26	51.44	0.955	-0.07	0.914249	0.993052	34.66	9.15	8.06	3	3	5	5	5	5	5	5
XP_047955815.1	citrate synthase, mitochondrial-like isoform X1 [Salvia hispanica]	6	1	33	51.4	1.179	0.24	0.364746	0.855374	14.47	13.46	14.5	3	2	1	1	1		1	1
XP_047970052.1	importin subunit alpha-like [Salvia hispanica]	8	4	37	51.4	1.152	0.2	0.425448	0.9012	24.14	6.55	10.2	3	3	4	4	4	3	4	4
XP_047974615.1	40S ribosomal protein S8-like [Salvia hispanica]	5	2	18	51.35	100	6.64	1e-17	1.71538e-16		18.62		3		1	1	1
XP_047956605.1	17.8 kDa class I heat shock protein-like [Salvia hispanica]	5	1	28	51.31	0.394	-1.34	1.28388e-05	0.000173351	15.08	4.95	22.52	3	3	1	1	1	1	1	1
XP_047970101.1	puromycin-sensitive aminopeptidase isoform X1 [Salvia hispanica]	5	5	22	51.05	0.902	-0.15	0.704232	0.962352	24.78	5.68	8.31	3	3	5	5	5	5	5	5
XP_047946539.1	UBP1-associated protein 2C-like [Salvia hispanica]	6	6	22	50.92	0.842	-0.25	0.477124	0.908594	27.98	0.97	1.04	3	3	6	6	6	6	6	6
XP_047939140.1	galactose mutarotase-like [Salvia hispanica]	3	3	20	50.66	0.859	-0.22	0.539086	0.920214	11.34	3.68	11.87	3	3	3	3	3	3	3	3
XP_047978178.1	protein DNA-DAMAGE INDUCIBLE 1 [Salvia hispanica]	7	7	21	50.46	0.642	-0.64	0.043808	0.263786	23.41	21.66	9.02	3	3	5	3	5	6	6	6
XP_047971815.1	nucleolar protein 56-like [Salvia hispanica]	9	9	27	50.45	1.057	0.08	0.704045	0.962352	45.02	37.15	10.98	3	3	7	8	8	6	5	6
AVW82639.1	eukaryotic translation initiation factor 3 subunit E [Salvia hispanica]	8	2	28	50.4	1.207	0.27	0.308511	0.801666	41.33	27.97	11.75	3	3	2	2	2	2	2	2
XP_047960882.1	NADP-dependent malic enzyme-like [Salvia hispanica]	8	7	29	50.36	1.105	0.14	0.551307	0.926906	14.86	1.99	6.37	3	3	7	7	7	7	7	7
XP_047948073.1	phosphoglycerate kinase, chloroplastic [Salvia hispanica]	6	4	24	50.29	1.127	0.17	0.49062	0.909478	21.63	7.5	20.66	3	3	3	3	3	2	2	2
XP_047960816.1	40S ribosomal protein S7-like [Salvia hispanica]	6	5	24	50.28	0.917	-0.12	0.764163	0.973025	24.25	11.41	10.44	3	3	5	5	5	5	5	4
XP_047950241.1	60S ribosomal protein L8-like [Salvia hispanica]	3	3	17	49.95	0.633	-0.66	0.0372442	0.237917	42.53	32.29	32.8	3	3	3	3	3	4	3	4
XP_047980966.1	RAN GTPase-activating protein 2-like [Salvia hispanica]	9	2	26	49.84	1.098	0.14	0.571585	0.936988	17.41	28.26	35.65	3	3	2	1	2	2	1	2
XP_047981628.1	coatomer subunit delta-like [Salvia hispanica]	6	6	29	49.75	0.969	-0.05	0.970633	0.996562	27.18	3.71	11.75	3	3	6	6	6	6	6	5
XP_047967217.1	glutaredoxin [Salvia hispanica]	4	4	20	49.66	1.215	0.28	0.293363	0.785954	47.38	7.56	16.93	3	3	5	5	4	4	4	4
XP_047962760.1	probable CoA ligase CCL8 [Salvia hispanica]	6	6	27	49.54	0.999	0	0.912487	0.993052	27.32	14.31	1.96	3	3	5	6	6	6	6	6
XP_047946495.1	reactive Intermediate Deaminase A, chloroplastic-like [Salvia hispanica]	7	3	25	49.22	1.162	0.22	0.403011	0.897182	33.04	3.19	17.86	3	3	3	3	3	3	3	3
XP_047973127.1	26S proteasome non-ATPase regulatory subunit 4 homolog [Salvia hispanica]	5	1	22	49.08	1.054	0.08	0.713682	0.962352	18.85	8.4	17.79	3	3	1	1	1	1	1	1
XP_047937599.1	glutathione reductase, cytosolic-like [Salvia hispanica]	5	2	20	49.03	0.927	-0.11	0.801492	0.978637	8.39	5.5	6.1	3	3	2	2	2	2	2	2
XP_047944193.1	dirigent protein 1-like [Salvia hispanica]	5	5	18	49	0.644	-0.64	0.045103	0.263786	29.04	24.73	14.74	3	3	4	4	4	4	4	4
XP_047971551.1	probable pyridoxal 5'-phosphate synthase subunit PDX1 [Salvia hispanica]	4	4	19	48.97	0.92	-0.12	0.774363	0.974198	15.7	12.07	12.94	3	3	4	4	4	4	4	4
XP_047939826.1	uncharacterized protein LOC125187305 [Salvia hispanica]	5	5	16	48.91	1.021	0.03	0.830688	0.98606	20.59	5.41	8.44	3	3	5	5	5	5	5	5
XP_047962576.1	aminoaldehyde dehydrogenase 2, peroxisomal [Salvia hispanica]	5	4	18	48.65	0.85	-0.23	0.505815	0.910811	20.12	8.53	4.97	3	3	3	3	3	3	3	3
XP_047938696.1	dirigent protein 1-like [Salvia hispanica]	3	3	19	48.52	0.679	-0.56	0.081206	0.392499	23.71	12.16	11.63	3	3	3	3	3	3	3	3
XP_047938356.1	60S ribosomal protein L22-2-like [Salvia hispanica]	3	2	19	48.39	0.878	-0.19	0.609896	0.942019	7.8	1.43	6.23	3	3	2	2	2	2	2	2
XP_047963611.1	nuclear transport factor 2B [Salvia hispanica]	4	4	19	48.23	0.977	-0.03	0.997145	1	16.78	2.05	8.05	3	3	4	4	4	4	4	4
XP_047961248.1	activator of 90 kDa heat shock protein ATPase homolog [Salvia hispanica]	5	5	21	48.02	0.801	-0.32	0.339516	0.828702	24.2	8.99	11.61	3	3	5	4	5	4	4	4
XP_047980834.1	low-temperature-induced cysteine proteinase-like [Salvia hispanica]	2	2	18	47.88	0.847	-0.24	0.495762	0.910499	30.63	16.1	14.52	3	3	2	2	2	2	2	2
XP_047957465.1	60S ribosomal protein L17-2 isoform X1 [Salvia hispanica]	3	3	17	47.86	0.649	-0.62	0.0496997	0.28318	30.22	18.51	16.92	3	3	2	2	2	3	2	3
XP_047975155.1	probable proteasome inhibitor [Salvia hispanica]	4	4	20	47.37	1.096	0.13	0.578428	0.936988	19.97	7.46	11.39	3	3	4	4	4	4	4	4
XP_047958808.1	low-temperature-induced 65 kDa protein-like isoform X1 [Salvia hispanica]	5	5	16	47.26	0.844	-0.25	0.482072	0.908594	12.57	7.4	7	3	3	5	5	5	3	4	4
XP_047972627.1	26S proteasome non-ATPase regulatory subunit 12 homolog A-like [Salvia hispanica]	8	8	23	47.14	1.257	0.33	0.224299	0.702864	34.35	37.34	9.93	3	3	6	8	8	7	7	7
XP_047979869.1	eukaryotic translation initiation factor 5A-2 [Salvia hispanica]	4	2	22	47.11	0.587	-0.77	0.0144547	0.116254	15.05	5.11	14.18	3	3	2	2	2	2	2	2
XP_047940799.1	3-hydroxyisobutyryl-CoA hydrolase-like protein 3, mitochondrial isoform X3 [Salvia hispanica]	7	7	20	47.07	0.873	-0.2	0.591998	0.937552	21.93	4.19	1.68	3	3	6	7	7	7	7	7
XP_047953594.1	alpha-soluble NSF attachment protein-like [Salvia hispanica]	5	5	18	47.04	0.965	-0.05	0.955276	0.994949	25.33	10.27	22.14	3	3	3	3	3	4	3	4
XP_047980798.1	3-isopropylmalate dehydratase large subunit, chloroplastic-like [Salvia hispanica]	4	4	16	46.79	0.941	-0.09	0.856968	0.989767	19.49	7.05	1.16	3	3	3	3	3	4	4	4
XP_047950565.1	20 kDa chaperonin, chloroplastic [Salvia hispanica]	4	4	16	46.74	0.937	-0.09	0.842447	0.987821	14.23	1.48	6.66	3	3	4	4	4	4	4	4
XP_047959070.1	40S ribosomal protein S20-2 [Salvia hispanica]	3	1	17	46.74	1.356	0.44	0.114237	0.473695	26.67	21.18	13.48	3	3	1	1	1	1	1	1
XP_047982318.1	uridine 5'-monophosphate synthase [Salvia hispanica]	8	8	26	46.65	0.844	-0.24	0.483988	0.908594	13.53	7.96	7.39	3	3	6	6	6	6	6	6
XP_047945797.1	nucleosome assembly protein 1;2-like [Salvia hispanica]	8	2	31	46.59	0.853	-0.23	0.514275	0.914806	22.19	40.05	8.99	3	3	2	2	2	2	2	2
XP_047959689.1	eukaryotic peptide chain release factor subunit 1-3-like [Salvia hispanica]	6	2	21	46.5	0.859	-0.22	0.53666	0.920214	21.33	21.4	34.64	3	3	2	2	1	2	1	2
XP_047960245.1	GDSL esterase/lipase APG-like [Salvia hispanica]	5	5	24	46.44	0.798	-0.32	0.333119	0.828702	25.83	6.6	5.78	3	3	5	5	5	5	5	5
XP_047977506.1	protein argonaute 1 [Salvia hispanica]	8	8	26	46.44	1.235	0.31	0.257766	0.741266	29.98	18.16	11.63	3	3	8	8	8	7	7	5
XP_047942434.1	putative 3,4-dihydroxy-2-butanone kinase [Salvia hispanica]	5	5	23	46.35	1.08	0.11	0.629354	0.942844	18.35	10.65	13.28	3	3	5	5	5	4	4	4
XP_047957738.1	MLP-like protein 423 [Salvia hispanica]	3	3	18	46.33	1.251	0.32	0.233657	0.714646	22.7	3.21	7.88	3	3	3	3	3	3	3	3
XP_047963714.1	eukaryotic translation initiation factor 3 subunit I-like [Salvia hispanica]	5	2	21	46.05	0.947	-0.08	0.882723	0.993052	27.14	7.48	41.45	3	3	2	2	2	2	1	2
XP_047969184.1	reactive Intermediate Deaminase A, chloroplastic-like isoform X1 [Salvia hispanica]	5	1	21	46.05	1.838	0.88	0.00235589	0.023116	6.82	6.5	2.38	3	3	1	1	1	1	1	1
XP_047939691.1	osmotin-like protein [Salvia hispanica]	2	2	17	46.04	0.831	-0.27	0.436773	0.9012	7.27	7.33	2.68	3	3	2	2	2	2	2	2
XP_047967853.1	chloroplast envelope quinone oxidoreductase homolog [Salvia hispanica]	5	3	20	45.98	0.561	-0.83	0.00766063	0.0668738	14.5	44.4	9.23	3	3	2	2	1	2	2	2
XP_047938346.1	adenylate kinase 4-like isoform X1 [Salvia hispanica]	6	2	23	45.91	1.503	0.59	0.0381492	0.241571	31.3	61.62	12.58	3	3	2	2	2	2	2	2
XP_047939376.1	proteasome subunit beta type-4-like [Salvia hispanica]	5	1	17	45.8	0.777	-0.36	0.272424	0.761113	9.8	7.76	6.5	3	3	1	1	1	1	1	1
XP_047954591.1	late embryogenesis abundant protein D-29-like [Salvia hispanica]	6	6	23	45.64	0.737	-0.44	0.176881	0.614574	23.17	20.06	6.41	3	3	6	5	6	5	5	5
XP_047957749.1	succinate--CoA ligase [ADP-forming] subunit beta, mitochondrial [Salvia hispanica]	6	1	21	45.6	100	6.64	1e-17	1.71538e-16		13.34		2			1	1
XP_047948297.1	40S ribosomal protein S15 [Salvia hispanica]	4	1	31	45.47	1.125	0.17	0.494893	0.910499	24.51	9.37	22.05	3	3	1	1	1	1	1	1
XP_047945825.1	proteasome subunit beta type-4-like [Salvia hispanica]	5	1	18	45.45	0.943	-0.09	0.865851	0.989767	13.86	6.24	19.23	3	3	1	1	1	1	1	1
XP_047941604.1	DEAD-box ATP-dependent RNA helicase 37-like [Salvia hispanica]	5	3	19	45.42	1.079	0.11	0.631661	0.942844	9.23	22.67	5.55	3	3	3	2	3	3	3	3
XP_047961013.1	heat shock protein 90-5, chloroplastic-like [Salvia hispanica]	5	3	23	45.4	0.937	-0.09	0.841178	0.987821	24.33	36.36	9.62	3	3	3	2	3	3	3	3
XP_047948545.1	auxin-induced protein PCNT115-like isoform X1 [Salvia hispanica]	5	2	23	45.2	1.4	0.48	0.0833813	0.396794	21.38	16.5	13.72	3	3	2	2	2	2	2	2
XP_047967068.1	glutathione S-transferase T1-like isoform X2 [Salvia hispanica]	5	5	17	45.1	0.894	-0.16	0.673205	0.956904	23.87	9.15	14.68	3	3	4	4	4	4	4	4
XP_047953042.1	probable dehydrin LEA [Salvia hispanica]	3	3	22	44.98	1.077	0.11	0.637707	0.94355	21.08	22.11	32.84	3	3	3	3	3	1	1	1
XP_047953848.1	GDP-mannose 3,5-epimerase 2-like [Salvia hispanica]	5	5	17	44.79	0.937	-0.09	0.842129	0.987821	29.46	12.09	16.38	3	3	4	4	4	3	3	3
XP_047972799.1	glucose-6-phosphate 1-dehydrogenase, cytoplasmic isoform [Salvia hispanica]	7	7	27	44.56	0.781	-0.36	0.284069	0.776842	31.07	13.15	20.19	3	3	6	6	6	6	5	6
XP_047958422.1	probable fructokinase-7 [Salvia hispanica]	7	6	21	44.2	0.753	-0.41	0.212593	0.680798	25.59	22.31	12.35	3	3	5	6	6	6	5	6
XP_047966900.1	40S ribosomal protein S16-like [Salvia hispanica]	5	2	20	44.17	0.672	-0.57	0.0720028	0.359721	20.95	66.28	6.89	3	3	1	1	2	2	2	2
XP_047977108.1	6,7-dimethyl-8-ribityllumazine synthase, chloroplastic-like [Salvia hispanica]	4	4	18	44.07	1.139	0.19	0.458302	0.908594	34.57	14.51	6.2	3	3	3	3	3	3	3	3
XP_047959295.1	SNF1-related protein kinase regulatory subunit gamma-like PV42a [Salvia hispanica]	6	6	17	43.92	0.951	-0.07	0.899353	0.993052	44.58	18.24	14.53	3	3	5	6	6	6	5	6
XP_047977062.1	eukaryotic peptide chain release factor subunit 1-3-like [Salvia hispanica]	7	3	21	43.64	0.977	-0.03	0.995991	1	17.98	8.09	15.89	3	3	2	2	2	2	2	2
XP_047945393.1	26S proteasome non-ATPase regulatory subunit 14 homolog [Salvia hispanica]	3	3	21	43.61	1.035	0.05	0.778893	0.974198	23.49	11.02	12.62	3	3	3	3	3	3	3	3
XP_047959052.1	chaperonin CPN60-like 2, mitochondrial [Salvia hispanica]	7	7	18	43.6	1.039	0.05	0.766205	0.973025	17.43	4.55	20.5	3	3	7	6	7	6	4	5
XP_047938668.1	eukaryotic translation initiation factor 3 subunit E-like [Salvia hispanica]	8	2	27	43.42	1.252	0.32	0.231584	0.714646	15.99	3.42	14.41	3	3	2	2	2	2	2	2
XP_047939742.1	eukaryotic translation initiation factor 3 subunit M-like [Salvia hispanica]	5	1	25	43.41	0.796	-0.33	0.324681	0.813525	51.7	20.49	43.51	3	3	1	1	1	1	1	1
XP_047955937.1	26S proteasome non-ATPase regulatory subunit 4 homolog [Salvia hispanica]	6	2	23	43.4	1.201	0.26	0.319815	0.808142	40.91	19.61	20.94	3	3	1	2	2	2	2	2
XP_047969313.1	probable protein phosphatase 2C 59 isoform X1 [Salvia hispanica]	6	6	19	43.32	0.829	-0.27	0.430694	0.9012	25.65	1.32	6.17	3	3	6	6	6	6	6	6
XP_047962401.1	hydroxyphenylpyruvate reductase [Salvia hispanica]	5	5	18	43.17	0.944	-0.08	0.87053	0.989991	16.43	10.13	7.33	3	3	5	5	5	5	5	5
XP_047952697.1	methyl-CpG-binding domain-containing protein 11-like [Salvia hispanica]	7	7	16	43.08	1.086	0.12	0.609576	0.942019	33.13	23.82	8.68	3	3	6	6	5	5	4	4
XP_047976781.1	26S proteasome non-ATPase regulatory subunit 6 homolog [Salvia hispanica]	5	5	19	43.04	0.831	-0.27	0.437751	0.9012	28.12	25.75	8.75	3	3	3	4	4	3	3	3
XP_047969547.1	probable histone H2B.1 [Salvia hispanica]	4	4	23	42.99	1.341	0.42	0.127021	0.49068	51.61	17.62	16.55	3	3	5	5	5	5	5	4
XP_047972452.1	THO complex subunit 4A [Salvia hispanica]	6	6	18	42.89	0.922	-0.12	0.781501	0.974198	27.37	3.93	2.53	3	3	6	6	6	5	5	5
XP_047957617.1	14-3-3-like protein GF14 iota [Salvia hispanica]	2	1	24	42.71	0.861	-0.22	0.545371	0.920214	14.05	14.3	11.88	3	3	1	1	1	1	1	1
XP_047950000.1	profilin [Salvia hispanica]	3	2	16	42.52	1.257	0.33	0.224355	0.702864	13.44	8.09	8.45	3	3	2	2	2	2	2	2
XP_047962284.1	inosine-5'-monophosphate dehydrogenase 2-like [Salvia hispanica]	7	3	25	42.5	0.997	0	0.921815	0.993052	39.81	17.01	10.12	3	3	3	3	2	2	2	2
XP_047971340.1	serine carboxypeptidase-like [Salvia hispanica]	4	4	15	42.17	1.079	0.11	0.630688	0.942844	47.72	16.55	5.2	3	3	4	4	4	4	4	3
XP_047943315.1	glutamate dehydrogenase A-like [Salvia hispanica]	5	5	16	42.1	1.075	0.1	0.643682	0.946381	24.9	11.04	20.24	3	3	5	5	5	5	5	5
XP_047952227.1	UDP-glycosyltransferase 75C1-like [Salvia hispanica]	4	4	24	42.04	1.11	0.15	0.538437	0.920214	28.23	19.38	18.87	3	3	4	4	4	4	4	4
XP_047939162.1	beta-galactosidase 8 [Salvia hispanica]	6	4	19	41.92	0.83	-0.27	0.434487	0.9012	21.73	8.76	4.71	3	3	4	4	4	4	4	4
XP_047954836.1	putative germin-like protein 2-1 [Salvia hispanica]	5	5	22	41.85	1.15	0.2	0.430915	0.9012	22.6	9.16	9.38	3	3	5	5	5	4	4	4
XP_047981090.1	acyl-coenzyme A oxidase 4, peroxisomal [Salvia hispanica]	8	8	25	41.83	0.924	-0.11	0.789151	0.974198	16.15	8.93	4.59	3	3	7	7	7	7	7	7
XP_047957099.1	quinone oxidoreductase PIG3-like [Salvia hispanica]	6	6	18	41.74	0.895	-0.16	0.674802	0.957368	19.71	10.2	15.47	3	3	5	5	5	6	4	6
XP_047937669.1	probable ATP synthase 24 kDa subunit, mitochondrial [Salvia hispanica]	7	3	21	41.67	1.258	0.33	0.222342	0.699238	21.82	8.34	9.43	3	3	3	3	3	3	3	2
XP_047945131.1	hexokinase-2 [Salvia hispanica]	8	8	24	41.6	1.025	0.04	0.817032	0.98457	28.95	18.28	13.68	3	3	7	8	8	7	7	7
XP_047950829.1	peroxiredoxin-2 [Salvia hispanica]	4	4	19	41.56	0.945	-0.08	0.875557	0.993052	22.31	10.54	4.81	3	3	4	4	4	3	3	3
XP_047954589.1	RGG repeats nuclear RNA binding protein A-like [Salvia hispanica]	5	5	20	41.52	1.2	0.26	0.322301	0.81171	23.04	16.3	15.77	3	3	4	4	4	4	4	4
XP_047954588.1	RGG repeats nuclear RNA binding protein A-like [Salvia hispanica]	5	1	18	41.46	1.276	0.35	0.198516	0.65873	13.02	5.14	12.85	3	3	1	1	1	1	1	1
XP_047961225.1	ubiquitin carboxyl-terminal hydrolase 6 [Salvia hispanica]	4	4	15	41.39	1.03	0.04	0.796484	0.978526	30.05	10.33	12.36	3	3	4	4	4	3	3	3
XP_047949971.1	tryptophan synthase beta chain 1 [Salvia hispanica]	6	6	17	41.29	1.018	0.03	0.839997	0.987821	23.4	9.52	5.4	3	3	5	5	5	5	5	5
XP_047968598.1	probable 6-phosphogluconolactonase 4, chloroplastic [Salvia hispanica]	4	4	24	40.97	1.082	0.11	0.620464	0.942019	28.85	8.12	10.66	3	3	4	4	4	4	4	4
XP_047975488.1	60S acidic ribosomal protein P2A-like [Salvia hispanica]	4	3	18	40.87	1.135	0.18	0.469251	0.908594	32.34	0.35	30.27	3	3	3	3	3	3	2	3
XP_047960823.1	eukaryotic translation initiation factor 3 subunit A [Salvia hispanica]	9	9	25	40.87	1.311	0.39	0.156059	0.562959	28.38	35.85	11.25	3	3	8	9	8	8	7	8
XP_047944290.1	xylose isomerase [Salvia hispanica]	6	6	24	40.68	2.141	1.1	0.000159435	0.00195546	27.16	4.74	13.24	3	3	6	6	6	5	5	5
XP_047943809.1	stomatin-like protein 2, mitochondrial [Salvia hispanica]	7	5	19	40.65	0.949	-0.08	0.891734	0.993052	33.2	13.19	19.97	3	3	4	4	4	4	5	5
XP_047962481.1	ultraviolet-B receptor UVR8 [Salvia hispanica]	5	5	21	40.35	0.963	-0.05	0.946213	0.993052	19.1	8.31	7.9	3	3	5	5	5	5	5	5
XP_047957090.1	alpha-galactosidase 3-like [Salvia hispanica]	5	5	20	40.31	1.143	0.19	0.447678	0.904685	12.53	6.84	13.33	3	3	2	2	2	4	4	3
XP_047957630.1	polyvinylalcohol dehydrogenase-like [Salvia hispanica]	4	4	17	40.31	0.765	-0.39	0.240442	0.720152	23.48	23.21	13.88	3	3	4	3	4	3	4	4
XP_047960989.1	phosphoserine aminotransferase 2, chloroplastic-like [Salvia hispanica]	7	7	18	40.26	0.951	-0.07	0.900004	0.993052	18.03	2.4	9	3	3	7	7	6	5	5	5
XP_047938415.1	NADH dehydrogenase [ubiquinone] iron-sulfur protein 8, mitochondrial [Salvia hispanica]	4	4	16	40.09	1.156	0.21	0.416912	0.9012	16.14	12.92	6.88	3	3	3	4	3	4	4	4
XP_047970032.1	26S proteasome non-ATPase regulatory subunit 13 homolog A [Salvia hispanica]	7	6	25	40.05	0.905	-0.14	0.7139	0.962352	36.31	11.93	12.77	3	3	6	6	6	6	6	6
XP_047965793.1	biotin carboxyl carrier protein of acetyl-CoA carboxylase, chloroplastic-like [Salvia hispanica]	4	3	21	40.01	0.93	-0.11	0.813151	0.984045	23.81	9.51	9.44	3	3	3	3	3	3	3	3
XP_047966797.1	uncharacterized protein LOC125211136 [Salvia hispanica]	3	3	18	40.01	2.142	1.1	0.000157982	0.00194738	34.11	8.47	14.35	3	3	3	3	3	2	3	3
XP_047948143.1	gamma aminobutyrate transaminase 3, chloroplastic-like [Salvia hispanica]	9	6	23	39.97	0.961	-0.06	0.938695	0.993052	24.5	8.46	14.17	3	3	6	6	6	6	6	6
XP_047974913.1	60S ribosomal protein L22-2 [Salvia hispanica]	3	2	15	39.96	0.95	-0.07	0.895037	0.993052	12.04	2.17	9.01	3	3	2	2	2	2	2	2
XP_047945411.1	NADH-cytochrome b5 reductase-like protein [Salvia hispanica]	6	6	18	39.87	1.024	0.03	0.820618	0.985064	19.05	8.82	9.58	3	3	5	6	6	6	6	6
XP_047967371.1	amidophosphoribosyltransferase, chloroplastic-like [Salvia hispanica]	4	4	18	39.81	1.206	0.27	0.3098	0.801666	18.65	11.3	8.42	3	3	4	4	4	3	3	3
XP_047945311.1	3-oxoacyl-[acyl-carrier-protein] synthase I, chloroplastic-like [Salvia hispanica]	6	5	20	39.67	0.835	-0.26	0.450794	0.90565	26.62	11.19	20.74	3	3	4	4	4	4	4	4
XP_047943811.1	aminoacylase-1 isoform X1 [Salvia hispanica]	5	5	19	39.33	1.059	0.08	0.695961	0.961149	17.71	10.76	11.41	3	3	4	5	5	5	5	4
XP_047983608.1	adenine phosphoribosyltransferase 1, chloroplastic-like [Salvia hispanica]	4	4	18	39.31	0.785	-0.35	0.293996	0.785954	31.89	15.02	18.49	3	3	4	4	3	3	3	3
XP_047980805.1	eukaryotic translation initiation factor 3 subunit I-like [Salvia hispanica]	5	2	21	39.26	0.923	-0.12	0.786064	0.974198	17.53	17.48	25.55	3	3	2	1	2	2	1	2
XP_047982926.1	chromo domain-containing protein cec-1-like isoform X1 [Salvia hispanica]	6	6	25	39.24	0.851	-0.23	0.509116	0.910811	18.46	13.54	1.24	3	3	4	4	4	4	5	5
XP_047969414.1	probable 26S proteasome non-ATPase regulatory subunit 3 [Salvia hispanica]	6	6	20	39.11	1.011	0.02	0.868363	0.989991	21.19	10.01	27.52	3	3	6	6	6	6	4	5
XP_047969719.1	aminopeptidase P1 [Salvia hispanica]	6	6	15	38.97	1.105	0.14	0.553156	0.927576	22.68	3.89	4.89	3	3	5	5	5	4	5	5
XP_047948201.1	RAN GTPase-activating protein 2-like [Salvia hispanica]	8	1	19	38.65	0.877	-0.19	0.605145	0.940698	18.49	16.98	15.95	3	2	1	1	1	1		1
XP_047970648.1	chaperone protein ClpB4, mitochondrial-like isoform X1 [Salvia hispanica]	7	5	17	38.58	0.959	-0.06	0.932568	0.993052	25.44	17.96	26.6	3	3	5	3	5	4	3	4
XP_047951255.1	ATP-dependent 6-phosphofructokinase 6-like [Salvia hispanica]	6	6	21	38.55	1	0	0.907173	0.993052	16.87	8.85	8.75	3	3	5	5	5	6	6	6
XP_047940934.1	hsp70-Hsp90 organizing protein 1-like [Salvia hispanica]	6	5	21	38.54	0.941	-0.09	0.85938	0.989767	26.63	4.59	12.77	3	3	4	4	4	4	4	4
XP_047960829.1	hydroxyacylglutathione hydrolase cytoplasmic isoform X1 [Salvia hispanica]	6	6	18	38.48	0.722	-0.47	0.146659	0.539186	27.87	5.48	8.7	3	3	6	6	6	6	6	6
XP_047939629.1	quinone oxidoreductase 1-like [Salvia hispanica]	5	4	16	38.45	0.933	-0.1	0.828713	0.98606	29.55	6.17	13.25	3	3	3	3	3	3	3	3
XP_047970605.1	ABC transporter E family member 2 isoform X1 [Salvia hispanica]	8	8	26	38.21	0.98	-0.03	0.987618	0.999926	32.35	4.21	11.12	3	3	8	8	8	6	5	6
XP_047942540.1	eukaryotic translation initiation factor-like [Salvia hispanica]	5	3	19	38.15	1.168	0.22	0.388337	0.882028	19.22	1.99	7.8	3	3	3	3	3	3	3	3
XP_047940242.1	60S ribosomal protein L10-like [Salvia hispanica]	5	5	16	38.14	0.866	-0.21	0.562072	0.930997	54.67	39.77	27.7	3	3	5	5	5	5	5	5
XP_047956903.1	gamma carbonic anhydrase-like 2, mitochondrial [Salvia hispanica]	4	4	17	38.02	1.103	0.14	0.557854	0.930201	23.14	11.34	14.95	3	3	4	3	4	3	3	3
XP_047956122.1	phosphoribosylformylglycinamidine cyclo-ligase, chloroplastic [Salvia hispanica]	6	6	17	37.75	0.824	-0.28	0.414919	0.9012	31.91	13.46	9.68	3	3	6	5	6	5	6	6
XP_047949978.1	uncharacterized protein LOC125195789 [Salvia hispanica]	4	4	16	37.54	1.266	0.34	0.211717	0.678877	36.87	13.19	27.51	3	3	4	4	4	4	4	4
XP_047969767.1	40S ribosomal protein S10-1-like isoform X2 [Salvia hispanica]	3	2	13	37.51	1.392	0.48	0.0882467	0.406876	12.97	6.09	5.5	3	3	2	2	2	2	2	2
XP_047960251.1	UDP-glucose 6-dehydrogenase 3 [Salvia hispanica]	6	3	23	37.43	1.308	0.39	0.160226	0.574612	25.18	7.99	49.48	3	3	3	3	3	3	2	3
XP_047951225.1	major allergen Pru ar 1-like [Salvia hispanica]	5	1	25	37.4	1.174	0.23	0.375578	0.865877	40.51	33.6	30.39	3	3	1	1	1	1	1	1
XP_047972228.1	argininosuccinate synthase, chloroplastic-like [Salvia hispanica]	4	1	18	37.39	0.868	-0.2	0.572241	0.936988	11.61	11.16	7.23	3	3	1	1	1	1	1	1
XP_047948039.1	probable xyloglucan endotransglucosylase/hydrolase protein 25 [Salvia hispanica]	3	3	16	37.27	1.328	0.41	0.139048	0.516013	30.55	2.25	1.8	3	3	3	3	3	3	3	3
XP_047945522.1	serine carboxypeptidase-like 45 [Salvia hispanica]	5	5	21	37.25	0.776	-0.37	0.269542	0.755643	30.82	12.7	9.78	3	3	4	4	4	5	5	5
XP_047981893.1	eukaryotic translation initiation factor 2 subunit alpha homolog [Salvia hispanica]	4	1	23	37.19	0.882	-0.18	0.623899	0.942019	3.48	7.78	7.25	3	3	1	1	1	1	1	1
XP_047938602.1	ubiquitin carboxyl-terminal hydrolase 3-like [Salvia hispanica]	4	3	15	36.8	1.061	0.08	0.690767	0.961149	57.4	23.73	15.31	3	3	3	3	2	3	2	3
XP_047947113.1	thioredoxin H-type 1-like [Salvia hispanica]	5	3	21	36.71	1.018	0.03	0.841803	0.987821	31.25	50.8	11.93	3	3	2	2	1	2	2	2
XP_047939118.1	40S ribosomal protein S20-2-like [Salvia hispanica]	4	2	18	36.64	0.953	-0.07	0.907164	0.993052	15.91	13.66	9.94	3	3	2	2	2	2	2	2
XP_047963466.1	ATP-citrate synthase alpha chain protein 1 [Salvia hispanica]	4	1	16	36.58	1.617	0.69	0.0152349	0.122128	20.52	11.39	20.99	3	3	1	1	1	1	1	1
XP_047958411.1	peptidyl-prolyl cis-trans isomerase CYP19-3-like [Salvia hispanica]	3	1	13	36.45	1.167	0.22	0.390215	0.883192	10.63	17.5	18.85	3	3	1	1	1	1	1	1
XP_047971416.1	aspartate--tRNA ligase 2, cytoplasmic-like [Salvia hispanica]	5	5	17	36.38	1.008	0.01	0.877044	0.993052	22.02	5.37	11.05	3	3	5	5	5	4	4	4
XP_047978641.1	lectin CPL-like [Salvia hispanica]	2	1	12	36.36	0.36	-1.47	1.63015e-06	2.285e-05	26.43	25.2	11.04	3	3	1	1	1	1	1	1
XP_047964236.1	mitochondrial outer membrane protein porin 2-like [Salvia hispanica]	5	2	16	36.33	0.726	-0.46	0.153208	0.557597	29.01	18.88	10.16	3	3	2	2	2	2	2	2
XP_047947872.1	malate synthase, glyoxysomal-like isoform X1 [Salvia hispanica]	6	4	19	35.77	0.91	-0.14	0.735825	0.962352	34.08	16.22	28.59	3	3	4	4	4	4	3	4
XP_047940173.1	LOW QUALITY PROTEIN: elongation factor Tu, chloroplastic-like [Salvia hispanica]	8	8	25	35.76	0.881	-0.18	0.620042	0.942019	28.58	3.38	17.36	3	3	6	6	6	7	6	6
XP_047962534.1	heat shock 22 kDa protein, mitochondrial-like [Salvia hispanica]	4	4	21	35.6	0.834	-0.26	0.448534	0.904685	15.31	4.15	7.99	3	3	3	3	3	4	4	4
XP_047966301.1	importin subunit alpha-like [Salvia hispanica]	7	4	19	35.56	1.262	0.34	0.217671	0.692539	21.31	8.75	67.77	3	3	2	2	2	2	3	2
XP_047951095.1	60S ribosomal protein L13a-4-like [Salvia hispanica]	3	3	13	35.53	0.871	-0.2	0.58175	0.936988	41.53	29.95	21.82	3	3	3	3	3	3	3	3
XP_047978546.1	3-isopropylmalate dehydratase small subunit 1-like [Salvia hispanica]	3	3	13	35.46	0.826	-0.28	0.421485	0.9012	39.99	24.12	55.97	3	3	3	3	2	3	1	3
XP_047982636.1	ras-related protein RABC1 [Salvia hispanica]	5	4	19	35.43	1.09	0.12	0.5968	0.937552	45.56	9.15	1.22	3	3	4	4	4	4	4	4
XP_047949824.1	beta-galactosidase 5-like isoform X1 [Salvia hispanica]	5	5	24	35.39	1.353	0.44	0.11633	0.475257	33.92	7.88	11.84	3	3	5	5	5	5	5	5
XP_047967285.1	succinate dehydrogenase subunit 5, mitochondrial-like [Salvia hispanica]	4	4	22	35.38	1.136	0.18	0.465902	0.908594	26.26	3.93	18.65	3	3	4	4	4	3	3	3
XP_047951554.1	reticulon-4-interacting protein 1, mitochondrial [Salvia hispanica]	5	5	22	35.12	1.024	0.03	0.818043	0.98457	25.22	4.8	12.54	3	3	5	5	4	5	5	5
XP_047944178.1	ubiquitin fusion degradation protein 1 homolog [Salvia hispanica]	5	5	20	34.87	0.874	-0.19	0.594188	0.937552	21.01	17.69	10.31	3	3	4	5	5	4	4	4
XP_047975609.1	aquaporin PIP1-2 [Salvia hispanica]	3	3	14	34.85	1.337	0.42	0.130459	0.500501	58.38	10.41	24.11	3	3	3	3	3	3	3	3
XP_047946865.1	subtilisin-like protease SBT1.8 [Salvia hispanica]	5	5	16	34.83	0.829	-0.27	0.429576	0.9012	22.84	13.55	10.53	3	3	5	5	5	4	4	4
XP_047971270.1	uncharacterized protein LOC125214328 [Salvia hispanica]	6	6	13	34.67	0.85	-0.23	0.504611	0.910811	19.71	24.21	11.73	3	3	6	5	6	5	5	5
XP_047979968.1	serine hydroxymethyltransferase 2, mitochondrial [Salvia hispanica]	7	7	18	34.52	1.123	0.17	0.499999	0.910811	19.65	2.14	7.17	3	3	7	7	7	6	6	6
XP_047979899.1	T-complex protein 1 subunit alpha-like isoform X1 [Salvia hispanica]	4	2	21	34.52	0.961	-0.06	0.936956	0.993052	23.46	9.32	35.65	3	3	1	1	1	1	1	1
XP_047963086.1	uncharacterized protein LOC125207682 isoform X1 [Salvia hispanica]	4	4	14	34.5	0.842	-0.25	0.474956	0.908594	19.78	11.11	9.1	3	3	4	3	4	4	4	4
XP_047941026.1	temperature-induced lipocalin-1 [Salvia hispanica]	4	4	15	34.47	0.902	-0.15	0.704797	0.962352	30.03	9.76	11.69	3	3	4	4	4	4	4	4
XP_047950468.1	phenylalanine--tRNA ligase alpha subunit, cytoplasmic-like [Salvia hispanica]	7	7	23	34.43	1.06	0.08	0.693529	0.961149	23.78	7.99	14.17	3	3	7	7	7	6	5	6
XP_047944880.1	40S ribosomal protein S15a-like [Salvia hispanica]	4	4	17	34.13	1.002	0	0.899875	0.993052	21.39	4.2	8.28	3	3	4	4	4	4	3	4
XP_047971491.1	FAM10 family protein At4g22670 [Salvia hispanica]	4	4	12	34.06	0.915	-0.13	0.755536	0.973025	12.93	11.82	5.84	3	3	4	3	4	3	3	3
XP_047957195.1	mitochondrial outer membrane protein porin 2-like [Salvia hispanica]	4	1	14	34.02	0.726	-0.46	0.154724	0.561446	21.2	11.46	26.88	3	3	1	1	1	1	1	1
XP_047939586.1	14 kDa zinc-binding protein-like [Salvia hispanica]	3	1	17	33.72	1.09	0.12	0.595181	0.937552	12.03	10.41	17.57	3	3	1	1	1	1	1	1
XP_047951266.1	uncharacterized protein LOC125196699 [Salvia hispanica]	3	3	12	33.66	1.167	0.22	0.390804	0.883265	12.24	6.16	5.73	3	3	3	3	3	3	3	3
XP_047950577.1	ubiquitin carboxyl-terminal hydrolase 14-like [Salvia hispanica]	5	5	16	33.63	0.926	-0.11	0.798997	0.978637	33.76	10.27	8.05	3	3	4	4	4	4	4	4
XP_047952220.1	homocysteine S-methyltransferase 3-like [Salvia hispanica]	3	3	13	33.62	0.935	-0.1	0.835705	0.987821	17.09	6.16	9.19	3	3	3	3	3	3	3	3
XP_047958967.1	aminomethyltransferase, mitochondrial [Salvia hispanica]	4	4	14	33.59	0.876	-0.19	0.60075	0.937552	20.35	13.79	7.81	3	3	4	4	4	4	4	4
XP_047982750.1	ras-related protein RABD1-like [Salvia hispanica]	5	4	25	33.54	1.009	0.01	0.873955	0.992965	49.29	36.48	7.3	3	3	4	4	4	4	4	4
XP_047956171.1	40S ribosomal protein S15-4-like [Salvia hispanica]	4	1	27	33.33	1.014	0.02	0.855186	0.989767	11.08	5.16	16.89	3	3	1	1	1	1	1	1
XP_047947913.1	pterin-4-alpha-carbinolamine dehydratase 2, mitochondrial isoform X1 [Salvia hispanica]	2	2	11	33.3	0.944	-0.08	0.869645	0.989991	16.35	2.51	15	3	3	2	2	2	2	2	2
XP_047955915.1	glycine-rich protein 2-like [Salvia hispanica]	2	2	11	33.27	0.862	-0.22	0.547046	0.92227	12.22	4.29	7.17	3	3	2	2	2	2	2	2
XP_047977862.1	universal stress protein in QAH/OAS sulfhydrylase 3'region-like [Salvia hispanica]	2	2	14	33.23	0.913	-0.13	0.748364	0.969238	12.42	7.68	0.85	3	3	2	2	2	2	2	2
XP_047966088.1	60S ribosomal protein L10a [Salvia hispanica]	2	1	12	33.19	1.069	0.1	0.664456	0.955442	8.33	8.51	2.93	3	3	1	1	1	1	1	1
XP_047971758.1	stearoyl-[acyl-carrier-protein] 9-desaturase, chloroplastic [Salvia hispanica]	3	2	16	33.14	1.192	0.25	0.338153	0.828702	20.77	21.08	11.86	3	2	1	1	1	1		1
XP_047979048.1	universal stress protein PHOS32-like [Salvia hispanica]	4	4	14	33.01	0.906	-0.14	0.719465	0.962352	15.11	3.24	9.04	3	3	3	3	3	3	3	3
XP_047962487.1	glycine cleavage system H protein 2, mitochondrial-like [Salvia hispanica]	2	1	16	32.98	0.996	-0.01	0.925904	0.993052	5.72	11.73	1.22	3	3	1	1	1	1	1	1
XP_047945466.1	basic transcription factor 3-like [Salvia hispanica]	4	1	17	32.96	0.67	-0.58	0.0696663	0.353813	43.29	35.81	11.4	3	3	1	1	1	1	1	1
XP_047956255.1	aminoacyl tRNA synthase complex-interacting multifunctional protein 1-like [Salvia hispanica]	7	7	18	32.93	0.979	-0.03	0.991261	1	26.89	7.94	3.69	3	3	6	6	6	6	6	6
XP_047944742.1	peptidyl-prolyl cis-trans isomerase Pin1-like [Salvia hispanica]	6	6	13	32.93	1.175	0.23	0.372308	0.860765	23.2	7.08	8.58	3	3	6	6	6	6	6	6
XP_047958392.1	ATP synthase subunit delta', mitochondrial-like [Salvia hispanica]	3	1	17	32.91	0.448	-1.16	0.000175303	0.0021288	73.85	33.3	62.4	3	3	1	1	1	1	1	1
XP_047976559.1	coatomer subunit alpha-1-like [Salvia hispanica]	6	6	18	32.87	0.943	-0.08	0.866262	0.989767	25.42	15.54	8.87	3	3	4	5	5	5	5	6
XP_047960501.1	SAL1 phosphatase-like [Salvia hispanica]	4	4	18	32.83	0.957	-0.06	0.923704	0.993052	20.62	16.88	4.15	3	3	3	3	4	3	3	3
XP_047956615.1	class I heat shock protein-like [Salvia hispanica]	5	5	17	32.56	0.655	-0.61	0.0546029	0.302349	29.58	14.18	9.26	3	3	4	4	4	4	4	4
XP_047980789.1	LOW QUALITY PROTEIN: patellin-3-like [Salvia hispanica]	4	4	14	32.5	0.9	-0.15	0.695248	0.961149	45.43	9.43	7.91	3	3	4	4	4	4	3	3
XP_047948133.1	galactinol synthase 2-like [Salvia hispanica]	2	2	12	32.43	1.035	0.05	0.780372	0.974198	11.07	12.26	14.35	3	3	2	2	2	2	2	2
XP_047943768.1	probable calcium-binding protein CML13 [Salvia hispanica]	4	4	13	32.29	1.192	0.25	0.337766	0.828702	17.94	15.15	7.34	3	3	4	4	3	3	3	3
XP_047941113.1	formin-like protein 3 [Salvia hispanica]	2	2	12	32.22	0.924	-0.11	0.790971	0.975491	10.02	3.25	17.59	3	3	2	2	2	2	2	2
XP_047966772.1	alanine--glyoxylate aminotransferase 2 homolog 1, mitochondrial [Salvia hispanica]	5	5	18	32.15	1.011	0.02	0.868935	0.989991	23.73	10.69	6.21	3	3	5	5	4	4	4	5
XP_047948221.1	eukaryotic translation initiation factor 3 subunit D-like [Salvia hispanica]	3	3	16	32.13	0.84	-0.25	0.467487	0.908594	35.19	10.2	17.48	3	3	3	3	3	3	3	3
XP_047971658.1	2-hydroxyisoflavanone dehydratase-like [Salvia hispanica]	3	3	12	32.12	0.93	-0.1	0.815121	0.98457	22.45	17.95	13.46	3	3	3	2	3	2	2	2
XP_047938551.1	ATP synthase subunit delta', mitochondrial-like [Salvia hispanica]	3	1	15	32.11	100	6.64	1e-17	1.71538e-16		25.11		3		1	1	1
XP_047970827.1	heat shock 70 kDa protein 17 [Salvia hispanica]	7	7	18	32.11	0.916	-0.13	0.75817	0.973025	16.8	9.15	25.72	3	3	6	6	6	5	6	6
XP_047980764.1	proteasome subunit beta type-3-A [Salvia hispanica]	4	4	26	32.09	0.731	-0.45	0.164022	0.585656	25.3	9.22	17.2	3	3	4	4	4	4	4	4
XP_047959000.1	gamma carbonic anhydrase 1, mitochondrial-like [Salvia hispanica]	3	3	14	31.97	0.706	-0.5	0.119559	0.475564	25.27	5.79	15.06	3	3	3	3	3	3	3	3
XP_047947588.1	flowering locus K homology domain-like [Salvia hispanica]	5	3	15	31.88	0.916	-0.13	0.758951	0.973025	8.58	26.57	2.91	3	3	2	3	3	2	2	2
XP_047939798.1	cysteine proteinase inhibitor 1-like [Salvia hispanica]	4	4	12	31.84	0.967	-0.05	0.964737	0.996536	20.16	10.01	13.66	3	3	4	4	4	4	4	4
XP_047957170.1	acetyl-CoA acetyltransferase, cytosolic 1-like [Salvia hispanica]	5	5	19	31.82	0.833	-0.26	0.444606	0.904685	25.61	9.07	26.26	3	3	5	4	5	5	4	5
XP_047981445.1	heterogeneous nuclear ribonucleoprotein 1 [Salvia hispanica]	3	2	15	31.76	1.108	0.15	0.543279	0.920214	19.47	7.68	21.9	3	3	1	1	1	1	1	1
XP_047970016.1	histone acetyltransferase KAT6A [Salvia hispanica]	6	6	25	31.76	0.976	-0.03	0.998712	1	19.42	18.73	4.17	3	3	4	4	4	5	5	5
XP_047951733.1	ubiquinone biosynthesis protein COQ9, mitochondrial-like [Salvia hispanica]	6	4	23	31.58	1.048	0.07	0.734607	0.962352	10.44	2.95	9.85	3	3	2	2	1	1	1	1
XP_047951990.1	60S ribosomal protein L31 [Salvia hispanica]	4	1	22	31.57	2.134	1.09	0.000170262	0.00207788	16.65	8.59	10.96	3	3	1	1	1	1	1	1
XP_047975163.1	putative phosphatidylglycerol/phosphatidylinositol transfer protein DDB_G0282179 [Salvia hispanica]	2	2	14	31.56	0.887	-0.17	0.645493	0.946381	5.98	0.96	18.31	3	3	1	1	1	1	1	1
XP_047969809.1	glutathione S-transferase-like [Salvia hispanica]	4	4	21	31.52	1.021	0.03	0.828867	0.98606	40.06	49.91	17.02	3	3	3	3	3	3	3	3
XP_047961029.1	mannosylglycoprotein endo-beta-mannosidase-like [Salvia hispanica]	5	5	16	31.51	1.07	0.1	0.658912	0.950771	23.27	7.11	9.32	3	3	4	4	4	4	4	4
XP_047938357.1	3-oxoacyl-[acyl-carrier-protein] synthase 3 A, chloroplastic-like [Salvia hispanica]	4	4	11	31.5	0.865	-0.21	0.560672	0.930997	15.12	4.72	8.15	3	3	4	4	4	4	4	4
XP_047956794.1	outer envelope pore protein 24A, chloroplastic-like [Salvia hispanica]	5	5	13	31.42	1.012	0.02	0.863901	0.989767	19.31	10.42	5.54	3	3	5	4	5	5	5	5
XP_047957955.1	glycine-rich RNA-binding protein 2, mitochondrial-like [Salvia hispanica]	3	3	15	31.29	1.161	0.21	0.405998	0.898838	28.06	16.07	15.06	3	3	2	2	2	2	2	2
XP_047951128.1	protein translation factor SUI1 homolog 2 [Salvia hispanica]	3	3	15	31.26	0.878	-0.19	0.609745	0.942019	18.42	2.98	4.28	3	3	3	3	3	3	3	3
XP_047944823.1	probable 2,3-bisphosphoglycerate-independent phosphoglycerate mutase [Salvia hispanica]	3	3	14	31.25	1.069	0.1	0.663676	0.955442	14.25	13.04	8.86	3	3	3	3	3	3	3	3
XP_047971821.1	cytochrome b-c1 complex subunit Rieske-4, mitochondrial-like [Salvia hispanica]	4	4	15	31.12	1.088	0.12	0.602573	0.937552	30.85	17.59	9.33	3	3	4	4	4	4	4	4
XP_047976036.1	probable protein disulfide-isomerase A6 [Salvia hispanica]	3	1	14	31.01	0.824	-0.28	0.4135	0.9012	40.94	42.14	16.18	3	3	1	1	1	1	1	1
XP_047968927.1	probable sarcosine oxidase [Salvia hispanica]	5	5	19	30.94	0.69	-0.53	0.0952672	0.421064	27.03	15.53	7.37	3	3	4	3	4	4	4	4
XP_047943698.1	superoxide dismutase [Fe], chloroplastic-like [Salvia hispanica]	3	3	18	30.92	0.985	-0.02	0.967161	0.996562	33.39	7.86	17.83	3	3	3	3	3	3	3	3
XP_047963914.1	probable protein disulfide-isomerase A6 [Salvia hispanica]	4	2	21	30.82	1.046	0.06	0.740615	0.966344	8.98	5.88	11.26	3	3	1	1	1	2	2	2
XP_047948025.1	26S proteasome non-ATPase regulatory subunit 1 homolog A-like [Salvia hispanica]	5	3	15	30.78	1.035	0.05	0.780286	0.974198	21.6	12.64	8.28	3	3	3	3	3	3	3	3
XP_047955951.1	probable mannitol dehydrogenase 1 [Salvia hispanica]	4	4	13	30.76	1.24	0.31	0.251244	0.727629	38.07	19.34	28.8	3	3	4	3	4	3	3	3
XP_047953127.1	phenylalanine--tRNA ligase beta subunit, cytoplasmic-like [Salvia hispanica]	7	7	21	30.74	1.195	0.26	0.330365	0.824166	29	10.32	11.92	3	3	6	7	7	6	7	7
XP_047954793.1	dihydropyrimidine dehydrogenase (NADP(+)), chloroplastic-like [Salvia hispanica]	8	8	17	30.66	0.97	-0.04	0.974805	0.997163	22.5	3.78	11.74	3	3	7	6	7	6	6	6
XP_047947976.1	pyruvate, phosphate dikinase 2 isoform X1 [Salvia hispanica]	9	9	25	30.46	1.145	0.2	0.44393	0.904685	27.42	28.92	6.83	3	3	8	7	8	6	6	6
XP_047982342.1	succinate dehydrogenase [ubiquinone] flavoprotein subunit, mitochondrial-like [Salvia hispanica]	5	1	16	30.45	1.35	0.43	0.119368	0.475564	68.87	49.84	34.67	3	3	1	1	1	1	1	1
XP_047969411.1	60S ribosomal protein L3-1 [Salvia hispanica]	5	5	17	30.45	0.938	-0.09	0.845645	0.989679	43.26	37.6	28.97	3	3	5	4	5	4	4	4
XP_047940671.1	uncharacterized protein LOC125188001 [Salvia hispanica]	2	2	12	30.35	0.924	-0.11	0.789507	0.974198	9.02	10.06	7.41	3	3	2	2	2	2	2	2
XP_047956020.1	late embryogenesis abundant protein D-34-like [Salvia hispanica]	4	4	15	30.27	0.799	-0.32	0.336236	0.828702	30.97	8.11	3.01	3	3	4	4	4	4	4	4
XP_047981290.1	ubiquitin carboxyl-terminal hydrolase 3-like [Salvia hispanica]	3	2	13	30.24	0.962	-0.06	0.942103	0.993052	7.48	7.42	16.27	3	3	2	2	2	1	1	1
XP_047983262.1	dihydroorotase, mitochondrial [Salvia hispanica]	5	5	16	30.22	0.986	-0.02	0.963161	0.996052	20.92	15.4	7.83	3	3	4	3	4	4	4	4
XP_047947797.1	protein transport protein SEC31 homolog B isoform X2 [Salvia hispanica]	4	2	12	30.2	1.476	0.56	0.0467812	0.270647	13.79	2.93	18.56	3	3	2	2	2	2	1	2
XP_047973281.1	26S proteasome non-ATPase regulatory subunit 8 homolog A-like [Salvia hispanica]	4	4	18	30.13	0.986	-0.02	0.964297	0.996536	29.35	13.18	3.61	3	3	3	3	3	3	3	3
XP_047938256.1	alanine aminotransferase 2, mitochondrial-like [Salvia hispanica]	4	3	13	30.03	1.76	0.82	0.00461055	0.0425176	26.21	26.27	59.13	3	3	3	2	3	2	2	3
XP_047968664.1	60S acidic ribosomal protein P2B-like isoform X1 [Salvia hispanica]	4	3	13	29.88	1.3	0.38	0.168227	0.592053	35.86	11.19	26.41	3	3	3	3	3	3	3	3
XP_047945861.1	eukaryotic translation initiation factor 3 subunit L-like [Salvia hispanica]	3	3	12	29.75	1.375	0.46	0.0999514	0.431217	41.43	43.28	4.84	3	3	2	3	3	3	3	3
XP_047973249.1	superoxide dismutase [Cu-Zn], chloroplastic [Salvia hispanica]	2	2	11	29.63	1.113	0.15	0.527975	0.915588	24.06	17.19	6.58	3	3	2	2	2	2	2	2
XP_047939026.1	60S ribosomal protein L14-2-like [Salvia hispanica]	4	2	14	29.49	1.077	0.11	0.638039	0.94355	23.78	10.25	15.93	3	3	2	2	2	2	2	2
XP_047948559.1	60S ribosomal protein L18a [Salvia hispanica]	3	3	14	29.46	0.701	-0.51	0.110656	0.463207	42.62	36.74	18.37	3	3	2	2	2	2	2	2
XP_047973348.1	SEED MATURATION PROTEIN 1 [Salvia hispanica]	3	3	10	29.46	0.887	-0.17	0.645606	0.946381	15.3	12.92	3	3	3	2	2	2	3	3	3
XP_047960313.1	universal stress protein PHOS34-like [Salvia hispanica]	2	2	9	29.33	1.085	0.12	0.612955	0.942019	24.73	4.34	10.13	3	3	2	2	2	2	2	2
XP_047938556.1	40S ribosomal protein S9-2-like [Salvia hispanica]	5	5	12	29.33	0.751	-0.41	0.206037	0.669416	27.45	29.96	40.38	3	3	5	4	5	4	3	4
XP_047960230.1	3-isopropylmalate dehydrogenase, chloroplastic-like [Salvia hispanica]	5	5	21	29.3	1.019	0.03	0.837986	0.987821	41.43	12.88	21.32	3	3	5	5	5	5	5	5
XP_047981304.1	nudix hydrolase 3 [Salvia hispanica]	7	7	24	29.19	0.914	-0.13	0.75184	0.9722	28.47	12.76	21.04	3	3	7	7	6	4	5	5
XP_047949378.1	uncharacterized protein LOC125195243 [Salvia hispanica]	1	1	11	29.15	0.959	-0.06	0.931196	0.993052	8	6.19	1.6	3	3	1	1	1	1	1	1
XP_047982345.1	NADH dehydrogenase [ubiquinone] flavoprotein 2, mitochondrial-like [Salvia hispanica]	2	1	11	29.04	1.264	0.34	0.214306	0.682718	18.74	7.23	21.44	3	3	1	1	1	1	1	1
XP_047941512.1	dihydrolipoyllysine-residue acetyltransferase component 4 of pyruvate dehydrogenase complex, chloroplastic-like [Salvia hispanica]	7	6	17	29.03	2.021	1.01	0.000469919	0.0054891	32.85	12.88	2.75	3	3	5	5	4	4	4	4
XP_047942026.1	ruvB-like protein 1 [Salvia hispanica]	5	5	15	28.89	0.995	-0.01	0.927371	0.993052	22.49	6.08	2.74	3	3	4	4	4	4	4	4
XP_047947775.1	putative cytochrome c oxidase subunit 6b-like [Salvia hispanica]	3	3	15	28.89	1.25	0.32	0.234754	0.714646	32.39	16.71	19.01	3	3	3	3	3	3	3	3
XP_047963523.1	rRNA 2'-O-methyltransferase fibrillarin 2-like [Salvia hispanica]	4	4	14	28.86	0.826	-0.28	0.420285	0.9012	34.53	3.03	26.4	3	3	4	4	4	4	4	4
XP_047944297.1	protein disulfide isomerase-like 1-4 [Salvia hispanica]	8	8	24	28.71	0.886	-0.18	0.638937	0.943596	35.68	2.5	11.72	3	3	7	6	7	7	5	7
XP_047980065.1	basic transcription factor 3-like [Salvia hispanica]	4	2	16	28.64	0.745	-0.42	0.193107	0.650675	30.09	30.45	10.62	3	3	2	2	2	1	1	1
XP_047944971.1	probable NADH dehydrogenase [ubiquinone] 1 alpha subcomplex subunit 5, mitochondrial [Salvia hispanica]	3	3	11	28.64	1.336	0.42	0.131139	0.500501	24.82	12.84	19.95	3	3	3	3	3	3	3	3
XP_047953882.1	pyridoxal kinase-like [Salvia hispanica]	3	1	10	28.63	0.43	-1.22	7.99668e-05	0.00100081	26.99	26.48	11.66	3	3	1	1	1	1	1	1
XP_047955546.1	adenosine kinase 2-like [Salvia hispanica]	4	2	15	28.61	1.057	0.08	0.702737	0.962352	16.23	12.4	14.39	3	3	2	2	2	2	2	2
XP_047983458.1	aspartyl protease family protein 2-like [Salvia hispanica]	4	2	10	28.49	0.857	-0.22	0.532085	0.919297	1.85	5.71	10.09	3	3	1	1	1	2	2	2
XP_047950576.1	external alternative NAD(P)H-ubiquinone oxidoreductase B2, mitochondrial-like [Salvia hispanica]	5	5	19	28.43	0.955	-0.07	0.914309	0.993052	30.85	8.81	13.66	3	3	4	4	4	3	4	4
XP_047946990.1	putative glucose-6-phosphate 1-epimerase [Salvia hispanica]	5	5	14	28.3	0.87	-0.2	0.58014	0.936988	23.84	15.39	4.68	3	3	4	3	4	3	3	3
XP_047977388.1	small ubiquitin-related modifier 2-like [Salvia hispanica]	2	1	10	28.21	1.12	0.16	0.509225	0.910811	7.09	3.91	20	3	3	1	1	1	1	1	1
XP_047977549.1	uncharacterized protein LOC125219576 isoform X1 [Salvia hispanica]	2	2	10	28.04	0.891	-0.17	0.661286	0.953635	21.36	5.73	6.24	3	3	1	2	2	2	2	2
XP_047982009.1	GTP-binding protein SAR1A-like [Salvia hispanica]	5	2	13	28.03	0.68	-0.56	0.0813087	0.392499	18.1	8.1	26.69	2	3	1		1	1	1	1
XP_047941430.1	flowering locus K homology domain [Salvia hispanica]	4	2	12	27.91	1.349	0.43	0.120217	0.475564	29.46	13.7	25.94	3	3	1	1	1	1	1	1
XP_047981778.1	probable methylenetetrahydrofolate reductase [Salvia hispanica]	3	3	13	27.82	0.86	-0.22	0.543157	0.920214	21.31	11.04	16	3	3	2	2	2	3	3	3
XP_047983332.1	proline iminopeptidase [Salvia hispanica]	3	3	11	27.74	0.772	-0.37	0.258942	0.743777	30.46	21.21	16.23	3	3	2	2	2	2	2	2
XP_047943337.1	pyridoxal 5'-phosphate synthase-like subunit PDX1.2 isoform X1 [Salvia hispanica]	4	4	13	27.62	0.801	-0.32	0.340436	0.829284	17.58	9.72	10.28	3	3	4	4	4	3	4	4
XP_047943040.1	60S ribosomal protein L32-1-like [Salvia hispanica]	2	2	10	27.56	0.625	-0.68	0.0319154	0.208769	51.26	36.97	30.71	3	3	2	2	2	2	2	2
XP_047967814.1	probable small nuclear ribonucleoprotein G [Salvia hispanica]	2	2	9	27.46	1.156	0.21	0.417678	0.9012	15.15	4.87	11.22	3	3	2	2	2	2	2	2
XP_047942065.1	pyruvate dehydrogenase E1 component subunit alpha-3, chloroplastic-like [Salvia hispanica]	5	5	14	27.42	1.173	0.23	0.37863	0.867974	25.51	18.77	13.72	3	3	5	4	5	4	4	5
XP_047967781.1	methionine gamma-lyase-like [Salvia hispanica]	4	1	11	27.42	0.691	-0.53	0.0960664	0.423832	7.45	4.75	6.37	3	3	1	1	1	1	1	1
XP_047962566.1	uncharacterized protein LOC125207319 [Salvia hispanica]	4	4	12	27.38	0.906	-0.14	0.718524	0.962352	43.08	15.94	3.3	3	3	3	4	3	2	3	3
XP_047938660.1	FK506-binding protein 2-like [Salvia hispanica]	4	4	13	27.18	0.934	-0.1	0.82922	0.98606	15.84	9.21	6.52	3	3	4	3	4	3	3	3
XP_047941268.1	kunitz trypsin inhibitor 5-like [Salvia hispanica]	3	3	11	27.14	0.824	-0.28	0.413768	0.9012	26.01	31.74	15.74	3	3	2	3	3	3	3	3
XP_047963744.1	stem-specific protein TSJT1-like [Salvia hispanica]	4	4	11	27.09	0.733	-0.45	0.167567	0.592053	16.18	4.02	10.89	3	3	3	3	3	3	3	3
XP_047972214.1	protease 2 [Salvia hispanica]	9	9	19	27.06	0.985	-0.02	0.96788	0.996562	16.5	8.77	11.53	3	3	6	6	6	7	7	7
XP_047970556.1	putative 4-hydroxy-4-methyl-2-oxoglutarate aldolase 3 [Salvia hispanica]	3	3	15	26.95	0.831	-0.27	0.439586	0.903859	14.91	3.97	4.65	3	3	3	3	3	3	3	3
XP_047942094.1	glycine-rich RNA-binding protein GRP2A-like [Salvia hispanica]	2	2	11	26.89	1.119	0.16	0.512317	0.912647	11.33	15.84	5.59	3	3	2	2	2	2	2	2
XP_047969705.1	glutamate--tRNA ligase, cytoplasmic-like [Salvia hispanica]	6	1	16	26.87	2.166	1.12	0.000126751	0.00157031	21.29	23.39	12.62	3	3	1	1	1	1	1	1
XP_047957727.1	glutaredoxin-like [Salvia hispanica]	2	2	11	26.65	1.289	0.37	0.181098	0.6248	33.6	11.78	16.86	3	3	2	2	2	1	1	1
XP_047969450.1	serine-threonine kinase receptor-associated protein-like [Salvia hispanica]	5	5	14	26.57	0.703	-0.51	0.113788	0.47309	30.09	1.95	9.77	3	3	5	5	5	4	4	5
XP_047978059.1	3-isopropylmalate dehydrogenase, chloroplastic-like [Salvia hispanica]	3	3	14	26.5	0.896	-0.16	0.679727	0.959893	27.52	1.3	16.99	3	3	3	3	3	3	3	3
XP_047983639.1	pyruvate decarboxylase 1 [Salvia hispanica]	4	2	17	26.46	1.214	0.28	0.294154	0.785954	25.94	25.9	7.59	3	3	2	2	2	2	2	2
XP_047966943.1	vestitone reductase-like [Salvia hispanica]	5	5	11	26.45	0.903	-0.15	0.707833	0.962352	28.3	6.82	14.3	3	3	5	5	5	4	4	4
XP_047957799.1	uncharacterized protein At4g28440-like [Salvia hispanica]	2	2	7	26.38	0.783	-0.35	0.287941	0.779603	9.41	2.54	2.95	3	3	2	2	2	2	2	2
XP_047950190.1	cytochrome c1-2, heme protein, mitochondrial isoform X1 [Salvia hispanica]	4	4	12	26.29	0.996	-0.01	0.925058	0.993052	32.1	5.72	25.22	3	3	4	4	4	2	3	4
XP_047947271.1	WD-40 repeat-containing protein MSI4-like [Salvia hispanica]	6	5	13	26.19	0.818	-0.29	0.393789	0.884583	20.39	20.53	15.41	3	3	4	3	4	4	3	4
XP_047940885.1	40S ribosomal protein S26-1-like [Salvia hispanica]	3	3	12	26.05	0.795	-0.33	0.323557	0.813525	82.4	50.5	21.1	3	3	3	3	3	3	3	3
XP_047945635.1	glycine-rich RNA-binding protein 4, mitochondrial-like isoform X1 [Salvia hispanica]	2	2	10	25.87	1.178	0.24	0.36657	0.856958	18.94	14.4	10.61	3	3	2	2	2	2	2	2
XP_047959974.1	uncharacterized protein LOC125205194 [Salvia hispanica]	3	3	10	25.87	1.11	0.15	0.537976	0.920214	30.46	16.92	4.61	3	3	3	3	3	3	3	3
XP_047946907.1	acetate--CoA ligase CCL3-like [Salvia hispanica]	1	1	11	25.8	1.032	0.05	0.789496	0.974198	8.95	11.36	7.65	3	3	1	1	1	1	1	1
XP_047938854.1	ubiquitin domain-containing protein DSK2b-like isoform X1 [Salvia hispanica]	5	5	18	25.77	1.21	0.28	0.302052	0.789603	19.64	5.63	26.29	3	3	5	5	5	4	3	4
XP_047941314.1	threonine--tRNA ligase, mitochondrial 1 [Salvia hispanica]	5	5	13	25.73	0.939	-0.09	0.849721	0.989767	25.17	20.22	2.02	3	3	4	4	4	5	5	5
XP_047966776.1	acyl-CoA-binding protein-like [Salvia hispanica]	3	3	13	25.67	1.495	0.58	0.0403775	0.250116	15.49	4.94	11.49	3	3	3	3	3	3	3	3
XP_047958098.1	proteasome subunit beta type-7-A-like [Salvia hispanica]	3	2	11	25.56	0.644	-0.64	0.0451327	0.263786	16.16	18.59	9.41	3	3	1	1	1	2	2	2
XP_047969300.1	long chain acyl-CoA synthetase 4-like [Salvia hispanica]	4	4	11	25.39	1.181	0.24	0.360894	0.851224	28.7	25.59	13.45	3	3	3	3	4	3	2	3
XP_047971978.1	glycine-rich RNA-binding protein RZ1C-like [Salvia hispanica]	4	4	10	25.33	0.959	-0.06	0.93072	0.993052	21.46	8.9	3.96	3	3	4	4	4	4	4	4
XP_047966085.1	uncharacterized protein At1g32220, chloroplastic-like [Salvia hispanica]	4	4	20	25.1	0.853	-0.23	0.516393	0.914921	26.6	37.92	8.92	3	3	4	4	3	3	3	3
XP_047966595.1	pyridoxal kinase-like [Salvia hispanica]	4	2	9	25.1	0.779	-0.36	0.277428	0.768962	10.33	5.53	12.19	3	3	1	1	1	1	1	1
XP_047938364.1	phenylacetaldehyde reductase [Salvia hispanica]	3	3	13	25.05	0.941	-0.09	0.857964	0.989767	25.65	11.68	4.68	3	3	3	3	3	3	3	3
XP_047940428.1	60S ribosomal protein L18-2-like [Salvia hispanica]	3	3	9	25.03	1.022	0.03	0.827802	0.98606	24.83	14.58	11.55	3	3	3	3	3	3	3	3
XP_047979306.1	histone deacetylase HDT1-like [Salvia hispanica]	3	2	9	24.93	1.123	0.17	0.500289	0.910811	26.91	2.98	30.15	3	3	2	2	2	1	2	2
XP_047966590.1	60S acidic ribosomal protein P1-like [Salvia hispanica]	2	2	13	24.91	0.833	-0.26	0.44545	0.904685	83.12	34.39	15.67	3	3	2	2	2	2	2	2
XP_047956862.1	ubiquitin-conjugating enzyme E2 36 isoform X1 [Salvia hispanica]	4	1	13	24.89	0.802	-0.32	0.345024	0.837136	17.61	15.61	10.27	3	2	1	1	1	1		1
XP_047948151.1	bifunctional dTDP-4-dehydrorhamnose 3,5-epimerase/dTDP-4-dehydrorhamnose reductase [Salvia hispanica]	5	5	13	24.78	0.764	-0.39	0.238384	0.717561	23.66	35.59	9.98	3	3	4	4	3	5	5	5
XP_047966076.1	uncharacterized protein At5g48480-like [Salvia hispanica]	3	3	10	24.7	0.92	-0.12	0.774828	0.974198	25.93	12.32	37.8	3	3	3	3	3	3	2	3
XP_047957715.1	NADH dehydrogenase [ubiquinone] 1 alpha subcomplex subunit 9, mitochondrial [Salvia hispanica]	8	1	25	24.68	1.184	0.24	0.354647	0.843791	6.37	3.28	15.53	3	3	1	1	1	1	1	1
XP_047953297.1	far upstream element-binding protein 1-like [Salvia hispanica]	4	2	13	24.65	0.915	-0.13	0.754178	0.973025	28.93	23.92	44.21	3	3	1	2	2	2	2	1
XP_047963717.1	UDP-sugar pyrophosphorylase-like [Salvia hispanica]	5	2	12	24.56	0.96	-0.06	0.935537	0.993052	8.26	5.93	3.36	3	3	2	2	2	2	2	2
XP_047962745.1	mitochondrial amidoxime reducing component 2-like [Salvia hispanica]	3	3	19	24.56	0.783	-0.35	0.288777	0.781003	29.27	2.9	2.15	3	3	3	3	3	3	3	3
XP_047955900.1	lysosomal Pro-X carboxypeptidase [Salvia hispanica]	2	2	11	24.51	1.001	0	0.90341	0.993052	15.48	11.92	2.31	3	3	2	2	2	2	2	2
XP_047980619.1	glutamate--tRNA ligase, cytoplasmic-like [Salvia hispanica]	7	2	16	24.39	1.509	0.59	0.0361716	0.232274	23.76	23.56	7.5	2	2		1	1	1	1
XP_047955204.1	60S ribosomal protein L31-like isoform X1 [Salvia hispanica]	4	1	18	24.13	3.251	1.7	7.28214e-09	1.10266e-07	20.89	41.2	7.73	3	3	1	1	1	1	1	1
XP_047947001.1	adenylylsulfatase HINT1-like [Salvia hispanica]	3	1	13	24.12	1.455	0.54	0.054973	0.303714	5.88	2.47	22.55	3	3	1	1	1	1	1	1
XP_047939218.1	gamma aminobutyrate transaminase 3, chloroplastic-like [Salvia hispanica]	6	3	14	24.05	0.787	-0.35	0.300036	0.788959	76.7	57.56	19.42	3	3	2	3	3	3	3	3
XP_047958451.1	glutathione S-transferase-like [Salvia hispanica]	3	3	12	24.03	1.345	0.43	0.1233	0.485481	27.43	2.61	17.49	3	3	3	3	3	3	3	3
XP_047948315.1	calmodulin-7 [Salvia hispanica]	3	1	10	23.99	1.054	0.08	0.712308	0.962352	1.22	1.56	1.48	3	3	1	1	1	1	1	1
XP_047980070.1	calmodulin-like [Salvia hispanica]	3	1	11	23.97	1.059	0.08	0.697377	0.961149	15.5	25.47	6.46	3	3	1	1	1	1	1	1
XP_047939173.1	fumarylacetoacetase [Salvia hispanica]	4	4	14	23.97	0.996	-0.01	0.923722	0.993052	21.72	7.08	8.74	3	3	4	4	4	4	4	4
XP_047943597.1	40S ribosomal protein S12-like [Salvia hispanica]	2	2	10	23.9	1.296	0.37	0.173181	0.603427	19.36	12.46	6.89	3	3	2	2	2	2	2	2
XP_047979601.1	phragmoplastin DRP1E-like isoform X1 [Salvia hispanica]	4	4	11	23.81	0.643	-0.64	0.0445083	0.263786	19.88	29.45	19.45	3	3	3	2	3	3	3	3
XP_047944882.1	nicotianamine aminotransferase 1-like [Salvia hispanica]	3	3	10	23.78	0.901	-0.15	0.698257	0.961149	30.26	33.33	8.25	3	3	2	1	2	2	2	2
XP_047944103.1	signal recognition particle subunit SRP68-like [Salvia hispanica]	5	5	14	23.77	0.926	-0.11	0.799681	0.978637	28.24	16.27	16.38	3	3	4	3	4	4	4	4
XP_047975840.1	eukaryotic translation initiation factor 3 subunit F [Salvia hispanica]	3	3	11	23.7	0.976	-0.03	1	1	37.3	9.07	16.7	3	3	3	3	3	3	3	3
XP_047980144.1	probable nucleolar protein 5-1 [Salvia hispanica]	5	3	14	23.68	1.638	0.71	0.0128481	0.106116	56.62	19.42	7.17	3	3	3	3	3	3	3	3
XP_047983538.1	histone H2A-like [Salvia hispanica]	2	2	10	23.67	1.261	0.33	0.219239	0.693034	52.04	4.3	19.48	3	3	2	2	2	2	2	2
XP_047981071.1	importin subunit alpha-2-like [Salvia hispanica]	5	2	15	23.66	0.984	-0.02	0.968727	0.996562	25.5	9.31	12.04	3	3	2	2	2	2	2	2
XP_047970065.1	guanylate-binding protein 4-like [Salvia hispanica]	2	2	9	23.63	1.375	0.46	0.0995601	0.431217	23.03	21.26	8.73	3	3	2	2	2	2	2	2
XP_047957091.1	NPL4-like protein 1 [Salvia hispanica]	4	4	22	23.61	0.688	-0.54	0.0928101	0.417124	31.41	16.06	13.78	3	3	4	4	4	4	4	4
XP_047969874.1	valine--tRNA ligase, mitochondrial 1-like [Salvia hispanica]	6	6	12	23.53	1.774	0.83	0.00407723	0.0380283	26.45	16.47	13.83	3	3	4	4	4	3	2	3
XP_047944177.1	uncharacterized protein LOC125190818 [Salvia hispanica]	2	2	11	23.53	0.601	-0.73	0.0195671	0.149527	59.67	10.37	5.59	3	3	2	2	2	2	2	2
XP_047960950.1	nuclear pore complex protein NUP50A-like [Salvia hispanica]	5	4	10	23.51	1.213	0.28	0.296951	0.788959	9.29	11.41	41.54	3	3	3	3	3	1	2	2
XP_047969339.1	transcription initiation factor TFIID subunit 15b [Salvia hispanica]	2	2	10	23.51	1.173	0.23	0.377778	0.867974	7.81	5.51	4.49	3	3	2	2	2	2	2	2
XP_047948391.1	DNA damage-binding protein 1-like [Salvia hispanica]	5	5	22	23.45	1.118	0.16	0.516102	0.914921	33.48	3.46	0.46	3	3	5	5	5	5	5	5
XP_047966806.1	nucleoside diphosphate kinase 2, chloroplastic-like [Salvia hispanica]	4	4	10	23.38	0.81	-0.3	0.368307	0.856958	32.47	6.5	5.27	3	3	3	4	4	4	3	4
XP_047955195.1	stearoyl-[acyl-carrier-protein] 9-desaturase, chloroplastic-like isoform X1 [Salvia hispanica]	2	1	17	23.37	0.876	-0.19	0.601942	0.937552	35.15	24.29	15.83	3	3	1	1	1	1	1	1
XP_047979799.1	lipoamide acyltransferase component of branched-chain alpha-keto acid dehydrogenase complex, mitochondrial [Salvia hispanica]	4	4	14	23.34	1.021	0.03	0.830126	0.98606	30.85	7.25	30.07	3	3	4	4	4	4	3	4
XP_047972742.1	isocitrate dehydrogenase [NAD] regulatory subunit 1, mitochondrial isoform X1 [Salvia hispanica]	3	1	13	23.34	0.987	-0.02	0.959837	0.995791	18.52	16.81	9.42	3	2	1	1	1		1	1
XP_047975834.1	26S proteasome non-ATPase regulatory subunit 13 homolog B-like [Salvia hispanica]	3	2	14	23.26	1.249	0.32	0.236638	0.71474	11.04	4.47	20.87	3	3	1	1	1	1	1	1
XP_047970551.1	zingipain-2-like [Salvia hispanica]	3	3	8	23.04	0.354	-1.5	1.07524e-06	1.51584e-05	40.9	63.18	17.77	3	3	1	3	3	3	3	3
[truncated: 761 more rows]

## Sheet: p<0.05
Accession	Description	Peptides	Unique Peptides	PSMs	Score Sequest	Ratio: WN/MN	Ratio (log2): WN/MN	P-Value: WN/MN	Adj. P-Value: WN/MN	Variability [%]: WN/MN	CV [%]: WN	CV [%]: MN	Count: WN	Count: MN	Count: WN 1	Count: WN 2	Count: WN 3	Count: MN 1	Count: MN 2	Count: MN 3
[truncated: 216 more rows]
