# Supplementary material for: Shotgun proteomics profiling of chia seeds (Salvia hispanica L.) reveals genotypic differential responses to viability loss
Source: Front Plant Sci. 2024 Aug 15;15:1441234. doi: 10.3389/fpls.2024.1441234 (PMC11358080; doi:10.3389/fpls.2024.1441234)
Supplement: Supplementary Table 5 — Protein identification and quantification comparing chia seeds by the genotype (WN and MN). [file Table5.xlsx]

## Sheet: Identified
															WN						MN
Accession	Description	Peptides	Unique Peptides	PSMs	Score Sequest	Ratio: WN/MN	Ratio (log2): WN/MN	P-Value: WN/MN	Adj. P-Value: WN/MN	Variability [%]: WN/MN	CV [%]: WN	CV [%]: MN	Count: WN	Count: MN	Count: AA 1	Count: AA 2	Count: AA 3	Count: To 1	Count: To 2	Count: To 3	Count: AA 1	Count: AA 2	Count: AA 3	Count: To 1	Count: To 2	Count: To 3
XP_047950871.1	cocosin 1-like [Salvia hispanica]	44	44	5209	12078.2	0.775	-0.37	0.305675	0.818588	45.65	13.73	28.65	6	6	52	51	52	51	50	50	51	52	51	52	52	52
XP_047974399.1	11S globulin seed storage protein 2-like [Salvia hispanica]	30	27	4992	9276.19	0.817	-0.29	0.42988	0.900359	46.16	8.28	17.82	6	6	45	47	47	47	46	47	48	47	47	47	48	47
XP_047952105.1	11S globulin seed storage protein Ana o 2.0101-like [Salvia hispanica]	37	32	4535	9059.62	0.723	-0.47	0.179985	0.657516	41.19	11.57	27.65	6	6	36	39	37	38	39	36	38	38	38	39	39	38
XP_047958388.1	11S globulin-like [Salvia hispanica]	47	46	3769	9011.16	0.681	-0.55	0.108599	0.484193	48.91	12.67	27.1	6	6	45	50	50	47	49	48	50	52	52	50	50	51
XP_047976489.1	11S globulin seed storage protein 2-like [Salvia hispanica]	36	33	3220	7315.82	0.744	-0.43	0.22727	0.739475	44.03	9.42	26.71	6	6	50	52	50	52	51	51	53	51	53	51	51	52
XP_047960314.1	vicilin Cor a 11.0101 [Salvia hispanica]	43	43	2395	5405.02	0.839	-0.25	0.50328	0.922575	48.03	4.18	26.31	6	6	47	48	47	48	46	48	47	47	47	48	47	46
XP_047954700.1	11S globulin seed storage protein Jug r 4-like [Salvia hispanica]	35	31	2173	5075.01	0.797	-0.33	0.367736	0.863704	53.09	10.92	28.53	6	6	26	28	28	29	28	29	26	26	25	26	27	27
XP_047958387.1	11S globulin-like [Salvia hispanica]	37	37	1605	3642.23	0.776	-0.37	0.306159	0.819015	48.45	6.97	18.69	6	6	41	41	41	41	40	41	41	42	41	42	42	42
XP_047965477.1	2S sulfur-rich seed storage protein 1-like [Salvia hispanica]	7	4	1102	2713.22	0.438	-1.19	0.000326993	0.00359408	82.6	37.15	8.58	6	6	4	4	4	4	4	4	4	4	4	4	4	4
XP_047969551.1	2S seed storage protein-like [Salvia hispanica]	5	2	1099	2690.87	0.627	-0.67	0.0476371	0.285371	36.59	24.72	12.54	6	6	2	2	2	2	2	2	2	2	2	2	2	2
XP_047983673.1	vicilin-like seed storage protein At2g28490 [Salvia hispanica]	24	24	998	2545.67	0.706	-0.5	0.148638	0.580677	38.03	5.29	20.02	6	6	27	26	25	27	27	27	26	26	26	26	26	27
XP_047944240.1	LOW QUALITY PROTEIN: 13S globulin seed storage protein 1-like [Salvia hispanica]	8	3	1123	2347.41	0.803	-0.32	0.38713	0.881927	39.54	26.42	33.3	6	6	1	2	2	1	2	1	2	2	3	3	2	2
XP_047948475.1	embryonic protein DC-8 isoform X1 [Salvia hispanica]	47	47	776	2087.31	0.888	-0.17	0.677805	0.946435	38.56	18.98	15.85	6	6	47	48	49	48	49	49	47	47	47	49	50	50
XP_047969797.1	luminal-binding protein 4 [Salvia hispanica]	32	18	702	1581.58	0.834	-0.26	0.485396	0.917788	32.58	9.4	14.29	6	6	20	20	20	20	20	20	20	20	20	20	19	20
XP_047961271.1	late embryogenesis abundant protein D-34-like [Salvia hispanica]	16	16	457	1531.52	0.885	-0.18	0.666773	0.940246	35.83	9.01	23.79	6	6	19	19	18	19	19	19	18	19	17	18	19	19
XP_047955639.1	11S globulin seed storage protein Jug r 4-like [Salvia hispanica]	23	20	600	1524	1.052	0.07	0.72768	0.956618	46.52	11.1	28.11	6	6	19	20	20	19	20	20	20	20	20	19	19	19
XP_047974299.1	vicilin-like seed storage protein At2g18540 [Salvia hispanica]	20	20	607	1501.23	0.767	-0.38	0.283897	0.798819	37.99	5.49	22.74	6	6	22	22	22	21	21	22	22	22	22	22	22	22
XP_047969400.1	heat shock cognate 70 kDa protein-like [Salvia hispanica]	30	14	621	1480.19	1.042	0.06	0.758876	0.962024	38.85	5.17	9.3	6	6	15	17	17	17	16	17	17	17	17	17	17	17
XP_047963313.1	heat shock cognate 70 kDa protein 2 [Salvia hispanica]	24	1	555	1406.9
XP_047963324.1	heat shock cognate 70 kDa protein 2-like [Salvia hispanica]	25	3	546	1399.57	1.152	0.2	0.448734	0.909885	39.46	11.4	10.46	6	6	2	2	2	2	2	2	2	2	2	2	2	2
XP_047971175.1	heat shock cognate 70 kDa protein 2-like [Salvia hispanica]	25	9	511	1287.9	0.96	-0.06	0.951071	0.994274	26.23	2.34	3.57	6	6	9	9	9	9	9	9	8	9	8	10	10	10
XP_047964294.1	protein disulfide-isomerase-like [Salvia hispanica]	36	36	499	1247.95	1.086	0.12	0.622397	0.93377	31.95	11.92	7.47	6	6	36	36	36	36	36	36	36	36	35	36	36	36
AVW82634.1	glyceraldehyde-3-phosphate-dehydrogenase [Salvia hispanica]	20	7	534	1228.43	1.098	0.14	0.587693	0.922575	33.19	14.86	11.06	6	6	7	7	8	8	8	8	7	7	7	7	7	7
XP_047960252.1	NADPH-dependent aldehyde reductase 1, chloroplastic-like [Salvia hispanica]	18	18	662	1189.11	0.81	-0.3	0.40679	0.894405	31.48	2.27	14.68	6	6	20	21	21	21	20	20	20	22	22	21	22	20
XP_047955412.1	embryonic protein DC-8 [Salvia hispanica]	26	26	413	1169.3	0.898	-0.16	0.716307	0.953032	42.52	22.31	15.59	6	6	25	27	27	27	27	25	25	25	22	26	27	28
XP_047954951.1	aspartic proteinase-like isoform X1 [Salvia hispanica]	19	12	545	1153.55	0.828	-0.27	0.465812	0.912538	29.48	9.01	14.22	6	6	13	13	13	13	13	13	12	13	13	13	13	13
XP_047972310.1	low-temperature-induced 65 kDa protein-like isoform X1 [Salvia hispanica]	34	34	445	1127.1	0.947	-0.08	0.8994	0.98234	37.55	28.24	21.46	6	6	33	33	34	36	36	36	31	31	31	35	35	35
XP_047963012.1	glyceraldehyde-3-phosphate dehydrogenase, cytosolic-like [Salvia hispanica]	20	2	494	1103.26	1.031	0.04	0.798029	0.967587	48.78	28.64	25.46	6	6	2	2	2	2	2	2	2	2	2	2	2	2
XP_047973366.1	glyceraldehyde-3-phosphate dehydrogenase, cytosolic [Salvia hispanica]	20	1	491	1078.6	0.95	-0.07	0.913528	0.987571	37.69	27.11	33.52	6	6	1	1	1	1	1	1	1	1	1	1	1	1
XP_047960080.1	11-beta-hydroxysteroid dehydrogenase A-like [Salvia hispanica]	20	17	406	1062.01	1.343	0.43	0.147908	0.580677	44.55	22.86	13.8	6	6	21	21	21	21	20	21	21	20	18	21	21	21
XP_047942127.1	aspartic proteinase-like [Salvia hispanica]	21	14	515	1060.25	0.831	-0.27	0.475218	0.915664	30.91	12.1	14.66	6	6	12	13	12	13	12	12	12	14	12	13	14	14
XP_047980384.1	bifunctional enolase 2/transcriptional activator [Salvia hispanica]	18	4	433	1060.07	0.931	-0.1	0.840112	0.975564	39.36	8.7	9.8	6	6	4	4	4	4	4	4	4	4	4	4	4	4
XP_047940916.1	ATP synthase subunit beta, mitochondrial [Salvia hispanica]	22	22	484	1056.42	0.968	-0.05	0.979393	0.997947	33.04	4.47	18.48	6	6	24	24	23	23	23	24	23	24	23	24	22	22
XP_047941308.1	succinate-semialdehyde dehydrogenase, mitochondrial isoform X2 [Salvia hispanica]	28	28	430	1055.62	0.923	-0.12	0.810815	0.973126	29.03	5.85	14.21	6	6	34	34	34	33	34	33	33	33	33	34	34	34
XP_047981438.1	enolase [Salvia hispanica]	18	4	422	1043.92	0.99	-0.02	0.941508	0.990823	27.8	8.04	14.34	6	6	1	2	2	2	2	2	2	1	2	2	2	2
XP_047970570.1	chaperone protein ClpB1 [Salvia hispanica]	31	30	395	1034.72	1.006	0.01	0.881988	0.981287	32.61	7.86	6.47	6	6	31	30	32	29	30	30	30	30	29	32	31	32
XP_047966170.1	oil body-associated protein 2C [Salvia hispanica]	15	15	486	1029.38	0.825	-0.28	0.457043	0.909885	29.13	6.1	12.16	6	6	22	23	23	23	23	23	24	24	24	23	23	23
XP_047950706.1	oleosin H1-like [Salvia hispanica]	11	9	380	1020.5	2.829	1.5	1.61242e-06	1.96918e-05	60.24	6.02	27.41	6	6	11	11	11	11	11	11	10	10	11	11	11	11
XP_047952056.1	late embryogenesis abundant protein, group 3-like [Salvia hispanica]	23	23	352	964.45	1.45	0.54	0.0730919	0.384151	79.53	47.63	47.86	6	6	24	23	23	23	24	24	18	19	20	22	22	22
XP_047980590.1	protein ADP-ribosyltransferase PARP3 isoform X1 [Salvia hispanica]	31	31	391	953.61	1.09	0.12	0.611076	0.932186	35.51	12.81	4.7	6	6	31	30	29	31	28	31	29	30	30	31	31	31
XP_047973018.1	vicilin-like seed storage protein At2g18540 [Salvia hispanica]	24	24	363	928.29	0.844	-0.24	0.520414	0.922575	49.24	8.25	27.26	6	6	25	26	26	26	26	25	26	26	26	26	26	26
XP_047962252.1	glyceraldehyde-3-phosphate dehydrogenase, cytosolic-like [Salvia hispanica]	18	7	391	908.39	1.003	0	0.894997	0.98234	34.24	52.7	32.14	6	6	9	9	9	9	9	9	9	9	9	9	9	9
XP_047940741.1	ribonuclease TUDOR 2-like [Salvia hispanica]	37	17	360	880.04	1.069	0.1	0.674456	0.94301	27.82	8.25	8.62	6	6	14	16	16	16	16	16	13	15	14	16	15	15
XP_047969141.1	luminal-binding protein 5-like [Salvia hispanica]	21	7	396	859.47	0.67	-0.58	0.0923873	0.441645	37.13	5.36	26.95	6	6	6	5	6	7	7	7	6	4	6	6	7	6
XP_047948434.1	phosphoglycerate kinase, cytosolic [Salvia hispanica]	27	8	331	836.63	0.999	0	0.909218	0.987269	26.68	7.45	10.96	6	6	8	8	8	8	8	8	8	8	8	8	8	8
AVW82640.1	elongation factor 1-alpha [Salvia hispanica]	14	3	333	827.49	0.886	-0.17	0.671231	0.941137	47.4	12.32	13.16	6	6	6	6	6	6	6	6	6	6	6	6	6	6
XP_047957557.1	aconitate hydratase, cytoplasmic-like [Salvia hispanica]	26	20	348	826.09	0.959	-0.06	0.947287	0.993344	25.25	8.93	10.06	6	6	22	21	21	22	22	22	22	22	22	22	22	22
XP_047976638.1	elongation factor 2-like [Salvia hispanica]	26	26	421	804.26	1.026	0.04	0.812222	0.973126	32.03	8.64	17.64	6	6	30	29	27	30	30	30	26	28	27	28	29	29
XP_047972682.1	malate synthase-like [Salvia hispanica]	24	22	300	753.35	1.003	0	0.894708	0.98234	26.66	5.67	13.26	6	6	26	26	26	25	26	26	25	26	26	26	26	26
XP_047979925.1	alcohol dehydrogenase 1 [Salvia hispanica]	16	13	303	723.2	0.883	-0.18	0.661895	0.939453	25.27	5.23	3.73	6	6	14	15	17	17	16	17	14	16	17	17	16	16
XP_047960712.1	fructose-bisphosphate aldolase 1, cytoplasmic [Salvia hispanica]	17	7	250	710.37	0.907	-0.14	0.749213	0.961915	27.39	11.17	10.33	6	6	7	7	7	7	7	7	7	7	7	7	7	7
XP_047946193.1	1-Cys peroxiredoxin PER1 [Salvia hispanica]	14	14	260	698.07	1.092	0.13	0.605224	0.929529	29.72	15.95	10.82	6	6	16	16	15	16	16	16	15	15	14	15	15	15
XP_047950036.1	leucine aminopeptidase 2, chloroplastic-like [Salvia hispanica]	21	9	245	696.61	0.89	-0.17	0.688069	0.950355	28.92	13.02	8.85	6	6	8	8	8	8	8	8	8	8	8	8	8	8
XP_047975888.1	late embryogenesis abundant protein D-34-like [Salvia hispanica]	12	12	238	694.27	0.812	-0.3	0.414282	0.898029	28.42	16.85	16.54	6	6	15	13	14	14	14	13	15	15	14	14	14	14
XP_047982468.1	chaperonin CPN60-2, mitochondrial [Salvia hispanica]	26	14	280	692.55	0.78	-0.36	0.317216	0.82877	27.74	8.87	8.24	6	6	15	15	15	14	15	15	14	15	15	15	15	15
XP_047969592.1	heat shock cognate protein 80-like [Salvia hispanica]	27	2	285	682.88	1.194	0.26	0.359615	0.859055	39.44	12.92	33.58	6	6	2	2	2	2	2	3	1	1	1	2	2	2
XP_047945663.1	heat shock cognate protein 80-like [Salvia hispanica]	28	3	287	678.98	1.349	0.43	0.142926	0.57261	37.13	27.78	32.38	6	6	2	3	3	3	3	3	2	3	2	3	2	3
XP_047944677.1	phosphoglycerate kinase, cytosolic-like [Salvia hispanica]	25	6	277	672.39	1.105	0.14	0.570457	0.922575	33.49	17.9	9.13	6	6	6	6	6	6	6	6	6	6	6	6	6	6
XP_047979886.1	fructose-bisphosphate aldolase 6, cytosolic-like [Salvia hispanica]	16	6	236	656.44	0.97	-0.04	0.988224	0.99821	20.5	6.84	7.32	6	6	6	6	6	6	6	6	6	6	6	6	6	6
XP_047944149.1	leucine aminopeptidase 2, chloroplastic-like [Salvia hispanica]	22	11	223	618.31	0.537	-0.9	0.00739252	0.0642209	26.46	7.71	9.16	6	6	9	8	8	9	9	9	8	8	8	8	8	8
XP_047983162.1	cell division control protein 48 homolog E-like [Salvia hispanica]	26	2	269	605.38	0.826	-0.28	0.458715	0.911307	45.54	12.5	25.86	6	6	3	3	3	3	3	2	3	3	3	3	3	3
XP_047969008.1	5-methyltetrahydropteroyltriglutamate--homocysteine methyltransferase-like [Salvia hispanica]	23	8	279	598.11	0.82	-0.29	0.440549	0.908747	22.87	4.78	9.53	6	6	6	7	6	8	8	8	6	6	6	6	5	6
XP_047969359.1	cell division cycle protein 48 homolog [Salvia hispanica]	26	1	252	586.23	1.167	0.22	0.415199	0.898029	27.17	17.41	19.28	6	6	1	1	1	1	1	1	1	1	1	1	1	1
XP_047939042.1	aconitate hydratase, cytoplasmic [Salvia hispanica]	23	4	267	585.75	1.049	0.07	0.738874	0.958906	22.58	9.62	15.47	6	6	4	4	4	4	4	4	3	3	3	4	4	4
XP_047938623.1	elongation factor 1-alpha-like [Salvia hispanica]	12	4	233	576.37	1.018	0.03	0.842306	0.977036	29.29	9.67	10.21	6	6	6	6	6	6	6	6	5	5	5	5	5	5
XP_047941197.1	tripeptidyl-peptidase 2 isoform X1 [Salvia hispanica]	27	27	232	571.79	1.058	0.08	0.708124	0.953032	37.54	10.49	18.04	6	6	26	27	27	25	26	27	25	24	25	26	26	25
XP_047966862.1	11-beta-hydroxysteroid dehydrogenase A-like [Salvia hispanica]	14	11	266	564.64	1.563	0.64	0.0332335	0.225845	38.45	21.52	13.48	6	6	15	15	15	15	15	15	15	15	15	15	15	15
XP_047980205.1	endoplasmin homolog isoform X1 [Salvia hispanica]	34	33	276	564.1	0.958	-0.06	0.943525	0.991258	30.58	11.58	10.02	6	6	32	32	29	33	32	33	29	27	27	31	31	31
XP_047976803.1	catalase [Salvia hispanica]	19	6	270	561.79	0.849	-0.24	0.539513	0.922575	23.51	6.31	8.91	6	6	6	6	6	6	6	6	6	6	6	6	6	6
XP_047967143.1	oil body-associated protein 1A-like [Salvia hispanica]	9	9	238	555.95	0.891	-0.17	0.689114	0.950355	25.16	9.86	11.08	6	6	12	12	12	12	12	12	12	12	12	12	12	12
XP_047977317.1	5-methyltetrahydropteroyltriglutamate--homocysteine methyltransferase [Salvia hispanica]	22	7	256	554.95	1.076	0.11	0.653088	0.939453	28.27	8.63	7.53	6	6	7	7	7	7	7	7	6	6	6	7	7	7
XP_047961170.1	protein disulfide-isomerase-like [Salvia hispanica]	22	21	233	550.55	1.008	0.01	0.877747	0.981287	26.48	8.6	9.7	6	6	21	20	20	20	21	21	20	18	18	20	21	21
XP_047942176.1	actin-7 [Salvia hispanica]	15	4	253	549.73	1.11	0.15	0.554971	0.922575	26.76	3.71	4.12	6	6	4	4	4	4	4	4	4	4	4	4	4	4
XP_047941315.1	cell division cycle protein 48 homolog [Salvia hispanica]	25	1	236	549.13	0.927	-0.11	0.82626	0.97357	22.94	14.47	16.84	6	6	1	1	1	1	1	1	1	1	1	1	1	1
XP_047958073.1	glyoxysomal fatty acid beta-oxidation multifunctional protein MFP-a [Salvia hispanica]	23	23	286	543.83	0.888	-0.17	0.68025	0.946435	38.09	8.18	6.39	6	6	23	24	24	24	24	24	22	23	24	24	23	24
XP_047951894.1	ribonuclease TUDOR 1 [Salvia hispanica]	31	11	246	541.55	1.217	0.28	0.315004	0.82877	23.1	12.65	40.5	6	6	10	10	9	10	10	10	5	6	5	9	9	10
XP_047947757.1	heat shock 70 kDa protein, mitochondrial-like [Salvia hispanica]	26	7	216	535.7	0.897	-0.16	0.711896	0.953032	31.8	10.87	11.56	6	6	5	5	5	5	5	5	6	5	6	7	7	7
XP_047965780.1	phosphoenolpyruvate carboxylase-like [Salvia hispanica]	36	5	224	526.57	1.632	0.71	0.0201913	0.149688	36.62	24.32	29.54	6	6	3	2	2	3	3	3	2	1	2	1	2	2
XP_047947557.1	aconitate hydratase, cytoplasmic-like [Salvia hispanica]	20	1	240	519.6	0.84	-0.25	0.507106	0.922575	31.06	20.77	22.88	6	4	1	1	1	1	1	1	1			1	1	1
XP_047941192.1	actin-like [Salvia hispanica]	13	2	233	517.02	0.986	-0.02	0.955106	0.994274	38.24	9.7	33.26	6	6	2	2	2	2	2	2	2	1	2	2	2	2
XP_047959447.1	phosphoenolpyruvate carboxylase [Salvia hispanica]	32	2	223	510.44	1.06	0.08	0.702549	0.952855	46.27	20.62	13.18	6	6	2	2	2	2	2	2	1	1	1	2	2	2
XP_047940898.1	peptidyl-prolyl cis-trans isomerase [Salvia hispanica]	6	6	192	506	1.492	0.58	0.0547608	0.315175	69.28	25.31	50.27	6	6	7	7	7	7	7	7	7	7	7	7	7	7
XP_047962809.1	eukaryotic initiation factor 4A-10-like isoform X2 [Salvia hispanica]	20	7	258	489.74	1.12	0.16	0.528135	0.922575	32.18	6.89	14.31	6	6	6	6	7	6	7	7	5	5	5	5	5	5
XP_047960821.1	cell division control protein 48 homolog E [Salvia hispanica]	20	1	197	487.06	1.002	0	0.895693	0.98234	14.43	17.21	8.62	6	4	1	1	1	1	1	1		1		1	1	1
XP_047949819.1	3-ketoacyl-CoA thiolase 2, peroxisomal [Salvia hispanica]	15	10	177	486.06	0.912	-0.13	0.767616	0.962091	28.1	7.34	10.06	6	6	9	10	10	10	10	10	9	9	9	10	10	10
XP_047980659.1	cell division control protein 48 homolog E-like [Salvia hispanica]	20	1	197	485.16	1.427	0.51	0.0855416	0.424851	17.39	18.08	9.77	4	4			1	1	1	1	1	1		1	1
XP_047946425.1	heat shock cognate protein 80 [Salvia hispanica]	22	4	201	480.92	1.049	0.07	0.736236	0.958906	27.08	23.49	24.69	6	6	2	2	2	3	3	3	1	1	1	2	2	2
XP_047971386.1	phosphoglucomutase, cytoplasmic [Salvia hispanica]	21	10	215	476.47	1.158	0.21	0.434366	0.905908	32.72	10.28	29.61	6	6	9	10	10	9	10	9	8	7	6	10	10	10
XP_047969531.1	malate dehydrogenase, mitochondrial [Salvia hispanica]	11	4	162	476.3	0.871	-0.2	0.615936	0.93377	37.7	24.25	24.2	6	6	3	3	3	3	3	3	4	4	4	3	3	3
XP_047970043.1	UDP-glucose 4-epimerase GEPI48-like isoform X1 [Salvia hispanica]	13	5	159	453.8	0.898	-0.15	0.717635	0.953032	59.52	7.34	9.89	6	6	5	5	5	5	5	5	4	5	4	5	5	5
XP_047968141.1	elongation factor 1-alpha [Salvia hispanica]	13	2	191	450.98	1.107	0.15	0.563394	0.922575	15.91	12.67	8.49	4	6	1	1	1		1		1	1	1	1	1	1
XP_047980552.1	heat shock 70 kDa protein, mitochondrial [Salvia hispanica]	22	3	176	449.55	0.891	-0.17	0.68988	0.950355	40.41	31.21	25.4	6	6	2	2	1	3	2	3	2	2	1	2	1	2
XP_047954783.1	malate dehydrogenase 1, mitochondrial-like [Salvia hispanica]	11	5	159	449.32	0.917	-0.12	0.787769	0.962091	27.72	11.04	7.08	6	6	4	4	4	4	4	4	4	4	4	4	4	4
XP_047945695.1	3-ketoacyl-CoA thiolase 2, peroxisomal-like [Salvia hispanica]	13	8	172	448.73	0.855	-0.23	0.558745	0.922575	28.68	10.12	5.92	6	6	8	8	8	8	8	8	8	8	8	8	8	8
XP_047945225.1	glyceraldehyde-3-phosphate dehydrogenase, cytosolic [Salvia hispanica]	6	1	179	444.91	0.881	-0.18	0.653654	0.939453	18.69	14.65	11.92	6	5	1	1	1	1	1	1	1	1		1	1	1
XP_047940305.1	malate dehydrogenase [Salvia hispanica]	9	9	204	443.48	0.81	-0.3	0.407806	0.894405	33.93	5.37	11.86	6	6	11	11	11	11	11	11	11	11	11	11	11	11
XP_047943997.1	eukaryotic initiation factor 4A-2-like [Salvia hispanica]	19	2	238	442.71	0.93	-0.1	0.836412	0.973788	18.94	10.55	13.02	6	6	2	2	2	2	2	2	2	2	2	2	2	2
XP_047954332.1	17.3 kDa class I heat shock protein-like [Salvia hispanica]	10	3	192	442.52	0.815	-0.3	0.423262	0.898029	61.27	32.42	32.47	6	6	3	3	3	3	3	3	3	3	3	3	3	3
XP_047955159.1	catalase-like isoform X1 [Salvia hispanica]	13	1	213	438.18	0.799	-0.32	0.372988	0.866248	14.77	10	10.99	6	6	1	1	1	1	1	1	1	1	1	1	1	1
XP_047970064.1	eukaryotic initiation factor 4A-14 [Salvia hispanica]	19	2	241	437.7	0.972	-0.04	0.992224	0.99821	38.75	44.74	41.35	6	6	2	2	2	1	2	2	1	2	1	2	2	2
XP_047949123.1	ATP synthase subunit alpha, mitochondrial [Salvia hispanica]	13	13	154	435.67	1.012	0.02	0.861088	0.979488	28.93	8.92	17.77	6	6	14	14	14	13	14	13	14	14	14	14	14	14
XP_047947174.1	probable mitochondrial-processing peptidase subunit beta, mitochondrial [Salvia hispanica]	19	19	173	430.99	0.951	-0.07	0.914204	0.987571	29.81	7.01	14.66	6	6	19	19	19	19	19	19	19	19	19	19	19	19
XP_047944309.1	em-like protein GEA6 [Salvia hispanica]	10	10	168	421.87	1.122	0.17	0.524326	0.922575	59.85	35.43	39.37	6	6	11	11	10	11	11	11	10	9	10	11	11	11
XP_047968707.1	2S sulfur-rich seed storage protein 1-like [Salvia hispanica]	4	4	198	418.87	0.541	-0.89	0.00819016	0.0704243	46.89	13.75	19.13	6	6	9	9	8	9	8	9	9	9	9	9	9	9
XP_047939461.1	nascent polypeptide-associated complex subunit alpha-like protein [Salvia hispanica]	9	5	149	415.25	1.088	0.12	0.617409	0.93377	36.7	15.89	18.04	6	6	6	6	6	6	5	6	6	6	6	6	6	6
XP_047958614.1	elongation factor 1-gamma-like [Salvia hispanica]	15	5	163	410.4	1.226	0.29	0.300515	0.809918	22.75	13.51	20.88	6	6	5	5	5	5	5	4	4	4	4	5	5	5
XP_047975174.1	2S seed storage albumin protein-like [Salvia hispanica]	8	8	198	403.79	0.859	-0.22	0.572479	0.922575	54.28	17.04	19.32	6	6	8	8	7	8	8	8	8	8	7	8	8	8
XP_047970105.1	2,3-bisphosphoglycerate-independent phosphoglycerate mutase [Salvia hispanica]	19	11	173	399.1	0.933	-0.1	0.846185	0.977178	18.86	4.86	5.08	6	6	11	10	11	11	12	11	9	11	10	10	11	11
XP_047945856.1	stromal 70 kDa heat shock-related protein, chloroplastic [Salvia hispanica]	15	4	165	397.91	0.949	-0.07	0.909862	0.987269	28.83	7.39	15.97	6	6	4	4	4	4	4	4	4	4	4	4	4	4
XP_047954553.1	oleosin H1-like [Salvia hispanica]	9	7	147	392.81	1.345	0.43	0.146417	0.58016	111.84	14.97	30.1	6	6	9	9	8	8	9	9	8	8	7	8	8	8
XP_047972213.1	UTP--glucose-1-phosphate uridylyltransferase-like [Salvia hispanica]	16	4	163	383.19	0.839	-0.25	0.504266	0.922575	42.41	7.7	20.38	6	6	4	4	4	4	4	4	4	2	3	4	4	4
XP_047954636.1	triosephosphate isomerase, cytosolic [Salvia hispanica]	10	9	167	380.36	0.712	-0.49	0.160006	0.606439	31.84	4.67	12.18	6	6	9	9	8	9	9	9	9	8	8	9	9	9
XP_047954726.1	UTP--glucose-1-phosphate uridylyltransferase isoform X1 [Salvia hispanica]	17	5	160	375.15	0.788	-0.34	0.342751	0.842875	31.21	8.65	34.47	6	6	4	5	4	5	5	5	4	3	3	5	5	5
XP_047971596.1	benzaldehyde dehydrogenase, mitochondrial-like [Salvia hispanica]	16	14	149	370.95	1.071	0.1	0.669282	0.941137	32.73	7.43	14.08	6	6	12	12	12	12	12	12	11	10	10	11	11	11
XP_047960657.1	dihydrolipoyl dehydrogenase 2, chloroplastic-like [Salvia hispanica]	16	16	160	368.75	0.75	-0.41	0.241134	0.761691	35.25	9.72	13.28	6	6	17	15	16	17	17	17	16	15	15	17	16	17
XP_047959510.1	dihydrolipoyl dehydrogenase, mitochondrial-like [Salvia hispanica]	15	5	141	365.35	0.846	-0.24	0.526283	0.922575	30.61	13.82	24.84	6	6	5	5	5	5	4	5	5	5	3	4	5	5
XP_047944392.1	mitochondrial outer membrane protein porin of 34 kDa-like [Salvia hispanica]	8	7	133	365.06	0.91	-0.14	0.761199	0.962024	34.54	7	8.83	6	6	7	7	7	7	7	7	7	7	7	7	7	7
XP_047939371.1	oleosin 1-like [Salvia hispanica]	7	7	125	355.05	2.667	1.42	5.82116e-06	7.07495e-05	60.27	16.36	36	6	6	7	7	7	7	7	7	7	6	6	7	6	7
XP_047947657.1	peroxygenase-like [Salvia hispanica]	10	10	147	354.41	1.282	0.36	0.216075	0.71766	29.91	6.47	18.29	6	6	13	13	13	13	13	13	12	13	13	13	13	13
XP_047982005.1	MDIS1-interacting receptor like kinase 2-like [Salvia hispanica]	13	13	153	354.03	0.764	-0.39	0.274566	0.798217	36.12	20.21	21.44	6	6	11	11	12	12	12	12	12	12	12	12	12	12
XP_047962412.1	probable UDP-arabinopyranose mutase 2 [Salvia hispanica]	11	7	178	351.8	0.825	-0.28	0.455368	0.909885	33.94	9.71	7.46	6	6	7	8	8	7	8	7	8	8	8	8	8	8
XP_047970573.1	14-3-3-like protein 16R [Salvia hispanica]	13	4	151	349.04	1.579	0.66	0.0296315	0.204668	75.68	17.82	34.75	6	6	3	3	3	3	3	3	3	3	2	3	3	3
XP_047980885.1	alcohol dehydrogenase 3 [Salvia hispanica]	11	8	143	348.8	0.992	-0.01	0.934481	0.990823	34.19	4.7	14.62	6	6	8	8	8	8	8	7	7	7	6	6	6	7
XP_047981450.1	elongation factor 1-gamma 2-like [Salvia hispanica]	13	3	140	342.9	1.197	0.26	0.353535	0.854432	37.5	15.7	34.34	6	6	3	3	3	3	3	3	2	3	2	3	3	3
XP_047971261.1	probable serine protease EDA2 [Salvia hispanica]	14	14	128	342.18	0.84	-0.25	0.507784	0.922575	29.61	4.62	18.84	6	6	13	13	13	13	13	13	13	13	13	13	13	13
XP_047983947.1	2S seed storage albumin protein-like [Salvia hispanica]	5	5	141	336.46	0.794	-0.33	0.359115	0.858887	55.08	14.12	45.09	6	6	5	4	5	5	5	5	5	5	5	5	5	5
XP_047975342.1	catalase-like [Salvia hispanica]	11	8	158	334.38	0.708	-0.5	0.15264	0.588241	29.05	7.9	12.57	6	6	9	9	9	9	9	8	9	9	9	9	9	9
XP_047969839.1	14-3-3-like protein A [Salvia hispanica]	11	6	154	334.28	1.059	0.08	0.70672	0.953032	38.69	12.43	19.98	6	6	6	6	6	6	6	6	6	6	6	6	6	6
XP_047970766.1	UDP-glucose 4-epimerase GEPI48-like [Salvia hispanica]	13	5	125	326.18	1.013	0.02	0.857277	0.979488	33.58	5.08	39.87	6	6	5	5	5	5	4	5	3	4	4	5	5	5
XP_047979791.1	stromal 70 kDa heat shock-related protein, chloroplastic-like [Salvia hispanica]	14	3	135	326	1.194	0.26	0.358835	0.858887	19.48	16.97	24.65	6	6	3	2	3	3	3	3	1	1	3	2	2	3
XP_047955602.1	nucleoside diphosphate kinase 1 isoform X1 [Salvia hispanica]	7	3	121	325.51	1.001	0	0.902081	0.982994	36.66	24.06	12.06	6	6	3	3	3	3	3	3	3	3	3	3	3	3
AVW82638.1	beta-tubulin [Salvia hispanica]	14	4	142	324.41	0.898	-0.16	0.715914	0.953032	24.34	8.98	5.7	6	6	4	4	4	3	3	3	4	4	4	3	3	3
XP_047982515.1	phosphoglucomutase, cytoplasmic-like isoform X1 [Salvia hispanica]	15	4	145	321.35	1.425	0.51	0.0864635	0.427176	34.48	23.08	62.7	6	6	4	4	4	4	3	4	1	1	1	3	3	3
XP_047965712.1	malate dehydrogenase, glyoxysomal [Salvia hispanica]	12	12	140	320.6	0.691	-0.53	0.123774	0.52855	30.14	10.13	5.29	6	6	11	11	11	11	10	11	11	11	11	11	11	11
XP_047966819.1	nucleolin 1-like [Salvia hispanica]	21	15	136	319.91	1.072	0.1	0.66381	0.939453	45.21	24.99	33.45	6	6	12	15	13	15	14	15	8	9	8	15	15	15
XP_047958144.1	probable protein phosphatase 2C 39 isoform X1 [Salvia hispanica]	11	11	124	318.96	0.952	-0.07	0.91769	0.987571	29	7.26	8.71	6	6	11	11	11	11	11	11	11	11	10	11	11	11
XP_047946667.1	11-beta-hydroxysteroid dehydrogenase B-like isoform X1 [Salvia hispanica]	10	9	126	316.85	1.412	0.5	0.094524	0.445266	40.64	21.88	17.85	6	6	10	10	9	10	10	10	8	8	8	9	9	9
XP_047960705.1	lactoylglutathione lyase GLX1 [Salvia hispanica]	10	9	122	316.09	0.785	-0.35	0.333528	0.836639	18.27	3.51	16.31	6	6	9	9	9	9	9	9	9	9	9	9	9	9
XP_047941778.1	guanine nucleotide-binding protein subunit beta-like protein [Salvia hispanica]	10	5	132	316	0.975	-0.04	0.996067	0.99821	27.88	6.9	11.63	6	6	4	5	5	4	5	5	4	5	5	4	4	3
XP_047971728.1	dihydrolipoyl dehydrogenase 1, mitochondrial [Salvia hispanica]	12	2	125	315.52	0.817	-0.29	0.431303	0.900359	21.52	10.45	16.51	6	6	2	2	2	2	2	2	2	2	2	2	2	2
XP_047947644.1	adenosylhomocysteinase-like [Salvia hispanica]	16	6	138	312.89	1.155	0.21	0.441485	0.908747	40.71	6.53	18.65	6	6	5	6	6	5	6	5	5	5	5	5	5	5
XP_047963416.1	2S seed storage albumin protein-like [Salvia hispanica]	3	3	145	310.42	0.701	-0.51	0.139443	0.566338	52.47	31.06	24.02	6	6	4	5	4	5	4	4	5	5	5	5	5	5
XP_047977099.1	11-beta-hydroxysteroid dehydrogenase B-like [Salvia hispanica]	13	2	128	305.78	1.106	0.15	0.565236	0.922575	53.74	12.65	42.16	6	6	2	2	2	2	2	2	2	2	2	2	2	2
XP_047977401.1	11-beta-hydroxysteroid dehydrogenase B-like [Salvia hispanica]	12	1	124	303.05	1.845	0.88	0.0040535	0.0365973	39.85	13.57	34.53	6	5	1	1	1	1	1	1	1	1		1	1	1
XP_047947562.1	isocitrate lyase [Salvia hispanica]	14	14	112	302.39	0.858	-0.22	0.570064	0.922575	29.49	5.65	12.33	6	6	12	10	11	12	11	11	10	13	11	13	13	13
XP_047960833.1	ubiquitin-40S ribosomal protein S27a [Salvia hispanica]	7	7	154	300.84	0.98	-0.03	0.978009	0.997864	33.04	8.56	18.37	6	6	6	6	7	7	7	7	7	7	6	7	7	6
XP_047967675.1	peroxygenase-like [Salvia hispanica]	8	8	135	300.41	1.543	0.63	0.038389	0.248724	40.93	11.78	9.96	6	6	9	10	10	9	10	9	8	9	9	9	9	10
XP_047961992.1	glucose-6-phosphate isomerase 1, chloroplastic [Salvia hispanica]	17	17	142	298.77	1.024	0.03	0.82208	0.97357	21.57	9.27	15.66	6	6	18	18	16	18	18	18	16	14	15	17	17	17
XP_047969663.1	60S ribosomal protein L4 [Salvia hispanica]	15	3	123	298.62	1.206	0.27	0.335075	0.836639	54.57	43.73	38.72	6	6	3	3	2	3	2	3	2	2	2	2	2	2
XP_047961262.1	fructose-1,6-bisphosphatase, cytosolic isoform X1 [Salvia hispanica]	14	14	132	297	0.906	-0.14	0.744457	0.959181	30.11	10.28	11.81	6	6	14	14	14	14	14	14	14	14	14	14	14	14
XP_047971700.1	heat shock protein 83 [Salvia hispanica]	17	11	138	295.68	0.826	-0.28	0.458947	0.911307	35.78	15.61	21.78	6	6	10	11	11	11	11	11	8	10	9	11	11	11
XP_047978278.1	alpha-galactosidase 1-like isoform X2 [Salvia hispanica]	13	10	136	295.23	0.701	-0.51	0.140228	0.567196	41.34	14.89	8.51	6	6	11	11	9	11	10	10	10	11	11	11	10	11
XP_047972528.1	aminopeptidase M1 [Salvia hispanica]	23	23	132	291.28	1.675	0.74	0.0146961	0.115021	36.28	16.36	10.01	6	6	22	22	22	21	22	21	19	20	20	21	20	19
XP_047970829.1	isocitrate dehydrogenase [NADP], chloroplastic [Salvia hispanica]	13	9	128	291.19	0.984	-0.02	0.961811	0.997316	31.12	2.57	6.74	6	6	9	9	9	8	9	9	8	7	8	9	9	9
XP_047954766.1	14-3-3-like protein 16R [Salvia hispanica]	11	2	125	289.65	1.114	0.16	0.544062	0.922575	28.53	24.41	18.67	6	6	1	1	1	2	2	2	1	1	1	1	1	1
XP_047970201.1	tubulin beta-2 chain [Salvia hispanica]	12	3	134	287.67	0.975	-0.04	0.993218	0.99821	27.95	15.42	15.01	6	6	3	3	3	3	3	3	3	3	3	3	3	3
XP_047950377.1	26S proteasome regulatory subunit 6A homolog [Salvia hispanica]	12	11	130	287.36	1.029	0.04	0.804107	0.968914	34.77	7.78	14.21	6	6	11	11	11	11	11	11	9	9	10	11	11	11
XP_047980903.1	nucleoside diphosphate kinase 1-like [Salvia hispanica]	7	3	113	286.29	1.034	0.05	0.787646	0.962091	22.57	15.34	8.58	6	6	3	3	3	3	3	3	3	3	3	3	3	3
XP_047976830.1	ruBisCO large subunit-binding protein subunit beta, chloroplastic [Salvia hispanica]	15	6	128	285.96	0.824	-0.28	0.454152	0.909885	31.57	7.56	16.68	6	6	6	6	6	6	6	6	5	6	6	6	6	6
XP_047963854.1	ATP-citrate synthase beta chain protein 2 [Salvia hispanica]	16	16	129	283.89	1.095	0.13	0.597698	0.926041	30.49	9.75	12.06	6	6	14	15	15	14	15	15	14	15	14	15	14	15
XP_047969923.1	mannose/glucose-specific lectin Cramoll-like [Salvia hispanica]	3	3	113	278.9	1.494	0.58	0.0542955	0.313377	46.35	13.17	20	6	6	4	4	4	4	4	4	4	4	4	4	4	4
XP_047946754.1	NADP-dependent malic enzyme [Salvia hispanica]	14	13	129	278.49	0.825	-0.28	0.454785	0.909885	31.85	5.1	10.74	6	6	11	13	13	13	13	12	12	12	13	12	12	13
XP_047940289.1	phosphoenolpyruvate carboxylase 2 [Salvia hispanica]	15	1	108	276.93	1.07	0.1	0.671066	0.941137	43.6	30.54	31.5	6	5	1	1	1	1	1	1	1	1	1	1	1
XP_047940190.1	proteasome subunit alpha type-3 [Salvia hispanica]	11	11	121	275.09	0.797	-0.33	0.369296	0.863704	24.44	7.21	8.82	6	6	11	11	11	11	11	11	11	11	11	11	11	11
XP_047973239.1	lanC-like protein GCR2 [Salvia hispanica]	11	11	131	274.14	0.958	-0.06	0.943813	0.991258	35.31	10.92	9.96	6	6	12	12	12	11	12	11	11	12	12	11	11	11
XP_047955364.1	UDP-arabinopyranose mutase 1-like [Salvia hispanica]	10	5	113	270.99	0.928	-0.11	0.827476	0.97357	37.34	12.37	12.4	6	6	5	5	5	5	5	5	4	5	5	5	5	5
XP_047948357.1	cysteine proteinase inhibitor 6 [Salvia hispanica]	8	8	105	268.95	0.975	-0.04	0.994199	0.99821	39.34	17.43	20.99	6	6	8	8	7	8	8	8	8	8	8	8	8	8
XP_047968216.1	26S proteasome regulatory subunit S10B homolog B-like isoform X2 [Salvia hispanica]	13	12	137	266.6	0.84	-0.25	0.506264	0.922575	38.35	18.81	3.6	6	6	11	12	12	12	12	12	11	12	12	12	12	12
XP_047960064.1	alanine aminotransferase 2-like [Salvia hispanica]	11	10	106	266.35	1.009	0.01	0.872085	0.981102	33.29	6.97	9.99	6	6	9	9	9	9	9	9	9	9	9	9	9	9
XP_047972424.1	T-complex protein 1 subunit theta [Salvia hispanica]	14	3	115	264.44	0.987	-0.02	0.95196	0.994274	26.24	13.88	13.64	6	6	3	3	3	3	3	3	2	2	2	3	3	3
XP_047973987.1	pistil-specific extensin-like protein [Salvia hispanica]	5	5	91	262.75	0.812	-0.3	0.415172	0.898029	46.25	11.19	28.23	6	6	5	5	5	5	5	5	5	5	5	5	5	5
XP_047947606.1	adenosylhomocysteinase [Salvia hispanica]	14	4	119	262.33	1.205	0.27	0.338543	0.836639	34.05	9.6	12.98	6	6	4	3	4	4	4	4	3	4	4	4	4	4
XP_047945235.1	urease accessory protein G [Salvia hispanica]	10	10	103	261.4	1.069	0.1	0.673835	0.94301	41.92	11.27	20.45	6	6	10	10	10	10	10	10	10	10	10	10	10	10
XP_047947777.1	prohibitin-1, mitochondrial-like [Salvia hispanica]	11	4	108	260.95	0.876	-0.19	0.633713	0.936858	21.95	8.43	5.41	6	6	4	4	4	4	4	4	4	4	4	4	4	4
XP_047970847.1	pyruvate kinase, cytosolic isozyme [Salvia hispanica]	12	12	103	260.87	1.087	0.12	0.620009	0.93377	28.14	9.16	11.13	6	6	12	12	12	12	12	12	12	11	10	12	12	12
XP_047939460.1	nascent polypeptide-associated complex subunit alpha-like protein [Salvia hispanica]	7	3	100	258.76	1.105	0.14	0.569291	0.922575	38.14	22.09	46.13	6	6	2	2	3	3	3	3	2	3	4	4	4	4
XP_047975370.1	NADPH-dependent aldo-keto reductase, chloroplastic-like [Salvia hispanica]	13	9	108	258.52	0.917	-0.12	0.788549	0.962091	32.59	14.72	13.01	6	6	8	9	9	8	9	9	9	9	9	9	9	9
XP_047952903.1	tubulin alpha chain isoform X1 [Salvia hispanica]	9	1	102	258.46	0.926	-0.11	0.823244	0.97357	19.87	13.26	13.93	6	6	1	1	1	1	1	1	1	1	1	1	1	1
XP_047970805.1	uncharacterized protein Mb0911c [Salvia hispanica]	5	5	102	257.8	0.825	-0.28	0.456525	0.909885	25.36	9.22	19.08	6	6	5	5	5	5	5	5	5	5	5	5	5	5
XP_047956924.1	40S ribosomal protein S17-like [Salvia hispanica]	10	2	122	257.55	0.751	-0.41	0.243039	0.761691	30.86	11.29	14.32	6	6	2	2	2	2	2	2	2	2	2	2	2	2
XP_047968488.1	glutamine synthetase cytosolic isozyme 2-like [Salvia hispanica]	9	7	107	256.96	0.978	-0.03	0.983175	0.99821	25.14	7.2	8.44	6	6	7	7	7	7	7	7	7	7	7	7	7	7
XP_047970641.1	tubulin beta-1 chain [Salvia hispanica]	11	2	114	254.39	1.39	0.47	0.109623	0.485336	40.1	6.99	3.55	6	6	2	2	2	2	2	2	1	1	1	2	2	2
XP_047970305.1	60S ribosomal protein L4-like [Salvia hispanica]	13	1	109	253.13	1.071	0.1	0.669191	0.941137	39.26	12.55	36	6	6	1	1	1	1	1	1	1	1	1	1	1	1
XP_047971448.1	alpha-glucosidase 2-like isoform X1 [Salvia hispanica]	15	15	124	252.06	1.005	0.01	0.887709	0.981287	31.28	12.03	16.24	6	6	16	16	16	16	16	16	16	16	16	16	16	16
XP_047971829.1	sucrose synthase 3-like [Salvia hispanica]	21	21	138	249.83	0.927	-0.11	0.826235	0.97357	33.19	25.63	8.49	6	6	20	18	20	16	20	19	16	18	17	18	18	17
XP_047970939.1	ruBisCO large subunit-binding protein subunit alpha [Salvia hispanica]	16	2	124	248.95	1.009	0.01	0.87095	0.981102	28.62	42.45	32.44	6	6	2	1	1	2	2	2	1	1	2	2	1	2
XP_047956888.1	60S ribosomal protein L9 [Salvia hispanica]	10	10	96	248.89	0.881	-0.18	0.652714	0.939453	32.51	7.78	10.21	6	6	11	11	11	10	11	11	11	9	10	11	11	11
XP_047982034.1	pyruvate decarboxylase 2 [Salvia hispanica]	11	8	113	248.22	1.089	0.12	0.613114	0.932439	33.62	9.01	10.84	6	6	8	9	9	9	9	9	9	9	9	8	9	9
XP_047977857.1	ERBB-3 BINDING PROTEIN 1 [Salvia hispanica]	13	6	115	246.73	0.898	-0.15	0.717277	0.953032	38.61	37.46	24.47	6	6	6	6	4	5	5	5	4	4	4	5	5	5
XP_047967559.1	class I heat shock protein-like [Salvia hispanica]	8	1	122	246.67
XP_047969836.1	T-complex protein 1 subunit zeta 1-like [Salvia hispanica]	14	2	121	246.4	0.744	-0.43	0.227283	0.739475	36.59	34.5	19.14	6	6	1	2	2	2	2	2	1	2	2	2	2	2
XP_047941799.1	proteasome subunit alpha type-6 [Salvia hispanica]	10	10	95	244.43	0.862	-0.21	0.584351	0.922575	22.73	6.74	6.83	6	6	10	10	10	10	10	10	9	9	9	10	10	10
XP_047946849.1	aldose reductase [Salvia hispanica]	11	11	107	243.08	0.805	-0.31	0.391798	0.887693	24.28	8.5	5.34	6	6	10	11	11	11	11	11	10	10	10	10	10	10
XP_047981597.1	eugenol synthase 2-like [Salvia hispanica]	12	11	107	242.87	0.913	-0.13	0.772096	0.962091	49.78	17.51	39.52	6	6	11	11	11	11	11	11	8	10	11	11	11	11
XP_047976784.1	guanosine nucleotide diphosphate dissociation inhibitor 1 [Salvia hispanica]	13	3	119	241.32	0.92	-0.12	0.797123	0.967415	35.84	12.01	16.48	6	6	3	3	3	3	3	3	3	3	2	3	3	3
XP_047954537.1	phosphoenolpyruvate carboxykinase (ATP) 1-like [Salvia hispanica]	18	15	131	240.55	0.842	-0.25	0.513263	0.922575	22.74	12.85	8.18	6	6	13	12	14	13	14	13	13	13	13	13	12	13
XP_047972611.1	T-complex protein 1 subunit gamma isoform X1 [Salvia hispanica]	12	12	104	240.22	1.108	0.15	0.560274	0.922575	25.47	8.89	6.75	6	6	12	11	12	11	12	11	10	9	11	11	11	11
XP_047980752.1	40S ribosomal protein S5-like [Salvia hispanica]	9	2	92	239.85	1.017	0.02	0.846232	0.977178	28.82	60.06	12.53	6	6	1	1	2	1	2	2	2	2	2	2	2	2
XP_047982417.1	histone deacetylase HDT1-like [Salvia hispanica]	8	7	89	239.62	0.943	-0.08	0.885049	0.981287	31.11	8.53	7.57	6	6	7	7	7	7	7	7	7	7	7	7	7	7
XP_047980147.1	polyadenylate-binding protein 8-like [Salvia hispanica]	11	4	102	238.71	0.994	-0.01	0.924159	0.990311	20.37	11.14	9.12	6	6	4	4	4	4	4	4	4	4	4	4	4	4
XP_047943528.1	triosephosphate isomerase, chloroplastic [Salvia hispanica]	9	8	88	238.66	0.882	-0.18	0.656926	0.939453	32.36	6.93	6.98	6	6	8	8	8	8	8	8	8	8	8	8	8	8
XP_047940369.1	tubulin alpha chain-like [Salvia hispanica]	9	1	94	237.74	1.013	0.02	0.859681	0.979488	35.36	31.32	22.28	5	6	1	1	1	1	1		1	1	1	1	1	1
XP_047978754.1	guanosine nucleotide diphosphate dissociation inhibitor 2-like [Salvia hispanica]	14	4	115	237.53	0.935	-0.1	0.856992	0.979488	43.35	15.23	5.01	6	6	4	4	3	4	4	4	4	3	3	4	4	4
XP_047960435.1	serine--tRNA ligase [Salvia hispanica]	12	12	100	237.46	0.901	-0.15	0.726443	0.955488	40.22	11.4	17.21	6	6	12	13	13	13	13	13	13	13	13	13	12	13
XP_047956761.1	probable galactinol--sucrose galactosyltransferase 2 [Salvia hispanica]	11	11	93	236.72	0.902	-0.15	0.729806	0.958069	24.76	6.44	12.4	6	6	11	11	11	11	11	11	11	11	11	11	11	11
XP_047950438.1	guanine nucleotide-binding protein subunit beta-like protein [Salvia hispanica]	7	2	97	236.69	1.01	0.01	0.868795	0.980816	20.82	11.2	8.02	6	6	2	2	2	2	2	2	2	2	2	2	2	2
XP_047957019.1	elongation factor Tu, mitochondrial-like [Salvia hispanica]	13	4	109	236	1.074	0.1	0.657817	0.939453	18.33	14.48	8.85	6	6	3	4	4	4	4	4	4	4	4	4	4	4
XP_047983645.1	ERBB-3 BINDING PROTEIN 1 [Salvia hispanica]	12	5	105	235	0.851	-0.23	0.54506	0.922575	30.29	16.43	16.13	6	6	4	5	5	5	5	5	5	4	4	5	4	4
XP_047980573.1	calreticulin-like [Salvia hispanica]	16	3	117	234.24	0.904	-0.15	0.738904	0.958906	35.57	19.73	23.75	6	6	3	3	3	3	3	3	3	3	3	3	3	3
XP_047975162.1	universal stress protein YxiE-like [Salvia hispanica]	6	6	84	233.86	1.003	0	0.89533	0.98234	20.22	11.54	6.15	6	6	6	6	6	6	6	6	6	6	6	6	6	6
XP_047949902.1	tubulin alpha chain-like [Salvia hispanica]	8	1	91	233.21	0.98	-0.03	0.978031	0.997864	37.09	27.34	27.99	6	6	1	1	1	1	1	1	1	1	1	1	1	1
XP_047964121.1	aldehyde dehydrogenase family 7 member B4-like [Salvia hispanica]	10	1	92	232.63	1.044	0.06	0.752829	0.962024	29.04	18.02	23.93	6	6	1	1	1	1	1	1	1	1	1	1	1	1
XP_047943253.1	26.5 kDa heat shock protein, mitochondrial [Salvia hispanica]	5	5	83	232.54	0.975	-0.04	0.993281	0.99821	31.4	10.77	10.32	6	6	6	6	6	6	5	6	6	6	6	6	6	6
XP_047981274.1	T-complex protein 1 subunit beta [Salvia hispanica]	16	16	119	231.65	0.996	-0.01	0.919263	0.988472	22.77	7.31	4.95	6	6	15	15	15	16	16	15	14	13	14	15	14	15
XP_047963175.1	60S ribosomal protein L6-like [Salvia hispanica]	11	3	91	231.35	1.007	0.01	0.880295	0.981287	65.14	11.65	30.34	6	6	3	3	3	3	3	3	3	3	3	3	3	3
XP_047960630.1	glutathione S-transferase F9-like isoform X1 [Salvia hispanica]	8	8	104	230.86	1.262	0.34	0.243645	0.761691	31.65	7.03	23.65	6	6	8	8	8	8	8	8	8	8	8	8	8	8
XP_047960766.1	26S proteasome regulatory subunit 4 homolog A-like [Salvia hispanica]	12	1	122	230.84	0.565	-0.82	0.0142577	0.111936	39.55	23	28.33	6	6	1	1	1	1	1	1	1	1	1	1	1	1
XP_047972091.1	40S ribosomal protein S3-2 [Salvia hispanica]	14	3	128	230.61	0.906	-0.14	0.745626	0.959747	16.45	26.32	3.38	6	6	2	2	3	3	2	3	2	2	2	2	2	2
XP_047947426.1	40S ribosomal protein S3-3 [Salvia hispanica]	13	2	119	229.69	0.929	-0.11	0.832212	0.97357	27.04	20.08	7.51	6	6	2	2	2	2	2	2	2	2	2	2	2	2
XP_047969064.1	malate dehydrogenase, chloroplastic-like [Salvia hispanica]	11	9	94	229.2	0.893	-0.16	0.698811	0.951829	23.94	9.63	13.25	6	6	8	7	7	8	7	8	7	7	6	7	7	7
XP_047954398.1	ADP,ATP carrier protein 1, mitochondrial-like [Salvia hispanica]	11	4	95	227.96	1.169	0.23	0.410622	0.89459	25.59	11.18	28.38	6	6	4	4	4	4	4	4	3	4	3	4	4	4
XP_047981660.1	lysine--tRNA ligase isoform X2 [Salvia hispanica]	15	15	96	226.85	1.038	0.05	0.773089	0.962091	22.72	4.7	6.3	6	6	14	14	14	13	14	14	11	13	13	14	14	13
XP_047940998.1	peptidyl-prolyl cis-trans isomerase FKBP62-like [Salvia hispanica]	15	15	96	226.23	0.969	-0.05	0.983629	0.99821	29.1	8.53	17.12	6	6	14	14	15	14	15	14	11	11	14	14	14	14
XP_047942099.1	26S proteasome regulatory subunit 4 homolog A [Salvia hispanica]	12	1	119	224.92	0.673	-0.57	0.0968455	0.45338	36.07	18.04	31.19	6	6	1	1	1	1	1	1	1	1	1	1	1	1
XP_047980273.1	vacuolar-sorting receptor 3-like [Salvia hispanica]	9	7	91	224.04	1.034	0.05	0.78629	0.962091	33.67	10.74	7.44	6	6	6	6	7	7	7	7	5	5	6	6	7	7
XP_047962548.1	mitochondrial outer membrane protein porin of 36 kDa-like [Salvia hispanica]	8	8	83	223.63	0.923	-0.12	0.809143	0.972315	24.74	7.89	7.28	6	6	8	8	8	8	8	8	8	8	8	8	8	8
XP_047955716.1	chloroplast envelope quinone oxidoreductase homolog [Salvia hispanica]	12	8	112	223.22	0.874	-0.19	0.625803	0.93377	25.96	6.51	4.23	6	6	7	7	7	6	7	7	7	7	7	7	7	7
XP_047983193.1	fasciclin-like arabinogalactan protein 1 [Salvia hispanica]	7	7	85	222.11	1.372	0.46	0.122533	0.524566	36.74	13.25	10.81	6	6	7	7	7	7	7	7	6	7	7	7	7	7
XP_047956634.1	succinate--CoA ligase [ADP-forming] subunit beta, mitochondrial-like [Salvia hispanica]	14	9	97	221.63	1.171	0.23	0.406867	0.894405	25.07	11.55	5.69	6	6	9	9	9	9	9	9	8	9	9	9	9	9
XP_047967669.1	elongation factor 1-beta 2-like [Salvia hispanica]	9	5	87	220.64	1.073	0.1	0.662826	0.939453	28.61	16.21	26.18	6	6	4	5	4	5	5	5	4	4	4	5	5	5
XP_047952006.1	oleosin L-like [Salvia hispanica]	4	4	83	219.29	1.825	0.87	0.00473205	0.0421219	53.11	15.89	34.73	6	6	4	4	4	4	4	4	4	4	4	4	4	4
XP_047971012.1	6-phosphogluconate dehydrogenase, decarboxylating 3, chloroplastic-like [Salvia hispanica]	13	2	115	218.79	0.71	-0.49	0.155662	0.593218	22.05	13.07	23.26	6	6	2	2	2	2	2	2	2	1	2	2	2	2
XP_047937647.1	proteasome subunit beta type-2-A-like [Salvia hispanica]	9	9	104	218.74	0.863	-0.21	0.587881	0.922575	25.74	10.07	7.65	6	6	9	10	9	10	10	10	10	10	10	10	10	10
XP_047977169.1	protein SLE1 [Salvia hispanica]	8	8	82	218.63	1.15	0.2	0.454546	0.909885	49.46	30.45	31.83	6	6	9	8	9	9	9	9	7	8	8	9	9	9
XP_047981741.1	pyrophosphate--fructose 6-phosphate 1-phosphotransferase subunit alpha [Salvia hispanica]	15	15	101	218.5	1.175	0.23	0.397995	0.890937	33.87	5.78	4.43	6	6	15	15	15	15	15	15	11	11	12	14	13	13
XP_047962902.1	pyruvate dehydrogenase E1 component subunit alpha, mitochondrial-like [Salvia hispanica]	14	14	116	218.24	0.928	-0.11	0.828557	0.97357	29.05	6.57	6.88	6	6	12	13	13	13	13	13	11	12	11	13	13	13
XP_047969569.1	phosphomannomutase/phosphoglucomutase isoform X2 [Salvia hispanica]	11	11	112	218.08	0.966	-0.05	0.971701	0.997864	26.72	8.35	12.1	6	6	10	10	10	10	10	10	11	9	10	10	11	11
XP_047970331.1	40S ribosomal protein S17-like [Salvia hispanica]	9	1	107	217.57	0.784	-0.35	0.331127	0.836639	64.65	43.31	53.6	6	6	1	1	1	1	1	1	1	1	1	1	1	1
XP_047941832.1	serine/threonine-protein phosphatase 2A 65 kDa regulatory subunit A beta isoform [Salvia hispanica]	12	12	96	217.44	1.462	0.55	0.0674487	0.363658	34.81	11.15	18.15	6	6	11	11	11	11	11	11	9	10	9	10	10	10
XP_047954868.1	pyruvate kinase 1, cytosolic [Salvia hispanica]	15	8	96	216.99	1.108	0.15	0.562185	0.922575	30.94	8.76	10.09	6	6	8	8	8	8	8	8	7	6	7	7	8	8
XP_047959879.1	heat shock 70 kDa protein 15-like [Salvia hispanica]	16	4	102	216.47	1.258	0.33	0.24855	0.762898	26.21	14.32	37.54	6	6	3	3	3	3	2	2	1	2	3	3	3	3
XP_047948766.1	chaperonin CPN60-like 1, mitochondrial [Salvia hispanica]	12	1	95	216.47	0.961	-0.06	0.953233	0.994274	20.98	18.75	12.49	6	6	1	1	1	1	1	1	1	1	1	1	1	1
XP_047962639.1	serpin-ZX [Salvia hispanica]	11	11	98	215.77	0.849	-0.24	0.536241	0.922575	28.58	4.26	14.78	6	6	11	11	10	11	10	11	10	10	10	10	10	10
XP_047961153.1	S-formylglutathione hydrolase [Salvia hispanica]	7	7	87	214.33	0.879	-0.19	0.646101	0.939453	19.61	6.11	10.25	6	6	8	8	8	7	8	8	7	7	7	8	8	8
XP_047967542.1	uncharacterized protein ECU03_1610 [Salvia hispanica]	10	10	89	214.17	1.276	0.35	0.22409	0.734758	68.94	42.27	41.39	6	6	8	8	9	9	9	9	5	7	7	8	9	8
XP_047950070.1	serine hydroxymethyltransferase 4 [Salvia hispanica]	14	8	111	213.29	0.997	0	0.915846	0.987571	27.88	5.32	6.99	6	6	7	7	7	7	7	7	7	7	7	7	7	7
XP_047976901.1	desiccation-related protein PCC27-45-like [Salvia hispanica]	6	6	81	213.16	1.24	0.31	0.276324	0.798217	41.14	25.97	26.41	6	6	6	6	6	6	6	6	6	6	6	6	6	6
XP_047937976.1	40S ribosomal protein S3a [Salvia hispanica]	9	2	96	213.02	0.646	-0.63	0.0651627	0.361165	35.92	21.53	10.94	6	6	2	2	2	2	2	2	2	2	2	2	2	2
XP_047944102.1	probable alpha-mannosidase At5g13980 [Salvia hispanica]	12	5	83	211.82	0.907	-0.14	0.751567	0.962024	26.53	8.73	26.25	6	6	4	4	4	4	4	4	4	4	4	3	3	4
XP_047982805.1	alpha-mannosidase At3g26720-like [Salvia hispanica]	13	13	91	211.76	0.843	-0.25	0.516526	0.922575	30.04	7.3	12.93	6	6	12	11	11	11	12	13	12	12	12	12	12	13
XP_047940480.1	acetyl-CoA acetyltransferase, cytosolic 1 [Salvia hispanica]	11	2	92	211.34	1.008	0.01	0.874878	0.981102	34.53	18.75	16.88	6	6	2	2	2	2	2	2	2	2	2	2	2	2
XP_047946818.1	26S proteasome regulatory subunit 8 homolog A [Salvia hispanica]	11	3	89	209.36	0.925	-0.11	0.816107	0.97357	28.53	14.29	27.55	6	6	2	2	2	2	2	2	3	3	2	2	3	2
XP_047952880.1	galactose mutarotase-like [Salvia hispanica]	10	10	81	208.21	0.726	-0.46	0.186061	0.666471	39.93	21.37	17.96	6	6	8	10	10	10	10	10	10	10	8	10	10	10
XP_047981484.1	dihydrolipoyllysine-residue succinyltransferase component of 2-oxoglutarate dehydrogenase complex 2, mitochondrial-like [Salvia hispanica]	9	9	89	207.68	1.034	0.05	0.786831	0.962091	30.84	21.93	17.05	6	6	7	8	8	8	9	9	7	9	7	9	9	9
XP_047962912.1	outer envelope pore protein 16-2, chloroplastic [Salvia hispanica]	4	4	72	206.01	1.004	0.01	0.891164	0.98234	26.9	9.84	14.67	6	6	5	4	5	5	4	5	5	4	4	5	5	5
XP_047956411.1	11-beta-hydroxysteroid dehydrogenase A-like [Salvia hispanica]	13	13	97	205.69	0.934	-0.1	0.849973	0.979229	24.04	11.83	5.24	6	6	12	13	13	13	13	13	11	13	13	12	13	13
XP_047961108.1	40S ribosomal protein S5-like [Salvia hispanica]	9	2	78	205.32	0.937	-0.09	0.863619	0.979488	26.18	30.66	35.02	6	6	2	1	2	2	2	2	1	1	1	2	2	2
XP_047983335.1	protein disulfide-isomerase like 2-1-like [Salvia hispanica]	12	9	87	205.05	0.863	-0.21	0.587102	0.922575	40.95	20.12	22.42	6	6	8	7	8	8	8	8	8	8	8	8	8	8
XP_047941463.1	aspartate aminotransferase, cytoplasmic-like [Salvia hispanica]	9	5	85	204.15	1.076	0.11	0.653874	0.939453	32.87	14.96	20.45	6	6	5	5	5	5	5	5	5	5	5	5	5	5
XP_047960258.1	11S globulin seed storage protein Ana o 2.0101-like [Salvia hispanica]	10	10	89	204.03	0.741	-0.43	0.219766	0.722455	36.73	3.85	10.47	6	6	8	8	9	9	9	8	8	8	10	10	10	10
XP_047964464.1	60S ribosomal protein L11-like isoform X1 [Salvia hispanica]	5	1	81	203.88	0.918	-0.12	0.792606	0.964453	10.17	8.48	3.4	6	6	1	1	1	1	1	1	1	1	1	1	1	1
XP_047960066.1	proteasome subunit alpha type-5 [Salvia hispanica]	7	7	82	203.29	0.893	-0.16	0.696361	0.951392	20	10.92	5.67	6	6	7	7	7	7	6	6	6	6	6	6	6	6
XP_047971506.1	17.3 kDa class II heat shock protein-like [Salvia hispanica]	5	5	88	203.04	0.964	-0.05	0.96481	0.997864	33.32	21.57	19.47	6	6	7	7	7	7	7	7	7	6	6	7	7	7
XP_047951800.1	calreticulin-like [Salvia hispanica]	16	3	103	202.95	0.906	-0.14	0.744807	0.959181	39.15	18.48	51.56	6	6	3	3	3	3	3	3	1	2	2	3	3	3
XP_047966527.1	enoyl-[acyl-carrier-protein] reductase [NADH] 1, chloroplastic-like [Salvia hispanica]	9	2	97	201.5	1.01	0.02	0.867357	0.980626	17.37	11.05	14.4	6	6	2	2	2	2	2	2	2	2	2	2	2	2
XP_047966094.1	aspartic proteinase A1-like isoform X1 [Salvia hispanica]	8	6	116	200.36	0.495	-1.02	0.00231167	0.0223049	28.31	22.65	13.38	6	6	4	4	4	4	4	4	4	4	4	5	5	5
XP_047971711.1	UDP-arabinopyranose mutase 1-like [Salvia hispanica]	6	1	82	198.86	0.702	-0.51	0.140758	0.56823	26.69	44.24	8.38	5	3	1	1		1	1	1				1	1	1
XP_047945140.1	proteasome subunit alpha type-2-A [Salvia hispanica]	10	5	75	198.85	0.921	-0.12	0.802548	0.968176	20	9.96	11.69	6	6	5	5	4	5	5	5	5	5	5	5	5	5
XP_047956458.1	betaine aldehyde dehydrogenase, chloroplastic-like [Salvia hispanica]	11	8	78	198.24	0.916	-0.13	0.784911	0.962091	29.24	10.78	9.82	6	6	8	8	8	8	8	8	7	7	8	8	7	8
XP_047939059.1	2,3-bisphosphoglycerate-independent phosphoglycerate mutase-like isoform X2 [Salvia hispanica]	13	5	86	198.2	0.857	-0.22	0.565274	0.922575	25.96	12.49	8.96	6	6	5	4	5	4	3	5	3	4	4	4	4	4
XP_047968278.1	40S ribosomal protein S7 [Salvia hispanica]	7	1	82	197.99	0.858	-0.22	0.569104	0.922575	12.2	13.06	6.05	6	6	1	1	1	1	1	1	1	1	1	1	1	1
XP_047967069.1	probable phospholipid hydroperoxide glutathione peroxidase [Salvia hispanica]	8	7	77	197.26	1.24	0.31	0.276712	0.798217	45.03	26.16	38.88	6	6	4	5	6	6	6	6	3	3	4	5	5	5
XP_047980148.1	polyadenylate-binding protein 2-like [Salvia hispanica]	10	5	81	196.57	0.923	-0.12	0.811571	0.973126	22.12	14.54	42.85	6	6	4	4	4	4	4	4	4	3	2	5	5	5
XP_047939531.1	enoyl-[acyl-carrier-protein] reductase [NADH] 1, chloroplastic-like [Salvia hispanica]	9	2	96	196.38	1.133	0.18	0.494386	0.922575	23.71	12.53	13.6	6	6	2	2	2	2	2	2	2	2	2	2	2	2
XP_047944554.1	T-complex protein 1 subunit theta-like [Salvia hispanica]	13	2	88	196.08	1.509	0.59	0.0487437	0.29131	16.9	18.74	0.15	6	3	1	1	1	1	1	1				1	1	1
XP_047983927.1	60S ribosomal protein L6-like [Salvia hispanica]	11	3	78	196.08	0.856	-0.23	0.560725	0.922575	45.6	6.18	21.57	6	6	3	3	3	3	3	3	3	3	3	3	3	3
XP_047956807.1	MA3 DOMAIN-CONTAINING TRANSLATION REGULATORY FACTOR 1 [Salvia hispanica]	13	13	86	195.85	1.291	0.37	0.205076	0.695882	37.43	15.42	15.3	6	6	13	11	13	13	13	13	8	10	9	11	11	11
XP_047975244.1	40S ribosomal protein S14-3 [Salvia hispanica]	6	6	66	195.64	0.796	-0.33	0.366108	0.862703	36	6.51	17.44	6	6	6	6	6	6	6	6	6	6	6	6	6	6
XP_047940844.1	T-complex protein 1 subunit zeta 1-like [Salvia hispanica]	14	2	107	195.62	0.973	-0.04	0.999049	0.999444	22.99	28.35	44.82	6	5	2	2	2	2	1	2	1		1	2	2	2
XP_047964327.1	3-oxoacyl-[acyl-carrier-protein] reductase 4 [Salvia hispanica]	9	9	80	195.57	1.343	0.43	0.147898	0.580677	30.61	8.13	8.86	6	6	8	8	8	8	8	8	8	7	7	8	8	7
XP_047966122.1	40S ribosomal protein S7-like [Salvia hispanica]	7	1	84	195.49	0.929	-0.11	0.832256	0.97357	17.26	14.44	7.46	6	6	1	1	1	1	1	1	1	1	1	1	1	1
XP_047950355.1	aspartyl protease AED3 [Salvia hispanica]	7	6	79	195.16	0.742	-0.43	0.222128	0.729273	28.31	9.35	18.37	6	6	6	6	6	6	6	6	6	6	6	6	6	6
XP_047980992.1	ruBisCO large subunit-binding protein subunit alpha-like [Salvia hispanica]	13	1	100	194.23
XP_047971597.1	V-type proton ATPase catalytic subunit A-like [Salvia hispanica]	13	13	87	193.99	1.12	0.16	0.529955	0.922575	27.99	5.73	9.2	6	6	11	12	12	12	13	13	10	10	10	11	11	11
XP_047975500.1	GDSL esterase/lipase At1g71250, partial [Salvia hispanica]	7	7	98	193.2	0.767	-0.38	0.282751	0.798819	23	3.53	16.47	6	6	6	6	6	6	6	6	6	6	6	6	6	6
XP_047958378.1	40S ribosomal protein SA-like [Salvia hispanica]	7	7	81	192.83	1.131	0.18	0.501359	0.922575	20.63	5.97	4.41	6	6	7	7	7	7	7	7	7	7	7	7	7	7
XP_047971013.1	6-phosphogluconate dehydrogenase, decarboxylating 3, chloroplastic-like [Salvia hispanica]	12	1	100	192.65	0.855	-0.23	0.559386	0.922575	17.77	16.35	8.64	6	6	1	1	1	1	1	1	1	1	1	1	1	1
XP_047957208.1	ubiquitin-activating enzyme E1 1-like isoform X1 [Salvia hispanica]	16	5	106	192.41	1.611	0.69	0.0235587	0.168715	48.6	21.16	23.67	6	6	4	3	4	3	3	4	2	2	2	3	3	3
XP_047957968.1	phospholipase D alpha 1 [Salvia hispanica]	23	23	130	191.16	1.266	0.34	0.237589	0.761691	31.13	8.99	10.85	6	6	22	22	21	22	21	21	19	20	18	21	21	21
XP_047980941.1	heat shock 70 kDa protein 8 [Salvia hispanica]	9	9	75	191.07	0.925	-0.11	0.818956	0.97357	38.02	9.48	17.83	6	6	8	8	8	8	8	8	7	8	8	8	8	8
XP_047980818.1	26S proteasome regulatory subunit 6B homolog [Salvia hispanica]	11	10	91	190.65	0.945	-0.08	0.894843	0.98234	27.49	6.7	6.09	6	6	9	10	10	10	9	9	9	9	9	9	10	10
XP_047942050.1	mitochondrial-processing peptidase subunit alpha-like [Salvia hispanica]	11	9	92	188.92	1.013	0.02	0.860142	0.979488	31.34	9.86	7.78	6	6	8	8	8	8	8	8	7	8	8	8	8	8
XP_047941747.1	thiamine thiazole synthase 2, chloroplastic-like [Salvia hispanica]	7	7	78	188.66	0.782	-0.36	0.322992	0.836639	20.19	6.14	8.82	6	6	7	7	6	7	7	7	6	6	7	7	7	7
XP_047962692.1	aldehyde dehydrogenase family 7 member B4-like [Salvia hispanica]	10	1	77	188.14	0.877	-0.19	0.638683	0.938445	37.99	26.49	27.67	6	6	1	1	1	1	1	1	1	1	1	1	1	1
XP_047969401.1	NADH dehydrogenase [ubiquinone] iron-sulfur protein 1, mitochondrial-like [Salvia hispanica]	13	5	82	188.02	1.246	0.32	0.266822	0.787278	27.88	9.17	16.78	6	6	5	5	5	5	5	5	5	5	4	5	5	5
XP_047943576.1	60S ribosomal protein L12-3-like [Salvia hispanica]	5	5	66	187.41	0.888	-0.17	0.679912	0.946435	28.11	15.61	8.78	6	6	5	5	5	5	5	5	4	4	4	4	4	4
XP_047939109.1	oleosin L-like [Salvia hispanica]	3	3	85	186.83	1.912	0.93	0.0024106	0.0230834	38.22	6.73	25.32	6	6	3	3	3	3	3	3	3	3	3	3	3	3
XP_047956636.1	proteasome subunit alpha type-7 [Salvia hispanica]	8	8	78	185.88	0.765	-0.39	0.277981	0.798819	24.65	10.99	5.51	6	6	6	7	7	7	8	7	6	7	7	7	7	6
XP_047957925.1	26S proteasome regulatory subunit 8 homolog A-like [Salvia hispanica]	9	1	81	185.39	0.01	-6.64	1e-17	1.38142e-16			30.3		4							1		1	1		1
XP_047941123.1	protein argonaute 4-like [Salvia hispanica]	17	17	98	185.2	1.063	0.09	0.691871	0.950355	28.58	10.46	11.06	6	6	15	14	14	15	15	15	14	13	14	14	13	13
XP_047950933.1	acetyl-CoA acetyltransferase, cytosolic 1-like [Salvia hispanica]	11	3	87	184.03	0.867	-0.21	0.601295	0.926309	45.71	11.09	16.48	6	6	3	3	3	3	3	3	3	3	3	3	3	3
XP_047964168.1	putative transferase At4g12130, mitochondrial [Salvia hispanica]	11	11	89	183.13	1.235	0.3	0.284408	0.798819	27.45	21.03	23.59	6	6	6	7	7	9	8	9	7	7	6	7	7	8
XP_047979736.1	2S seed storage albumin protein-like [Salvia hispanica]	6	6	95	182.78	0.653	-0.61	0.0726505	0.383974	49.82	22.2	13.48	6	6	7	7	7	7	7	7	7	7	7	7	7	7
XP_047981967.1	thioredoxin H-type 1-like [Salvia hispanica]	6	4	77	181.92	1.132	0.18	0.498333	0.922575	31.9	12.86	14.22	6	6	5	5	5	5	5	5	5	5	5	5	5	5
XP_047938365.1	gamma-interferon-responsive lysosomal thiol protein isoform X1 [Salvia hispanica]	5	1	80	181.4	0.848	-0.24	0.533216	0.922575	16.55	7.76	19.28	6	6	1	1	1	1	1	1	1	1	1	1	1	1
XP_047980368.1	guanine nucleotide-binding protein subunit beta-like protein [Salvia hispanica]	9	9	81	181.36	1.08	0.11	0.642211	0.938445	28.44	10.86	15.24	6	6	9	9	9	9	9	9	7	9	9	9	9	9
XP_047977377.1	transketolase, chloroplastic [Salvia hispanica]	12	7	93	181.34	0.969	-0.05	0.982805	0.99821	26.15	13.25	9.32	6	6	7	7	7	7	7	7	7	7	7	7	7	7
XP_047948568.1	glutathione S-transferase U19-like isoform X1 [Salvia hispanica]	9	9	79	181.05	1.63	0.7	0.0205418	0.150959	19.09	7.34	13.18	6	6	8	9	9	9	9	9	8	6	7	8	8	8
XP_047967519.1	3-hydroxyacyl-[acyl-carrier-protein] dehydratase FabZ-like [Salvia hispanica]	6	2	71	180.99	0.588	-0.77	0.0232206	0.167242	33.52	6.45	16.54	6	6	2	2	2	2	2	2	2	2	2	2	2	2
XP_047952898.1	mitochondrial outer membrane protein porin of 34 kDa-like [Salvia hispanica]	5	4	72	178.86	1.002	0	0.89808	0.98234	26.78	9.15	18.65	6	6	4	4	4	4	4	4	4	4	4	4	4	4
XP_047959762.1	superoxide dismutase [Cu-Zn]-like [Salvia hispanica]	4	4	57	178.48	0.864	-0.21	0.590453	0.922575	22.49	12.74	10.01	6	6	4	4	4	4	4	4	4	4	4	4	4	4
XP_047949685.1	26S proteasome non-ATPase regulatory subunit 2 homolog A-like [Salvia hispanica]	14	14	75	177.86	1.241	0.31	0.275352	0.798217	39.15	8.84	6.25	6	6	13	13	13	13	13	13	7	9	7	13	13	13
XP_047944865.1	T-complex protein 1 subunit eta-like [Salvia hispanica]	13	1	78	177.34	0.987	-0.02	0.95276	0.994274	16.99	6.74	14.92	6	6	1	1	1	1	1	1	1	1	1	1	1	1
XP_047965118.1	ATP synthase subunit gamma, mitochondrial [Salvia hispanica]	11	3	88	175.37	1.057	0.08	0.712527	0.953032	21.75	33.77	15.49	6	6	3	2	2	3	3	3	2	2	2	3	3	3
XP_047956115.1	superoxide dismutase [Mn], mitochondrial-like [Salvia hispanica]	8	8	78	175.36	0.991	-0.01	0.937275	0.990823	39.46	15.93	7.24	6	6	7	8	7	8	8	8	8	8	8	8	8	8
XP_047956066.1	26S proteasome non-ATPase regulatory subunit 11 homolog [Salvia hispanica]	12	1	82	175.18
XP_047969338.1	ubiquitin-activating enzyme E1 1-like [Salvia hispanica]	16	5	94	174.22	1.463	0.55	0.0669221	0.363658	25.65	20.84	35.49	6	5	5	4	4	4	4	5		1	2	3	3	2
XP_047961615.1	40S ribosomal protein S18 [Salvia hispanica]	5	1	74	173.96	0.427	-1.23	0.000212791	0.00236976	26.18	9.07	22.07	6	6	1	1	2	2	1	2	2	2	2	2	2	2
XP_047982453.1	T-complex protein 1 subunit eta [Salvia hispanica]	13	1	75	173.92	1.197	0.26	0.353049	0.854432	15.82	10.42	11.05	6	6	1	1	1	1	1	1	1	1	1	1	1	1
XP_047983662.1	40S ribosomal protein S3a-like [Salvia hispanica]	9	2	81	173.15	0.76	-0.4	0.266234	0.787278	29.62	25.59	13.64	6	6	1	2	2	2	2	2	1	2	2	2	2	2
XP_047948488.1	probable enoyl-CoA hydratase 1, peroxisomal [Salvia hispanica]	10	10	78	173.06	0.709	-0.5	0.154037	0.590073	34.02	9.08	11.95	6	6	10	10	8	10	10	9	9	10	10	10	9	8
XP_047971642.1	26S proteasome non-ATPase regulatory subunit 11 homolog [Salvia hispanica]	12	1	80	172.82	1.29	0.37	0.206091	0.698389	66.33	20.32	47.81	6	6	1	1	1	1	1	1	1	1	1	1	1	1
XP_047978045.1	phosphoenolpyruvate carboxykinase (ATP) 1-like [Salvia hispanica]	17	14	75	172.33	1.023	0.03	0.824634	0.97357	28.82	21.37	18.88	6	6	12	12	11	12	11	12	10	10	8	10	11	11
XP_047938510.1	40S ribosomal protein S5-like [Salvia hispanica]	8	1	69	172.11	0.01	-6.64	1e-17	1.38142e-16			69.55		3										1	1	1
XP_047974546.1	40S ribosomal protein S5 [Salvia hispanica]	8	1	69	172.11	0.01	-6.64	1e-17	1.38142e-16			20.09		3										1	1	1
XP_047971940.1	protein HOTHEAD-like [Salvia hispanica]	9	9	75	171.83	0.491	-1.03	0.00208703	0.0203707	35.4	28.05	10.85	6	6	7	7	7	8	8	8	8	8	8	8	8	8
XP_047970203.1	heat shock 70 kDa protein 15-like [Salvia hispanica]	13	2	85	171.73	100	6.64	1e-17	1.38142e-16		25.95		3					1	1	1
XP_047960426.1	nucleolin 1-like [Salvia hispanica]	13	7	75	171.42	1.047	0.07	0.744095	0.959181	34.16	28.68	31.39	6	6	3	4	5	6	6	5	3	3	3	5	5	5
XP_047971294.1	fructose-bisphosphate aldolase 3, chloroplastic [Salvia hispanica]	9	9	84	171.29	0.848	-0.24	0.532993	0.922575	31.53	6.48	14.22	6	6	9	9	10	10	10	10	8	10	9	9	10	10
XP_047971917.1	14-3-3-like protein 16R [Salvia hispanica]	8	2	77	171.27	0.9	-0.15	0.723649	0.954552	29.81	11.78	34.05	5	4	1	1		1	1	1		1		1	1	1
XP_047938526.1	prohibitin-1, mitochondrial-like [Salvia hispanica]	9	2	74	170.76	0.976	-0.04	0.992959	0.99821	39.53	14.17	18.14	6	6	2	2	2	2	2	2	2	2	2	2	2	2
XP_047959670.1	26S proteasome regulatory subunit 7-like [Salvia hispanica]	11	11	76	170.72	1.013	0.02	0.857676	0.979488	26.51	8.63	5.69	6	6	11	11	11	11	11	11	10	11	11	11	11	11
XP_047976856.1	3-hydroxyacyl-[acyl-carrier-protein] dehydratase FabZ-like [Salvia hispanica]	5	1	65	170.35	0.756	-0.4	0.254201	0.762898	27.5	7.39	24.74	6	6	1	1	1	1	1	1	1	1	1	1	1	1
XP_047978180.1	elongation factor Tu, mitochondrial-like [Salvia hispanica]	12	3	89	169.67	1.008	0.01	0.876673	0.981287	18.64	9.74	26.28	6	6	3	3	3	3	3	3	2	2	1	2	2	2
XP_047980142.1	ruBisCO large subunit-binding protein subunit alpha-like [Salvia hispanica]	11	3	85	169.27	0.728	-0.46	0.190343	0.668928	25.03	22.66	15.86	5	4		1	1	1	1	1	1	1		1	1
XP_047943778.1	heat shock 70 kDa protein 14-like [Salvia hispanica]	11	5	84	169	1.009	0.01	0.873908	0.981102	46.12	24.17	31.08	6	6	5	5	5	5	5	4	4	4	4	4	4	4
XP_047955325.1	proteasome subunit beta type-1-like [Salvia hispanica]	6	1	70	167.53	0.599	-0.74	0.0287424	0.199883	18.65	19.38	20.24	6	6	1	1	1	1	1	1	1	1	1	1	1	1
XP_047950516.1	protein disulfide isomerase-like 2-3 [Salvia hispanica]	10	4	74	166.88	0.774	-0.37	0.301836	0.811747	32.99	21.16	18.5	6	6	4	4	3	4	4	4	3	4	3	4	4	4
XP_047969487.1	biotin carboxylase 1, chloroplastic-like [Salvia hispanica]	8	8	64	166.09	1.022	0.03	0.825828	0.97357	27.01	7.19	19.03	6	6	7	7	7	7	7	7	8	8	7	8	7	7
XP_047951075.1	peroxisomal acyl-coenzyme A oxidase 1-like [Salvia hispanica]	11	11	71	166.01	1.105	0.14	0.569716	0.922575	32.53	9.47	9.34	6	6	10	11	11	11	11	11	10	11	10	10	11	11
XP_047963404.1	galactokinase [Salvia hispanica]	8	4	69	165.53	1.07	0.1	0.672446	0.941974	38.8	10.65	26.3	6	6	4	4	4	4	4	4	3	3	2	3	3	3
XP_047968812.1	14-3-3 protein 1 [Salvia hispanica]	7	5	78	165.45	1.446	0.53	0.0751333	0.390817	36.16	26.19	39.84	6	6	5	5	4	5	5	4	4	4	3	5	5	5
XP_047955349.1	aspartyl protease family protein 2-like [Salvia hispanica]	9	7	69	165.38	0.539	-0.89	0.00780913	0.0676078	23.91	9.23	17.57	6	6	6	6	6	6	6	6	6	6	6	6	6	6
XP_047949998.1	elongation factor 1-gamma 2-like [Salvia hispanica]	7	4	64	165.01	1.123	0.17	0.522127	0.922575	27.57	9.2	20.81	6	6	4	4	4	3	4	4	3	3	4	4	3	4
XP_047955806.1	glutathione S-transferase DHAR2-like [Salvia hispanica]	6	5	77	164.09	1.032	0.04	0.794681	0.965843	35.04	18.37	18.84	6	6	5	5	5	5	5	5	5	5	5	5	5	5
XP_047945478.1	glutamate decarboxylase-like [Salvia hispanica]	8	8	68	164	1.172	0.23	0.403853	0.894405	35.81	9.37	25.6	6	6	8	8	8	7	8	8	6	6	6	7	7	7
XP_047975828.1	proteasome subunit beta type-1 [Salvia hispanica]	6	1	69	163.29	0.01	-6.64	1e-17	1.38142e-16			25.66		4									1	1	1	1
XP_047959428.1	SNF1-related protein kinase regulatory subunit gamma-1-like [Salvia hispanica]	9	9	68	163.13	1.03	0.04	0.801357	0.968176	25.12	9.77	23.35	6	6	8	8	8	8	8	8	5	6	5	7	7	7
XP_047953714.1	14-3-3-like protein [Salvia hispanica]	7	2	73	163	1.106	0.15	0.566889	0.922575	34.05	15.09	53.33	6	5	2	2	2	2	2	2	1		2	2	1	2
XP_047966312.1	adenylate kinase 4 [Salvia hispanica]	11	4	94	162.29	1.113	0.15	0.547715	0.922575	30.38	13.03	22.25	6	6	5	5	5	5	5	5	5	5	5	5	5	5
XP_047950379.1	proteasome subunit beta type-6-like [Salvia hispanica]	8	1	68	162.19	100	6.64	1e-17	1.38142e-16		10.41		6		1	1	1	1	1	1
XP_047939152.1	proteasome subunit beta type-6 [Salvia hispanica]	8	1	67	162.19	0.714	-0.49	0.163509	0.616943	39.76	29.31	25.32	6	6	1	1	1	1	1	1	1	1	1	1	1	1
XP_047958450.1	bifunctional protein FolD 2-like [Salvia hispanica]	10	10	70	161.96	0.943	-0.08	0.887436	0.981287	26.47	10.02	9.76	6	6	8	9	9	9	9	9	7	7	7	7	8	8
XP_047974580.1	40S ribosomal protein S4-1-like [Salvia hispanica]	11	6	72	161.62	0.684	-0.55	0.112997	0.496794	54.51	8.92	48.23	6	6	6	6	6	6	6	6	6	6	6	6	6	6
XP_047976679.1	60S ribosomal protein L4-1-like [Salvia hispanica]	10	4	71	160.57	1.144	0.19	0.467703	0.912538	58.38	30.89	47.67	6	6	3	4	4	4	4	4	4	4	3	4	4	4
XP_047939302.1	ketol-acid reductoisomerase, chloroplastic-like [Salvia hispanica]	7	7	55	160.29	1.285	0.36	0.21207	0.709145	26.49	10.85	11.61	6	6	7	7	7	7	7	7	7	7	7	7	7	7
XP_047945826.1	polyadenylate-binding protein 2-like [Salvia hispanica]	9	3	72	160.15	1.089	0.12	0.613388	0.932439	22.3	14.41	11.25	6	6	2	2	2	2	2	2	2	2	2	2	2	2
XP_047981022.1	transketolase, chloroplastic-like [Salvia hispanica]	9	4	74	159.94	0.795	-0.33	0.360483	0.859055	19.67	11.47	6.59	6	6	4	4	4	4	4	4	4	4	4	4	4	4
XP_047951552.1	UDP-glucuronic acid decarboxylase 6-like [Salvia hispanica]	9	4	76	159.72	0.793	-0.33	0.355545	0.85765	21.39	18.62	9.75	6	6	2	2	3	3	2	3	2	2	2	3	3	3
XP_047968854.1	adenosine kinase 2 [Salvia hispanica]	8	6	74	159	1.196	0.26	0.354062	0.854888	26.83	5.62	17.86	6	6	5	5	5	5	5	5	4	4	4	5	5	5
XP_047961999.1	cell wall / vacuolar inhibitor of fructosidase 1-like [Salvia hispanica]	5	5	55	158.59	1.106	0.15	0.565268	0.922575	26.48	20.08	14.4	6	6	5	5	5	5	5	5	5	4	4	5	5	5
XP_047961376.1	heat shock 70 kDa protein 15-like, partial [Salvia hispanica]	12	5	67	158.35	1.1	0.14	0.582162	0.922575	33.44	15.23	30.48	6	6	4	4	4	4	4	4	4	4	3	4	4	4
XP_047957548.1	60S ribosomal protein L7-2-like [Salvia hispanica]	7	1	71	158.23	1.317	0.4	0.174261	0.644118	21.33	51.35	3.32	3	3				1	1	1				1	1	1
XP_047981164.1	alcohol dehydrogenase class-3 [Salvia hispanica]	6	2	61	158.07	0.869	-0.2	0.608741	0.930949	25.16	7.6	9.74	6	6	2	2	2	2	2	2	2	2	2	2	2	2
XP_047966272.1	vacuolar-processing enzyme [Salvia hispanica]	7	7	74	157.38	0.863	-0.21	0.587733	0.922575	29.11	15.23	7.12	6	6	6	7	7	7	7	7	7	7	7	7	7	7
XP_047957651.1	60S ribosomal protein L7-4-like [Salvia hispanica]	7	1	74	157.11	1.073	0.1	0.66164	0.939453	46.56	41.28	30.26	6	6	1	1	1	1	1	1	1	1	1	1	1	1
XP_047972204.1	prohibitin-3, mitochondrial-like [Salvia hispanica]	7	7	69	156.93	0.895	-0.16	0.7062	0.953032	27.94	11.04	15.1	6	6	6	6	6	5	6	5	6	6	5	6	6	6
XP_047973310.1	aspartate aminotransferase, chloroplastic [Salvia hispanica]	9	8	62	156.75	1.02	0.03	0.833444	0.97357	25.21	9.25	9.44	6	6	8	7	8	8	8	8	7	8	7	8	8	8
XP_047981862.1	gamma carbonic anhydrase 2, mitochondrial-like [Salvia hispanica]	8	8	62	156.62	0.921	-0.12	0.803903	0.968914	24.05	6.99	17.58	6	6	8	8	8	8	8	8	8	8	8	8	8	8
XP_047951226.1	major allergen Pru ar 1-like [Salvia hispanica]	6	2	82	156.42	0.971	-0.04	0.988539	0.99821	48.21	30.34	29.98	6	6	2	2	2	2	2	2	2	2	2	2	2	2
XP_047943548.1	ATP synthase subunit gamma, mitochondrial-like [Salvia hispanica]	11	3	82	156.27	1.057	0.08	0.712186	0.953032	26.53	46.15	11.59	6	6	2	2	2	2	2	2	2	2	2	2	2	2
XP_047983950.1	2-Cys peroxiredoxin BAS1, chloroplastic-like [Salvia hispanica]	5	1	55	156.03	0.796	-0.33	0.365211	0.862703	16.91	11.94	14.1	6	6	1	1	1	1	1	1	1	1	1	1	1	1
XP_047969681.1	obg-like ATPase 1 [Salvia hispanica]	9	9	54	155.96	0.974	-0.04	1	1	30.65	5.23	3.7	6	6	8	8	8	8	8	8	8	8	8	8	8	8
XP_047980933.1	cysteine synthase [Salvia hispanica]	8	8	64	155.59	0.944	-0.08	0.890873	0.98234	29.98	16.41	13.15	6	6	7	7	7	7	7	7	7	7	7	7	7	7
XP_047942648.1	dirigent protein 1-like [Salvia hispanica]	5	3	55	155.23	0.464	-1.11	0.000864188	0.00906501	57.91	22.04	47.26	6	6	3	3	3	3	3	3	3	3	3	3	3	3
XP_047954795.1	adenylate kinase 4-like [Salvia hispanica]	12	5	96	155.11	1.08	0.11	0.639648	0.938445	94.57	18.8	41.35	6	6	5	5	4	5	4	4	3	4	3	4	4	4
XP_047944967.1	nascent polypeptide-associated complex subunit beta-like [Salvia hispanica]	8	5	66	154.91	0.75	-0.41	0.241131	0.761691	44.82	68.96	27.18	6	6	4	4	4	5	5	5	4	4	4	4	4	4
XP_047966805.1	delta-1-pyrroline-5-carboxylate dehydrogenase 12A1, mitochondrial-like [Salvia hispanica]	13	13	78	154.38	1.209	0.27	0.32967	0.836639	29.1	5.19	6.75	6	6	12	12	12	12	12	12	10	10	11	12	12	12
XP_047983123.1	uncharacterized oxidoreductase At4g09670 [Salvia hispanica]	8	8	58	154.11	0.914	-0.13	0.774577	0.962091	27.49	9.44	11.15	6	6	7	7	8	8	8	7	7	7	7	8	8	8
XP_047978653.1	agglutinin-2-like [Salvia hispanica]	4	4	62	153.1	0.472	-1.08	0.00113194	0.0114461	44.88	11.61	23.32	6	6	4	4	4	4	4	4	4	4	4	4	4	4
XP_047939054.1	40S ribosomal protein S18-like [Salvia hispanica]	5	1	72	152.79	0.536	-0.9	0.00734159	0.0639984	34.12	18.89	28.35	6	6	1	1	1	1	1	1	1	1	1	1	1	1
XP_047977356.1	uncharacterized protein LOC125219424 [Salvia hispanica]	4	4	57	152.34	0.755	-0.41	0.252059	0.762898	28.18	12.03	17.99	6	6	4	4	4	4	4	4	4	4	4	4	4	4
XP_047972972.1	40S ribosomal protein S4-1 [Salvia hispanica]	10	5	64	151.67	0.509	-0.97	0.00352701	0.0325412	63.27	9.58	51.43	6	6	5	5	4	5	5	5	5	5	5	4	5	5
XP_047976454.1	proteasome subunit alpha type-1-B-like [Salvia hispanica]	5	5	50	151.28	0.888	-0.17	0.679998	0.946435	22.57	7.95	29.26	6	6	4	4	4	4	4	4	4	4	4	5	5	5
XP_047959917.1	40S ribosomal protein S19-3 [Salvia hispanica]	6	6	65	151.03	0.961	-0.06	0.952586	0.994274	26.21	11	14.43	6	6	5	6	6	5	6	5	5	5	5	5	5	5
XP_047980975.1	D-3-phosphoglycerate dehydrogenase 3, chloroplastic-like [Salvia hispanica]	10	5	73	150.9	0.9	-0.15	0.724001	0.954552	36.74	10.43	15.72	6	6	5	5	4	5	5	5	4	4	4	5	5	5
XP_047955840.1	heat shock cognate 70 kDa protein-like isoform X1 [Salvia hispanica]	3	1	58	150.23	0.852	-0.23	0.549789	0.922575	38.85	27.38	40.4	6	6	1	1	1	1	1	1	1	1	1	1	1	1
XP_047974544.1	tubulin alpha-5 chain-like [Salvia hispanica]	7	2	74	149.81	0.9	-0.15	0.723854	0.954552	31.12	30.5	18.28	6	6	2	2	2	2	2	2	2	1	2	2	2	2
XP_047982928.1	2-Cys peroxiredoxin BAS1, chloroplastic-like [Salvia hispanica]	5	1	53	149.35	0.89	-0.17	0.684395	0.949068	13.75	8.72	10.78	6	6	1	1	1	1	1	1	1	1	1	1	1	1
XP_047948137.1	serine hydroxymethyltransferase 4-like [Salvia hispanica]	11	5	76	149.22	0.959	-0.06	0.947518	0.993344	47.75	11.23	27.56	6	6	4	5	5	5	5	5	5	5	3	5	4	5
XP_047964263.1	transaldolase-like [Salvia hispanica]	8	8	66	149.21	1.007	0.01	0.879261	0.981287	22.82	6.39	5.58	6	6	8	8	8	7	8	8	8	8	8	8	8	8
XP_047981491.1	alcohol dehydrogenase class-3-like [Salvia hispanica]	6	2	56	149.15	1.237	0.31	0.280939	0.798819	21.07	11.2	26.78	6	6	2	2	2	2	2	2	1	1	2	2	1	2
XP_047981414.1	beta-glucosidase BoGH3B-like [Salvia hispanica]	11	11	59	147.77	0.782	-0.35	0.324866	0.836639	29.09	20.91	17.29	6	6	5	8	8	8	9	8	9	9	9	8	9	9
XP_047947993.1	auxin-induced protein PCNT115-like [Salvia hispanica]	8	6	64	146.92	1.058	0.08	0.708334	0.953032	24.98	6.16	7.75	6	6	5	5	5	5	5	5	5	5	5	5	5	5
XP_047948683.1	citrate synthase, glyoxysomal-like [Salvia hispanica]	9	9	70	146.83	1.034	0.05	0.785325	0.962091	30.3	4.57	4.07	6	6	8	9	8	9	9	9	7	8	8	9	9	9
XP_047975188.1	17.8 kDa class I heat shock protein-like [Salvia hispanica]	7	1	85	146.8	1.255	0.33	0.253217	0.762898	84	61.83	29.42	6	6	1	1	1	1	1	1	1	1	1	1	1	1
XP_047980363.1	ADP,ATP carrier protein, mitochondrial [Salvia hispanica]	9	1	63	145.85	1.238	0.31	0.280074	0.798819	12.14	9.89	9	6	5	1	1	1	1	1	1	1	1		1	1	1
XP_047943452.1	60S ribosomal protein L5-like [Salvia hispanica]	8	7	61	145.52	0.876	-0.19	0.632828	0.936718	35.16	16.62	11.28	6	6	5	6	5	7	7	7	6	5	6	6	7	6
XP_047982406.1	eukaryotic translation initiation factor 2 subunit gamma-like [Salvia hispanica]	11	11	64	145.43	0.98	-0.03	0.978067	0.997864	22.89	8.13	7.3	6	6	10	10	9	10	10	9	8	8	8	9	9	9
XP_047983088.1	16.9 kDa class I heat shock protein 1-like [Salvia hispanica]	4	4	53	144.97	0.751	-0.41	0.242241	0.761691	26.46	16.3	14.82	6	6	4	4	4	3	3	4	4	4	4	4	4	4
XP_047970332.1	40S ribosomal protein S17-2-like [Salvia hispanica]	9	3	84	143.56	1.115	0.16	0.543097	0.922575	32.82	19.04	9.77	6	6	2	2	2	2	2	2	2	2	2	2	2	2
XP_047941706.1	succinate--CoA ligase [ADP-forming] subunit alpha-2, mitochondrial [Salvia hispanica]	7	7	63	143.42	1.138	0.19	0.483565	0.917219	32.88	47.87	35.65	6	6	7	7	7	8	8	8	8	8	8	8	8	8
XP_047969968.1	probable protein phosphatase 2C 28 [Salvia hispanica]	9	9	56	143.14	0.884	-0.18	0.662972	0.939453	21.08	8.49	6.6	6	6	9	9	9	9	9	9	9	9	9	9	9	9
XP_047971326.1	UPF0098 protein CPn_0877/CP_0992/CPj0877/CpB0906 [Salvia hispanica]	7	7	84	142.95	1.096	0.13	0.593493	0.922948	34.16	16.39	3.78	6	6	7	7	7	7	7	7	7	7	7	7	7	7
XP_047944613.1	elongation factor 1-delta-like [Salvia hispanica]	12	7	85	142.53	0.868	-0.2	0.604444	0.928896	34.32	10.03	8.36	6	6	5	5	5	6	6	6	5	6	6	6	6	6
XP_047942651.1	dirigent protein 21-like [Salvia hispanica]	5	3	49	141.26	0.506	-0.98	0.00325189	0.0302193	61.11	19.19	48.44	6	6	3	3	3	3	3	3	3	3	3	3	3	3
XP_047954541.1	NADH dehydrogenase [ubiquinone] iron-sulfur protein 1, mitochondrial [Salvia hispanica]	13	5	62	139.88	1.279	0.36	0.219634	0.722455	25.28	11.61	20.36	6	6	3	3	3	4	4	4	2	3	3	3	3	3
XP_047983732.1	LOW QUALITY PROTEIN: 60S acidic ribosomal protein P0-like [Salvia hispanica]	4	4	56	139.86	0.939	-0.09	0.872135	0.981102	26.15	12.65	12.31	6	6	4	4	4	4	4	4	5	4	4	5	5	5
XP_047968284.1	late embryogenesis abundant protein Dc3-like [Salvia hispanica]	5	5	55	139.57	1.189	0.25	0.368412	0.863704	97.74	38.39	53.49	6	6	5	6	6	6	6	5	4	4	4	5	5	5
XP_047942244.1	ATP synthase subunit O, mitochondrial [Salvia hispanica]	7	7	76	139.55	1.032	0.05	0.792407	0.964453	32.43	9.05	12.13	6	6	7	7	7	7	7	7	7	7	7	7	7	7
XP_047955701.1	chloroplast envelope quinone oxidoreductase homolog [Salvia hispanica]	9	5	70	139.22	0.826	-0.28	0.459378	0.911307	23.67	13.17	10.51	6	6	5	5	5	5	5	5	5	5	5	5	5	5
XP_047946296.1	60S ribosomal protein L11 [Salvia hispanica]	5	1	61	138.15	1.06	0.08	0.700971	0.952855	27.09	24.39	15.81	6	4	1	1	1	1	1	1	1			1	1	1
XP_047971017.1	aspartyl protease AED3-like [Salvia hispanica]	6	5	59	138.08	0.806	-0.31	0.395181	0.888805	29.2	11.01	21.05	6	6	5	5	5	5	5	5	5	5	5	5	5	5
XP_047982698.1	glucose-6-phosphate isomerase, cytosolic [Salvia hispanica]	10	4	62	137.87	1.295	0.37	0.199416	0.686817	20.21	15.82	20.15	6	6	3	3	3	3	3	2	2	2	2	3	3	3
XP_047976404.1	T-complex protein 1 subunit epsilon [Salvia hispanica]	10	2	56	137.79	0.823	-0.28	0.450744	0.909885	16.97	29.85	48.96	6	6	1	2	2	2	2	2	1	2	2	2	1	2
XP_047979926.1	dipeptidyl-peptidase 5 isoform X1 [Salvia hispanica]	10	10	69	137.21	1.002	0	0.897	0.98234	31.02	10.04	5.14	6	6	10	9	9	10	10	10	8	8	9	9	9	9
XP_047941164.1	adenylosuccinate synthetase 2, chloroplastic-like [Salvia hispanica]	7	7	51	136.47	0.864	-0.21	0.590649	0.922575	27	7.02	15.41	6	6	6	6	6	6	6	6	7	7	7	7	7	7
XP_047943302.1	40S ribosomal protein S2-4-like [Salvia hispanica]	5	5	58	136.37	0.595	-0.75	0.0269612	0.190919	52.13	32.35	18.5	6	6	5	5	5	5	5	5	5	5	5	5	5	5
XP_047971657.1	heat shock protein 90-6, mitochondrial [Salvia hispanica]	14	11	71	136.24	1.002	0	0.897085	0.98234	28.99	8.63	9.02	6	6	7	8	7	8	8	7	6	6	6	8	7	8
XP_047965337.1	chaperonin 60 subunit beta 3, chloroplastic-like [Salvia hispanica]	10	1	57	135.7	100	6.64	1e-17	1.38142e-16		14.55		6		1	1	1	1	1	1
XP_047956880.1	proteasome subunit alpha type-4 [Salvia hispanica]	7	7	60	135.04	0.898	-0.16	0.715658	0.953032	38.22	13.1	15.06	6	6	8	7	7	7	7	7	6	5	5	7	7	7
XP_047948247.1	eukaryotic peptide chain release factor GTP-binding subunit ERF3A isoform X1 [Salvia hispanica]	8	8	64	135.01	1.088	0.12	0.618824	0.93377	25.18	17.16	13.23	6	6	7	8	8	8	8	8	7	8	7	8	8	8
XP_047963442.1	T-complex protein 1 subunit epsilon-like [Salvia hispanica]	10	2	58	134.38	1.07	0.1	0.67075	0.941137	25.92	15.11	23.94	6	6	2	2	2	2	2	2	2	2	2	2	2	2
XP_047938072.1	ADP,ATP carrier protein 1, mitochondrial-like [Salvia hispanica]	8	1	61	133.96	1.128	0.17	0.508115	0.922575	13.77	11.12	9.7	6	6	1	1	1	1	1	1	1	1	1	1	1	1
XP_047980366.1	arginase 1, mitochondrial [Salvia hispanica]	6	6	52	133.77	0.921	-0.12	0.802728	0.968176	34.8	6.4	20.69	6	6	5	6	6	6	6	6	6	5	6	5	6	6
XP_047962765.1	alanine--tRNA ligase-like [Salvia hispanica]	11	5	69	133.76	1.217	0.28	0.316109	0.82877	28.25	8.14	36.42	6	6	4	4	4	4	4	4	1	2	4	4	4	4
XP_047951881.1	aspartate aminotransferase, cytoplasmic [Salvia hispanica]	10	6	66	133.57	0.707	-0.5	0.149533	0.580677	20.43	7.95	12.97	6	6	5	5	5	6	5	6	5	6	6	6	6	6
XP_047941248.1	T-complex protein 1 subunit delta [Salvia hispanica]	14	7	68	133.37	1.176	0.23	0.394851	0.888805	37.76	24.54	64.84	6	6	7	7	4	7	7	7	1	3	3	6	6	6
XP_047949897.1	probable alpha-mannosidase At5g13980 isoform X1 [Salvia hispanica]	12	5	61	131.76	0.749	-0.42	0.239195	0.761691	28.58	24.72	31.05	6	6	4	4	4	5	5	5	5	5	4	5	5	5
XP_047971849.1	probable phospholipid hydroperoxide glutathione peroxidase [Salvia hispanica]	9	5	55	131.75	1.025	0.04	0.817895	0.97357	33.84	17.92	20.63	6	6	3	4	4	4	4	4	3	4	3	3	4	4
XP_047938804.1	GTP-binding nuclear protein Ran-3-like [Salvia hispanica]	5	5	57	131.45	1.09	0.12	0.612298	0.932186	21.06	8.99	9.29	6	6	5	5	5	5	5	5	5	4	4	5	5	5
XP_047938483.1	lactoylglutathione lyase isoform X1 [Salvia hispanica]	8	8	63	131.37	1.034	0.05	0.786365	0.962091	25.11	7.54	13.82	6	6	7	8	8	8	7	7	8	7	7	8	8	8
XP_047954584.1	eukaryotic translation initiation factor 3 subunit B-like [Salvia hispanica]	11	1	63	131.14	0.823	-0.28	0.448881	0.909885	22.48	16.28	17.43	6	6	1	1	1	1	1	1	1	1	1	1	1	1
XP_047961236.1	6-phosphogluconate dehydrogenase, decarboxylating 2-like [Salvia hispanica]	9	6	56	131.05	0.913	-0.13	0.772938	0.962091	27.8	8.91	21.47	6	6	6	6	6	6	6	6	4	4	5	5	5	5
XP_047940381.1	ATP-dependent 6-phosphofructokinase 2, partial [Salvia hispanica]	11	11	65	130.79	0.88	-0.18	0.648369	0.939453	34.13	11.98	10.64	6	6	9	10	9	10	9	9	8	6	8	9	8	8
XP_047940725.1	primary amine oxidase [Salvia hispanica]	10	10	63	130.68	0.863	-0.21	0.586964	0.922575	31.17	4.27	15.99	6	6	9	9	9	9	9	9	8	9	8	9	9	9
XP_047947444.1	beta-glucosidase 44-like [Salvia hispanica]	8	8	49	129.93	0.807	-0.31	0.399146	0.890937	40.26	7.31	28.13	6	6	8	8	7	8	8	7	8	8	7	8	8	7
XP_047950348.1	aspartate aminotransferase, mitochondrial [Salvia hispanica]	6	6	55	129.23	1	0	0.903569	0.983432	35.1	15.81	8.08	6	6	6	5	6	6	5	6	6	6	6	6	6	5
XP_047962797.1	dihydrolipoyllysine-residue acetyltransferase component 3 of pyruvate dehydrogenase complex, mitochondrial-like [Salvia hispanica]	9	9	56	128.92	0.894	-0.16	0.70267	0.952855	34.71	7.91	19.73	6	6	6	7	8	8	8	8	7	6	5	7	7	6
XP_047944080.1	ATP-dependent Clp protease ATP-binding subunit ClpA homolog CD4B, chloroplastic [Salvia hispanica]	12	6	52	128.56	0.99	-0.01	0.94018	0.990823	27.37	21.76	7.54	6	6	6	5	4	6	5	6	4	5	4	5	4	5
XP_047965095.1	probable phospholipid hydroperoxide glutathione peroxidase [Salvia hispanica]	5	2	50	128.47	0.978	-0.03	0.984266	0.99821	20.39	17.79	9.79	6	6	2	2	2	2	2	2	2	2	2	2	2	2
XP_047947563.1	protein usf-like [Salvia hispanica]	7	7	55	128.33	0.914	-0.13	0.777445	0.962091	34.94	11.21	14.71	6	6	7	6	7	7	7	7	5	5	5	6	6	6
XP_047967670.1	proteasome subunit beta type-5-like [Salvia hispanica]	5	2	50	127.67	0.812	-0.3	0.415352	0.898029	33.43	15	14.37	6	6	2	2	2	2	2	2	2	2	2	2	2	2
XP_047972798.1	alpha-galactosidase 1-like [Salvia hispanica]	5	3	53	127.65	1.118	0.16	0.53509	0.922575	33.31	10.35	33.77	6	6	3	3	3	3	3	3	1	2	3	3	2	2
XP_047981756.1	T-complex protein 1 subunit alpha-like [Salvia hispanica]	9	7	81	127.13	1.007	0.01	0.880479	0.981287	27.23	12.79	11.76	6	6	7	7	7	7	7	7	7	7	7	7	7	7
XP_047949727.1	T-complex protein 1 subunit delta-like [Salvia hispanica]	11	4	59	125.03	1.416	0.5	0.0920093	0.441645	74.14	12.35	59.35	6	6	4	2	4	4	4	4	1	3	2	3	3	2
XP_047955963.1	18.2 kDa class I heat shock protein-like [Salvia hispanica]	6	1	61	124.68	0.75	-0.42	0.239466	0.761691	23.14	17.49	11.57	6	6	1	1	1	1	1	1	1	1	1	1	1	1
XP_047978281.1	acetylornithine deacetylase [Salvia hispanica]	9	9	71	124.52	0.854	-0.23	0.556863	0.922575	27.47	5.54	11.89	6	6	8	9	9	9	9	8	8	9	8	9	9	9
XP_047946250.1	peptidyl-prolyl cis-trans isomerase CYP20-1-like [Salvia hispanica]	6	6	66	124.47	0.939	-0.09	0.8701	0.980816	23.12	8.1	11.43	6	6	6	6	6	6	6	6	5	5	5	6	6	6
XP_047949967.1	mitochondrial-processing peptidase subunit alpha-like [Salvia hispanica]	8	7	58	123.32	0.913	-0.13	0.770751	0.962091	29.16	17.54	12.05	6	6	6	6	6	7	7	7	7	7	6	7	7	5
XP_047941156.1	tubulin alpha-3 chain isoform X1 [Salvia hispanica]	7	2	64	122.98	0.852	-0.23	0.548939	0.922575	82.03	65.09	30.36	6	6	2	1	1	2	2	2	1	1	1	1	1	1
XP_047979722.1	ADP-ribosylation factor 2 isoform X1 [Salvia hispanica]	5	5	47	122.74	1.163	0.22	0.423793	0.898029	33.84	11.4	5.77	6	6	5	5	4	5	5	5	5	4	5	5	5	5
XP_047954879.1	isopentenyl-diphosphate Delta-isomerase I-like [Salvia hispanica]	7	7	58	122.15	1.015	0.02	0.851403	0.979229	27.45	10.28	15.8	6	6	7	7	7	7	7	7	6	6	6	7	7	7
XP_047960723.1	carbonic anhydrase 2-like [Salvia hispanica]	6	6	58	121.74	1.328	0.41	0.162639	0.615498	55.86	15.77	30.76	6	6	5	5	5	5	5	5	5	5	5	5	5	5
XP_047971701.1	40S ribosomal protein S10-1-like [Salvia hispanica]	3	2	46	120.88	1.22	0.29	0.310414	0.825883	34.34	19.27	11.04	6	6	2	2	2	2	2	2	2	2	2	2	2	2
XP_047951175.1	eukaryotic translation initiation factor 3 subunit B-like [Salvia hispanica]	12	2	58	120.75	0.859	-0.22	0.573004	0.922575	23.43	9.55	70.16	4	6	2	1		2		2	2	1	2	1	1	2
XP_047957547.1	uncharacterized protein At5g48480-like [Salvia hispanica]	5	5	47	120.02	1.163	0.22	0.424416	0.898595	26.11	19.05	14.42	6	6	5	5	5	5	5	5	4	4	4	5	5	5
XP_047970988.1	eukaryotic translation initiation factor 5A-4 [Salvia hispanica]	6	4	64	119.78	1.022	0.03	0.826979	0.97357	44.4	13.44	31.25	6	6	4	4	4	4	4	4	3	4	3	4	4	4
XP_047969446.1	2-oxoglutarate dehydrogenase, mitochondrial-like [Salvia hispanica]	9	2	59	119.55	1.162	0.22	0.425779	0.899351	27.1	11.78	34.87	6	6	2	2	2	2	2	2	1	1	1	2	2	2
XP_047958265.1	argininosuccinate synthase, chloroplastic [Salvia hispanica]	8	5	65	119.53	0.918	-0.12	0.79076	0.964323	31.85	12.82	7.53	6	6	5	5	5	5	5	5	4	5	5	5	5	5
XP_047950849.1	dihydroxy-acid dehydratase, chloroplastic [Salvia hispanica]	9	9	53	119.49	0.962	-0.06	0.955841	0.994274	25.32	17.01	11.3	6	6	7	8	7	8	6	7	6	7	6	7	7	7
XP_047940999.1	V-type proton ATPase subunit B 2-like [Salvia hispanica]	8	8	53	119	1.085	0.12	0.627561	0.93377	27.22	10	8.6	6	6	8	8	8	7	8	8	8	8	8	7	8	8
XP_047956129.1	pyruvate dehydrogenase E1 component subunit beta-1, mitochondrial [Salvia hispanica]	9	8	53	118.64	0.878	-0.19	0.641641	0.938445	31.09	9.45	13.34	6	6	7	7	7	6	7	6	5	6	6	7	7	7
XP_047938567.1	inosine-5'-monophosphate dehydrogenase 2 isoform X1 [Salvia hispanica]	9	5	59	118.06	0.775	-0.37	0.305173	0.818109	26.88	16.93	19.07	6	6	3	3	3	3	3	3	4	3	3	4	4	4
XP_047945527.1	elongation factor 1-delta-like [Salvia hispanica]	9	4	63	117.41	0.99	-0.01	0.940564	0.990823	21.72	6.3	6.5	6	6	4	4	4	4	4	4	4	4	4	4	4	4
XP_047943320.1	ectonucleotide pyrophosphatase/phosphodiesterase family member 3-like [Salvia hispanica]	5	5	55	117.32	0.681	-0.55	0.10744	0.481574	43.78	6.38	34.11	6	6	5	5	5	5	5	5	5	5	5	5	4	5
XP_047983161.1	pyruvate kinase 1, cytosolic-like [Salvia hispanica]	8	1	56	117.23	1.024	0.03	0.822055	0.97357	12.7	4.64	9.47	5	4	1	1		1	1	1			1	1	1	1
XP_047938916.1	CBS domain-containing protein CBSX3, mitochondrial-like [Salvia hispanica]	7	3	59	117.11	0.943	-0.08	0.88672	0.981287	24.4	20.2	14.72	6	6	2	2	3	3	3	3	2	2	2	2	2	2
XP_047949786.1	asparagine--tRNA ligase, cytoplasmic 1 [Salvia hispanica]	9	9	47	116.71	1.147	0.2	0.460129	0.911603	26.32	9.26	14.02	6	6	8	8	8	8	9	9	7	8	8	7	8	8
XP_047940633.1	glycine--tRNA ligase, mitochondrial 1-like [Salvia hispanica]	10	10	58	116.37	1.178	0.24	0.391877	0.887693	31.37	11.06	7.59	6	6	10	10	10	9	10	10	9	9	9	9	9	9
XP_047956419.1	CBS domain-containing protein CBSX3, mitochondrial-like [Salvia hispanica]	7	3	71	116.33	0.724	-0.47	0.182682	0.662674	29.87	11.36	10.17	6	6	3	3	3	3	3	3	3	3	3	3	3	3
XP_047941073.1	calnexin homolog [Salvia hispanica]	12	12	68	115.62	1.45	0.54	0.0733839	0.384481	35.93	15.49	19.82	6	6	10	10	10	10	10	9	7	8	7	10	10	10
XP_047945950.1	translationally-controlled tumor protein homolog [Salvia hispanica]	5	5	51	115.13	1.005	0.01	0.887738	0.981287	35.75	11.15	17.77	6	6	6	6	6	5	6	6	6	6	4	6	6	6
XP_047954590.1	RGG repeats nuclear RNA binding protein A-like [Salvia hispanica]	9	6	76	114.95	1.137	0.19	0.484733	0.917219	80.53	54.47	57.41	6	6	2	3	4	6	5	6	2	2	2	4	4	4
XP_047937959.1	superoxide dismutase [Cu-Zn] [Salvia hispanica]	4	2	43	114.81	0.965	-0.05	0.969546	0.997864	56.45	49.01	20.63	6	6	2	1	2	2	1	2	2	2	2	2	2	2
XP_047939311.1	proliferating cell nuclear antigen [Salvia hispanica]	7	7	55	113.84	0.934	-0.1	0.850941	0.979229	26.17	9.58	3.52	6	6	5	5	5	4	5	4	5	6	6	6	6	6
XP_047969402.1	subtilisin-like protease SBT1.5 [Salvia hispanica]	7	7	52	113.68	0.863	-0.21	0.585669	0.922575	35.04	24.15	8.92	6	6	6	7	6	7	7	6	4	5	4	5	5	5
XP_047945368.1	40S ribosomal protein S16-like [Salvia hispanica]	5	2	42	112.84	0.78	-0.36	0.317593	0.82877	43.61	12.82	25.71	6	6	2	2	2	2	2	2	2	2	2	2	2	2
XP_047972622.1	mitochondrial dicarboxylate/tricarboxylate transporter DTC [Salvia hispanica]	8	8	48	112.74	1.16	0.21	0.430033	0.900359	36.03	16.44	20.73	6	6	8	8	7	8	8	8	6	6	7	7	6	7
XP_047966349.1	methionine gamma-lyase-like [Salvia hispanica]	8	5	47	112.42	0.796	-0.33	0.365402	0.862703	29.83	10.48	20.7	6	6	4	4	4	4	4	4	4	4	4	4	4	4
XP_047946852.1	leucine--tRNA ligase, cytoplasmic-like [Salvia hispanica]	11	3	56	112.01	1.261	0.33	0.244875	0.761691	52.45	21.6	41.48	6	6	3	2	3	3	3	3	1	1	1	2	2	2
XP_047982962.1	beta-xylosidase/alpha-L-arabinofuranosidase 1-like [Salvia hispanica]	5	5	43	111.95	0.857	-0.22	0.564473	0.922575	25.57	10.94	16.17	6	6	5	5	5	5	5	5	4	4	4	4	4	4
XP_047954600.1	galactokinase-like [Salvia hispanica]	5	1	44	111.52	0.945	-0.08	0.893795	0.98234	41.87	24.83	27.67	6	5	1	1	1	1	1	1	1	1	1	1	1
XP_047954436.1	glucose-6-phosphate isomerase, cytosolic-like [Salvia hispanica]	7	1	50	110.12	1.254	0.33	0.254682	0.762898	23.16	15.71	17.33	6	5	1	1	1	1	1	1		1	1	1	1	1
XP_047972553.1	thioredoxin reductase NTRB isoform X1 [Salvia hispanica]	8	8	51	109.84	0.791	-0.34	0.350716	0.850873	30.4	6.63	19.97	6	6	7	6	6	7	6	7	6	8	6	8	7	8
XP_047956495.1	glutathione S-transferase 2-like [Salvia hispanica]	7	7	70	109.42	1.089	0.12	0.61458	0.933688	38.8	9.35	28.45	6	6	7	7	7	7	7	7	6	6	6	7	7	7
XP_047980315.1	60S ribosomal protein L14-2 [Salvia hispanica]	5	1	49	109.01	0.937	-0.09	0.862435	0.979488	12.76	6.15	18.73	6	6	1	1	1	1	1	1	1	1	1	1	1	1
XP_047981026.1	eukaryotic initiation factor 4A-3-like [Salvia hispanica]	9	7	46	108.74	1.086	0.12	0.623094	0.93377	23.62	12.84	8.17	6	6	6	6	7	7	7	7	5	5	7	7	7	6
XP_047974063.1	ran-binding protein 1 homolog c-like [Salvia hispanica]	7	7	46	108.51	0.895	-0.16	0.703883	0.953032	44.53	33.84	95.22	6	6	5	6	5	7	7	7	2	4	2	6	7	7
XP_047981765.1	eukaryotic translation initiation factor 3 subunit H [Salvia hispanica]	7	7	51	108.45	0.881	-0.18	0.652735	0.939453	31.7	6.8	22.59	6	6	7	7	6	6	5	7	4	5	5	7	6	7
XP_047983599.1	alpha-xylosidase 1-like [Salvia hispanica]	10	4	64	108.4	1.092	0.13	0.60726	0.929832	25.61	29.14	51.08	6	6	3	3	4	4	3	4	3	2	1	4	4	3
XP_047970804.1	succinate dehydrogenase [ubiquinone] flavoprotein subunit 1, mitochondrial [Salvia hispanica]	8	4	58	108.02	1.073	0.1	0.661072	0.939453	27.23	11.98	11.78	6	6	3	4	4	4	4	4	4	4	2	4	4	4
XP_047952446.1	GTP-binding protein SAR1A [Salvia hispanica]	6	1	42	107.81	0.839	-0.25	0.501891	0.922575	34	19.12	32.64	6	6	1	1	1	1	1	1	1	1	1	1	1	1
XP_047941384.1	sorbitol dehydrogenase [Salvia hispanica]	6	6	48	107.8	0.898	-0.16	0.714931	0.953032	34.28	7.45	14.54	6	6	6	6	6	6	6	6	6	5	5	6	6	6
XP_047974387.1	enolase 1, chloroplastic [Salvia hispanica]	8	8	53	107.53	0.996	-0.01	0.917709	0.987571	29.25	15.22	18.63	6	6	6	8	7	8	6	8	7	6	7	6	6	6
XP_047938824.1	proteasome subunit alpha type-2-A-like [Salvia hispanica]	8	3	46	107.48	0.797	-0.33	0.366816	0.863195	33.94	24.79	33.54	6	6	3	2	1	3	3	3	3	2	3	2	3	2
XP_047949969.1	selenium-binding protein 1-like [Salvia hispanica]	6	5	43	106.72	1.071	0.1	0.66794	0.941137	25.36	22.24	25.57	6	6	5	4	5	5	5	5	4	4	3	5	5	5
XP_047939385.1	protein LE25-like [Salvia hispanica]	4	4	43	106.59	1.129	0.18	0.504876	0.922575	82.08	49.28	41.49	6	6	3	3	3	3	3	3	3	3	3	3	3	3
XP_047968618.1	ubiquitin C-terminal hydrolase 12-like isoform X1 [Salvia hispanica]	12	12	75	106.57	1.301	0.38	0.192868	0.670659	22.39	10.69	29.71	6	6	11	11	11	11	11	11	6	9	6	12	12	12
XP_047981115.1	14-3-3 protein 7 [Salvia hispanica]	5	4	57	106.21	1.027	0.04	0.809237	0.972315	29.64	18.32	18.38	6	6	4	3	3	4	4	4	2	3	2	3	3	3
XP_047981416.1	3-hydroxyacyl-[acyl-carrier-protein] dehydratase FabZ-like isoform X1 [Salvia hispanica]	3	1	37	106.03	100	6.64	1e-17	1.38142e-16		15.74		5		1	1		1	1	1
XP_047980319.1	vacuolar-sorting receptor 1-like [Salvia hispanica]	5	4	41	105.67	1.03	0.04	0.801653	0.968176	31.07	13.4	21.1	6	6	4	4	4	4	4	4	4	4	4	4	4	3
XP_047962285.1	ubiquitin receptor RAD23d-like [Salvia hispanica]	6	6	49	105.2	0.922	-0.12	0.806463	0.970366	32.1	17.48	13.93	6	6	6	6	6	6	5	6	6	6	5	6	6	6
XP_047953245.1	formate dehydrogenase, mitochondrial [Salvia hispanica]	6	6	52	104.81	1.21	0.27	0.328373	0.836639	37.9	6.05	11.65	6	6	6	6	6	6	6	6	6	6	6	6	6	6
XP_047955319.1	glutamine synthetase cytosolic isozyme [Salvia hispanica]	5	2	47	104.79	1.097	0.13	0.591553	0.922575	20.58	9.84	14.62	6	6	2	2	2	2	2	2	2	2	2	2	2	2
XP_047946746.1	superoxide dismutase [Cu-Zn]-like [Salvia hispanica]	3	1	44	104.52	0.57	-0.81	0.0160021	0.12409	18.43	25.4	11	6	6	1	1	1	1	1	1	1	1	1	1	1	1
XP_047969962.1	dynamin-related protein 3A-like [Salvia hispanica]	8	8	45	104.24	1.083	0.11	0.633492	0.936858	26.3	16.97	36.05	6	6	8	8	6	7	7	8	3	4	5	7	6	7
XP_047937962.1	fasciclin-like arabinogalactan protein 10 [Salvia hispanica]	7	7	44	103.95	1.012	0.02	0.862977	0.979488	32	13.66	24.34	6	6	6	7	7	6	5	7	7	6	7	6	6	6
XP_047938080.1	probable ATP synthase 24 kDa subunit, mitochondrial [Salvia hispanica]	9	5	61	103.9	1.253	0.33	0.256774	0.765766	30.93	5.01	15.88	6	6	5	4	5	5	5	5	5	4	4	5	4	5
XP_047962312.1	DEAD-box ATP-dependent RNA helicase 38-like [Salvia hispanica]	10	3	55	103.85	1.478	0.56	0.0606161	0.339773	34.19	30.54	26.5	6	6	3	2	2	3	3	3	1	1	1	1	1	1
XP_047950605.1	pathogenesis-related protein STH-21-like [Salvia hispanica]	3	3	45	103.75	1.385	0.47	0.113236	0.49698	75.45	36.43	56.19	6	6	3	3	3	3	3	3	3	3	3	3	3	3
XP_047967333.1	pyruvate kinase 2, cytosolic-like [Salvia hispanica]	8	4	54	103.4	0.882	-0.18	0.655132	0.939453	38.75	16.89	18.47	6	6	4	3	4	4	3	4	3	3	3	3	3	3
XP_047981755.1	probable methionine--tRNA ligase [Salvia hispanica]	9	9	53	103.36	1.17	0.23	0.407857	0.894405	39.53	20.05	13.36	6	6	8	7	7	7	8	8	6	7	6	7	7	7
XP_047952203.1	proteasome subunit beta type-5-B-like [Salvia hispanica]	6	3	42	103.04	0.778	-0.36	0.311752	0.826978	32.2	12.51	5.58	6	6	3	3	3	3	3	3	3	3	3	3	3	3
XP_047946428.1	lactoylglutathione lyase [Salvia hispanica]	4	4	62	103.02	0.823	-0.28	0.448837	0.909885	27.58	22.44	10.65	6	6	4	4	4	4	4	4	4	4	4	4	4	4
XP_047982063.1	ATP-citrate synthase alpha chain protein 2 [Salvia hispanica]	6	3	48	102.77	0.862	-0.22	0.582224	0.922575	34.14	24	3.61	6	6	3	3	3	3	3	3	3	3	3	3	3	3
XP_047956879.1	probable fructokinase-6, chloroplastic [Salvia hispanica]	6	5	47	102.71	0.814	-0.3	0.420457	0.898029	28.98	5.59	19.43	6	6	5	5	5	5	5	5	5	5	5	5	5	5
XP_047964635.1	cyanate hydratase [Salvia hispanica]	6	6	55	102.48	0.868	-0.2	0.606912	0.929832	34.8	16.06	24.33	6	6	6	6	5	6	6	6	6	6	6	5	6	5
XP_047950484.1	glutathione reductase, cytosolic-like [Salvia hispanica]	7	4	49	102.38	0.695	-0.53	0.129277	0.547426	23.71	17.38	21.17	6	6	2	2	2	2	2	2	3	3	3	3	3	3
XP_047950975.1	citrate synthase, mitochondrial [Salvia hispanica]	8	3	70	102.11	1.074	0.1	0.659011	0.939453	21.71	12.85	15.89	6	6	2	2	2	2	2	2	1	1	2	2	2	2
XP_047964942.1	universal stress protein PHOS34-like isoform X1 [Salvia hispanica]	4	4	38	101.94	1.076	0.11	0.65433	0.939453	36.38	14.79	12.73	6	6	3	3	3	3	3	3	3	3	3	3	3	3
XP_047945131.1	hexokinase-2 [Salvia hispanica]	9	9	54	101.72	1.201	0.26	0.345335	0.843486	37.89	27.83	19.54	6	6	7	7	7	6	7	7	7	6	7	7	7	7
XP_047982174.1	LOW QUALITY PROTEIN: UDP-glucosyltransferase 29-like [Salvia hispanica]	5	5	49	101.55	0.814	-0.3	0.420365	0.898029	17.98	13.51	11.6	6	6	3	3	3	3	3	3	3	3	3	3	3	3
XP_047979748.1	elongation factor 1-beta 2-like isoform X1 [Salvia hispanica]	7	3	49	101.45	1.122	0.17	0.523051	0.922575	31.17	23.66	30.91	6	6	3	2	3	3	3	3	2	1	2	2	2	2
XP_047982524.1	uricase [Salvia hispanica]	8	8	49	101.26	0.816	-0.29	0.425418	0.899351	26.66	4	11.14	6	6	8	8	8	7	7	8	7	8	8	8	8	8
XP_047939440.1	eukaryotic translation initiation factor 3 subunit C-like [Salvia hispanica]	11	4	54	101.14	1.113	0.15	0.54847	0.922575	36.97	26.89	25.4	6	6	3	3	3	2	2	3	1	1	1	1	1	1
XP_047977108.1	6,7-dimethyl-8-ribityllumazine synthase, chloroplastic-like [Salvia hispanica]	4	4	37	100.96	0.921	-0.12	0.802424	0.968176	59.94	22.46	21.1	6	6	3	4	4	3	4	2	4	4	4	4	3	3
XP_047970229.1	dnaJ homolog subfamily B member 13-like [Salvia hispanica]	5	5	40	100.14	0.874	-0.19	0.627129	0.93377	32.65	17.02	10.13	6	6	5	4	5	5	5	5	5	5	5	5	5	5
XP_047955775.1	protein ASPARTIC PROTEASE IN GUARD CELL 1-like [Salvia hispanica]	4	4	36	99.95	0.645	-0.63	0.0636941	0.354667	34.17	35.07	24.18	6	6	2	2	1	2	2	2	2	2	2	2	2	2
XP_047979788.1	patellin-3-like [Salvia hispanica]	8	5	48	99.7	1.013	0.02	0.857717	0.979488	39.38	12.44	51.63	6	6	2	2	2	2	2	2	1	1	2	2	2	2
XP_047938696.1	dirigent protein 1-like [Salvia hispanica]	3	3	37	98.91	0.53	-0.92	0.00621363	0.0547319	62.55	22.69	44.59	6	6	2	3	3	3	3	3	3	3	3	3	3	3
XP_047955645.1	pyrophosphate--fructose 6-phosphate 1-phosphotransferase subunit beta [Salvia hispanica]	7	7	41	98.84	1.126	0.17	0.513315	0.922575	28.73	13.65	16.65	6	6	5	6	5	6	6	6	3	3	3	6	6	6
XP_047980347.1	2-oxoglutarate dehydrogenase, mitochondrial-like [Salvia hispanica]	9	2	45	98.81	100	6.64	1e-17	1.38142e-16		9.48		6		2	2	2	2	2	2
XP_047946190.1	membrane protein PM19L [Salvia hispanica]	2	2	29	98.57	1.104	0.14	0.570634	0.922575	58.69	33.86	43.15	6	6	2	2	2	2	2	2	2	2	2	2	2	2
XP_047974255.1	nucleoside diphosphate kinase 3-like [Salvia hispanica]	7	7	49	98.43	1.045	0.06	0.75142	0.962024	27.32	15.7	12.99	6	6	7	7	7	7	7	7	7	7	7	7	7	7
XP_047981505.1	LOW QUALITY PROTEIN: leucine--tRNA ligase, cytoplasmic-like [Salvia hispanica]	10	2	49	98.11	100	6.64	1e-17	1.38142e-16		40.65		6		1	1	1	1	1	1
XP_047959927.1	alcohol dehydrogenase-like [Salvia hispanica]	6	6	37	97.8	0.988	-0.02	0.948408	0.993344	24.35	8.27	10.08	6	6	6	6	6	6	6	6	6	6	6	6	6	6
XP_047939140.1	galactose mutarotase-like [Salvia hispanica]	4	4	40	97.75	0.901	-0.15	0.725612	0.955389	14.55	3.33	7.53	6	6	4	4	4	4	4	4	4	4	4	4	4	4
XP_047960916.1	UDP-glucuronic acid decarboxylase 6 [Salvia hispanica]	6	1	44	97.7						7.07		3		1	1			1
XP_047955815.1	citrate synthase, mitochondrial-like isoform X1 [Salvia hispanica]	6	1	55	97.59	1.119	0.16	0.531875	0.922575	18.18	6.88	20.86	6	4	1	1	1	1	1	1	1		1		1	1
XP_047953146.1	peptidyl-prolyl cis-trans isomerase A1-like [Salvia hispanica]	5	5	47	97.26	0.801	-0.32	0.379353	0.873091	42.2	15.95	26.81	6	6	5	5	5	5	5	5	4	5	5	5	5	5
XP_047969896.1	serine/threonine-protein kinase SRK2A [Salvia hispanica]	5	5	36	97.2	0.964	-0.05	0.963888	0.997864	23.57	9.45	23.34	6	6	5	5	5	5	5	5	4	4	5	5	5	5
XP_047954849.1	probable cytosolic oligopeptidase A [Salvia hispanica]	10	10	55	96.98	0.938	-0.09	0.86685	0.98049	34.66	8.8	20.99	6	6	7	8	7	8	9	8	7	5	8	8	7	7
XP_047980578.1	uncharacterized protein LOC125222146 [Salvia hispanica]	9	8	48	96.83	1.492	0.58	0.0548565	0.315175	47.96	40.69	75.66	6	6	6	5	7	8	8	8	3	2	1	6	6	6
XP_047960925.1	LOW QUALITY PROTEIN: eukaryotic translation initiation factor 5A-2 [Salvia hispanica]	4	2	39	96.44	1.503	0.59	0.050809	0.298273	34.7	12.37	23.81	6	6	2	2	2	2	2	2	2	2	2	2	2	2
XP_047974669.1	40S ribosomal protein S20-2-like [Salvia hispanica]	3	1	34	96.25	1.107	0.15	0.564043	0.922575	43.41	35.45	15.5	6	6	1	1	1	1	1	1	1	1	1	1	1	1
XP_047979033.1	eukaryotic translation initiation factor 3 subunit G-like [Salvia hispanica]	7	7	42	95.48	0.796	-0.33	0.363952	0.862296	24.81	5.86	9.97	6	6	6	6	6	6	6	6	5	6	6	6	7	7
XP_047938366.1	gamma-interferon-responsive lysosomal thiol protein isoform X2 [Salvia hispanica]	6	2	53	95.22	0.799	-0.32	0.373488	0.866248	29.72	16.62	52.08	6	6	2	2	2	2	2	2	1	1	2	2	1	2
XP_047977506.1	protein argonaute 1 [Salvia hispanica]	9	9	49	95.08	0.891	-0.17	0.689352	0.950355	47.46	11.6	36.09	6	6	9	9	8	9	9	9	8	9	9	8	8	7
XP_047939691.1	osmotin-like protein [Salvia hispanica]	2	2	34	94.18	0.669	-0.58	0.0909341	0.439544	23.82	15	19.4	6	6	2	2	2	2	2	2	2	2	2	2	2	2
XP_047943803.1	probable aspartyl aminopeptidase [Salvia hispanica]	6	6	34	94.11	1.082	0.11	0.636297	0.937389	31.5	15.39	5.62	6	6	5	6	6	5	5	6	5	5	5	6	6	6
XP_047953532.1	isocitrate dehydrogenase [NADP]-like [Salvia hispanica]	9	5	43	94.08	0.757	-0.4	0.256871	0.765766	23.11	16.18	8.8	6	6	3	3	4	4	4	4	4	4	4	5	5	5
XP_047948297.1	40S ribosomal protein S15 [Salvia hispanica]	4	1	55	93.46	1.259	0.33	0.247052	0.762572	32.49	25.79	16.18	6	5	1	1	1	1	1	1	1	1		1	1	1
XP_047965107.1	GTP-binding protein SAR1A-like [Salvia hispanica]	7	3	35	92.77	0.897	-0.16	0.712572	0.953032	38.86	34.98	23.56	6	6	3	3	2	2	3	3	3	2	3	3	3	3
XP_047982299.1	arginine--tRNA ligase, cytoplasmic-like [Salvia hispanica]	12	12	50	92.56	1.322	0.4	0.168644	0.633398	28.62	13.77	3.28	6	6	12	11	11	11	11	12	8	10	9	10	10	10
XP_047965944.1	protein disulfide isomerase-like 2-3 [Salvia hispanica]	9	3	52	92	1.141	0.19	0.474741	0.915443	30	29.54	33.1	6	6	2	2	3	3	3	3	2	3	2	3	3	3
XP_047957090.1	alpha-galactosidase 3-like [Salvia hispanica]	6	6	45	91.66	1.003	0	0.894103	0.98234	32.33	13.05	22.54	6	6	5	6	5	4	5	5	5	4	5	5	5	4
XP_047972986.1	universal stress protein A-like protein [Salvia hispanica]	4	4	34	91.35	1.073	0.1	0.662027	0.939453	41.27	11.59	26.04	6	6	4	4	4	4	4	4	4	4	3	4	4	4
XP_047962623.1	GTP-binding protein SAR1A-like [Salvia hispanica]	5	1	32	91.32	0.923	-0.11	0.811634	0.973126	47.86	33.74	35.91	6	5	1	1	1	1	1	1	1	1	1	1		1
XP_047937599.1	glutathione reductase, cytosolic-like [Salvia hispanica]	5	2	39	91.32	0.911	-0.14	0.763331	0.962091	18.35	6.34	16.72	6	6	2	2	2	2	2	2	2	2	2	2	2	2
XP_047951686.1	phenylcoumaran benzylic ether reductase POP1-like [Salvia hispanica]	8	6	46	91.13	0.888	-0.17	0.679124	0.946435	26.49	7.11	10.08	6	6	6	6	6	6	6	6	6	6	5	6	6	6
XP_047956605.1	17.8 kDa class I heat shock protein-like [Salvia hispanica]	5	1	51	90.98	0.367	-1.45	1.13469e-05	0.000136595	21.3	12.48	16.17	6	6	1	1	1	1	1	1	1	1	1	1	1	1
XP_047950241.1	60S ribosomal protein L8-like [Salvia hispanica]	3	3	31	90.84	0.495	-1.01	0.00236486	0.0227315	39.5	24.82	43.41	6	6	3	3	3	3	3	3	4	4	4	4	3	4
XP_047982318.1	uridine 5'-monophosphate synthase [Salvia hispanica]	9	9	48	90.68	0.884	-0.18	0.663031	0.939453	21.78	4.74	17.35	6	6	8	8	8	8	8	8	5	5	5	7	7	7
XP_047957783.1	low-specificity L-threonine aldolase 1-like isoform X2 [Salvia hispanica]	4	4	45	90.66	0.67	-0.58	0.0927713	0.441645	36.22	12.11	18.14	6	6	4	4	4	4	4	4	4	4	4	4	4	4
XP_047950161.1	40S ribosomal protein S8-like [Salvia hispanica]	5	1	31	90.14	0.753	-0.41	0.247653	0.762898	19.41	28.95	24.47	3	3				1	1	1	1			1	1
XP_047938356.1	60S ribosomal protein L22-2-like [Salvia hispanica]	3	2	36	90.11	0.769	-0.38	0.288325	0.801855	23.75	12.1	18.6	6	6	2	2	2	2	2	2	2	2	2	2	2	2
XP_047974615.1	40S ribosomal protein S8-like [Salvia hispanica]	5	1	32	90.09
XP_047947318.1	eukaryotic translation initiation factor 3 subunit C-like isoform X1 [Salvia hispanica]	8	1	47	89.98
XP_047946563.1	40S ribosomal protein S21-2 [Salvia hispanica]	3	3	30	89.59	0.867	-0.21	0.600755	0.926041	20.21	23.69	5.76	6	6	3	2	3	3	3	3	2	2	3	3	3	3
XP_047951437.1	eukaryotic translation initiation factor 3 subunit M-like isoform X2 [Salvia hispanica]	9	5	48	89.54	1.212	0.28	0.325458	0.836639	36.06	25.93	22.64	6	6	4	4	4	3	3	3	2	2	2	2	2	2
XP_047966900.1	40S ribosomal protein S16-like [Salvia hispanica]	5	2	40	89.12	0.845	-0.24	0.52429	0.922575	43.26	40.92	53.35	6	6	2	2	2	1	1	2	1	1	1	2	2	2
XP_047962524.1	methionine aminopeptidase 2B-like [Salvia hispanica]	4	4	31	88.89	0.724	-0.47	0.183267	0.662674	33.25	8.61	13.63	6	6	4	4	4	4	4	4	4	4	4	4	4	4
XP_047944168.1	40S ribosomal protein S8 [Salvia hispanica]	4	1	30	88.85
XP_047961172.1	spermidine synthase 1 [Salvia hispanica]	5	5	34	88.07	0.892	-0.17	0.692036	0.950355	27.3	26.81	32.23	6	6	5	3	5	5	5	5	4	3	3	5	5	5
XP_047973127.1	26S proteasome non-ATPase regulatory subunit 4 homolog [Salvia hispanica]	5	1	40	87.78	1.027	0.04	0.809889	0.972636	16.89	13.78	12.17	6	6	1	1	1	1	1	1	1	1	1	1	1	1
XP_047970101.1	puromycin-sensitive aminopeptidase isoform X1 [Salvia hispanica]	4	4	37	87.53	0.97	-0.04	0.986835	0.99821	24.34	9.21	13.14	6	6	4	4	4	4	4	4	3	4	4	4	4	4
XP_047948708.1	DEAD-box ATP-dependent RNA helicase 15 isoform X1 [Salvia hispanica]	5	5	43	87.49	1.049	0.07	0.735804	0.958906	24.57	5.75	5.47	6	6	4	4	4	4	4	4	4	3	4	4	4	3
XP_047960377.1	patellin-3-like [Salvia hispanica]	8	5	45	87.24	1.005	0.01	0.886313	0.981287	43.92	15.57	88.51	6	6	4	4	4	5	5	5	1	2	1	5	5	5
XP_047960816.1	40S ribosomal protein S7-like [Salvia hispanica]	6	5	37	87.2	0.901	-0.15	0.728324	0.956966	20.39	16.23	12.16	6	6	4	4	4	5	5	5	4	4	4	4	4	4
XP_047948545.1	auxin-induced protein PCNT115-like isoform X1 [Salvia hispanica]	5	2	41	86.85	1.414	0.5	0.0934532	0.443245	26.78	17.59	13.72	6	6	2	2	2	2	2	2	2	2	2	2	2	2
XP_047955392.1	fructokinase-2-like [Salvia hispanica]	8	7	42	86.85	0.946	-0.08	0.895608	0.98234	22.05	8.62	9.03	6	6	7	7	7	7	7	7	7	7	6	7	7	7
XP_047969037.1	S-adenosylmethionine synthase 5 [Salvia hispanica]	4	4	27	86.48	0.805	-0.31	0.391186	0.887693	36.09	12.76	14.39	6	6	4	4	4	4	4	4	3	4	3	4	4	4
XP_047963251.1	3-ketoacyl CoA thiolase 1, peroxisomal-like [Salvia hispanica]	5	4	46	86.32	0.936	-0.1	0.85826	0.979488	36.31	22.42	16.38	6	6	3	2	2	3	3	3	3	2	2	3	3	2
XP_047954695.1	dehydrin DHN1 [Salvia hispanica]	3	3	38	85.91	1.105	0.14	0.568141	0.922575	75.61	55.06	35.39	6	6	2	3	3	3	3	3	3	3	3	3	3	3
XP_047982186.1	NADPH-dependent aldo-keto reductase, chloroplastic-like [Salvia hispanica]	8	4	37	85.49	0.985	-0.02	0.957736	0.994314	26.01	17.35	27.44	6	6	3	3	3	3	3	3	2	3	2	3	3	3
XP_047969422.1	11 kDa late embryogenesis abundant protein-like [Salvia hispanica]	3	3	37	85.43	1.673	0.74	0.0149281	0.116118	73.5	45.04	35.04	6	6	2	3	3	3	3	3	3	3	3	2	3	2
XP_047960882.1	NADP-dependent malic enzyme-like [Salvia hispanica]	10	9	46	85.35	1.116	0.16	0.5388	0.922575	22.61	5.66	7.89	6	6	9	9	9	9	9	9	9	9	9	9	9	9
XP_047982494.1	methylmalonate-semialdehyde dehydrogenase [acylating], mitochondrial [Salvia hispanica]	7	7	48	85.19	1.12	0.16	0.52992	0.922575	27.82	7.15	13.68	6	6	7	7	7	7	7	7	5	6	5	6	6	6
XP_047959070.1	40S ribosomal protein S20-2 [Salvia hispanica]	3	1	32	85.07	1.308	0.39	0.184522	0.665436	30.88	25.75	23.24	6	6	1	1	1	1	1	1	1	1	1	1	1	1
XP_047969767.1	40S ribosomal protein S10-1-like isoform X2 [Salvia hispanica]	3	2	30	84.93	1.284	0.36	0.213709	0.712738	26.63	21.67	8.45	6	6	2	2	2	2	2	2	2	2	2	2	2	2
XP_047962576.1	aminoaldehyde dehydrogenase 2, peroxisomal [Salvia hispanica]	7	4	32	84.2	0.912	-0.13	0.768616	0.962091	22.42	5.31	14.93	6	6	3	3	3	3	3	3	2	3	2	3	3	3
XP_047957099.1	quinone oxidoreductase PIG3-like [Salvia hispanica]	6	6	37	84.15	0.813	-0.3	0.418778	0.898029	23.92	9.48	12.43	6	6	4	5	5	5	5	5	5	5	5	5	4	5
XP_047963714.1	eukaryotic translation initiation factor 3 subunit I-like [Salvia hispanica]	5	2	40	84.03	0.798	-0.33	0.371211	0.864108	31.11	12.59	32.55	6	6	2	2	2	2	2	2	2	2	1	2	1	2
XP_047956171.1	40S ribosomal protein S15-4-like [Salvia hispanica]	4	1	52	83.6	1.088	0.12	0.618815	0.93377	25.36	16.22	13.87	6	6	1	1	1	1	1	1	1	1	1	1	1	1
XP_047948073.1	phosphoglycerate kinase, chloroplastic [Salvia hispanica]	6	4	38	83.55	1.117	0.16	0.536672	0.922575	38.17	48.4	31.61	6	5	2	1	2	3	3	3		2	1	2	2	2
XP_047974913.1	60S ribosomal protein L22-2 [Salvia hispanica]	3	2	31	83.21	0.815	-0.3	0.423506	0.898029	23.92	8.52	18.8	6	6	2	2	2	2	2	2	2	2	2	2	2	2
XP_047945393.1	26S proteasome non-ATPase regulatory subunit 14 homolog [Salvia hispanica]	3	3	39	83.04	1.008	0.01	0.875332	0.981102	16.36	10.19	9.31	6	6	3	3	3	3	3	3	3	3	3	3	3	3
XP_047962760.1	probable CoA ligase CCL8 [Salvia hispanica]	6	6	47	82.98	0.966	-0.05	0.971916	0.997864	35.48	14.39	9.48	6	6	5	6	6	5	6	6	6	6	6	6	6	6
XP_047944193.1	dirigent protein 1-like [Salvia hispanica]	5	5	31	82.54	0.551	-0.86	0.0104862	0.0866697	31.23	25.49	16.3	6	6	4	4	4	4	4	4	4	4	4	4	4	4
XP_047965383.1	alanine--tRNA ligase-like [Salvia hispanica]	8	2	45	82.32	100	6.64	1e-17	1.38142e-16		16.38		6		2	2	2	2	2	2
XP_047981628.1	coatomer subunit delta-like [Salvia hispanica]	6	6	50	82.31	1.051	0.07	0.729928	0.958069	26.69	14.21	20.15	6	6	6	5	6	6	6	6	4	6	6	6	6	5
XP_047959052.1	chaperonin CPN60-like 2, mitochondrial [Salvia hispanica]	7	7	38	82	0.908	-0.14	0.754516	0.962024	28.17	12.46	22.72	6	6	7	6	6	7	6	7	5	5	5	5	4	4
XP_047957465.1	60S ribosomal protein L17-2 isoform X1 [Salvia hispanica]	3	3	29	81.73	0.51	-0.97	0.00365279	0.0334574	35.81	25.9	17.28	6	6	2	2	2	2	2	2	2	3	2	3	2	3
XP_047953848.1	GDP-mannose 3,5-epimerase 2-like [Salvia hispanica]	5	5	33	81.68	0.9	-0.15	0.724483	0.954552	23.16	17.03	11.32	6	6	2	4	4	4	4	4	3	3	3	3	3	3
XP_047957749.1	succinate--CoA ligase [ADP-forming] subunit beta, mitochondrial [Salvia hispanica]	6	1	40	81.68	100	6.64	1e-17	1.38142e-16		6.73		3		1				1	1
XP_047939162.1	beta-galactosidase 8 [Salvia hispanica]	6	4	39	81.47	0.72	-0.47	0.174279	0.644118	38.57	14.69	13.54	6	6	4	4	4	4	4	4	4	4	4	4	4	4
XP_047954447.1	26S proteasome non-ATPase regulatory subunit 7 homolog A [Salvia hispanica]	5	5	37	81.41	1.115	0.16	0.541881	0.922575	24.51	4.96	26.55	6	6	5	5	5	5	5	5	2	3	4	5	5	5
XP_047971815.1	nucleolar protein 56-like [Salvia hispanica]	9	2	46	81.23	1.372	0.46	0.122634	0.524566	33.58	23.16	20.37	6	6	2	2	2	2	2	2	2	2	2	2	2	2
XP_047969547.1	probable histone H2B.1 [Salvia hispanica]	4	4	50	80.82	0.98	-0.03	0.978128	0.997864	47.61	13.18	27.85	6	6	5	5	5	5	5	5	4	4	4	5	5	4
XP_047966092.1	probable 6-phosphogluconolactonase 4, chloroplastic [Salvia hispanica]	7	7	39	80.59	0.924	-0.11	0.814898	0.97357	31.25	11.75	15.84	6	6	7	7	7	7	7	7	7	6	6	7	6	7
AVW82639.1	eukaryotic translation initiation factor 3 subunit E [Salvia hispanica]	8	2	43	80.52	1.215	0.28	0.318683	0.829961	28.09	19.39	13.82	6	6	2	2	2	2	2	2	2	2	2	2	2	2
XP_047972829.1	aspartyl protease family protein At5g10770-like [Salvia hispanica]	4	4	41	80.37	0.583	-0.78	0.0211351	0.154421	39.78	35.84	12.32	6	6	4	3	4	4	4	4	4	4	4	4	4	4
XP_047945825.1	proteasome subunit beta type-4-like [Salvia hispanica]	5	1	37	79.79	0.971	-0.04	0.989515	0.99821	21	11.72	20.77	6	6	1	1	1	1	1	1	1	1	1	1	1	1
XP_047946901.1	2-dehydro-3-deoxyphosphooctonate aldolase 1 [Salvia hispanica]	6	6	30	79.18	0.898	-0.16	0.714377	0.953032	21.05	7.74	20.13	6	6	5	6	6	6	6	6	5	5	4	5	5	5
XP_047946495.1	reactive Intermediate Deaminase A, chloroplastic-like [Salvia hispanica]	7	3	40	79	0.972	-0.04	0.995384	0.99821	37.09	23.13	16.62	6	6	2	3	3	3	3	3	3	3	3	3	3	3
XP_047968927.1	probable sarcosine oxidase [Salvia hispanica]	5	5	42	78.75	0.686	-0.54	0.115517	0.503497	37.78	11.69	17.54	6	6	5	5	5	5	4	5	4	4	4	5	5	5
XP_047950565.1	20 kDa chaperonin, chloroplastic [Salvia hispanica]	4	4	29	78.45	0.987	-0.02	0.951475	0.994274	24.96	9.69	32.07	6	6	4	4	4	4	4	4	3	3	2	4	4	4
XP_047955937.1	26S proteasome non-ATPase regulatory subunit 4 homolog [Salvia hispanica]	6	2	42	78.43	1.034	0.05	0.787572	0.962091	29.94	16.27	16.07	6	6	2	2	1	1	2	2	1	1	1	2	2	2
XP_047975155.1	probable proteasome inhibitor [Salvia hispanica]	4	4	31	78.38	1.146	0.2	0.463568	0.912538	23.75	18.95	23.98	6	6	4	2	4	4	4	4	3	3	3	4	4	4
XP_047980798.1	3-isopropylmalate dehydratase large subunit, chloroplastic-like [Salvia hispanica]	5	5	30	78.13	0.912	-0.13	0.767215	0.962091	31.13	11.01	15.65	6	6	5	5	5	5	4	4	4	4	4	5	5	5
XP_047953042.1	probable dehydrin LEA [Salvia hispanica]	3	3	36	78.01	1.197	0.26	0.353437	0.854432	65.48	40.33	54.99	6	6	3	2	3	3	3	3	1	1	1	1	1	1
XP_047947976.1	pyruvate, phosphate dikinase 2 isoform X1 [Salvia hispanica]	11	11	53	77.9	1.131	0.18	0.500663	0.922575	28.92	19.85	21.85	6	6	11	11	10	10	9	11	6	6	7	7	7	7
XP_047939376.1	proteasome subunit beta type-4-like [Salvia hispanica]	5	1	34	77.9	0.892	-0.17	0.69301	0.950586	32.2	10.45	20.28	5	6		1	1	1	1	1	1	1	1	1	1	1
XP_047961248.1	activator of 90 kDa heat shock protein ATPase homolog [Salvia hispanica]	5	5	34	77.87	0.751	-0.41	0.243559	0.761691	22.26	16.07	8.8	6	6	5	5	3	5	4	5	4	4	4	4	4	4
XP_047943811.1	aminoacylase-1 isoform X1 [Salvia hispanica]	6	6	39	77.26	0.884	-0.18	0.664083	0.939453	32.58	13.58	34.76	6	6	5	6	6	4	5	6	6	6	5	5	5	4
XP_047949432.1	RNA-binding protein FUS-like [Salvia hispanica]	12	7	42	77.18	1.087	0.12	0.619684	0.93377	42.71	40.91	38.8	6	6	5	4	5	6	6	6	3	4	4	5	5	5
XP_047941604.1	DEAD-box ATP-dependent RNA helicase 37-like [Salvia hispanica]	6	3	33	77	1.082	0.11	0.63535	0.937086	24.22	22.6	23.3	6	6	3	3	2	3	2	3	2	3	3	3	3	3
XP_047967068.1	glutathione S-transferase T1-like isoform X2 [Salvia hispanica]	5	5	29	77	1.023	0.03	0.824836	0.97357	25.97	11.47	21.13	6	6	4	4	4	4	4	4	3	4	4	4	4	4
XP_047980834.1	low-temperature-induced cysteine proteinase-like [Salvia hispanica]	2	2	29	76.97	0.737	-0.44	0.209729	0.705907	36.6	22.62	17.6	6	6	2	2	2	2	2	2	2	2	2	2	2	2
XP_047945796.1	nucleosome assembly protein 1;3-like [Salvia hispanica]	7	1	44	76.85	0.91	-0.14	0.760288	0.962024	21.34	21.85	5.71	6	6	1	1	1	1	1	1	1	1	1	1	1	1
XP_047956615.1	class I heat shock protein-like [Salvia hispanica]	6	6	37	76.85	0.678	-0.56	0.103881	0.469789	26.82	13.85	31.31	6	6	5	5	5	5	5	5	5	5	5	4	4	5
XP_047940799.1	3-hydroxyisobutyryl-CoA hydrolase-like protein 3, mitochondrial isoform X3 [Salvia hispanica]	7	7	35	76.84	0.893	-0.16	0.697196	0.951392	29.95	8.89	15.03	6	6	6	7	7	7	7	7	7	6	7	7	7	7
XP_047943331.1	GLABROUS1 enhancer-binding protein-like [Salvia hispanica]	6	6	35	76.83	1.008	0.01	0.87453	0.981102	53.77	19.2	49.89	6	6	4	5	5	6	5	6	5	5	4	5	5	5
XP_047959689.1	eukaryotic peptide chain release factor subunit 1-3-like [Salvia hispanica]	6	2	36	76.75	0.962	-0.06	0.956916	0.994274	43.63	26.57	23.08	6	6	1	2	2	2	2	1	1	1	1	1	1	1
XP_047942352.1	damage-control phosphatase At2g17340-like isoform X1 [Salvia hispanica]	9	9	46	76.59	0.932	-0.1	0.844767	0.977178	34.91	12.12	13.4	6	6	8	9	9	9	9	9	9	9	8	9	9	9
XP_047944880.1	40S ribosomal protein S15a-like [Salvia hispanica]	4	4	37	76.52	1.08	0.11	0.642	0.938445	30.91	10.43	13.33	6	6	4	4	4	4	4	4	4	4	4	4	3	4
XP_047960245.1	GDSL esterase/lipase APG-like [Salvia hispanica]	5	5	39	76.49	0.699	-0.52	0.135661	0.56016	41.52	5.79	10.89	6	6	5	5	5	5	5	5	5	5	5	5	5	5
XP_047959295.1	SNF1-related protein kinase regulatory subunit gamma-like PV42a [Salvia hispanica]	6	6	28	76.05	1.056	0.08	0.714135	0.953032	46.53	15.62	17.55	6	6	5	5	6	5	6	6	4	4	5	6	5	6
XP_047938357.1	3-oxoacyl-[acyl-carrier-protein] synthase 3 A, chloroplastic-like [Salvia hispanica]	4	4	28	75.69	0.825	-0.28	0.456034	0.909885	28.34	9.22	17.67	6	6	3	3	3	4	4	4	3	4	3	4	4	4
XP_047979869.1	eukaryotic translation initiation factor 5A-2 [Salvia hispanica]	4	2	38	75.43	0.728	-0.46	0.191588	0.670659	40.29	21.68	23.79	6	6	2	2	2	2	2	2	2	2	2	2	2	2
XP_047970052.1	importin subunit alpha-like [Salvia hispanica]	8	4	64	75.12	1.283	0.36	0.214922	0.715841	32.7	15.93	6.52	6	6	4	4	3	4	4	4	3	3	3	3	3	3
XP_047982636.1	ras-related protein RABC1 [Salvia hispanica]	5	4	35	75.08	1.286	0.36	0.210911	0.707141	62.03	15.01	19.99	6	6	4	4	4	4	4	4	3	3	3	4	4	4
XP_047940562.1	dnaJ protein homolog [Salvia hispanica]	7	7	44	75	1.023	0.03	0.824843	0.97357	40.64	31.36	32.19	6	6	6	5	7	7	7	7	5	6	6	6	7	7
XP_047954565.1	annexin Gh1-like [Salvia hispanica]	7	5	45	74.87	0.837	-0.26	0.495122	0.922575	24.44	12.85	15.03	6	6	4	4	4	4	4	4	3	3	3	3	3	3
XP_047974474.1	3-oxoacyl-[acyl-carrier-protein] synthase I, chloroplastic-like [Salvia hispanica]	8	6	44	74.81	1.005	0.01	0.887496	0.981287	28.39	13.99	19.73	6	6	6	6	5	6	5	6	5	4	6	6	6	5
XP_047981379.1	stem-specific protein TSJT1 [Salvia hispanica]	6	6	47	74.63	0.956	-0.07	0.933803	0.990823	29.3	4.29	26.22	6	6	5	5	5	5	5	5	3	5	3	6	5	6
XP_047978611.1	eukaryotic translation initiation factor 2 subunit alpha homolog [Salvia hispanica]	6	3	42	74.51	0.95	-0.07	0.912907	0.987571	43.4	17.75	49.77	6	6	3	3	3	3	3	3	2	1	2	3	3	3
XP_047968436.1	uncharacterized protein LOC125212345 [Salvia hispanica]	3	3	27	74.29	1.04	0.06	0.765628	0.962091	63.36	56.53	73.11	6	5	3	3	2	3	3	3		1	1	3	3	3
XP_047950691.1	probable voltage-gated potassium channel subunit beta [Salvia hispanica]	6	6	37	74.21	1.085	0.12	0.626379	0.93377	35.08	13.11	17.1	6	6	4	4	4	5	5	5	4	4	4	4	4	4
XP_047952227.1	UDP-glycosyltransferase 75C1-like [Salvia hispanica]	5	5	43	74.2	1.303	0.38	0.189799	0.66826	36.38	13.21	12.58	6	6	5	5	5	5	5	5	5	5	5	5	5	5
XP_047964236.1	mitochondrial outer membrane protein porin 2-like [Salvia hispanica]	5	2	34	74.12	0.666	-0.59	0.0875934	0.43081	39.06	28.25	26.2	6	6	2	2	2	2	2	2	2	2	2	2	2	2
XP_047958422.1	probable fructokinase-7 [Salvia hispanica]	8	7	34	74.11	0.856	-0.22	0.562472	0.922575	29.95	11.33	25.05	6	6	7	6	7	7	6	7	4	4	4	7	6	7
XP_047977062.1	eukaryotic peptide chain release factor subunit 1-3-like [Salvia hispanica]	7	3	36	74.01	0.974	-0.04	0.998893	0.999444	24.82	9.7	19.6	6	6	2	2	2	2	2	2	1	1	2	2	2	2
XP_047962284.1	inosine-5'-monophosphate dehydrogenase 2-like [Salvia hispanica]	7	3	40	73.82	0.722	-0.47	0.178988	0.654823	60.07	42.46	35.92	6	6	2	2	2	2	2	2	2	1	2	2	2	2
XP_047983608.1	adenine phosphoribosyltransferase 1, chloroplastic-like [Salvia hispanica]	4	4	33	73.8	0.701	-0.51	0.138699	0.565107	31.44	5.68	15.76	6	6	3	3	3	3	3	3	3	3	3	3	3	3
XP_047963466.1	ATP-citrate synthase alpha chain protein 1 [Salvia hispanica]	4	1	34	73.77	1.439	0.52	0.0791311	0.403313	19.17	9.1	16.02	6	5	1	1	1	1	1	1		1	1	1	1	1
XP_047947911.1	uncharacterized protein LOC125193979 isoform X1 [Salvia hispanica]	5	5	32	73.49	0.93	-0.1	0.837041	0.973788	41.79	21.57	37.65	6	6	3	3	3	3	3	3	2	2	3	3	3	3
XP_047961016.1	alpha-xylosidase 1-like [Salvia hispanica]	8	2	45	73.24	0.853	-0.23	0.550721	0.922575	36.25	31.05	46.41	6	6	1	1	2	2	2	2	1	2	1	2	1	2
XP_047963611.1	nuclear transport factor 2B [Salvia hispanica]	4	4	29	73.24	1.008	0.01	0.875533	0.981102	24.55	19.27	17.23	6	6	3	4	4	4	4	4	4	3	4	4	4	4
XP_047950000.1	profilin [Salvia hispanica]	3	2	28	73	1.195	0.26	0.356098	0.858067	29.09	24.83	15.09	6	6	2	2	2	2	2	2	2	2	2	2	2	2
XP_047946539.1	UBP1-associated protein 2C-like [Salvia hispanica]	6	6	33	72.93	0.855	-0.23	0.560267	0.922575	33.18	8.7	8.26	6	6	5	6	6	6	6	6	5	5	5	6	6	6
XP_047958553.1	benzaldehyde dehydrogenase, mitochondrial [Salvia hispanica]	3	1	36	72.8	0.687	-0.54	0.116287	0.505977	35.34	10.74	36.96	5	6	1	1	1	1		1	1	1	1	1	1	1
XP_047943287.1	14-3-3-like protein D [Salvia hispanica]	5	3	34	72.44	1.295	0.37	0.199724	0.686942	50.5	36.69	49.19	6	6	3	3	2	2	3	3	1	1	2	2	2	2
XP_047941791.1	hsp70-Hsp90 organizing protein 3-like [Salvia hispanica]	10	9	46	72.05	0.847	-0.24	0.53239	0.922575	40.7	27.42	15.43	6	6	9	8	7	9	9	9	7	8	7	8	8	9
XP_047976781.1	26S proteasome non-ATPase regulatory subunit 6 homolog [Salvia hispanica]	6	6	32	71.94	0.996	-0.01	0.918035	0.987571	45.8	15.74	18.01	6	6	4	4	5	4	5	5	4	2	4	4	4	4
XP_047976559.1	coatomer subunit alpha-1-like [Salvia hispanica]	6	6	37	71.75	0.752	-0.41	0.246465	0.761691	33.06	14.28	16.82	6	6	5	5	5	4	5	5	4	5	5	5	4	5
XP_047975488.1	60S acidic ribosomal protein P2A-like [Salvia hispanica]	4	3	34	71.51	1.229	0.3	0.294163	0.802771	40.5	25.47	22.64	6	6	3	3	2	3	3	3	3	2	3	3	2	3
XP_047971551.1	probable pyridoxal 5'-phosphate synthase subunit PDX1 [Salvia hispanica]	4	4	29	71.27	0.839	-0.25	0.502098	0.922575	28.25	22.57	7.03	6	6	3	3	3	4	4	4	3	4	3	4	4	4
XP_047951266.1	uncharacterized protein LOC125196699 [Salvia hispanica]	3	3	25	71.21	0.893	-0.16	0.697314	0.951392	34.02	5.84	29.61	6	6	3	3	3	3	3	3	3	3	3	3	3	3
XP_047978178.1	protein DNA-DAMAGE INDUCIBLE 1 [Salvia hispanica]	7	7	31	71.03	0.7	-0.52	0.137031	0.563274	40.52	28.68	9.8	6	6	3	4	5	5	3	4	4	5	6	6	6	6
XP_047971340.1	serine carboxypeptidase-like [Salvia hispanica]	4	4	26	71.03	1.24	0.31	0.276432	0.798217	43.04	20.84	36.63	6	6	4	4	4	4	4	4	2	3	3	4	4	3
XP_047948310.1	leucine aminopeptidase 1-like [Salvia hispanica]	4	1	24	71.01	0.856	-0.22	0.562034	0.922575	33.65	7.96	25.31	6	6	1	1	1	1	1	1	1	1	1	1	1	1
XP_047967853.1	chloroplast envelope quinone oxidoreductase homolog [Salvia hispanica]	5	3	32	70.89	0.625	-0.68	0.0462051	0.278774	31.55	49.99	62.7	6	6	2	2	1	2	2	1	1	1	1	2	2	2
XP_047938346.1	adenylate kinase 4-like isoform X1 [Salvia hispanica]	6	2	34	70.69	1.662	0.73	0.0161877	0.124385	41.99	47.91	18.93	6	6	2	2	2	2	2	2	2	2	2	2	2	2
XP_047946733.1	uncharacterized protein LOC125193063 [Salvia hispanica]	5	5	39	70.52	1.05	0.07	0.733385	0.958906	50.03	28.47	30.23	6	6	5	4	4	5	5	5	4	4	4	5	5	5
XP_047949971.1	tryptophan synthase beta chain 1 [Salvia hispanica]	6	6	30	70.41	0.953	-0.07	0.924499	0.990311	29.72	11.91	10.09	6	6	5	5	5	5	5	5	5	5	5	5	5	5
XP_047944290.1	xylose isomerase [Salvia hispanica]	6	6	45	70.21	2.315	1.21	9.8167e-05	0.00112292	25.33	9.37	15.62	6	6	5	6	6	6	6	6	5	5	4	5	5	5
XP_047938556.1	40S ribosomal protein S9-2-like [Salvia hispanica]	6	6	30	70.13	0.553	-0.86	0.0108837	0.0893309	68.34	30.07	51.81	6	6	4	5	3	6	5	6	5	5	5	5	4	5
XP_047980805.1	eukaryotic translation initiation factor 3 subunit I-like [Salvia hispanica]	5	2	36	70.03	0.83	-0.27	0.471944	0.913671	23.66	23.14	19.26	6	6	2	1	1	2	1	2	1	1	1	1	1	1
XP_047955719.1	DEAD-box ATP-dependent RNA helicase 38-like [Salvia hispanica]	8	1	42	69.84	100	6.64	1e-17	1.38142e-16		28.98		6		1	1	1	1	1	1
XP_047938668.1	eukaryotic translation initiation factor 3 subunit E-like [Salvia hispanica]	8	2	42	69.52	1.242	0.31	0.273975	0.798217	23.48	15.24	29.49	6	6	2	2	2	2	2	2	1	2	1	2	2	2
XP_047957630.1	polyvinylalcohol dehydrogenase-like [Salvia hispanica]	5	5	32	69.4	0.573	-0.8	0.0169385	0.128978	42.89	28.65	40.7	6	6	4	4	3	5	3	5	5	5	5	3	4	4
XP_047965793.1	biotin carboxyl carrier protein of acetyl-CoA carboxylase, chloroplastic-like [Salvia hispanica]	4	3	38	69.14	0.83	-0.27	0.472226	0.913671	38.99	27.6	3.47	6	6	3	3	3	3	3	3	3	3	3	3	3	3
XP_047982750.1	ras-related protein RABD1-like [Salvia hispanica]	6	4	48	69.09	1.571	0.65	0.0314016	0.215131	61.77	41.11	26.1	6	6	4	4	4	4	4	4	3	3	2	4	4	4
XP_047939742.1	eukaryotic translation initiation factor 3 subunit M-like [Salvia hispanica]	6	2	44	69	1.151	0.2	0.452435	0.909885	42.4	95	32.17	6	6	1	1	1	1	1	1	1	1	1	1	1	1
XP_047957195.1	mitochondrial outer membrane protein porin 2-like [Salvia hispanica]	4	1	31	68.91	0.765	-0.39	0.276913	0.798217	27.7	13.73	23.24	6	6	1	1	1	1	1	1	1	1	1	1	1	1
XP_047978641.1	lectin CPL-like [Salvia hispanica]	2	1	23	68.9	0.275	-1.86	1.33826e-08	1.78059e-07	30.75	18.95	30.95	6	6	1	1	1	1	1	1	1	1	1	1	1	1
XP_047971416.1	aspartate--tRNA ligase 2, cytoplasmic-like [Salvia hispanica]	6	6	36	68.7	1.073	0.1	0.663068	0.939453	34.37	8.6	15.9	6	6	6	6	6	6	6	6	5	4	5	6	6	6
XP_047940242.1	60S ribosomal protein L10-like [Salvia hispanica]	5	5	31	68.68	0.467	-1.1	0.000956662	0.00995244	55.05	39.88	37.91	6	6	5	5	5	5	5	5	5	5	5	5	5	5
XP_047969184.1	reactive Intermediate Deaminase A, chloroplastic-like isoform X1 [Salvia hispanica]	5	1	33	68.61	1.498	0.58	0.0528167	0.30624	31.47	23.73	15.79	6	6	1	1	1	1	1	1	1	1	1	1	1	1
XP_047953594.1	alpha-soluble NSF attachment protein-like [Salvia hispanica]	5	5	27	68.61	0.88	-0.18	0.650398	0.939453	33.34	15.43	13.83	6	6	4	4	3	4	3	3	3	3	3	3	3	3
XP_047962401.1	hydroxyphenylpyruvate reductase [Salvia hispanica]	5	5	28	67.8	0.938	-0.09	0.866072	0.98049	22.02	6.12	4.93	6	6	5	5	5	5	5	5	4	5	4	5	5	5
XP_047948039.1	probable xyloglucan endotransglucosylase/hydrolase protein 25 [Salvia hispanica]	3	3	29	67.7	1.22	0.29	0.310991	0.825883	30.03	16.27	7.69	6	6	3	3	3	3	3	3	3	3	3	3	3	3
XP_047958808.1	low-temperature-induced 65 kDa protein-like isoform X1 [Salvia hispanica]	5	5	24	67.45	0.833	-0.26	0.482409	0.917219	38.38	26.31	38.74	6	6	3	5	4	5	5	5	2	4	4	3	4	4
XP_047972799.1	glucose-6-phosphate 1-dehydrogenase, cytoplasmic isoform [Salvia hispanica]	7	7	44	67.38	0.833	-0.26	0.48164	0.917219	28.47	18.52	14.66	6	6	5	5	5	6	6	6	5	6	6	6	5	6
XP_047972627.1	26S proteasome non-ATPase regulatory subunit 12 homolog A-like [Salvia hispanica]	8	8	36	66.59	1.373	0.46	0.121982	0.524566	41.68	28.8	58.68	6	6	8	6	7	6	8	8	2	3	3	7	7	7
XP_047939629.1	quinone oxidoreductase 1-like [Salvia hispanica]	7	6	31	66.36	0.86	-0.22	0.576646	0.922575	43.14	3.71	15.97	6	6	5	5	5	5	5	5	5	5	5	4	4	5
XP_047972228.1	argininosuccinate synthase, chloroplastic-like [Salvia hispanica]	4	1	34	66.36	0.965	-0.05	0.968276	0.997864	14.11	8.69	10.22	6	6	1	1	1	1	1	1	1	1	1	1	1	1
XP_047945311.1	3-oxoacyl-[acyl-carrier-protein] synthase I, chloroplastic-like [Salvia hispanica]	6	5	36	66.17	0.781	-0.36	0.320051	0.831542	36.26	59.53	83.1	6	6	4	4	4	4	4	4	4	4	3	4	4	4
XP_047960989.1	phosphoserine aminotransferase 2, chloroplastic-like [Salvia hispanica]	6	6	32	66.07	0.909	-0.14	0.756124	0.962024	21.17	15.03	8.13	6	6	4	6	6	6	6	6	4	4	3	5	5	5
XP_047956903.1	gamma carbonic anhydrase-like 2, mitochondrial [Salvia hispanica]	5	5	33	66.06	1.002	0	0.895485	0.98234	31.06	8.14	22.09	6	6	4	4	5	5	4	5	4	3	4	4	4	3
XP_047939826.1	uncharacterized protein LOC125187305 [Salvia hispanica]	5	5	23	65.98	1.006	0.01	0.884022	0.981287	51.04	54.34	65.67	6	6	4	4	3	5	5	5	2	3	3	5	5	5
XP_047967217.1	glutaredoxin [Salvia hispanica]	4	4	27	65.97	1.135	0.18	0.490913	0.922575	46.29	31.82	42.53	6	6	4	3	4	4	4	4	2	3	4	4	4	4
XP_047966088.1	60S ribosomal protein L10a [Salvia hispanica]	2	1	24	65.94	0.763	-0.39	0.273636	0.798217	41.2	27.37	17.62	6	6	1	1	1	1	1	1	1	1	1	1	1	1
XP_047961225.1	ubiquitin carboxyl-terminal hydrolase 6 [Salvia hispanica]	4	4	22	65.75	1.02	0.03	0.833306	0.97357	38.3	4.63	39.42	6	6	4	4	4	4	4	4	2	1	3	3	3	3
XP_047960251.1	UDP-glucose 6-dehydrogenase 3 [Salvia hispanica]	6	2	38	65.62	1.206	0.27	0.335409	0.836639	39.63	12.23	30.14	6	6	2	2	2	2	2	2	2	2	2	2	2	2
XP_047968598.1	probable 6-phosphogluconolactonase 4, chloroplastic [Salvia hispanica]	4	4	41	65.26	0.834	-0.26	0.485893	0.918041	51.42	16.37	16.47	6	6	4	4	4	3	4	4	4	4	4	4	4	4
XP_047980966.1	RAN GTPase-activating protein 2-like [Salvia hispanica]	9	2	38	65.13	1.151	0.2	0.450572	0.909885	18.83	33.69	36.3	6	6	2	1	2	2	1	2	1	2	1	2	1	2
XP_047957617.1	14-3-3-like protein GF14 iota [Salvia hispanica]	3	1	39	65.12	0.857	-0.22	0.564798	0.922575	27.54	24.6	58.1	6	4	1	1	1	1	1	1			1	1	1	1
XP_047969313.1	probable protein phosphatase 2C 59 isoform X1 [Salvia hispanica]	6	6	31	65.04	0.791	-0.34	0.350173	0.850873	26.12	8.6	7.08	6	6	6	5	6	6	6	6	5	4	4	6	6	6
XP_047963086.1	uncharacterized protein LOC125207682 isoform X1 [Salvia hispanica]	4	4	25	65.03	0.861	-0.22	0.579104	0.922575	34.07	5.8	8.46	6	6	4	4	4	4	3	4	3	4	3	4	4	4
XP_047946607.1	nucleolar protein 56-like [Salvia hispanica]	8	1	41	65	0.966	-0.05	0.970996	0.997864	19.55	17.16	7.01	6	5	1	1	1	1	1	1		1	1	1	1	1
XP_047948143.1	gamma aminobutyrate transaminase 3, chloroplastic-like [Salvia hispanica]	8	5	39	64.77	0.988	-0.02	0.947491	0.993344	28.28	4.94	12.1	6	6	4	4	4	4	4	4	5	5	5	5	5	5
XP_047954836.1	putative germin-like protein 2-1 [Salvia hispanica]	5	5	35	64.55	0.961	-0.06	0.954535	0.994274	31.72	22.8	19.92	6	6	5	5	4	5	5	5	4	4	4	4	4	4
XP_047969719.1	aminopeptidase P1 [Salvia hispanica]	6	6	24	64.43	1.035	0.05	0.783068	0.962091	36.57	8.6	16.94	6	6	5	5	5	5	5	5	4	5	3	4	5	5
XP_047963523.1	rRNA 2'-O-methyltransferase fibrillarin 2-like [Salvia hispanica]	5	5	30	64.36	0.678	-0.56	0.10294	0.466364	43.23	17.14	24.39	6	6	5	5	4	5	5	5	5	4	5	5	5	5
XP_047975163.1	putative phosphatidylglycerol/phosphatidylinositol transfer protein DDB_G0282179 [Salvia hispanica]	2	2	29	64.2	0.787	-0.35	0.337447	0.836639	24.41	4.58	27.61	6	6	1	1	1	1	1	1	1	1	1	1	1	1
XP_047950829.1	peroxiredoxin-2 [Salvia hispanica]	5	5	32	64.02	0.997	0	0.9133	0.987571	36.95	15.46	14.79	6	6	4	5	5	5	5	5	3	4	3	4	4	4
XP_047943315.1	glutamate dehydrogenase A-like [Salvia hispanica]	5	5	27	63.89	0.936	-0.1	0.85816	0.979488	29.34	5.41	23.99	6	6	5	5	5	5	5	5	5	5	5	5	5	5
XP_047957738.1	MLP-like protein 423 [Salvia hispanica]	3	3	25	63.8	1.236	0.31	0.282562	0.798819	34.26	27.52	15.42	6	6	3	3	3	3	3	3	3	3	3	3	3	3
XP_047970032.1	26S proteasome non-ATPase regulatory subunit 13 homolog A [Salvia hispanica]	5	4	34	63.37	1.217	0.28	0.316033	0.82877	42.57	15.17	44.59	6	6	4	4	4	4	4	4	3	3	3	4	4	4
XP_047947113.1	thioredoxin H-type 1-like [Salvia hispanica]	6	4	33	63.22	0.983	-0.02	0.963986	0.997864	30.72	26.27	36.61	6	6	3	2	3	3	3	2	2	2	1	3	3	3
XP_047962481.1	ultraviolet-B receptor UVR8 [Salvia hispanica]	6	6	35	63.15	0.817	-0.29	0.431021	0.900359	28.76	10.05	16.31	6	6	5	4	5	5	5	5	4	4	4	5	5	5
XP_047951255.1	ATP-dependent 6-phosphofructokinase 6-like [Salvia hispanica]	6	6	37	63.1	0.974	-0.04	0.997026	0.99821	26.31	6.71	8.77	6	6	5	5	5	5	5	5	6	6	5	6	6	6
XP_047981090.1	acyl-coenzyme A oxidase 4, peroxisomal [Salvia hispanica]	9	9	43	63.04	0.998	0	0.912245	0.987571	19.71	4.76	7.59	6	6	8	8	8	8	8	8	7	8	8	8	8	8
XP_047962534.1	heat shock 22 kDa protein, mitochondrial-like [Salvia hispanica]	4	4	37	63.03	0.783	-0.35	0.327851	0.836639	39.34	8.24	21.4	6	6	3	3	3	3	3	3	4	4	4	4	4	4
XP_047961013.1	heat shock protein 90-5, chloroplastic-like [Salvia hispanica]	5	3	34	62.9	0.882	-0.18	0.658188	0.939453	32.37	25.07	12.45	6	6	3	3	2	3	2	3	2	2	2	3	3	3
XP_047960823.1	eukaryotic translation initiation factor 3 subunit A [Salvia hispanica]	9	9	37	62.85	1.23	0.3	0.292325	0.802771	33.92	30.67	13.81	6	6	6	4	7	8	8	7	5	7	5	7	6	7
XP_047971491.1	FAM10 family protein At4g22670 [Salvia hispanica]	4	4	22	62.57	0.843	-0.25	0.517825	0.922575	22.72	15.28	17.36	6	6	4	4	3	4	3	4	3	4	4	3	4	3
XP_047942434.1	putative 3,4-dihydroxy-2-butanone kinase [Salvia hispanica]	5	5	30	62.45	1.214	0.28	0.321496	0.834437	22.07	15.45	27.89	6	6	5	4	4	5	5	5	4	5	2	5	4	4
XP_047979899.1	T-complex protein 1 subunit alpha-like isoform X1 [Salvia hispanica]	4	2	39	61.19	1.1	0.14	0.582136	0.922575	21.34	14.42	20.06	6	6	1	1	1	1	1	1	1	1	1	1	1	1
XP_047938415.1	NADH dehydrogenase [ubiquinone] iron-sulfur protein 8, mitochondrial [Salvia hispanica]	4	4	28	61.15	1.317	0.4	0.174109	0.644118	22.83	9.41	17.87	6	6	4	4	4	3	4	3	4	4	4	4	4	4
XP_047939118.1	40S ribosomal protein S20-2-like [Salvia hispanica]	4	2	29	60.94	0.902	-0.15	0.730416	0.958069	24.99	15.45	36.92	6	6	2	2	2	2	2	2	1	1	2	2	2	2
XP_047945466.1	basic transcription factor 3-like [Salvia hispanica]	4	1	29	60.93	0.83	-0.27	0.474115	0.914933	37.25	30.99	18.81	6	6	1	1	1	1	1	1	1	1	1	1	1	1
XP_047949378.1	uncharacterized protein LOC125195243 [Salvia hispanica]	1	1	23	60.91	0.92	-0.12	0.797837	0.967587	32.62	16.51	28.1	6	6	1	1	1	1	1	1	1	1	1	1	1	1
XP_047959000.1	gamma carbonic anhydrase 1, mitochondrial-like [Salvia hispanica]	3	3	27	60.8	0.752	-0.41	0.245276	0.761691	35.12	6.51	22.11	6	6	3	3	3	3	3	3	3	3	3	3	3	3
XP_047969774.1	eukaryotic translation initiation factor 3 subunit D-like [Salvia hispanica]	5	5	30	60.36	0.756	-0.4	0.255004	0.762898	40.36	7.29	16.58	6	6	5	5	4	4	4	4	5	4	4	4	4	4
XP_047943809.1	stomatin-like protein 2, mitochondrial [Salvia hispanica]	6	4	27	60.22	0.888	-0.17	0.678779	0.946435	39.07	44.92	24.08	6	6	4	3	4	4	3	3	2	3	3	3	4	4
XP_047982342.1	succinate dehydrogenase [ubiquinone] flavoprotein subunit, mitochondrial-like [Salvia hispanica]	5	1	37	60.22	1.182	0.24	0.382677	0.87469	64.27	53.02	27.13	6	6	1	1	1	1	1	1	1	1	1	1	1	1
XP_047940671.1	uncharacterized protein LOC125188001 [Salvia hispanica]	2	2	24	59.96	0.866	-0.21	0.597688	0.926041	17.22	5.63	11.32	6	6	2	2	2	2	2	2	2	2	2	2	2	2
XP_047977862.1	universal stress protein in QAH/OAS sulfhydrylase 3'region-like [Salvia hispanica]	2	2	25	59.95	0.997	0	0.915268	0.987571	26.69	10.02	29.47	6	6	2	2	2	2	2	2	2	1	1	2	2	2
XP_047945797.1	nucleosome assembly protein 1;2-like [Salvia hispanica]	8	2	42	59.56	0.836	-0.26	0.492508	0.922575	39.32	41.81	24.49	5	4	1	2		2	2	2			2	2	2	2
XP_047966772.1	alanine--glyoxylate aminotransferase 2 homolog 1, mitochondrial [Salvia hispanica]	5	5	32	58.76	1.087	0.12	0.619417	0.93377	24.78	9.4	23.18	6	6	4	5	5	5	5	4	3	5	3	4	4	5
XP_047973249.1	superoxide dismutase [Cu-Zn], chloroplastic [Salvia hispanica]	2	2	21	58.66	0.986	-0.02	0.954902	0.994274	26.26	13.77	17.81	6	6	2	2	2	2	2	2	2	2	2	2	2	2
XP_047949824.1	beta-galactosidase 5-like isoform X1 [Salvia hispanica]	5	5	43	57.58	1.393	0.48	0.107392	0.481574	27.67	10.68	10.1	6	6	5	5	5	5	5	5	3	4	4	5	5	5
XP_047962618.1	ATP-dependent Clp protease ATP-binding subunit ClpA homolog CD4B, chloroplastic-like [Salvia hispanica]	7	1	24	57.48	0.878	-0.19	0.640397	0.938445	3.26	9.71	1.52	6	3	1	1	1	1	1	1				1	1	1
XP_047956122.1	phosphoribosylformylglycinamidine cyclo-ligase, chloroplastic [Salvia hispanica]	6	6	25	57.28	0.822	-0.28	0.446813	0.909885	31.89	9.18	20.35	6	6	6	6	6	6	5	6	6	5	6	5	6	6
XP_047947913.1	pterin-4-alpha-carbinolamine dehydratase 2, mitochondrial isoform X1 [Salvia hispanica]	2	2	21	57.06	0.997	0	0.91564	0.987571	25.29	9.93	18.58	6	6	2	2	2	2	2	2	2	2	2	2	2	2
XP_047971758.1	stearoyl-[acyl-carrier-protein] 9-desaturase, chloroplastic [Salvia hispanica]	3	2	27	56.95	1.048	0.07	0.742222	0.959181	34.86	14.63	74.16	6	5	2	2	1	2	1	1		1	1	2	1	2
XP_047958967.1	aminomethyltransferase, mitochondrial [Salvia hispanica]	5	5	28	56.82	0.975	-0.04	0.996688	0.99821	21.94	10.11	17.34	6	6	5	4	4	5	5	5	4	4	5	5	5	5
XP_047982926.1	chromo domain-containing protein cec-1-like isoform X1 [Salvia hispanica]	6	6	31	56.49	0.933	-0.1	0.846287	0.977178	43.79	36.18	24.52	6	6	3	3	4	4	4	4	4	4	4	4	4	4
XP_047969414.1	probable 26S proteasome non-ATPase regulatory subunit 3 [Salvia hispanica]	6	6	28	56.47	1.098	0.13	0.588957	0.922575	50.58	19.55	51.6	6	6	4	6	5	5	6	6	4	5	4	5	4	4
XP_047976036.1	probable protein disulfide-isomerase A6 [Salvia hispanica]	3	1	28	56.27	1.1	0.14	0.58245	0.922575	42.34	33.21	24.09	5	5	1		1	1	1	1	1	1		1	1	1
XP_047939026.1	60S ribosomal protein L14-2-like [Salvia hispanica]	4	2	27	56.22	0.943	-0.08	0.88665	0.981287	34.19	16.06	31.04	6	6	2	2	2	2	2	2	2	2	2	2	2	2
XP_047966074.1	60S ribosomal protein L5-like [Salvia hispanica]	4	3	24	56.22	0.545	-0.88	0.00905342	0.0775832	49.26	19.75	32.97	6	6	3	3	3	3	2	3	3	3	1	2	1	3
XP_047941113.1	formin-like protein 3 [Salvia hispanica]	3	3	24	56.22	0.945	-0.08	0.892931	0.98234	40.4	31.01	24.49	6	6	3	3	3	3	3	3	3	2	3	3	3	3
XP_047955915.1	glycine-rich protein 2-like [Salvia hispanica]	2	2	22	56.18	0.882	-0.18	0.656419	0.939453	54.83	8.3	27.53	6	6	2	2	2	2	2	2	2	2	2	2	2	2
XP_047972452.1	THO complex subunit 4A [Salvia hispanica]	6	6	27	56.08	0.925	-0.11	0.817311	0.97357	21.69	22.95	24.52	6	6	5	4	4	6	6	6	3	4	3	5	5	5
XP_047966797.1	uncharacterized protein LOC125211136 [Salvia hispanica]	3	3	28	56.05	4.847	2.28	5.24691e-13	7.2088e-12	96.04	32.96	82.72	6	6	3	3	3	3	3	3	3	3	3	2	3	3
XP_047967371.1	amidophosphoribosyltransferase, chloroplastic-like [Salvia hispanica]	5	5	27	55.48	1.18	0.24	0.387238	0.881927	19.61	10.99	10.75	6	6	5	4	5	5	5	5	3	3	3	4	4	4
XP_047954589.1	RGG repeats nuclear RNA binding protein A-like [Salvia hispanica]	5	5	27	55.22	0.953	-0.07	0.923897	0.990311	47.38	36.97	19.16	6	6	4	3	4	4	4	4	3	3	3	4	4	5
XP_047983458.1	aspartyl protease family protein 2-like [Salvia hispanica]	4	2	19	55.13	0.788	-0.34	0.341601	0.841685	23.63	24.1	25.54	6	6	1	1	1	1	1	1	2	2	1	2	2	2
XP_047937669.1	probable ATP synthase 24 kDa subunit, mitochondrial [Salvia hispanica]	7	3	31	54.92	1.17	0.23	0.409522	0.89459	26.06	30.87	11.02	6	6	2	3	2	3	3	3	3	3	3	3	3	2
XP_047969411.1	60S ribosomal protein L3-1 [Salvia hispanica]	5	5	27	54.88	0.578	-0.79	0.0189144	0.141049	67.45	38.8	63.02	6	6	4	3	4	4	4	4	5	5	5	5	4	4
XP_047950190.1	cytochrome c1-2, heme protein, mitochondrial isoform X1 [Salvia hispanica]	4	4	23	54.83	1.111	0.15	0.551705	0.922575	28.54	14.23	40.51	6	6	4	4	4	4	4	4	1	2	1	2	1	2
XP_047956794.1	outer envelope pore protein 24A, chloroplastic-like [Salvia hispanica]	5	5	23	54.8	0.931	-0.1	0.839954	0.975564	27.13	9.84	17.81	6	6	5	5	4	5	4	5	5	4	4	5	5	5
XP_047960829.1	hydroxyacylglutathione hydrolase cytoplasmic isoform X1 [Salvia hispanica]	5	5	32	54.79	0.745	-0.42	0.229801	0.742885	26.24	9.33	7.15	6	6	5	5	5	5	5	5	5	5	5	5	5	5
XP_047941314.1	threonine--tRNA ligase, mitochondrial 1 [Salvia hispanica]	6	6	27	54.63	1.02	0.03	0.834372	0.97357	31.73	20.54	13.9	6	6	5	5	5	5	5	5	5	4	5	6	6	6
XP_047972214.1	protease 2 [Salvia hispanica]	10	10	37	54.5	0.933	-0.1	0.84699	0.977267	29.98	9.6	15.01	6	6	8	7	8	8	8	8	7	7	7	7	7	8
XP_047949978.1	uncharacterized protein LOC125195789 [Salvia hispanica]	5	5	25	54.48	1.288	0.37	0.208331	0.703152	38.64	12.35	13.21	6	6	5	5	5	5	5	5	5	5	5	5	5	5
XP_047945522.1	serine carboxypeptidase-like 45 [Salvia hispanica]	5	5	37	54.46	0.714	-0.49	0.163798	0.61711	31.31	18.38	11.78	6	6	4	4	4	4	4	4	4	4	4	5	5	5
XP_047958392.1	ATP synthase subunit delta', mitochondrial-like [Salvia hispanica]	3	1	27	54.41	0.647	-0.63	0.0664389	0.363658	68.5	96.01	45.26	5	6	1		1	1	1	1	1	1	1	1	1	1
XP_047942540.1	eukaryotic translation initiation factor-like [Salvia hispanica]	6	4	26	54.1	1.156	0.21	0.440608	0.908747	23.76	21.25	19.89	6	4	3	3	3	3	3	3	2			3	3	3
XP_047982345.1	NADH dehydrogenase [ubiquinone] flavoprotein 2, mitochondrial-like [Salvia hispanica]	2	1	19	54.09	1.303	0.38	0.189756	0.66826	29.78	23	16.28	6	6	1	1	1	1	1	1	1	1	1	1	1	1
XP_047938602.1	ubiquitin carboxyl-terminal hydrolase 3-like [Salvia hispanica]	4	3	24	53.64	1.212	0.28	0.324142	0.836639	53.87	31.72	53.18	6	6	3	2	3	3	3	2	1	2	3	3	2	3
XP_047938551.1	ATP synthase subunit delta', mitochondrial-like [Salvia hispanica]	3	1	26	53.61	100	6.64	1e-17	1.38142e-16		40.46		6		1	1	1	1	1	1
XP_047975609.1	aquaporin PIP1-2 [Salvia hispanica]	3	3	21	53.23	1.387	0.47	0.111387	0.492282	45.93	10.59	28.64	6	6	3	3	3	3	3	3	1	2	2	3	3	3
XP_047970648.1	chaperone protein ClpB4, mitochondrial-like isoform X1 [Salvia hispanica]	8	6	28	53.17	0.9	-0.15	0.724599	0.954552	33.9	12.94	26.18	6	6	6	5	5	6	4	6	5	5	4	5	4	5
XP_047978546.1	3-isopropylmalate dehydratase small subunit 1-like [Salvia hispanica]	4	4	20	53.14	0.755	-0.41	0.252717	0.762898	35.27	17.53	41.97	6	6	2	2	2	2	2	2	2	2	2	2	1	2
XP_047941268.1	kunitz trypsin inhibitor 5-like [Salvia hispanica]	3	3	22	53.1	0.699	-0.52	0.13583	0.56016	28.08	37.54	17.25	6	6	1	3	3	2	3	3	3	3	3	3	3	3
XP_047945635.1	glycine-rich RNA-binding protein 4, mitochondrial-like isoform X1 [Salvia hispanica]	2	2	21	53.08	1.046	0.06	0.748148	0.96186	25.59	18.79	10.04	6	6	2	2	2	2	2	2	2	2	2	2	2	2
XP_047969874.1	valine--tRNA ligase, mitochondrial 1-like [Salvia hispanica]	10	10	29	53.03	1.415	0.5	0.0929412	0.441645	41.82	21.47	23.81	6	6	9	9	9	8	9	8	6	5	4	5	5	6
XP_047944297.1	protein disulfide isomerase-like 1-4 [Salvia hispanica]	9	9	43	52.92	0.876	-0.19	0.635911	0.937367	32.45	12.35	21.34	6	6	8	7	7	8	6	7	6	6	6	5	5	6
XP_047956255.1	aminoacyl tRNA synthase complex-interacting multifunctional protein 1-like [Salvia hispanica]	8	8	32	52.84	0.998	0	0.909943	0.987269	26.79	8.88	8.11	6	6	6	7	7	7	7	7	6	5	6	7	7	7
XP_047952220.1	homocysteine S-methyltransferase 3-like [Salvia hispanica]	3	3	21	52.77	0.905	-0.14	0.743752	0.959181	31.83	9.31	34.42	6	6	3	3	3	3	3	3	2	2	2	3	3	3
XP_047951990.1	60S ribosomal protein L31 [Salvia hispanica]	4	1	34	52.76	1.446	0.53	0.0754229	0.391518	43.83	22.22	34.73	6	6	1	1	1	1	1	1	1	1	1	1	1	1
XP_047966301.1	importin subunit alpha-like [Salvia hispanica]	8	5	31	52.41	1.193	0.25	0.360781	0.859055	40.55	18.96	69.88	6	6	4	4	3	4	3	3	2	4	3	3	4	3
XP_047950468.1	phenylalanine--tRNA ligase alpha subunit, cytoplasmic-like [Salvia hispanica]	6	6	32	52.36	1.062	0.09	0.695106	0.951392	31.91	18.16	10.92	6	6	6	5	5	6	6	6	5	5	4	6	6	5
XP_047955546.1	adenosine kinase 2-like [Salvia hispanica]	4	2	27	52.27	1.151	0.2	0.450746	0.909885	25.81	7.47	18.88	6	6	2	2	2	2	2	2	2	2	1	2	2	2
XP_047975840.1	eukaryotic translation initiation factor 3 subunit F [Salvia hispanica]	3	3	23	52.24	1.128	0.17	0.508232	0.922575	31.74	14.19	10.73	6	6	3	3	3	3	3	3	3	3	3	3	3	3
XP_047971270.1	uncharacterized protein LOC125214328 [Salvia hispanica]	6	6	21	51.84	0.839	-0.25	0.504586	0.922575	23.99	8.03	9.41	6	6	5	5	5	5	5	5	5	5	5	5	5	5
XP_047983639.1	pyruvate decarboxylase 1 [Salvia hispanica]	4	2	33	51.74	1.416	0.5	0.0922363	0.441645	24.47	18.15	31.84	6	5	2	2	2	2	2	2		1	2	2	2	2
XP_047970605.1	ABC transporter E family member 2 isoform X1 [Salvia hispanica]	8	8	35	51.63	1.146	0.2	0.463584	0.912538	42.34	19.4	36.1	6	6	6	6	6	7	7	7	4	4	4	6	5	6
XP_047942094.1	glycine-rich RNA-binding protein GRP2A-like [Salvia hispanica]	2	2	21	51.63	1.15	0.2	0.453889	0.909885	30.91	18.21	4.97	6	6	2	2	2	2	2	2	2	2	2	2	2	2
XP_047946865.1	subtilisin-like protease SBT1.8 [Salvia hispanica]	5	5	26	51.42	0.684	-0.55	0.112771	0.496664	26.99	31.12	10.05	6	6	4	5	4	5	5	5	4	4	4	4	4	4
XP_047967285.1	succinate dehydrogenase subunit 5, mitochondrial-like [Salvia hispanica]	5	5	36	51.3	1.114	0.16	0.543701	0.922575	27.71	39.77	40.31	6	6	3	3	3	4	4	4	2	2	2	3	3	3
XP_047957170.1	acetyl-CoA acetyltransferase, cytosolic 1-like [Salvia hispanica]	6	5	31	50.85	0.862	-0.21	0.585009	0.922575	29.59	6.93	15.75	6	6	5	4	5	5	4	5	5	5	5	5	4	5
XP_047951225.1	major allergen Pru ar 1-like [Salvia hispanica]	5	1	36	50.74	1.085	0.12	0.625009	0.93377	34.62	36.53	31.28	6	6	1	1	1	1	1	1	1	1	1	1	1	1
XP_047940173.1	LOW QUALITY PROTEIN: elongation factor Tu, chloroplastic-like [Salvia hispanica]	7	7	41	50.72	0.97	-0.04	0.985508	0.99821	27.44	8.61	21.77	6	6	6	6	6	6	6	6	5	5	4	6	6	5
XP_047951554.1	reticulon-4-interacting protein 1, mitochondrial [Salvia hispanica]	5	5	37	50.58	0.985	-0.02	0.959065	0.995286	29.14	11.12	12.17	6	6	4	5	5	5	5	4	4	4	3	5	5	5
XP_047948201.1	RAN GTPase-activating protein 2-like [Salvia hispanica]	8	1	25	50.58	0.821	-0.28	0.444212	0.909819	46.3	32.75	29.67	5	3	1	1		1	1	1			1	1		1
XP_047954588.1	RGG repeats nuclear RNA binding protein A-like [Salvia hispanica]	5	1	28	50.57	1.191	0.25	0.364401	0.862551	25.74	24.11	18.05	6	6	1	1	1	1	1	1	1	1	1	1	1	1
XP_047938256.1	alanine aminotransferase 2, mitochondrial-like [Salvia hispanica]	4	3	23	50.52	1.466	0.55	0.0654412	0.361165	35.1	19.58	39.69	6	6	3	3	3	3	2	3	2	2	2	2	1	2
XP_047957091.1	NPL4-like protein 1 [Salvia hispanica]	4	4	43	50.45	0.925	-0.11	0.818919	0.97357	41.81	23.96	19.54	6	6	4	4	4	4	4	4	4	3	4	4	4	4
XP_047963744.1	stem-specific protein TSJT1-like [Salvia hispanica]	5	5	22	50.27	0.771	-0.38	0.293429	0.802771	28.5	5.78	17.34	6	6	4	4	4	4	4	4	4	4	5	5	5	5
XP_047947797.1	protein transport protein SEC31 homolog B isoform X2 [Salvia hispanica]	6	4	20	50	1.597	0.68	0.0260165	0.185267	19.73	15.63	11.5	6	6	4	4	4	4	3	4	3	4	4	4	2	4
XP_047981451.1	ferritin-2, chloroplastic-like [Salvia hispanica]	4	4	33	49.74	0.852	-0.23	0.546654	0.922575	45.5	28.89	30.62	6	6	4	4	4	4	4	4	4	4	4	4	4	4
XP_047954793.1	dihydropyrimidine dehydrogenase (NADP(+)), chloroplastic-like [Salvia hispanica]	8	8	27	49.71	0.883	-0.18	0.658511	0.939453	26.12	14.31	8.3	6	6	6	7	6	7	6	7	7	7	7	7	6	6
XP_047980764.1	proteasome subunit beta type-3-A [Salvia hispanica]	4	4	42	49.65	0.844	-0.25	0.519027	0.922575	27.62	8.47	10.34	6	6	4	4	4	4	4	4	4	4	4	4	4	4
XP_047938660.1	FK506-binding protein 2-like [Salvia hispanica]	4	4	21	49.51	0.873	-0.2	0.622249	0.93377	23.51	18.21	30.22	6	6	3	3	3	3	3	3	3	3	3	3	3	3
XP_047954852.1	60S ribosomal protein L23A [Salvia hispanica]	5	5	19	48.96	0.902	-0.15	0.731058	0.958069	56.84	29.58	38.11	6	6	4	4	5	5	5	5	4	5	4	5	5	5
XP_047951095.1	60S ribosomal protein L13a-4-like [Salvia hispanica]	3	3	18	48.94	0.773	-0.37	0.298909	0.806448	49.61	34.86	25.84	6	6	3	3	3	3	3	3	3	2	3	3	3	3
XP_047948559.1	60S ribosomal protein L18a [Salvia hispanica]	3	3	23	48.94	0.561	-0.83	0.0132908	0.105991	42.15	22.63	28.89	6	6	3	3	3	2	2	2	3	3	3	3	2	3
XP_047944178.1	ubiquitin fusion degradation protein 1 homolog [Salvia hispanica]	5	5	29	48.92	0.851	-0.23	0.545249	0.922575	33.95	19.46	48.18	6	6	4	4	4	4	4	4	2	2	2	4	4	4
XP_047939173.1	fumarylacetoacetase [Salvia hispanica]	4	4	25	48.84	0.954	-0.07	0.928229	0.990823	38.15	7.24	22.29	6	6	4	4	4	4	4	4	4	4	4	4	4	4
XP_047945861.1	eukaryotic translation initiation factor 3 subunit L-like [Salvia hispanica]	3	3	20	48.73	1.392	0.48	0.108136	0.482981	27.32	25.58	28.76	6	6	3	3	3	2	3	3	2	2	2	3	3	3
XP_047939798.1	cysteine proteinase inhibitor 1-like [Salvia hispanica]	5	5	19	48.72	0.854	-0.23	0.555808	0.922575	32.65	15.07	23.81	6	6	5	5	5	5	5	5	5	5	5	5	5	5
XP_047970556.1	putative 4-hydroxy-4-methyl-2-oxoglutarate aldolase 3 [Salvia hispanica]	3	2	30	48.61	0.695	-0.52	0.129754	0.548524	27.59	9.72	25.2	6	6	2	2	2	2	2	2	2	2	2	2	2	2
XP_047946990.1	putative glucose-6-phosphate 1-epimerase [Salvia hispanica]	5	5	25	48.4	0.93	-0.1	0.837997	0.974003	20.18	16.12	13.22	6	6	4	4	3	4	3	4	3	3	3	3	3	3
XP_047940934.1	hsp70-Hsp90 organizing protein 1-like [Salvia hispanica]	6	5	28	48.34	0.947	-0.08	0.899695	0.98234	39.93	28.83	18.92	6	6	3	4	4	4	4	4	4	3	5	4	4	4
XP_047939586.1	14 kDa zinc-binding protein-like [Salvia hispanica]	3	1	28	48.24	1.154	0.21	0.444473	0.909819	14.58	12.66	11.67	3	3				1	1	1				1	1	1
XP_047943351.1	eukaryotic translation initiation factor 5A-2-like [Salvia hispanica]	3	1	22	47.96	1.092	0.13	0.606441	0.929832	28.78	13.27	24.35	6	6	1	1	1	1	1	1	1	1	1	1	1	1
XP_047957799.1	uncharacterized protein At4g28440-like [Salvia hispanica]	2	2	13	47.43	0.716	-0.48	0.166543	0.626517	25.45	14.24	13	6	6	2	2	2	2	2	2	2	2	2	2	2	2
XP_047960501.1	SAL1 phosphatase-like [Salvia hispanica]	4	4	29	47.39	0.991	-0.01	0.937998	0.990823	28.79	17.86	38.08	6	6	3	4	4	3	3	4	2	2	2	3	3	3
XP_047983332.1	proline iminopeptidase [Salvia hispanica]	2	2	20	47.37	0.862	-0.21	0.585132	0.922575	27.52	16.83	9.95	6	6	2	2	2	2	2	2	2	2	2	2	2	2
XP_047967814.1	probable small nuclear ribonucleoprotein G [Salvia hispanica]	2	2	16	47.36	1.071	0.1	0.666873	0.940246	21.42	11.33	18.65	6	6	2	2	2	2	2	2	2	2	2	2	2	2
XP_047978059.1	3-isopropylmalate dehydrogenase, chloroplastic-like [Salvia hispanica]	3	3	26	47.28	1.002	0	0.896502	0.98234	32.18	18.82	15.58	6	6	3	3	3	3	3	3	2	3	2	3	3	3
XP_047942026.1	ruvB-like protein 1 [Salvia hispanica]	5	5	26	47.23	0.99	-0.01	0.939403	0.990823	28.94	11.32	10.61	6	6	3	4	4	4	4	4	3	4	4	4	4	4
XP_047944742.1	peptidyl-prolyl cis-trans isomerase Pin1-like [Salvia hispanica]	5	5	17	47.19	1.036	0.05	0.781436	0.962091	27.6	21.12	9.81	6	6	4	5	5	5	5	5	4	5	5	5	5	5
XP_047950577.1	ubiquitin carboxyl-terminal hydrolase 14-like [Salvia hispanica]	5	5	25	47.19	0.977	-0.03	0.987336	0.99821	41.06	15.59	22.98	6	6	3	4	3	4	4	4	2	4	4	4	4	4
XP_047942065.1	pyruvate dehydrogenase E1 component subunit alpha-3, chloroplastic-like [Salvia hispanica]	7	7	25	47.09	1.069	0.1	0.674531	0.94301	32.96	14.04	21.99	6	6	5	6	6	6	4	6	5	5	5	5	5	6
XP_047971658.1	2-hydroxyisoflavanone dehydratase-like [Salvia hispanica]	3	3	18	46.96	0.807	-0.31	0.398183	0.890937	29.19	29.17	19.35	6	6	3	2	2	3	2	3	2	2	3	2	2	3
XP_047962566.1	uncharacterized protein LOC125207319 [Salvia hispanica]	4	4	22	46.83	0.819	-0.29	0.435036	0.905908	45.26	21.92	23.1	6	6	4	4	3	3	4	3	2	3	3	2	3	2
XP_047981445.1	heterogeneous nuclear ribonucleoprotein 1 [Salvia hispanica]	3	2	26	46.75	1.156	0.21	0.440502	0.908747	38	31.77	30.98	6	5	1	1	1	1	1	1		1	1	1	1	1
XP_047979968.1	serine hydroxymethyltransferase 2, mitochondrial [Salvia hispanica]	7	7	26	46.73	1.035	0.05	0.783681	0.962091	30.97	5.54	23.04	6	6	7	6	6	7	7	7	4	5	3	6	6	6
XP_047981893.1	eukaryotic translation initiation factor 2 subunit alpha homolog [Salvia hispanica]	4	1	32	46.69	0.92	-0.12	0.799619	0.968176	6.4	10.29	34.98	6	6	1	1	1	1	1	1	1	1	1	1	1	1
XP_047958411.1	peptidyl-prolyl cis-trans isomerase CYP19-3-like [Salvia hispanica]	3	1	17	46.59	1.307	0.39	0.185931	0.666471	46.25	22.66	40.4	6	5	1	1	1	1	1	1		1	1	1	1	1
XP_047962745.1	mitochondrial amidoxime reducing component 2-like [Salvia hispanica]	3	3	33	46.57	0.734	-0.45	0.203892	0.695599	25.94	8.06	6.41	6	6	3	3	3	3	3	3	3	3	3	3	3	3
XP_047948025.1	26S proteasome non-ATPase regulatory subunit 1 homolog A-like [Salvia hispanica]	5	3	22	46.55	1.363	0.45	0.130566	0.550594	37.29	11.79	78.07	6	6	3	3	3	3	3	3	1	2	1	3	3	3
XP_047979306.1	histone deacetylase HDT1-like [Salvia hispanica]	3	2	17	46.42	1.24	0.31	0.276236	0.798217	20.32	20.92	18.3	6	6	1	1	2	2	2	2	1	1	1	1	1	1
XP_047980789.1	LOW QUALITY PROTEIN: patellin-3-like [Salvia hispanica]	4	4	21	46.39	1.117	0.16	0.535435	0.922575	46.11	9.99	26.62	6	6	4	4	4	4	4	4	1	2	3	3	2	3
XP_047980065.1	basic transcription factor 3-like [Salvia hispanica]	4	2	23	46.32	0.817	-0.29	0.430283	0.900359	36.28	30.83	12.72	6	6	1	1	1	2	2	2	1	1	1	1	1	1
XP_047961389.1	60S ribosomal protein L14-2-like [Salvia hispanica]	4	1	26	46.17
XP_047966085.1	uncharacterized protein At1g32220, chloroplastic-like [Salvia hispanica]	4	4	38	46.14	0.798	-0.33	0.370773	0.863885	29.46	37.6	23.89	6	6	4	4	3	4	4	3	3	3	3	3	3	3
XP_047962487.1	glycine cleavage system H protein 2, mitochondrial-like [Salvia hispanica]	2	1	24	46.06	0.9	-0.15	0.721859	0.954552	35.46	44.12	39.18	6	4	1	1	1	1	1	1		1		1	1	1
XP_047944823.1	probable 2,3-bisphosphoglycerate-independent phosphoglycerate mutase [Salvia hispanica]	3	3	22	45.92	1.018	0.03	0.84244	0.977036	17.87	19.42	11.54	6	6	3	3	2	3	3	3	3	2	2	3	3	3
XP_047947872.1	malate synthase, glyoxysomal-like isoform X1 [Salvia hispanica]	6	4	24	45.88	1.03	0.04	0.800143	0.968176	39.25	15.52	49.76	6	6	4	4	4	4	4	4	2	2	3	4	4	4
XP_047945411.1	NADH-cytochrome b5 reductase-like protein [Salvia hispanica]	6	6	25	45.75	0.97	-0.04	0.987499	0.99821	22.91	13.54	14.73	6	6	5	6	6	5	6	6	5	4	4	6	6	6
XP_047966077.1	pyruvate decarboxylase 1 [Salvia hispanica]	3	1	23	45.65
XP_047954591.1	late embryogenesis abundant protein D-29-like [Salvia hispanica]	6	6	23	45.64	0.726	-0.46	0.187053	0.666471	59.59	67.58	73.87	6	6	4	2	2	5	5	5	3	1	2	4	5	5
XP_047983538.1	histone H2A-like [Salvia hispanica]	2	2	20	45.61	0.74	-0.43	0.217172	0.71766	67.33	18.57	24.42	6	6	2	2	2	2	2	2	2	2	2	2	2	2
XP_047982009.1	GTP-binding protein SAR1A-like [Salvia hispanica]	5	2	20	45.58	1.038	0.05	0.773967	0.962091	67.45	60.99	32.18	5	6	1	1	1	1		1	1	1	1	1	1	1
XP_047975834.1	26S proteasome non-ATPase regulatory subunit 13 homolog B-like [Salvia hispanica]	3	2	25	45.42	1.204	0.27	0.33884	0.836639	18.17	9.99	13.16	6	6	1	1	1	1	1	1	1	1	1	1	1	1
XP_047951733.1	ubiquinone biosynthesis protein COQ9, mitochondrial-like [Salvia hispanica]	6	4	31	45.24	1.038	0.05	0.774166	0.962091	29.52	11.19	4.94	6	6	2	2	2	2	2	2	1	2	2	2	2	2
XP_047957955.1	glycine-rich RNA-binding protein 2, mitochondrial-like [Salvia hispanica]	3	3	25	45.21	1.377	0.46	0.118865	0.514541	41.01	16.19	15.38	6	6	2	2	2	2	2	2	2	1	2	2	2	2
XP_047962316.1	17.4 kDa class III heat shock protein [Salvia hispanica]	3	3	27	44.84	0.864	-0.21	0.591626	0.922575	19.93	8.58	5.54	6	6	3	3	3	3	3	3	3	3	3	3	3	3
XP_047956020.1	late embryogenesis abundant protein D-34-like [Salvia hispanica]	3	3	20	44.76	0.718	-0.48	0.170887	0.635511	34.97	15.28	17.07	6	6	3	3	3	3	3	3	2	3	3	3	3	3
XP_047951227.1	ferredoxin-dependent glutamate synthase, chloroplastic-like [Salvia hispanica]	10	10	28	44.73	0.947	-0.08	0.902079	0.982994	39.09	11.78	22.65	6	6	9	10	8	8	8	10	8	6	7	7	7	8
XP_047955578.1	probable UDP-arabinopyranose mutase 5 isoform X2 [Salvia hispanica]	4	4	20	44.71	0.985	-0.02	0.957303	0.994274	27.33	17.38	18.1	6	6	3	4	4	3	4	3	2	2	2	2	2	2
XP_047966590.1	60S acidic ribosomal protein P1-like [Salvia hispanica]	2	2	25	44.55	0.761	-0.39	0.26689	0.787278	71.68	44.55	14.14	6	6	2	2	2	2	2	2	2	2	2	2	2	2
XP_047943768.1	probable calcium-binding protein CML13 [Salvia hispanica]	4	4	18	44.26	1.049	0.07	0.73764	0.958906	39.89	31.62	23.61	6	6	4	4	4	4	4	3	3	3	2	3	3	3
XP_047967781.1	methionine gamma-lyase-like [Salvia hispanica]	4	1	18	44.1	0.66	-0.6	0.0798344	0.403591	17.14	11.06	10.21	6	6	1	1	1	1	1	1	1	1	1	1	1	1
XP_047941512.1	dihydrolipoyllysine-residue acetyltransferase component 4 of pyruvate dehydrogenase complex, chloroplastic-like [Salvia hispanica]	8	7	28	44.01	1.46	0.55	0.0683746	0.366987	63.82	28.78	34.14	6	6	4	5	5	5	5	5	3	3	3	4	4	4
XP_047943337.1	pyridoxal 5'-phosphate synthase-like subunit PDX1.2 isoform X1 [Salvia hispanica]	4	4	20	43.98	0.777	-0.36	0.311013	0.825883	22.47	24.93	18.3	6	6	2	4	4	4	4	4	4	3	4	3	4	4
XP_047948133.1	galactinol synthase 2-like [Salvia hispanica]	2	2	17	43.68	1.116	0.16	0.53971	0.922575	33.88	17.93	68.55	6	6	2	2	2	2	2	2	1	1	1	2	2	2
XP_047952697.1	methyl-CpG-binding domain-containing protein 11-like [Salvia hispanica]	7	7	16	43.08	1.425	0.51	0.0865166	0.427176	35.38	89.16	23.52	6	3	1	1	1	6	6	5				3	3	3
XP_047940885.1	40S ribosomal protein S26-1-like [Salvia hispanica]	3	3	19	43.06	0.693	-0.53	0.125406	0.532817	81.49	80.46	27.35	6	6	2	2	2	3	3	3	3	2	2	3	3	3
XP_047938854.1	ubiquitin domain-containing protein DSK2b-like isoform X1 [Salvia hispanica]	4	4	29	43.04	0.955	-0.07	0.929828	0.990823	30.11	27.52	22.56	6	6	4	3	3	4	4	4	4	3	4	3	3	3
XP_047968664.1	60S acidic ribosomal protein P2B-like isoform X1 [Salvia hispanica]	4	3	18	43	1.194	0.26	0.35873	0.858887	45.76	26.32	32.55	6	6	3	3	2	3	3	3	2	2	3	3	3	3
XP_047948675.1	cullin-associated NEDD8-dissociated protein 1 [Salvia hispanica]	10	10	23	42.91	1.732	0.79	0.00959631	0.0805962	38.7	27.6	35.44	6	6	7	8	8	6	8	8	1	2	3	3	2	3
XP_047983315.1	acetolactate synthase small subunit 1, chloroplastic-like [Salvia hispanica]	3	3	19	42.74	0.84	-0.25	0.507527	0.922575	24.36	7.96	14.99	6	6	3	3	3	3	3	3	3	3	3	3	3	3
XP_047977785.1	NADH dehydrogenase [ubiquinone] iron-sulfur protein 3 [Salvia hispanica]	4	4	23	42.51	1.063	0.09	0.692466	0.950355	49.54	23.98	27.2	6	6	4	3	3	4	4	3	3	3	4	4	3	4
XP_047947775.1	putative cytochrome c oxidase subunit 6b-like [Salvia hispanica]	3	3	24	42.37	1.158	0.21	0.435886	0.906183	55.45	45.15	39.13	6	6	3	3	3	3	3	3	1	3	3	3	3	3
XP_047961029.1	mannosylglycoprotein endo-beta-mannosidase-like [Salvia hispanica]	5	5	26	42.11	1.113	0.15	0.548559	0.922575	23.71	20.67	16.78	6	6	3	4	3	4	4	4	3	3	2	4	4	4
XP_047971821.1	cytochrome b-c1 complex subunit Rieske-4, mitochondrial-like [Salvia hispanica]	4	4	20	42.06	1.359	0.44	0.133477	0.555896	41.32	18.33	42.2	6	6	4	4	3	4	4	4	3	3	3	4	4	4
XP_047958098.1	proteasome subunit beta type-7-A-like [Salvia hispanica]	4	2	18	41.92	0.913	-0.13	0.773535	0.962091	39.88	16.94	37.01	6	6	1	1	1	1	1	1	2	1	1	2	2	2
XP_047955195.1	stearoyl-[acyl-carrier-protein] 9-desaturase, chloroplastic-like isoform X1 [Salvia hispanica]	2	1	27	41.91	1.029	0.04	0.802115	0.968176	44.66	22.91	42.82	6	6	1	1	1	1	1	1	1	1	1	1	1	1
XP_047940428.1	60S ribosomal protein L18-2-like [Salvia hispanica]	3	3	15	41.71	0.958	-0.06	0.941454	0.990823	27.12	13.26	27.21	6	6	2	2	2	3	3	3	2	2	2	3	3	3
XP_047957715.1	NADH dehydrogenase [ubiquinone] 1 alpha subcomplex subunit 9, mitochondrial [Salvia hispanica]	9	1	39	41.66	0.79	-0.34	0.346005	0.844306	38.32	14.84	28.81	6	6	1	1	1	1	1	1	1	1	1	1	1	1
XP_047978651.1	lectin CPL-like [Salvia hispanica]	2	1	17	41.64	0.546	-0.87	0.00931085	0.0792519	49.38	37.4	36.03	6	6	1	1	1	1	1	1	1	1	1	1	1	1
XP_047947588.1	flowering locus K homology domain-like [Salvia hispanica]	4	3	21	41.6	0.992	-0.01	0.933003	0.990823	18.04	15.52	13.28	6	6	3	3	3	2	3	3	2	2	2	2	2	2
XP_047943698.1	superoxide dismutase [Fe], chloroplastic-like [Salvia hispanica]	3	3	26	41.43	1.087	0.12	0.621607	0.93377	29.02	8.73	15.11	6	6	3	3	3	3	3	3	3	3	3	3	3	3
XP_047953882.1	pyridoxal kinase-like [Salvia hispanica]	3	1	15	41.2	0.463	-1.11	0.000842665	0.00887607	24.94	75.88	14.29	6	4	1	1	1	1	1	1			1	1	1	1
XP_047973348.1	SEED MATURATION PROTEIN 1 [Salvia hispanica]	3	3	15	41.18	0.816	-0.29	0.427085	0.899351	50.76	36.18	40.04	6	6	3	2	3	3	2	2	1	2	3	3	3	3
XP_047969705.1	glutamate--tRNA ligase, cytoplasmic-like [Salvia hispanica]	6	1	29	41.17	2.09	1.06	0.000590724	0.00640923	44.61	29.18	33.7	6	6	1	1	1	1	1	1	1	1	1	1	1	1
XP_047941530.1	UDP-glucose 6-dehydrogenase 1 [Salvia hispanica]	7	3	23	41.09	1.059	0.08	0.704543	0.953032	23.31	16.02	15.56	6	6	2	2	2	2	2	2	2	2	2	2	2	2
XP_047947781.1	beta-galactosidase 9 [Salvia hispanica]	5	5	25	41	0.881	-0.18	0.653251	0.939453	43.31	40.8	44.01	6	6	4	5	5	3	4	4	5	5	5	5	4	5
XP_047973281.1	26S proteasome non-ATPase regulatory subunit 8 homolog A-like [Salvia hispanica]	5	5	27	40.99	1.044	0.06	0.752257	0.962024	34.38	23.74	24.83	6	6	4	4	4	4	4	4	2	2	3	4	4	4
XP_047950033.1	uncharacterized protein LOC125195824 [Salvia hispanica]	2	2	16	40.83	0.686	-0.54	0.115189	0.503497	39.64	14	40.2	6	6	2	2	2	2	1	2	2	1	1	2	1	2
XP_047970944.1	glutamine synthetase cytosolic isozyme-like [Salvia hispanica]	3	1	19	40.57
XP_047944103.1	signal recognition particle subunit SRP68-like [Salvia hispanica]	4	4	25	40.37	0.802	-0.32	0.384374	0.876983	30.07	12.36	17	6	6	3	3	3	3	3	3	3	3	3	3	3	3
XP_047955951.1	probable mannitol dehydrogenase 1 [Salvia hispanica]	4	4	20	40.34	1.313	0.39	0.178148	0.652693	41.69	34.02	57.67	6	6	2	3	3	3	3	3	2	2	2	3	3	3
XP_047948391.1	DNA damage-binding protein 1-like [Salvia hispanica]	7	7	38	40.19	1.038	0.05	0.774601	0.962091	37.78	12.48	22.18	6	6	7	7	7	7	7	7	7	7	7	7	7	7
XP_047944971.1	probable NADH dehydrogenase [ubiquinone] 1 alpha subcomplex subunit 5, mitochondrial [Salvia hispanica]	3	3	15	40	1.337	0.42	0.153422	0.589441	27.89	21.9	66.9	6	6	3	3	3	3	3	3	2	1	2	3	3	3
XP_047980144.1	probable nucleolar protein 5-1 [Salvia hispanica]	6	3	26	39.91	1.772	0.83	0.00709838	0.0620924	51.56	34.55	18.4	6	6	3	3	3	3	3	3	2	3	3	3	3	3
XP_047950576.1	external alternative NAD(P)H-ubiquinone oxidoreductase B2, mitochondrial-like [Salvia hispanica]	5	5	32	39.82	1.06	0.08	0.702203	0.952855	35.86	22.14	43.28	6	6	4	3	4	4	4	4	3	2	2	3	3	3
XP_047959131.1	probable aquaporin TIP3-2 [Salvia hispanica]	2	2	22	39.66	1.035	0.05	0.783618	0.962091	76.55	40.03	64.28	6	6	2	2	2	2	2	2	2	2	2	2	2	2
XP_047953297.1	far upstream element-binding protein 1-like [Salvia hispanica]	4	3	20	39.44	0.735	-0.45	0.204995	0.695882	32.73	37.58	18.32	6	6	2	2	3	2	3	3	2	2	2	2	2	2
XP_047970551.1	zingipain-2-like [Salvia hispanica]	3	3	14	39.42	0.293	-1.77	6.80744e-08	8.82523e-07	31.11	49.07	15.39	6	6	1	2	2	1	2	2	2	3	3	3	3	3
XP_047958997.1	60S ribosomal protein L14-2-like [Salvia hispanica]	3	1	23	39.34	0.971	-0.04	0.989368	0.99821	45.38	18.72	38.5	6	6	1	1	1	1	1	1	1	1	1	1	1	1
XP_047970827.1	heat shock 70 kDa protein 17 [Salvia hispanica]	7	7	20	39.29	0.886	-0.18	0.670509	0.941137	27.41	13.35	5.49	6	6	5	4	5	6	6	6	4	4	4	5	5	5
XP_047949835.1	D-3-phosphoglycerate dehydrogenase 3, chloroplastic-like [Salvia hispanica]	6	1	30	39.27	0.616	-0.7	0.0398078	0.250333	23.34	20.3	12.97	3	6	1	1		1			1	1	1	1	1	1
XP_047955827.1	clathrin heavy chain 1-like [Salvia hispanica]	13	13	28	39.25	2.344	1.23	7.77382e-05	0.000893282	49.54	42.03	44.05	6	6	8	6	9	8	8	9	1	2	2	2	2	2
XP_047955900.1	lysosomal Pro-X carboxypeptidase [Salvia hispanica]	2	2	20	38.99	0.916	-0.13	0.785045	0.962091	25.76	15	10.83	6	6	2	2	2	2	2	2	2	2	2	2	2	2
XP_047957727.1	glutaredoxin-like [Salvia hispanica]	3	3	18	38.95	1.115	0.16	0.541582	0.922575	37.27	26.56	36.12	6	6	3	3	2	3	3	3	1	2	2	2	2	2
XP_047967158.1	40S ribosomal protein S28-2 [Salvia hispanica]	1	1	22	38.89	0.831	-0.27	0.476657	0.91704	35.44	5.51	27.29	6	6	1	1	1	1	1	1	1	1	1	1	1	1
XP_047939218.1	gamma aminobutyrate transaminase 3, chloroplastic-like [Salvia hispanica]	6	3	25	38.74	1.204	0.27	0.338892	0.836639	60.92	45.11	26.4	6	6	2	3	3	2	3	3	1	1	1	3	3	3
XP_047974417.1	peptide-N4-(N-acetyl-beta-glucosaminyl)asparagine amidase A-like [Salvia hispanica]	2	2	22	38.72	0.747	-0.42	0.23408	0.752867	34.31	22.41	36.92	6	6	2	2	2	2	2	2	2	2	2	2	2	2
XP_047980619.1	glutamate--tRNA ligase, cytoplasmic-like [Salvia hispanica]	7	2	29	38.69	1.185	0.25	0.376395	0.871361	39.74	17.06	35.04	5	5	1	1	1		1	1	1	1	1	1	1
XP_047972742.1	isocitrate dehydrogenase [NAD] regulatory subunit 1, mitochondrial isoform X1 [Salvia hispanica]	3	3	22	38.69	0.983	-0.03	0.966853	0.997864	31.87	15.01	35.47	6	6	3	3	3	3	3	3	3	3	2	2	2	3
XP_047966806.1	nucleoside diphosphate kinase 2, chloroplastic-like [Salvia hispanica]	4	4	17	38.66	0.915	-0.13	0.780075	0.962091	32.33	17.94	14.77	6	6	2	3	3	3	3	3	3	3	3	3	3	3
XP_047947001.1	adenylylsulfatase HINT1-like [Salvia hispanica]	3	1	24	38.64	0.855	-0.23	0.558245	0.922575	18.07	12.96	15.86	4	3	1	1	1		1					1	1	1
XP_047938364.1	phenylacetaldehyde reductase [Salvia hispanica]	3	3	21	38.54	1.237	0.31	0.282287	0.798819	31.89	10.04	31.05	6	6	3	3	3	3	3	3	3	3	2	3	3	3
XP_047979601.1	phragmoplastin DRP1E-like isoform X1 [Salvia hispanica]	5	5	17	38.51	0.873	-0.2	0.622096	0.93377	36.2	30.21	35.12	6	6	3	4	4	3	2	4	2	1	3	3	3	3
XP_047979048.1	universal stress protein PHOS32-like [Salvia hispanica]	4	4	17	38.49	0.897	-0.16	0.711483	0.953032	36.41	26.14	26.17	6	6	2	3	3	3	3	3	2	3	3	3	3	3
XP_047983262.1	dihydroorotase, mitochondrial [Salvia hispanica]	4	4	22	38.42	0.975	-0.04	0.994632	0.99821	29.12	17.18	4.19	6	6	2	3	3	3	2	3	1	2	3	3	3	3
XP_047969450.1	serine-threonine kinase receptor-associated protein-like [Salvia hispanica]	5	5	21	38.35	0.828	-0.27	0.464769	0.912538	30.41	12.32	14.63	6	6	3	4	5	5	5	5	3	3	3	3	3	3
XP_047955413.1	oxygen-dependent coproporphyrinogen-III oxidase, chloroplastic [Salvia hispanica]	4	4	17	38.28	0.703	-0.51	0.14224	0.570765	33.51	29.45	19.98	6	6	4	3	3	3	4	3	4	4	3	4	4	4
XP_047953127.1	phenylalanine--tRNA ligase beta subunit, cytoplasmic-like [Salvia hispanica]	6	6	29	38.08	1.23	0.3	0.293165	0.802771	25.81	9.27	28.63	6	6	6	4	5	5	6	5	4	2	5	5	6	6
XP_047960313.1	universal stress protein PHOS34-like [Salvia hispanica]	2	2	13	37.86	1.352	0.43	0.140138	0.567196	48.54	19.82	44.07	6	6	2	2	2	2	2	2	1	2	1	2	1	2
XP_047959524.1	protein transport protein SEC13 homolog B-like [Salvia hispanica]	2	2	19	37.81	0.959	-0.06	0.945961	0.993102	15.78	4.43	9.41	6	6	2	2	2	2	2	2	2	2	2	2	2	2
XP_047966595.1	pyridoxal kinase-like [Salvia hispanica]	4	2	14	37.67	0.81	-0.3	0.409196	0.89459	47.11	25.58	32.6	6	5	1	1	1	1	1	1	1	1		1	1	1
XP_047978575.1	protein transport protein SEC31 homolog B-like [Salvia hispanica]	9	7	21	37.65	1.345	0.43	0.146246	0.58016	35.18	18.9	35.33	6	6	6	5	4	6	6	6	2	3	4	5	5	5
XP_047963914.1	probable protein disulfide-isomerase A6 [Salvia hispanica]	4	2	28	37.57	1.387	0.47	0.111617	0.492438	30.52	48.58	39.83	6	6	2	2	2	1	2	1	2	2	1	2	2	2
XP_047980070.1	calmodulin-like [Salvia hispanica]	4	1	18	37.07	1.097	0.13	0.590915	0.922575	40.28	33.54	22.98	6	6	1	1	1	1	1	1	1	1	1	1	1	1
XP_047965741.1	importin subunit beta-1-like [Salvia hispanica]	5	5	39	36.98	1.65	0.72	0.017687	0.134273	39.11	25.6	16.74	6	6	5	5	5	5	5	5	5	5	4	5	5	5
XP_047981778.1	probable methylenetetrahydrofolate reductase [Salvia hispanica]	3	3	18	36.75	1.002	0	0.898736	0.98234	46.84	21.74	69.98	6	6	2	2	2	2	2	2	1	2	1	3	3	3
XP_047941026.1	temperature-induced lipocalin-1 [Salvia hispanica]	4	4	17	36.56	0.892	-0.17	0.692461	0.950355	36.3	8.02	16.72	6	6	4	4	4	4	4	4	3	3	3	4	4	4
XP_047944882.1	nicotianamine aminotransferase 1-like [Salvia hispanica]	3	3	17	36.55	0.868	-0.2	0.607252	0.929832	34.77	19.63	24.1	6	6	3	3	3	3	2	3	3	1	2	3	3	3
XP_047960948.1	coatomer subunit beta'-2-like [Salvia hispanica]	9	9	25	36.54	1.008	0.01	0.87751	0.981287	29.04	10.98	11.45	6	6	6	8	7	6	8	8	4	5	5	6	6	6
XP_047959974.1	uncharacterized protein LOC125205194 [Salvia hispanica]	3	3	15	36.48	0.966	-0.05	0.972623	0.997864	57.15	47.68	63.37	6	6	2	3	3	3	3	3	1	1	1	3	3	3
XP_047957488.1	bifunctional protein FolD 4, chloroplastic isoform X1 [Salvia hispanica]	3	2	20	36.45	0.99	-0.01	0.941301	0.990823	50.27	28.34	28.52	6	6	2	2	2	2	2	2	2	2	2	2	2	2
XP_047960421.1	alpha-mannosidase 2 [Salvia hispanica]	2	2	15	36.39	0.99	-0.01	0.938551	0.990823	24.97	10.85	18.97	6	6	2	2	2	2	2	2	2	2	2	2	2	2
XP_047950819.1	putative invertase inhibitor [Salvia hispanica]	2	2	43	36.38	0.651	-0.62	0.0702979	0.376511	34.89	20.96	30.75	6	6	3	3	3	3	3	3	3	3	3	3	3	3
XP_047952708.1	subtilisin-like protease SBT3 [Salvia hispanica]	2	2	19	36.34	0.785	-0.35	0.333275	0.836639	47.62	36.31	20.93	6	6	1	1	1	1	1	1	1	1	1	1	1	1
XP_047948552.1	60S ribosomal protein L27-3 [Salvia hispanica]	2	2	16	36.12	0.516	-0.95	0.00434647	0.0389641	40.35	57.07	27.49	6	6	1	1	1	2	2	2	2	2	2	2	2	2
XP_047969809.1	glutathione S-transferase-like [Salvia hispanica]	3	3	28	36.06	1.235	0.3	0.285094	0.798819	53.35	48.14	23.16	6	6	3	2	2	3	3	3	3	2	3	3	3	3
XP_047969300.1	long chain acyl-CoA synthetase 4-like [Salvia hispanica]	4	4	15	35.96	1.133	0.18	0.495465	0.922575	38.43	18.55	16.56	6	6	3	3	3	3	3	4	1	2	3	3	2	3
XP_047981290.1	ubiquitin carboxyl-terminal hydrolase 3-like [Salvia hispanica]	3	2	17	35.91	0.872	-0.2	0.620051	0.93377	25.96	39.57	15.23	6	4	1	1	1	2	2	2		1		1	1	1
XP_047972413.1	protein DJ-1 homolog D [Salvia hispanica]	5	5	18	35.86	0.846	-0.24	0.527172	0.922575	32.28	15.93	21.69	6	6	4	4	4	4	3	4	5	5	4	4	4	4
XP_047943040.1	60S ribosomal protein L32-1-like [Salvia hispanica]	2	2	13	35.67	0.388	-1.37	3.45008e-05	0.000407561	62.68	53.08	16.85	6	6	2	2	2	2	2	2	2	2	2	2	2	2
XP_047942022.1	DEAD-box ATP-dependent RNA helicase 37-like isoform X1 [Salvia hispanica]	4	1	19	35.42	1.235	0.3	0.284848	0.798819	21.79	11.57	20.79	6	6	1	1	1	1	1	1	1	1	1	1	1	1
XP_047963717.1	UDP-sugar pyrophosphorylase-like [Salvia hispanica]	7	3	20	35.19	0.966	-0.05	0.972719	0.997864	22.94	11.67	17.88	6	6	3	3	3	3	2	3	3	3	3	3	3	3
XP_047942822.1	isovaleryl-CoA dehydrogenase, mitochondrial [Salvia hispanica]	2	2	16	35.04	0.897	-0.16	0.712796	0.953032	29.12	11.37	24.76	6	6	2	2	2	2	2	2	2	2	2	2	2	2
XP_047955705.1	ruvB-like 2 [Salvia hispanica]	6	6	21	35.04	1.049	0.07	0.73746	0.958906	30.2	24.8	13.69	6	6	3	5	5	5	5	4	4	4	4	4	4	4
XP_047946907.1	acetate--CoA ligase CCL3-like [Salvia hispanica]	1	1	17	34.82	1.129	0.18	0.505404	0.922575	11.5	13.82	5.64	6	6	1	1	1	1	1	1	1	1	1	1	1	1
XP_047981401.1	mitochondrial phosphate carrier protein 3, mitochondrial [Salvia hispanica]	3	3	17	34.78	1.253	0.33	0.256414	0.765766	33.08	21.36	52.07	6	6	3	3	3	2	2	3	1	1	1	3	3	3
XP_047948315.1	calmodulin-7 [Salvia hispanica]	4	1	15	34.73	1.084	0.12	0.629185	0.934535	19.01	30.19	29.42	5	4		1	1	1	1	1		1		1	1	1
XP_047969013.1	proteasome subunit beta type-7-A-like [Salvia hispanica]	3	1	17	34.66	100	6.64	1e-17	1.38142e-16		25.2		6		1	1	1	1	1	1
XP_047950412.1	mitochondrial-processing peptidase subunit alpha-like isoform X2 [Salvia hispanica]	2	1	12	34.57
XP_047964507.1	cytochrome b-c1 complex subunit 7 [Salvia hispanica]	3	3	15	34.35	1.485	0.57	0.0575076	0.325962	45	38.27	26.9	6	6	1	1	1	2	2	2	2	1	2	2	2	1
XP_047966776.1	acyl-CoA-binding protein-like [Salvia hispanica]	3	3	22	34.16	1.358	0.44	0.134564	0.558584	67.35	47.4	41.65	6	6	3	3	3	3	3	3	2	2	3	3	3	3
XP_047938856.1	branched-chain-amino-acid aminotransferase-like protein 2 [Salvia hispanica]	2	1	24	34.12	0.845	-0.24	0.523762	0.922575	8.69	7.82	5.94	6	6	1	1	1	1	1	1	1	1	1	1	1	1
XP_047944076.1	ATP synthase subunit d, mitochondrial [Salvia hispanica]	3	3	14	34.03	1.186	0.25	0.37584	0.870875	33.62	20.02	30.3	6	5	2	2	2	2	2	2	3	3	1	2	3
XP_047941980.1	pyruvate dehydrogenase E1 component subunit beta-1, mitochondrial-like [Salvia hispanica]	3	2	15	33.94	0.832	-0.26	0.480317	0.917219	27.83	8.08	17.09	6	6	2	2	2	2	2	2	2	2	2	2	2	2
XP_047977549.1	uncharacterized protein LOC125219576 isoform X1 [Salvia hispanica]	2	2	12	33.85	0.577	-0.79	0.0186048	0.139563	55.99	56.65	54.32	6	6	1	1	2	1	2	2	1	1	1	2	2	2
XP_047955204.1	60S ribosomal protein L31-like isoform X1 [Salvia hispanica]	4	1	24	33.81	1.996	1	0.00124332	0.012326	58.81	51.29	39.34	6	5	1	1	1	1	1	1	1		1	1	1	1
XP_047969339.1	transcription initiation factor TFIID subunit 15b [Salvia hispanica]	2	2	16	33.79	1.148	0.2	0.459619	0.911307	24.77	23.24	34.67	6	6	2	2	2	2	2	2	1	1	1	2	2	2
XP_047968004.1	protein TOC75-3, chloroplastic-like [Salvia hispanica]	6	6	20	33.77	1.076	0.11	0.652769	0.939453	29.6	11.67	31.83	6	6	2	3	3	4	4	4	2	4	4	3	4	5
XP_047983035.1	protein SRC2 homolog [Salvia hispanica]	1	1	12	33.71	0.807	-0.31	0.397237	0.890937	20.75	13.88	18.38	6	6	1	1	1	1	1	1	1	1	1	1	1	1
XP_047941479.1	subtilisin-like protease SBT1.3 [Salvia hispanica]	5	5	25	33.7	0.649	-0.62	0.0676055	0.363658	41.73	17.2	9	6	6	4	4	4	4	5	5	4	5	4	5	5	5
XP_047974484.1	allene oxide cyclase, chloroplastic-like [Salvia hispanica]	5	5	26	33.68	0.824	-0.28	0.454492	0.909885	38.5	13.96	12.09	6	6	4	5	5	4	5	4	5	4	5	5	4	5
XP_047955097.1	spliceosome-associated protein 130 A [Salvia hispanica]	4	4	19	33.62	1.184	0.24	0.378474	0.872977	39.53	16.74	41.31	6	6	2	2	2	2	2	2	2	2	1	2	2	2
XP_047966245.1	40S ribosomal protein S23-like [Salvia hispanica]	2	2	11	33.45	0.44	-1.19	0.000348284	0.0037951	37.13	21.83	15.08	6	6	2	2	2	2	2	2	2	2	2	2	2	2
XP_047960230.1	3-isopropylmalate dehydrogenase, chloroplastic-like [Salvia hispanica]	5	5	30	33.43	0.857	-0.22	0.565511	0.922575	43.11	27.12	14.55	6	6	3	4	5	5	5	5	3	4	5	5	5	5
XP_047951128.1	protein translation factor SUI1 homolog 2 [Salvia hispanica]	3	3	17	33.39	0.904	-0.15	0.738152	0.958906	33.48	38.37	24.91	6	6	2	2	3	3	3	3	3	3	2	3	3	3
XP_047981304.1	nudix hydrolase 3 [Salvia hispanica]	7	7	35	33.38	0.995	-0.01	0.921503	0.988864	27.16	14.81	47.6	6	6	6	5	5	7	7	6	1	1	3	4	4	4
XP_047943597.1	40S ribosomal protein S12-like [Salvia hispanica]	2	2	15	33.25	1.096	0.13	0.593272	0.922948	37.15	32.98	17.9	6	6	2	2	2	2	2	2	2	2	2	2	2	2
XP_047949997.1	protein DJ-1 homolog A-like [Salvia hispanica]	6	6	19	33.25	0.979	-0.03	0.981123	0.99821	25.85	10.7	10.41	6	6	5	5	5	4	5	4	5	5	5	6	6	6
XP_047948151.1	bifunctional dTDP-4-dehydrorhamnose 3,5-epimerase/dTDP-4-dehydrorhamnose reductase [Salvia hispanica]	5	5	18	33.12	0.763	-0.39	0.274155	0.798217	33.06	25.95	24.35	6	6	5	5	4	4	5	4	4	5	4	5	5	5
XP_047939159.1	40S ribosomal protein S25 [Salvia hispanica]	2	2	14	33.1	0.928	-0.11	0.829968	0.97357	32.63	21.92	26.48	6	6	1	1	1	2	2	2	1	1	1	2	2	1
XP_047967036.1	GEM-like protein 5 [Salvia hispanica]	3	3	17	32.87	0.836	-0.26	0.491893	0.922575	24.79	8.95	14.04	6	6	3	3	3	3	3	3	2	3	3	3	3	3
XP_047967109.1	probable cysteine protease RD19D [Salvia hispanica]	3	3	25	32.71	0.76	-0.4	0.265345	0.787278	17.68	10.42	10.15	6	6	2	2	2	2	2	2	2	2	2	2	2	2
XP_047940535.1	60S ribosomal protein L10a-1 isoform X1 [Salvia hispanica]	2	1	14	32.7	0.772	-0.37	0.297435	0.806448	31.89	19.69	21.03	6	6	1	1	1	1	1	1	1	1	1	1	1	1
XP_047942140.1	60S ribosomal protein L27a-3-like [Salvia hispanica]	2	2	17	32.67	0.55	-0.86	0.0102595	0.0855975	71.7	62.12	44.11	6	6	2	2	2	2	2	2	2	2	2	2	2	2
XP_047950546.1	polygalacturonase inhibitor-like [Salvia hispanica]	5	5	19	32.62	0.578	-0.79	0.0190556	0.141684	32.2	27.19	29.96	6	6	2	3	3	3	3	3	3	3	4	3	3	4
XP_047945308.1	3-oxoacyl-[acyl-carrier-protein] synthase I, chloroplastic-like [Salvia hispanica]	5	4	24	32.49	0.919	-0.12	0.793378	0.964723	25.8	8.65	15.28	6	6	2	3	3	2	3	3	3	3	2	3	3	3
XP_047943485.1	argininosuccinate lyase, chloroplastic [Salvia hispanica]	4	4	19	32.43	1.104	0.14	0.573168	0.922575	25.78	9.98	30.48	6	6	4	4	3	3	4	3	3	3	2	4	4	4
XP_047945094.1	small nuclear ribonucleoprotein-associated protein B'-like [Salvia hispanica]	2	2	14	32.16	0.756	-0.4	0.253987	0.762898	32.38	14.03	33.62	6	6	2	2	2	2	2	2	2	2	2	2	2	2
XP_047974227.1	HMG1/2-like protein [Salvia hispanica]	2	2	11	32.12	0.909	-0.14	0.75728	0.962024	43	21.09	25.04	6	6	2	2	2	2	2	2	1	1	1	2	2	2
XP_047981071.1	importin subunit alpha-2-like [Salvia hispanica]	5	2	22	32.11	0.972	-0.04	0.992378	0.99821	27.67	16.58	80.39	6	6	2	2	2	2	2	2	1	1	1	2	2	2
XP_047954856.1	purple acid phosphatase 7-like [Salvia hispanica]	2	2	14	32.04	1.243	0.31	0.271224	0.797271	38.45	27.78	24.06	6	6	2	2	3	3	3	3	2	3	2	3	3	3
XP_047958451.1	glutathione S-transferase-like [Salvia hispanica]	3	3	18	31.97	1.09	0.12	0.612485	0.932186	26.14	18.36	17.67	6	6	3	3	3	3	3	3	3	3	3	3	3	3
XP_047945571.1	grpE protein homolog 2, mitochondrial-like [Salvia hispanica]	4	4	20	31.82	1.174	0.23	0.399636	0.890937	37.59	26.87	6.57	6	6	3	3	4	4	4	4	2	2	2	2	2	2
XP_047939170.1	uncharacterized protein LOC125186768 [Salvia hispanica]	1	1	12	31.82	0.783	-0.35	0.32619	0.836639	14	10.33	15.01	6	6	1	1	1	1	1	1	1	1	1	1	1	1
XP_047970016.1	histone acetyltransferase KAT6A [Salvia hispanica]	6	6	27	31.76	0.955	-0.07	0.932465	0.990823	35.85	20.96	25.78	6	6	4	5	4	5	4	5	2	4	3	5	5	5
XP_047951158.1	1,2-dihydroxy-3-keto-5-methylthiopentene dioxygenase 2 [Salvia hispanica]	3	3	15	31.35	1.079	0.11	0.643106	0.938668	17.69	13.91	22.78	6	6	3	2	3	3	3	3	1	2	2	3	3	3
XP_047939553.1	ubiquinone biosynthesis protein COQ9, mitochondrial isoform X1 [Salvia hispanica]	3	1	15	31.19	0.934	-0.1	0.853032	0.979488	23.9	11.01	22.14	6	5	1	1	1	1	1	1	1		1	1	1	1
XP_047941430.1	flowering locus K homology domain [Salvia hispanica]	3	2	13	31.02	1.109	0.15	0.557578	0.922575	34.23	27.15	26.36	6	5	1	1	1	1	1	1	1	1		1	1	1
XP_047976552.1	protein PHOSPHATE-INDUCED 1-like [Salvia hispanica]	3	3	13	30.97	0.971	-0.04	0.99109	0.99821	22.13	26.36	25.32	6	6	2	2	1	2	2	2	1	1	2	2	2	1
XP_047965964.1	probable NAD(P)H dehydrogenase (quinone) FQR1-like 1 [Salvia hispanica]	4	4	20	30.97	0.82	-0.29	0.439589	0.908747	22.62	30.3	41.15	6	6	3	4	2	3	4	4	4	1	3	4	4	4
XP_047971100.1	serine/arginine-rich splicing factor SR34A-like isoform X1 [Salvia hispanica]	2	2	14	30.96	0.957	-0.06	0.937405	0.990823	60.59	33.21	58.2	6	6	2	2	2	2	2	2	2	1	1	2	2	2
XP_047977209.1	annexin Gh1-like [Salvia hispanica]	3	1	14	30.44	0.851	-0.23	0.544169	0.922575	25.17	13.37	20.29	6	3	1	1	1	1	1	1				1	1	1
XP_047945263.1	endo-1,3;1,4-beta-D-glucanase-like [Salvia hispanica]	3	3	14	30.34	1.31	0.39	0.181486	0.662043	44.41	36.52	22.15	6	6	3	3	3	3	3	3	3	3	3	3	3	2
XP_047950900.1	glucose-1-phosphate adenylyltransferase small subunit, chloroplastic/amyloplastic [Salvia hispanica]	5	5	24	30.31	1.121	0.17	0.525253	0.922575	30.88	20.31	22.77	6	6	5	5	5	5	4	3	5	5	4	5	4	3
XP_047941694.1	peroxisomal and mitochondrial division factor 2-like [Salvia hispanica]	4	4	17	30.25	0.787	-0.34	0.339457	0.837217	29.99	26.29	32.35	6	5	3	4	3	3	3	4	1	1		3	3	3
XP_047977388.1	small ubiquitin-related modifier 2-like [Salvia hispanica]	2	1	12	30	1.099	0.14	0.585353	0.922575	68.95	60.35	18.96	5	3	1	1		1	1	1				1	1	1
XP_047951156.1	transmembrane emp24 domain-containing protein p24beta3-like isoform X1 [Salvia hispanica]	1	1	11	29.89	1.023	0.03	0.824531	0.97357	21.59	16.34	16.84	6	6	1	1	1	1	1	1	1	1	1	1	1	1
XP_047952614.1	pyridine nucleotide-disulfide oxidoreductase domain-containing protein 2 isoform X1 [Salvia hispanica]	3	3	21	29.88	1.421	0.51	0.0891335	0.434161	20.45	8.23	2.42	6	6	3	3	3	3	3	3	3	3	3	3	3	3
XP_047949828.1	glycolate oxidase 1-like [Salvia hispanica]	6	6	21	29.84	0.915	-0.13	0.781023	0.962091	29.22	14.36	29.28	6	6	3	3	3	3	3	3	4	4	4	3	4	3
XP_047969947.1	formate--tetrahydrofolate ligase [Salvia hispanica]	5	5	17	29.83	1.095	0.13	0.597162	0.926041	38.43	29	19.48	6	6	4	3	3	3	4	4	2	2	2	2	2	2
XP_047956291.1	V-type proton ATPase subunit C-like [Salvia hispanica]	7	7	29	29.76	1.073	0.1	0.662526	0.939453	30.62	11.12	33.26	6	6	6	6	6	6	7	6	5	4	4	7	7	7
XP_047975229.1	serine carboxypeptidase-like 42 isoform X1 [Salvia hispanica]	2	2	14	29.52	1.205	0.27	0.336692	0.836639	28.64	18.15	20.97	6	6	2	2	2	2	2	2	1	1	2	2	2	2
XP_047960926.1	NADH dehydrogenase [ubiquinone] flavoprotein 1, mitochondrial [Salvia hispanica]	6	6	28	29.37	1.19	0.25	0.367063	0.863195	31.66	11.53	22.59	6	6	6	5	6	5	5	6	4	4	4	4	3	4
XP_047960460.1	outer envelope pore protein 16-3, chloroplastic/mitochondrial [Salvia hispanica]	3	3	16	29.32	1.28	0.36	0.218469	0.720066	47.05	18.65	29.85	6	6	2	2	2	3	3	3	2	2	2	3	3	3
XP_047946639.1	eukaryotic translation initiation factor 3 subunit K-like [Salvia hispanica]	3	3	17	29.27	1.103	0.14	0.574393	0.922575	33.27	11.48	27.39	6	6	3	3	3	3	3	3	2	2	2	2	2	2
XP_047956862.1	ubiquitin-conjugating enzyme E2 36 isoform X1 [Salvia hispanica]	4	1	19	29.27	100	6.64	1e-17	1.38142e-16		22.71		6		1	1	1	1	1	1
XP_047960950.1	nuclear pore complex protein NUP50A-like [Salvia hispanica]	6	4	13	29.17	1.244	0.31	0.270872	0.797166	28.58	24.1	16.66	6	5	3	3	3	3	3	3	1	1		1	1	1
XP_047983923.1	cytochrome c oxidase subunit 6b-1-like, partial [Salvia hispanica]	2	2	13	29.11	0.934	-0.1	0.85234	0.979488	29.48	22.46	15.55	6	6	2	2	2	2	2	2	2	2	2	2	2	2
XP_047969543.1	biotin carboxyl carrier protein of acetyl-CoA carboxylase 2, chloroplastic-like isoform X1 [Salvia hispanica]	2	1	14	29.07	100	6.64	1e-17	1.38142e-16		18.54		3		1			1	1
XP_047950502.1	ribose-phosphate pyrophosphokinase 4-like [Salvia hispanica]	5	2	16	28.92	0.681	-0.55	0.107753	0.482123	44.12	26.84	45.1	6	5	1	1	1	1	1	1	1		1	2	1	2
XP_047956669.1	ultraviolet-B receptor UVR8-like [Salvia hispanica]	1	1	12	28.81	0.737	-0.44	0.210264	0.705907	22.29	14.71	20.99	6	6	1	1	1	1	1	1	1	1	1	1	1	1
XP_047975435.1	bifunctional protein FolD 4, chloroplastic-like isoform X1 [Salvia hispanica]	2	1	13	28.69
XP_047966943.1	vestitone reductase-like [Salvia hispanica]	5	5	12	28.68	1.141	0.19	0.476318	0.91704	34.81	14.64	25.39	6	6	5	4	5	5	5	5	2	3	4	4	4	4
XP_047971944.1	ABC transporter F family member 3 [Salvia hispanica]	4	4	18	28.59	1.304	0.38	0.188633	0.666471	30.34	19.33	47.1	6	6	3	3	3	4	4	4	1	3	2	3	2	2
XP_047981574.1	lysophospholipid acyltransferase LPEAT1-like isoform X1 [Salvia hispanica]	2	2	13	28.55	1.201	0.26	0.344636	0.843443	37.75	17.24	35.02	6	5	2	2	2	2	2	2	2	1		2	2	2
XP_047970104.1	DEAD-box ATP-dependent RNA helicase 53, mitochondrial-like [Salvia hispanica]	5	5	11	28.44	1.131	0.18	0.501633	0.922575	27.95	17.37	47.68	6	6	4	3	3	4	4	4	2	1	2	4	4	4
XP_047972899.1	transaldolase-like [Salvia hispanica]	2	2	11	28.26	1.188	0.25	0.370107	0.863704	23.47	22.03	32.63	6	5	2	2	2	2	2	2		1	1	2	2	2
XP_047953475.1	peptide-N4-(N-acetyl-beta-glucosaminyl)asparagine amidase A-like [Salvia hispanica]	2	2	14	28.26	0.756	-0.4	0.255001	0.762898	24.2	20.84	25.2	6	6	1	1	1	1	1	1	1	1	1	1	1	1
XP_047959720.1	H/ACA ribonucleoprotein complex subunit 2-like protein [Salvia hispanica]	2	2	12	28.24	1.028	0.04	0.805392	0.969538	37.98	33.7	11.22	6	6	2	2	2	2	2	2	2	2	2	2	2	2
XP_047962264.1	ras-related protein RABD2a [Salvia hispanica]	5	3	30	28.21	1.256	0.33	0.252556	0.762898	41.1	28.29	18.48	6	6	3	3	3	3	3	3	2	3	3	3	3	3
XP_047941830.1	small nuclear ribonucleoprotein SmD3b-like [Salvia hispanica]	3	3	12	28.17	0.938	-0.09	0.865198	0.980377	26.68	17.47	23.84	6	6	2	2	2	2	2	2	1	2	2	2	2	2
XP_047971496.1	ankyrin repeat domain-containing protein 2B-like [Salvia hispanica]	5	5	18	28.16	0.925	-0.11	0.817934	0.97357	50.38	37.23	49.07	6	6	4	5	4	5	5	5	1	3	3	5	4	5
XP_047939532.1	ATP synthase subunit epsilon, mitochondrial-like [Salvia hispanica]	2	2	10	28.11	0.993	-0.01	0.929628	0.990823	40.87	36.97	8.02	6	6	2	2	2	2	2	2	2	2	2	2	2	2
XP_047947271.1	WD-40 repeat-containing protein MSI4-like [Salvia hispanica]	6	5	14	28.07	0.865	-0.21	0.593636	0.922948	33.25	25.76	27.12	6	6	3	3	4	4	3	4	3	3	3	4	3	4
XP_047944177.1	uncharacterized protein LOC125190818 [Salvia hispanica]	2	2	17	28.07	0.696	-0.52	0.131805	0.552576	88.24	45.78	19.58	6	6	1	2	2	2	2	2	2	2	1	2	2	2
XP_047942462.1	hypersensitive-induced response protein 2 [Salvia hispanica]	4	4	17	28.01	1.437	0.52	0.0801435	0.403591	23.18	16.72	20.45	6	6	4	4	4	4	4	4	2	3	2	4	4	4
XP_047940342.1	mRNA-decapping enzyme-like protein isoform X1 [Salvia hispanica]	2	2	17	27.93	0.848	-0.24	0.534885	0.922575	22.55	18.41	14.11	5	6	2	1		2	1	2	2	2	2	2	1	2
XP_047949988.1	low-temperature-induced cysteine proteinase-like [Salvia hispanica]	2	2	10	27.86	0.866	-0.21	0.599297	0.926041	27.11	31.84	17.68	6	6	1	2	2	2	2	2	2	2	2	2	2	2
XP_047979562.1	phospholipase D delta-like [Salvia hispanica]	4	4	12	27.81	1.657	0.73	0.0167469	0.127904	38.14	54.12	40.82	6	6	2	2	2	1	2	2	1	2	2	1	1	2
XP_047956902.1	probable acetyltransferase NATA1-like [Salvia hispanica]	3	3	15	27.79	1.182	0.24	0.382241	0.87469	35.25	13.54	21.83	6	6	3	2	3	3	3	3	2	2	2	3	3	3
XP_047969963.1	cystathionine beta-lyase, chloroplastic-like isoform X1 [Salvia hispanica]	4	4	15	27.79	1.17	0.23	0.407931	0.894405	25.47	27.4	39.37	6	6	3	3	2	3	3	3	1	2	2	2	1	1
XP_047972088.1	signal recognition particle subunit SRP72-like [Salvia hispanica]	3	3	13	27.45	0.682	-0.55	0.10951	0.485336	28.64	30.21	40.44	6	6	2	2	2	2	1	2	1	2	2	2	2	2
XP_047950708.1	ferredoxin--NADP reductase, root isozyme, chloroplastic-like [Salvia hispanica]	3	3	14	27.44	0.901	-0.15	0.726249	0.955488	43.34	10.75	15.79	6	6	2	2	3	3	3	3	1	1	3	3	3	3
XP_047942419.1	alpha-L-arabinofuranosidase 1-like [Salvia hispanica]	3	3	17	27.38	0.825	-0.28	0.457095	0.909885	28.95	12.88	21.82	6	6	2	2	2	2	2	2	2	2	2	2	2	2
XP_047972781.1	uncharacterized protein LOC125215417 [Salvia hispanica]	4	4	27	27.24	1.054	0.08	0.722851	0.954552	22.61	27.35	33.65	6	6	4	4	4	3	4	4	4	3	2	4	3	4
XP_047981153.1	pentatricopeptide repeat-containing protein At1g80270, mitochondrial-like [Salvia hispanica]	2	2	14	27.02	0.99	-0.02	0.941564	0.990823	21.92	15.8	28	6	4	1	2	2	2	2	2	1			2	2	2
XP_047956062.1	ribose-phosphate pyrophosphokinase 1-like isoform X1 [Salvia hispanica]	2	2	11	26.99	0.832	-0.27	0.478822	0.917219	42.06	31.82	40.94	6	5	2	2	1	2	1	2	1	2	1	2	1
XP_047943845.1	acetylornithine aminotransferase, chloroplastic/mitochondrial [Salvia hispanica]	4	4	16	26.85	1.082	0.11	0.634106	0.936891	19.02	18.42	30.78	6	6	3	3	3	4	3	4	2	2	1	2	2	2
XP_047938762.1	NADH dehydrogenase [ubiquinone] 1 beta subcomplex subunit 9-like [Salvia hispanica]	5	5	18	26.73	1.321	0.4	0.17025	0.635511	40.64	24.75	17.51	6	6	4	4	5	5	5	5	3	4	4	5	5	4
XP_047958492.1	60S ribosomal protein L26-1 [Salvia hispanica]	3	3	10	26.72	0.852	-0.23	0.549027	0.922575	56.59	41.57	28.44	6	6	2	2	2	2	2	2	1	2	2	2	2	2
XP_047979799.1	lipoamide acyltransferase component of branched-chain alpha-keto acid dehydrogenase complex, mitochondrial [Salvia hispanica]	4	4	20	26.65	1.069	0.1	0.674804	0.94301	27.64	18.85	30.31	6	6	3	4	3	4	4	4	4	3	2	4	3	4
XP_047940738.1	NADH dehydrogenase [ubiquinone] iron-sulfur protein 7, mitochondrial-like [Salvia hispanica]	2	2	12	26.64	1.012	0.02	0.863639	0.979488	31.24	14.39	35.28	6	6	2	2	2	2	2	2	1	2	1	2	2	2
XP_047961109.1	cytochrome c [Salvia hispanica]	1	1	12	26.54	1.209	0.27	0.330949	0.836639	34.08	25.66	20.06	6	6	1	1	1	1	1	1	1	1	1	1	1	1
XP_047965860.1	60S ribosomal protein L35a-3-like [Salvia hispanica]	1	1	8	26.48	0.547	-0.87	0.00949452	0.0800072	38.25	28.98	34.8	6	6	1	1	1	1	1	1	1	1	1	1	1	1
XP_047956722.1	TPR repeat-containing thioredoxin TDX [Salvia hispanica]	5	5	14	26.43	0.943	-0.08	0.887286	0.981287	28.54	7.74	26.43	6	6	4	4	3	3	4	3	3	4	3	3	3	3
XP_047946284.1	cyclase-like protein 2 isoform X1 [Salvia hispanica]	1	1	12	26.35	0.982	-0.03	0.970649	0.997864	32.08	16.67	24.69	6	6	1	1	1	1	1	1	1	1	1	1	1	1
XP_047963365.1	norbelladine synthase-like [Salvia hispanica]	4	4	14	26.3	1.063	0.09	0.694075	0.951392	34.98	17.04	54.72	6	6	4	3	4	4	4	4	1	2	3	3	4	4
XP_047972913.1	monodehydroascorbate reductase, chloroplastic/mitochondrial [Salvia hispanica]	4	4	23	26.3	0.857	-0.22	0.567274	0.922575	29.79	13.03	13.84	6	6	4	4	4	4	4	4	4	4	3	4	4	4
XP_047982044.1	probable polygalacturonase [Salvia hispanica]	2	2	11	26.22	0.672	-0.57	0.0957436	0.449053	29.72	36.01	18.58	6	6	1	2	2	2	2	2	2	2	2	2	2	2
XP_047959942.1	probable inactive purple acid phosphatase 1 [Salvia hispanica]	5	5	24	26.08	0.862	-0.21	0.584194	0.922575	32.89	22.77	12.7	6	6	4	4	4	5	5	5	4	4	4	4	4	4
XP_047950159.1	glycerophosphodiester phosphodiesterase GDPDL4-like [Salvia hispanica]	6	6	14	25.97	1.035	0.05	0.783501	0.962091	41.88	30.64	58.07	6	6	4	5	5	3	5	4	3	3	3	2	2	1
XP_047965635.1	protein transport protein Sec61 subunit gamma-1 [Salvia hispanica]	2	2	18	25.9	0.953	-0.07	0.921675	0.988864	40.93	13.48	34.44	6	6	2	2	2	2	2	2	2	2	2	2	2	2
XP_047948117.1	DNA damage-repair/toleration protein DRT102-like [Salvia hispanica]	5	5	21	25.8	1.04	0.06	0.767393	0.962091	29.61	28.53	45.59	6	6	3	3	4	4	4	4	1	1	2	4	3	4
XP_047971861.1	asparagine synthetase [glutamine-hydrolyzing] [Salvia hispanica]	4	2	18	25.75	1.011	0.02	0.866788	0.98049	33.64	33.47	50.32	5	4		2	2	2	2	2	1			2	2	2
XP_047939406.1	putative 4-hydroxy-4-methyl-2-oxoglutarate aldolase 2 [Salvia hispanica]	3	2	14	25.74	0.798	-0.33	0.370354	0.863704	41.57	25.57	27.54	6	6	1	2	2	2	2	2	2	2	2	2	2	2
XP_047961604.1	non-specific lipid-transfer protein 2-like [Salvia hispanica]	1	1	10	25.5	1.112	0.15	0.549689	0.922575	32.23	25.52	21.34	6	6	1	1	1	1	1	1	1	1	1	1	1	1
XP_047958650.1	glycine cleavage system H protein 2, mitochondrial-like [Salvia hispanica]	2	1	11	25.48	1.13	0.18	0.504102	0.922575	34.4	26.62	27.42	5	4	1	1		1	1	1			1	1	1	1
XP_047978140.1	mitochondrial import receptor subunit TOM40-1-like [Salvia hispanica]	2	2	14	25.48	1.042	0.06	0.760623	0.962024	16.82	11.98	11.65	6	6	1	1	1	1	1	1	1	1	1	1	1	1
XP_047980389.1	methylcrotonoyl-CoA carboxylase subunit alpha, mitochondrial isoform X1 [Salvia hispanica]	7	7	20	25.47	1.134	0.18	0.492745	0.922575	28.52	24.57	12.1	6	6	5	4	4	5	5	5	3	4	3	4	4	4
XP_047940209.1	chaperone protein ClpB3, chloroplastic [Salvia hispanica]	6	4	10	25.38	0.591	-0.76	0.0248621	0.177546	35.53	36.53	37.37	6	3	1	2	2	1	1	1	1	1		1
XP_047971978.1	glycine-rich RNA-binding protein RZ1C-like [Salvia hispanica]	4	4	10	25.33	0.918	-0.12	0.792774	0.964453	36.24	17.71	37.33	6	6	3	4	4	4	4	4	2	4	2	4	4	4
XP_047974310.1	polyadenylate-binding protein RBP45-like [Salvia hispanica]	1	1	10	25.27	1.025	0.04	0.81759	0.97357	33.83	29.07	28.37	6	5	1	1	1	1	1	1		1	1	1	1	1
XP_047969656.1	8-hydroxygeraniol dehydrogenase-like isoform X4 [Salvia hispanica]	2	2	10	25.15	0.882	-0.18	0.656978	0.939453	39.43	20.54	27.86	6	6	1	2	2	2	1	1	1	1	1	2	2	1
XP_047970306.1	dihydrolipoyllysine-residue acetyltransferase component 1 of pyruvate dehydrogenase complex, mitochondrial [Salvia hispanica]	3	1	17	25.14	0.915	-0.13	0.778213	0.962091	35.28	33.47	26.15	6	4	1	1	1	1	1	1		1		1	1	1
XP_047955663.1	protein BTR1 [Salvia hispanica]	4	4	10	24.97	1.017	0.02	0.845666	0.977178	16.99	8.17	20.73	6	6	3	3	3	3	3	3	4	3	4	4	4	4
XP_047966076.1	uncharacterized protein At5g48480-like [Salvia hispanica]	3	3	11	24.7	0.855	-0.23	0.560423	0.922575	32.54	76.87	15.42	6	3	1	1	1	3	3	3				2	2	2
XP_047972086.1	cysteine--tRNA ligase 2, cytoplasmic-like [Salvia hispanica]	4	2	15	24.66	1.514	0.6	0.046961	0.28266	64.98	68.8	35.98	6	3	1	2	1	2	2	2				1	1	1
XP_047937683.1	subtilisin-like protease SBT3.3 [Salvia hispanica]	2	2	12	24.6	1.256	0.33	0.252194	0.762898	39.56	43.35	39.54	6	6	2	1	1	2	2	2	1	1	1	2	2	2
XP_047938512.1	uncharacterized protein LOC125186206 [Salvia hispanica]	1	1	10	24.59	0.999	0	0.908755	0.98725	27.52	22.77	15.82	6	6	1	1	1	1	1	1	1	1	1	1	1	1
XP_047963951.1	monodehydroascorbate reductase [Salvia hispanica]	5	5	12	24.56	0.864	-0.21	0.591381	0.922575	20.59	18	17.57	6	6	3	3	3	3	2	3	2	2	2	2	2	2
XP_047969708.1	uncharacterized protein DDB_G0286299-like [Salvia hispanica]	2	2	22	24.56	1.193	0.25	0.361224	0.859055	53.68	45.97	24.6	6	6	2	2	2	2	2	2	2	2	2	2	2	2
XP_047977030.1	probable calcium-binding protein CML21 isoform X1 [Salvia hispanica]	3	3	13	24.46	0.919	-0.12	0.796461	0.967077	29.11	14.81	16.53	6	6	2	3	3	3	3	3	2	1	2	3	3	3
XP_047939896.1	succinate dehydrogenase subunit 6, mitochondrial-like [Salvia hispanica]	2	2	10	24.43	1.587	0.67	0.0279298	0.197225	29.66	14.93	46.68	6	6	2	2	2	2	2	2	1	1	1	1	2	2
XP_047975565.1	MFP1 attachment factor 1-like [Salvia hispanica]	1	1	9	24.32	1.063	0.09	0.691529	0.950355	31.01	27.64	22.23	5	3		1	1	1	1	1				1	1	1
XP_047957514.1	putative cytochrome c oxidase subunit 5b-like [Salvia hispanica]	3	2	9	24.17	1.041	0.06	0.762564	0.962091	29.05	51.56	27.22	6	5	2	1	2	2	2	2	2	1		2	2	2
XP_047973538.1	SNF1-related protein kinase regulatory subunit gamma-1-like [Salvia hispanica]	3	3	12	24.05	1.109	0.15	0.55893	0.922575	35.53	12.61	34.46	6	5	2	2	2	2	2	2	1	2		2	1	2
XP_047939984.1	ribose-phosphate pyrophosphokinase 4-like [Salvia hispanica]	4	1	14	23.75
XP_047970065.1	guanylate-binding protein 4-like [Salvia hispanica]	2	2	11	23.63	1.359	0.44	0.133353	0.555896	45.47	48.64	63.84	6	5	2	1	2	2	2	2		1	1	2	2	2
XP_047968778.1	late embryogenesis abundant protein 46-like [Salvia hispanica]	2	2	11	23.5	0.857	-0.22	0.566737	0.922575	75.56	69.57	79.47	6	6	1	1	1	1	1	1	1	1	1	2	2	2
XP_047981146.1	fibrous sheath CABYR-binding protein [Salvia hispanica]	6	6	19	23.46	0.746	-0.42	0.231771	0.747342	30.04	58.39	12.27	6	3	2	1	3	3	4	4				4	4	4
XP_047960354.1	peroxiredoxin-2F, mitochondrial [Salvia hispanica]	3	3	12	23.4	1.099	0.14	0.585972	0.922575	18.53	9.33	18.99	6	6	3	3	3	3	3	3	2	2	2	3	3	3
XP_047943857.1	calcium-binding protein CBP-like [Salvia hispanica]	1	1	9	23.35	0.841	-0.25	0.510893	0.922575	18.2	5.83	23	6	6	1	1	1	1	1	1	1	1	1	1	1	1
XP_047978249.1	macro domain-containing protein VPA0103 [Salvia hispanica]	4	4	9	23.3	0.829	-0.27	0.470113	0.913487	30.24	12.62	18.56	6	6	3	4	4	4	4	4	3	4	4	3	3	4
XP_047938815.1	UDP-glycosyltransferase 74E1-like [Salvia hispanica]	3	3	13	23.29	0.896	-0.16	0.70892	0.953032	31.17	7.53	16.18	6	6	3	3	3	3	3	3	3	3	3	3	3	3
XP_047958498.1	40S ribosomal protein S24-1 [Salvia hispanica]	3	3	11	23.24	0.975	-0.04	0.994417	0.99821	42.17	12.62	65.61	6	6	3	3	3	3	3	3	3	3	2	3	1	3
XP_047971842.1	uncharacterized protein LOC125214749 [Salvia hispanica]	3	3	23	23.24	1.543	0.63	0.0384349	0.248724	24.97	6.52	11.15	6	6	3	3	3	3	3	3	3	3	3	3	3	3
XP_047947140.1	alpha-galactosidase-like isoform X1 [Salvia hispanica]	2	1	13	23.18	0.425	-1.23	0.000194946	0.00218064	32.81	12.88	34.89	6	6	1	1	1	1	1	1	1	1	1	1	1	1
XP_047975314.1	RNA-binding protein Y14A-like [Salvia hispanica]	2	2	13	23.02	0.979	-0.03	0.978699	0.997947	16.09	13.03	42.71	6	6	1	1	1	1	1	1	1	2	2	1	2	1
XP_047975950.1	macrophage migration inhibitory factor homolog isoform X1 [Salvia hispanica]	1	1	8	22.97	1.162	0.22	0.426919	0.899351	35.62	21.51	33.81	6	6	1	1	1	1	1	1	1	1	1	1	1	1
XP_047959367.1	uncharacterized GPI-anchored protein At3g06035-like [Salvia hispanica]	1	1	10	22.96	1.644	0.72	0.0184086	0.138916	26.18	12.74	21.36	6	6	1	1	1	1	1	1	1	1	1	1	1	1
XP_047971538.1	diphosphomevalonate decarboxylase 2 [Salvia hispanica]	3	3	14	22.96	0.941	-0.09	0.87666	0.981287	16.02	22.43	22.4	6	6	3	2	3	3	3	2	2	2	3	3	2	2
XP_047981369.1	prolyl endopeptidase-like [Salvia hispanica]	1	1	11	22.96	1.212	0.28	0.32496	0.836639	13.11	12.65	28.22	6	6	1	1	1	1	1	1	1	1	1	1	1	1
XP_047967874.1	beta-hexosaminidase 3-like [Salvia hispanica]	4	3	11	22.83	0.846	-0.24	0.5274	0.922575	43.03	40.64	13.31	6	6	3	2	2	3	3	3	2	2	2	3	3	3
XP_047938836.1	translocon-associated protein subunit alpha-like [Salvia hispanica]	1	1	8	22.82	1.429	0.51	0.0845604	0.422772	19.41	17.07	9.21	6	6	1	1	1	1	1	1	1	1	1	1	1	1
XP_047944496.1	polyadenylate-binding protein 1 [Salvia hispanica]	1	1	9	22.75	0.849	-0.24	0.539409	0.922575	13.24	10.24	8.19	6	6	1	1	1	1	1	1	1	1	1	1	1	1
XP_047983322.1	peptidyl-prolyl cis-trans isomerase CYP19-3-like [Salvia hispanica]	3	1	11	22.68	100	6.64	1e-17	1.38142e-16		83.05		4			1		1	1	1
XP_047950510.1	vesicle-fusing ATPase-like [Salvia hispanica]	3	3	12	22.65	1.19	0.25	0.365829	0.862703	23.14	16.79	20.4	6	6	3	2	2	3	3	3	1	2	2	3	3	3
XP_047941554.1	4-hydroxy-tetrahydrodipicolinate synthase, chloroplastic-like isoform X1 [Salvia hispanica]	1	1	10	22.58	1.01	0.01	0.870241	0.980816	46.93	19.08	37.84	6	6	1	1	1	1	1	1	1	1	1	1	1	1
XP_047943505.1	serine carboxypeptidase II-2-like [Salvia hispanica]	3	3	12	22.52	0.932	-0.1	0.842539	0.977036	22.62	2.07	18.96	6	6	3	3	3	3	3	3	3	3	2	3	3	3
XP_047982148.1	ras-related protein RABA2a [Salvia hispanica]	3	2	12	22.52	1.158	0.21	0.436454	0.906619	22.5	15.81	32.32	6	6	2	2	2	2	2	2	2	1	1	2	2	2
XP_047939411.1	NADH dehydrogenase [ubiquinone] 1 alpha subcomplex subunit 9, mitochondrial-like [Salvia hispanica]	9	1	32	22.36
XP_047966835.1	vacuolar protein sorting-associated protein 29 [Salvia hispanica]	2	2	11	22.36	0.947	-0.08	0.89996	0.98234	37.15	12.31	23.83	6	6	2	2	2	2	2	2	2	2	2	2	2	2
XP_047954313.1	2-alkenal reductase (NADP(+)-dependent)-like [Salvia hispanica]	4	4	14	22.35	1.048	0.07	0.741732	0.959181	26.28	10.54	22.88	6	6	3	4	4	4	4	4	4	3	3	4	4	4
XP_047956302.1	pre-mRNA-processing factor 19-like [Salvia hispanica]	4	4	12	22.34	0.986	-0.02	0.953667	0.994274	20.56	42.27	39.21	6	5	3	1	4	2	3	4	1	2		4	4	3
XP_047966986.1	small ubiquitin-related modifier 2-like [Salvia hispanica]	2	1	9	22.33	1.066	0.09	0.682365	0.946772	92.35	68.12	22.89	5	3		1	1	1	1	1				1	1	1
XP_047972248.1	protein BOLA2 [Salvia hispanica]	1	1	9	22.28	1.298	0.38	0.196226	0.679532	21.81	17.3	17.64	6	5	1	1	1	1	1	1		1	1	1	1	1
XP_047978688.1	formin-like protein 13 [Salvia hispanica]	2	2	10	22.21	0.793	-0.33	0.356396	0.858067	28.96	11.77	23.67	6	6	2	2	2	2	2	2	1	1	2	2	2	2
XP_047948187.1	26S proteasome non-ATPase regulatory subunit 1 homolog A-like [Salvia hispanica]	4	2	9	22.15	100	6.64	1e-17	1.38142e-16		26.86		6		2	2	2	2	2	2
XP_047967736.1	glutathione S-transferase DHAR2-like isoform X1 [Salvia hispanica]	2	1	16	21.86	0.972	-0.04	0.994668	0.99821	29.83	23.25	9.35	6	6	1	1	1	1	1	1	1	1	1	1	1	1
XP_047962621.1	uncharacterized protein Os08g0359500-like [Salvia hispanica]	3	3	11	21.61	0.866	-0.21	0.598926	0.926041	64.85	30.74	81.13	6	6	2	2	2	2	2	2	1	1	1	2	2	2
XP_047974050.1	late histone H2B.L4-like [Salvia hispanica]	2	2	13	21.59	1.237	0.31	0.281625	0.798819	28.19	10.5	22.38	6	6	2	2	2	1	2	1	1	1	1	1	1	1
XP_047950208.1	ubiquitin-conjugating enzyme E2 36-like [Salvia hispanica]	4	1	19	21.55	100	6.64	1e-17	1.38142e-16		18.43		5		1	1		1	1	1
XP_047975028.1	carbamoyl-phosphate synthase large chain, chloroplastic-like [Salvia hispanica]	6	6	12	21.46	1.116	0.16	0.540374	0.922575	39.94	30.26	37.82	6	6	5	4	5	4	4	5	2	3	5	5	3	5
XP_047970266.1	NHP2-like protein 1 [Salvia hispanica]	2	2	17	21.46	1.129	0.18	0.504235	0.922575	43.61	32.89	12.06	6	6	2	2	2	2	2	2	2	2	2	2	2	2
XP_047973007.1	developmentally-regulated G-protein 3 [Salvia hispanica]	6	6	13	21.46	1.072	0.1	0.666543	0.940246	36.23	15.52	25.36	6	6	5	5	5	5	3	5	2	3	3	4	4	4
XP_047949383.1	profilin-like [Salvia hispanica]	2	1	10	21.43	1.352	0.44	0.139568	0.566338	26.84	13.6	24.5	6	6	1	1	1	1	1	1	1	1	1	1	1	1
XP_047983157.1	actin-11-like [Salvia hispanica]	1	1	12	21.43	1.145	0.2	0.465868	0.912538	13.08	10.3	9.75	6	6	1	1	1	1	1	1	1	1	1	1	1	1
XP_047974584.1	40S ribosomal protein S13-like [Salvia hispanica]	3	3	9	21.39	0.821	-0.28	0.443152	0.908747	31.33	11.09	13.9	6	6	2	3	3	2	3	2	3	3	2	3	3	2
XP_047947574.1	perakine reductase-like [Salvia hispanica]	3	3	9	21.38	0.492	-1.02	0.00211288	0.0205437	30.09	44.71	24.72	6	6	1	1	2	2	1	1	2	2	2	3	3	2
XP_047973191.1	ubiquitin-conjugating enzyme E2 7 [Salvia hispanica]	1	1	9	21.36	1.295	0.37	0.199405	0.686817	48.89	15.23	37.71	6	6	1	1	1	1	1	1	1	1	1	1	1	1
XP_047941432.1	transmembrane 9 superfamily member 11-like [Salvia hispanica]	3	3	11	21.28	0.937	-0.09	0.862198	0.979488	51.66	27.13	17.35	6	6	3	2	3	3	2	3	2	3	2	3	3	3
XP_047960128.1	signal recognition particle 54 kDa protein 2 isoform X1 [Salvia hispanica]	4	4	13	21.27	0.958	-0.06	0.941831	0.990823	30.43	30.47	53.3	6	5	2	4	2	4	3	3	1	2		4	4	4
XP_047982383.1	pyruvate kinase isozyme A, chloroplastic [Salvia hispanica]	5	5	22	21.2	1.095	0.13	0.597201	0.926041	35.62	12.69	10.49	6	6	4	4	4	4	4	4	4	4	4	4	3	4
XP_047948673.1	epoxide hydrolase A-like [Salvia hispanica]	3	3	14	21.2	1.174	0.23	0.400273	0.891209	25.54	15.13	18.68	6	4	2	3	3	3	3	3			1	1	1	1
XP_047974785.1	pentatricopeptide repeat-containing protein At4g35850, mitochondrial [Salvia hispanica]	2	2	10	21.14	1.119	0.16	0.530206	0.922575	29.35	20.25	22.62	6	5	2	2	2	2	2	1	1	1		2	2	2
XP_047942739.1	transcription factor Pur-alpha 1 isoform X2 [Salvia hispanica]	3	3	10	21.11	0.714	-0.49	0.163431	0.616943	20.78	17.23	13.69	6	6	3	3	3	3	3	3	3	3	2	3	3	3
XP_047973428.1	cysteine--tRNA ligase 2, cytoplasmic-like [Salvia hispanica]	4	2	10	21.02	1.32	0.4	0.170944	0.635511	34.53	26.31	16.29	6	3	2	1	1	2	2	2			1		1	1
XP_047966958.1	dicamba O-demethylase, ferredoxin component [Salvia hispanica]	2	2	9	20.97	1.016	0.02	0.848418	0.978467	26.2	58.62	17.91	5	3	1		1	2	1	2				1	1	1
XP_047957668.1	erlin-2-B isoform X1 [Salvia hispanica]	4	4	16	20.82	1.094	0.13	0.599468	0.926041	38.72	20.2	12.06	6	6	4	3	4	3	3	4	2	4	3	4	3	4
XP_047964234.1	probable glucan 1,3-alpha-glucosidase [Salvia hispanica]	5	5	14	20.8	1.004	0.01	0.889539	0.98234	26.94	11.03	16.65	6	6	3	4	4	3	4	3	4	3	4	4	4	3
XP_047975189.1	tryptophan--tRNA ligase, cytoplasmic [Salvia hispanica]	2	2	13	20.8	0.64	-0.64	0.0588125	0.331871	34.56	27.43	7.65	6	6	2	1	2	2	2	2	1	1	1	2	2	2
XP_047940772.1	probable aquaporin PIP2-8 [Salvia hispanica]	1	1	9	20.74	0.824	-0.28	0.452279	0.909885	38.6	31.98	22.16	6	6	1	1	1	1	1	1	1	1	1	1	1	1
XP_047938440.1	elongation factor Ts, mitochondrial [Salvia hispanica]	3	3	11	20.72	0.763	-0.39	0.272124	0.798217	18	13.18	10.92	6	6	2	2	1	2	2	2	2	1	2	3	3	3
XP_047976142.1	lysM domain-containing GPI-anchored protein 1 [Salvia hispanica]	1	1	7	20.72	0.949	-0.08	0.907412	0.986216	19.08	3.34	28.91	3	4	1	1	1				1	1	1	1
XP_047977812.1	beta-galactosidase 8-like [Salvia hispanica]	4	2	11	20.69	0.909	-0.14	0.755568	0.962024	26.64	32.15	25.23	6	6	2	2	2	1	2	2	2	2	1	2	2	2
XP_047954643.1	uncharacterized protein LOC125200874 [Salvia hispanica]	5	4	12	20.54	1.078	0.11	0.64692	0.939453	21.74	10.59	16.05	6	6	2	2	2	2	2	2	2	2	2	2	2	2
XP_047974304.1	U1 small nuclear ribonucleoprotein 70 kDa [Salvia hispanica]	2	2	7	20.5	0.808	-0.31	0.401089	0.891209	35.36	28.7	20.75	6	6	2	2	2	2	2	2	2	2	2	2	2	2
XP_047980371.1	60S ribosomal protein L37a-1 [Salvia hispanica]	1	1	7	20.47	0.458	-1.13	0.000689329	0.00732195	28.77	22.81	19.15	6	6	1	1	1	1	1	1	1	1	1	1	1	1
XP_047955347.1	vacuolar protein sorting-associated protein 35A-like [Salvia hispanica]	3	3	13	20.42	1.57	0.65	0.0317163	0.216115	41.26	20.08	41.59	6	6	3	3	3	3	3	3	1	1	1	1	1	1
XP_047942180.1	leucine aminopeptidase-like [Salvia hispanica]	4	4	11	20.37	1.365	0.45	0.128829	0.546444	19.9	14.7	52.24	6	5	3	3	3	4	4	4		1	1	2	2	2
XP_047969017.1	heterogeneous nuclear ribonucleoprotein 1 [Salvia hispanica]	3	2	14	20.17	1	0	0.903684	0.983432	25.75	17.1	19.9	6	6	1	1	1	1	1	1	1	1	1	1	1	1
XP_047967484.1	ras-related protein Rab7 [Salvia hispanica]	3	3	8	20.16	1.422	0.51	0.0882936	0.431734	34.2	16.22	25.81	6	6	3	3	3	3	3	3	2	3	2	2	3	3
XP_047939295.1	ribonuclease 2-like isoform X1 [Salvia hispanica]	1	1	11	20.13	0.733	-0.45	0.201936	0.691726	48.7	33.69	40.55	6	5	1	1	1	1	1	1	1		1	1	1	1
XP_047961093.1	lon protease homolog 1, mitochondrial-like [Salvia hispanica]	3	3	9	20.05	1.083	0.11	0.632878	0.936718	26.57	13.91	42.71	6	6	3	3	3	3	3	3	1	2	3	2	3	3
XP_047971333.1	sulfite reductase 1 [ferredoxin], chloroplastic-like [Salvia hispanica]	6	6	17	20.02	1.033	0.05	0.791525	0.964453	35.66	13.09	23.72	6	6	6	5	6	6	5	6	4	4	4	4	4	4
XP_047962310.1	glutathionyl-hydroquinone reductase YqjG [Salvia hispanica]	4	4	14	20.01	1.025	0.04	0.816857	0.97357	23.55	11.34	14.38	6	6	4	4	4	4	4	4	3	3	4	4	3	3
XP_047940106.1	heavy metal-associated isoprenylated plant protein 39 [Salvia hispanica]	1	1	7	19.89	1.022	0.03	0.826784	0.97357	38.62	28.37	18.16	6	6	1	1	1	1	1	1	1	1	1	1	1	1
XP_047976285.1	sm-like protein LSM3A [Salvia hispanica]	2	2	14	19.87	0.875	-0.19	0.632753	0.936718	35.04	9.08	28.22	6	6	2	2	2	2	2	2	2	2	2	2	2	2
XP_047979801.1	epoxide hydrolase A-like [Salvia hispanica]	2	2	12	19.81	1.238	0.31	0.279311	0.798819	27	20.85	42.36	6	6	2	2	2	2	2	2	2	1	1	2	2	2
XP_047943454.1	eukaryotic translation initiation factor 2 subunit beta [Salvia hispanica]	2	2	16	19.81	0.929	-0.11	0.833963	0.97357	29.16	16.66	9.27	6	6	2	2	2	2	2	2	2	2	2	2	1	2
XP_047981508.1	glutamate-1-semialdehyde 2,1-aminomutase, chloroplastic-like [Salvia hispanica]	2	2	12	19.65	1.184	0.24	0.378392	0.872977	29.03	23.73	14.03	3	4	1		1			1		1		1	1	1
XP_047957931.1	uncharacterized protein LOC125203591 [Salvia hispanica]	3	3	10	19.64	1.037	0.05	0.777082	0.962091	39.02	11.31	24.33	6	6	3	3	3	3	3	3	1	3	2	3	3	3
XP_047960897.1	40S ribosomal protein S12-like [Salvia hispanica]	1	1	7	19.44	1.546	0.63	0.0375664	0.248724	40.13	33.41	16.47	6	6	1	1	1	1	1	1	1	1	1	1	1	1
XP_047982838.1	phosphoinositide phospholipase C 6-like isoform X1 [Salvia hispanica]	1	1	9	19.4	1.34	0.42	0.150664	0.583276	40.89	24.98	31.28	6	6	1	1	1	1	1	1	1	1	1	1	1	1
XP_047948734.1	thiosulfate/3-mercaptopyruvate sulfurtransferase 2-like isoform X1 [Salvia hispanica]	5	5	16	19.38	1.037	0.05	0.776287	0.962091	38.35	9.01	53.67	6	6	5	5	5	5	5	5	3	3	3	5	5	5
XP_047969735.1	ER membrane protein complex subunit 7 homolog [Salvia hispanica]	1	1	9	19.38	0.955	-0.07	0.930317	0.990823	29.84	10.17	27.72	6	4	1	1	1	1	1	1			1	1	1	1
XP_047948433.1	acyl-coenzyme A oxidase 3, peroxisomal-like [Salvia hispanica]	5	5	9	19.27	0.737	-0.44	0.209922	0.705907	33.8	49.3	44.4	6	6	5	4	2	4	3	5	2	2	1	3	3	3
XP_047974562.1	clathrin light chain 1-like [Salvia hispanica]	1	1	9	19.22	0.957	-0.06	0.9378	0.990823	29.11	23.07	13.64	6	5	1	1	1	1	1	1	1	1		1	1	1
XP_047938163.1	isoflavone reductase-like protein [Salvia hispanica]	4	3	16	19.19	1.157	0.21	0.438457	0.908747	33.47	20.42	58.67	6	5	2	3	3	3	2	3		2	1	1	2	2
XP_047948210.1	proton pump-interactor 1-like [Salvia hispanica]	4	4	14	19.12	1.721	0.78	0.0103895	0.0863967	23.79	16.36	61.96	6	6	4	4	4	4	3	4	2	1	1	1	2	2
XP_047982286.1	delta-1-pyrroline-5-carboxylate synthase [Salvia hispanica]	4	4	9	19.11	1.098	0.14	0.587936	0.922575	20.22	12.73	8.39	6	6	3	2	2	3	2	3	2	2	2	2	2	2
XP_047983382.1	non-specific lipid-transfer protein 2-like [Salvia hispanica]	2	2	8	19.08	0.927	-0.11	0.826387	0.97357	43.47	27.54	15.42	6	6	1	2	2	2	2	2	2	2	2	2	2	2
XP_047957284.1	uric acid degradation bifunctional protein TTL-like isoform X1 [Salvia hispanica]	2	2	12	19.04	0.783	-0.35	0.328027	0.836639	18.82	10.62	6.67	6	6	2	2	2	2	2	2	2	2	2	2	2	2
XP_047954586.1	DEAD-box ATP-dependent RNA helicase 37-like [Salvia hispanica]	4	2	15	18.94	1.06	0.08	0.701327	0.952855	24.28	21.32	28.24	6	6	1	1	1	1	1	1	1	2	2	1	1	2
XP_047946055.1	L-galactose dehydrogenase [Salvia hispanica]	3	3	13	18.9	0.948	-0.08	0.904352	0.983736	28.07	38.69	21.02	6	6	3	1	3	3	3	2	1	1	2	3	3	3
XP_047963152.1	BAG family molecular chaperone regulator 7-like [Salvia hispanica]	4	4	17	18.85	1.26	0.33	0.246275	0.761691	79.1	24.63	21.35	6	6	3	3	2	3	3	3	3	3	3	3	3	3
XP_047979241.1	serine/arginine-rich splicing factor SC35-like [Salvia hispanica]	2	1	9	18.85	0.828	-0.27	0.465454	0.912538	103.77	69.96	60.59	5	5		1	1	1	1	1	1	1		1	1	1
XP_047971731.1	transmembrane and coiled-coil domain-containing protein 4-like [Salvia hispanica]	2	2	8	18.75	1.149	0.2	0.456028	0.909885	30.89	36.82	13.74	6	3	2	1	1	2	2	2				2	2	2
XP_047976669.1	ricin B-like lectin R40G3 [Salvia hispanica]	3	3	10	18.64	0.933	-0.1	0.846527	0.977178	20.84	42.81	32.56	6	4	1	2	2	2	3	3		1		2	2	2
XP_047958697.1	N-terminal acetyltransferase A complex auxiliary subunit NAA15 [Salvia hispanica]	6	6	13	18.56	1.32	0.4	0.170608	0.635511	22.67	21.94	34.89	6	6	5	4	4	5	5	5	1	2	3	3	3	3
XP_047954394.1	protein HEAT-STRESS-ASSOCIATED 32 [Salvia hispanica]	4	4	11	18.41	0.913	-0.13	0.772631	0.962091	42.81	53.71	20.29	6	6	3	3	2	4	3	3	3	3	2	3	3	3
XP_047972846.1	protein OPI10 homolog [Salvia hispanica]	2	2	10	18.35	1.034	0.05	0.785919	0.962091	52.21	21.92	40.39	6	6	2	2	1	1	2	2	2	1	2	2	2	2
XP_047943972.1	pyrophosphate-energized vacuolar membrane proton pump [Salvia hispanica]	3	3	6	18.32	1.044	0.06	0.754515	0.962024	36.46	33.67	32.07	6	6	3	3	3	2	3	2	2	2	2	2	2	2
XP_047939489.1	bifunctional phosphatase IMPL2, chloroplastic isoform X2 [Salvia hispanica]	2	2	10	18.3	0.644	-0.64	0.0629577	0.35134	53.73	26.04	20.05	6	6	2	2	2	1	2	1	2	2	2	2	2	2
XP_047963891.1	NADH dehydrogenase [ubiquinone] flavoprotein 2, mitochondrial-like [Salvia hispanica]	2	1	9	18.27	1.584	0.66	0.0286044	0.199883	23.06	13.21	17.73	4	3			1	1	1	1				1	1	1
XP_047969632.1	10 kDa chaperonin, mitochondrial-like [Salvia hispanica]	2	2	7	18.23	1.257	0.33	0.25079	0.762898	36.07	29.88	23.6	6	6	2	2	2	2	2	2	2	2	2	2	1	2
XP_047947658.1	eukaryotic translation initiation factor-like [Salvia hispanica]	4	4	8	18.22	1.068	0.09	0.678464	0.946435	17.49	15.97	11.74	6	6	2	2	2	3	3	3	1	1	1	2	2	2
XP_047972897.1	THO complex subunit 4D-like isoform X1 [Salvia hispanica]	2	2	14	18.2	0.942	-0.09	0.880504	0.981287	43	56.82	40.52	6	6	2	2	2	2	1	2	2	1	2	2	2	2
XP_047970338.1	branched-chain-amino-acid aminotransferase-like protein 1 [Salvia hispanica]	5	4	26	18.15	1.155	0.21	0.442894	0.908747	38.74	20.25	27.38	6	6	4	4	4	3	4	4	4	3	3	4	4	3
XP_047941762.1	heavy metal-associated isoprenylated plant protein 26-like [Salvia hispanica]	3	3	8	18.13	1.128	0.17	0.50886	0.922575	31.92	35.63	27	6	6	2	1	2	2	2	2	1	1	1	1	1	1
XP_047958095.1	protein transport protein SEC13 homolog B-like [Salvia hispanica]	1	1	8	18.06	1.155	0.21	0.44323	0.908747	24.04	23.12	20.43	6	3	1	1	1	1	1	1				1	1	1
XP_047943343.1	serine/arginine-rich SC35-like splicing factor SCL30A isoform X1 [Salvia hispanica]	2	2	6	18.02	0.951	-0.07	0.916573	0.987571	63.49	64.36	52.33	6	6	1	2	1	2	2	2	1	1	2	2	2	2
XP_047942278.1	coiled-coil domain-containing protein SCD2-like isoform X1 [Salvia hispanica]	1	1	10	18.01	0.259	-1.95	2.63859e-09	3.54807e-08	26.83	26	11.22	6	6	1	1	1	1	1	1	1	1	1	1	1	1
XP_047983525.1	uncharacterized protein At5g02240-like [Salvia hispanica]	1	1	6	18	0.985	-0.02	0.957	0.994274	26.25	15.15	20.88	6	6	1	1	1	1	1	1	1	1	1	1	1	1
XP_047976047.1	syntaxin-71-like [Salvia hispanica]	1	1	9	17.95	1.431	0.52	0.08347	0.418675	32.75	16.19	24.8	6	6	1	1	1	1	1	1	1	1	1	1	1	1
XP_047975250.1	serine/arginine-rich splicing factor SC35-like isoform X1 [Salvia hispanica]	2	1	9	17.92	0.898	-0.16	0.71595	0.953032	19.59	20.12	11.17	3	3				1	1	1				1	1	1
XP_047981946.1	purple acid phosphatase 2-like [Salvia hispanica]	2	2	9	17.83	0.822	-0.28	0.446692	0.909885	31.6	17.13	26.89	6	6	2	2	2	2	2	2	2	2	1	2	2	2
XP_047947003.1	protein JOKA2 isoform X1 [Salvia hispanica]	1	1	7	17.78	1.125	0.17	0.514676	0.922575	34.59	23.28	25.58	6	6	1	1	1	1	1	1	1	1	1	1	1	1
XP_047958836.1	60S ribosomal protein L28-1-like [Salvia hispanica]	3	3	15	17.77	1.075	0.1	0.657366	0.939453	46.13	10.17	41.96	6	6	3	3	3	3	3	3	3	3	3	3	3	3
XP_047954987.1	U2 small nuclear ribonucleoprotein B'' [Salvia hispanica]	1	1	11	17.75	0.706	-0.5	0.147564	0.580677	26.82	24.46	9.96	6	5	1	1	1	1	1	1	1		1	1	1	1
XP_047954180.1	histone H4 [Salvia hispanica]	3	3	8	17.61	0.874	-0.19	0.627363	0.93377	36.62	58.11	25.86	5	3	1	2	2		2	1	1	1		1
XP_047979212.1	uncharacterized protein LOC125221132 [Salvia hispanica]	2	2	8	17.59	1.015	0.02	0.849856	0.979229	30.16	18	26.45	6	6	1	2	2	2	2	2	2	1	1	2	2	2
XP_047951432.1	NADH dehydrogenase [ubiquinone] 1 alpha subcomplex subunit 13-B [Salvia hispanica]	1	1	12	17.56	1.255	0.33	0.252926	0.762898	38.84	17	36.12	6	6	1	1	1	1	1	1	1	1	1	1	1	1
XP_047937695.1	multiple inositol polyphosphate phosphatase 1 [Salvia hispanica]	5	5	16	17.54	0.962	-0.06	0.957001	0.994274	38.99	33.36	28.18	6	6	4	4	5	5	5	5	5	5	4	4	4	5
XP_047977694.1	peptidyl-prolyl cis-trans isomerase CYP22 [Salvia hispanica]	2	2	15	17.52	1.003	0	0.894922	0.98234	37.76	15.55	16.22	6	6	2	2	2	2	2	2	2	2	2	2	2	2
XP_047953169.1	WD-40 repeat-containing protein MSI4-like [Salvia hispanica]	2	1	8	17.48	0.01	-6.64	1e-17	1.38142e-16			97.58		3									1	1		1
XP_047975884.1	presequence protease 1, chloroplastic/mitochondrial [Salvia hispanica]	3	3	10	17.48	1.105	0.14	0.568182	0.922575	33.29	25.34	23.61	6	6	3	3	3	3	2	2	3	3	2	3	3	3
XP_047966246.1	bifunctional purine biosynthesis protein PurH isoform X1 [Salvia hispanica]	3	3	8	17.41	1.347	0.43	0.144615	0.574822	49.13	14.83	24.33	6	6	2	3	3	2	3	3	1	3	3	3	2	2
XP_047972705.1	eIF5-mimic protein 1-like [Salvia hispanica]	2	2	13	17.36	1.629	0.7	0.0206668	0.151437	37.86	23.23	22.37	6	6	2	2	2	2	2	2	1	2	2	2	2	2
XP_047979843.1	probable eukaryotic translation initiation factor 5-2 [Salvia hispanica]	2	2	9	17.32	1.045	0.06	0.74879	0.96186	37.23	18.82	58.08	6	6	2	2	2	2	2	2	1	1	1	2	2	2
XP_047963470.1	dihydroorotate dehydrogenase (quinone), mitochondrial [Salvia hispanica]	3	3	12	17.2	1.504	0.59	0.0504549	0.298273	32.01	20.45	72.39	6	6	3	3	3	3	3	2	1	1	1	2	2	2
XP_047974349.1	germin-like protein 5-1 [Salvia hispanica]	1	1	7	17.18	0.668	-0.58	0.0906099	0.438816	26.94	19.45	19.02	6	6	1	1	1	1	1	1	1	1	1	1	1	1
XP_047965476.1	probable pectinesterase/pectinesterase inhibitor 51 [Salvia hispanica]	3	3	8	17.18	1.337	0.42	0.154054	0.590073	47.08	46.1	34.78	6	5	1	1	2	2	2	2		1	1	1	2	1
XP_047963997.1	60S ribosomal protein L21-1-like [Salvia hispanica]	4	4	9	17.13	0.555	-0.85	0.011433	0.093536	58.15	24.98	45.82	6	6	3	3	4	4	4	4	4	4	3	4	3	4
XP_047972549.1	15.7 kDa heat shock protein, peroxisomal-like [Salvia hispanica]	4	4	16	17.09	0.555	-0.85	0.011568	0.0943353	24.4	9.77	14.74	6	6	3	3	2	3	3	3	3	3	3	3	3	3
XP_047944110.1	protein EARLY-RESPONSIVE TO DEHYDRATION 7, chloroplastic-like [Salvia hispanica]	3	3	8	16.98	0.955	-0.07	0.930703	0.990823	30.59	28.27	29.46	6	6	2	2	2	3	2	3	1	2	1	2	1	2
XP_047974072.1	uncharacterized protein LOC125216413 [Salvia hispanica]	3	3	9	16.97	0.962	-0.06	0.956325	0.994274	76.9	58.67	56.88	6	5	1	2	2	2	2	2		1	1	2	2	2
XP_047977517.1	pectinesterase [Salvia hispanica]	1	1	10	16.86	0.889	-0.17	0.682211	0.946772	18.87	10.7	20.72	6	6	1	1	1	1	1	1	1	1	1	1	1	1
XP_047962951.1	nodulin-related protein 2-like [Salvia hispanica]	2	2	9	16.81	0.654	-0.61	0.0734591	0.384481	29.72	13.23	62.09	6	6	1	1	1	1	1	1	1	2	1	2	2	2
XP_047942178.1	transcription initiation factor IIB-2-like [Salvia hispanica]	2	2	6	16.71	1.162	0.22	0.427263	0.899351	41	16.16	44.79	6	6	2	2	2	2	2	2	1	2	2	2	2	2
XP_047980130.1	stomatin-like protein 2, mitochondrial [Salvia hispanica]	3	1	12	16.51	2.048	1.03	0.000823794	0.0087136	34.7	15.93	73.2	6	5	1	1	1	1	1	1		1	1	1	1	1
XP_047974657.1	BAG family molecular chaperone regulator 7-like [Salvia hispanica]	3	3	10	16.48	1.043	0.06	0.755335	0.962024	30.23	19.03	12.28	6	6	2	2	2	2	2	2	1	1	1	2	2	2
XP_047939408.1	translation machinery-associated protein 22-like isoform X1 [Salvia hispanica]	1	1	10	16.38	1.309	0.39	0.183493	0.662674	41.1	27.63	39.59	6	6	1	1	1	1	1	1	1	1	1	1	1	1
XP_047969447.1	dolichyl-diphosphooligosaccharide--protein glycosyltransferase 48 kDa subunit-like [Salvia hispanica]	2	2	8	16.15	100	6.64	1e-17	1.38142e-16		31.17		6		2	2	1	2	2	2
XP_047962930.1	protein NCA1 [Salvia hispanica]	4	4	11	16.14	0.888	-0.17	0.679286	0.946435	54.59	57.92	14.63	6	5	1	2	2	2	2	2	3	1		3	3	3
XP_047959805.1	uncharacterized protein LOC125205051 [Salvia hispanica]	1	1	12	16.08	1.139	0.19	0.481347	0.917219	32.08	26.01	9.48	6	6	1	1	1	1	1	1	1	1	1	1	1	1
XP_047954752.1	pleckstrin homology domain-containing protein 1 [Salvia hispanica]	2	2	7	16.03	0.653	-0.61	0.0725223	0.383974	25.63	37.78	19.91	6	6	1	1	1	2	2	2	1	2	1	2	2	2
XP_047943479.1	glutamine--tRNA ligase, cytoplasmic [Salvia hispanica]	3	3	11	15.98	1.431	0.52	0.0834001	0.418675	51.93	15.09	61.09	6	6	3	3	3	3	3	3	2	1	1	2	3	3
XP_047976753.1	uncharacterized protein LOC125218968 [Salvia hispanica]	1	1	8	15.97	0.79	-0.34	0.348548	0.849692	23.66	15.59	16.45	6	6	1	1	1	1	1	1	1	1	1	1	1	1
XP_047974042.1	DNA-directed RNA polymerases II, IV and V subunit 3-like [Salvia hispanica]	2	2	9	15.9	0.828	-0.27	0.466931	0.912538	20.73	19.18	5.5	6	4	1	1	1	1	1	1			1	1	1	1
XP_047971124.1	succinate dehydrogenase [ubiquinone] iron-sulfur subunit 3, mitochondrial [Salvia hispanica]	1	1	6	15.87	1.205	0.27	0.338297	0.836639	34.94	17.84	30.96	6	6	1	1	1	1	1	1	1	1	1	1	1	1
XP_047956619.1	serine/threonine protein phosphatase 2A regulatory subunit B''beta-like [Salvia hispanica]	3	3	14	15.65	1.089	0.12	0.61572	0.93377	48.06	16	23.82	6	6	2	2	2	2	2	2	2	1	2	2	2	2
XP_047939394.1	inositol-3-phosphate synthase [Salvia hispanica]	3	3	12	15.63	1.009	0.01	0.872718	0.981102	42.47	8.88	32.31	6	6	2	3	3	2	3	2	2	2	2	2	2	2
XP_047976983.1	proteasome subunit alpha type-4-like isoform X1 [Salvia hispanica]	1	1	10	15.62	0.829	-0.27	0.468675	0.912796	20.72	11.86	15.05	6	5	1	1	1	1	1	1	1		1	1	1	1
XP_047940735.1	far upstream element-binding protein 2-like isoform X1 [Salvia hispanica]	3	2	9	15.55	0.924	-0.11	0.815333	0.97357	37.72	17.92	36.31	6	6	1	1	1	1	1	1	1	1	1	1	1	1
XP_047971916.1	CXXC motif containing zinc binding protein [Salvia hispanica]	1	1	6	15.55	1.1	0.14	0.584248	0.922575	24.61	18.17	10.83	6	6	1	1	1	1	1	1	1	1	1	1	1	1
XP_047971898.1	protein EXORDIUM-like 2 [Salvia hispanica]	3	3	12	15.54	1.065	0.09	0.687116	0.950355	43.52	7.71	21.62	6	6	3	3	3	3	3	3	3	1	2	2	3	3
XP_047949968.1	dynamin-related protein 5A-like [Salvia hispanica]	3	3	8	15.5	0.844	-0.25	0.519301	0.922575	38.28	12.66	56.02	6	6	3	3	3	3	3	3	2	2	1	3	3	3
XP_047940244.1	cytochrome b-c1 complex subunit 8-like [Salvia hispanica]	1	1	7	15.46	1.305	0.38	0.188055	0.666471	31.12	18.12	21.58	6	6	1	1	1	1	1	1	1	1	1	1	1	1
XP_047976098.1	uncharacterized isomerase BH0283-like [Salvia hispanica]	2	2	7	15.43	0.848	-0.24	0.533752	0.922575	47.6	34.08	30.89	6	6	1	1	1	1	1	1	1	1	1	1	1	1
XP_047943592.1	sucrose-phosphatase 1-like [Salvia hispanica]	4	4	13	15.41	1.293	0.37	0.20164	0.691726	18.7	30.77	6.55	6	5	2	1	1	2	2	2		1	1	1	1	1
XP_047967331.1	pyruvate kinase 1, cytosolic-like [Salvia hispanica]	4	2	9	15.28	1.083	0.12	0.630856	0.935917	27.52	25.4	40.23	6	6	2	2	1	2	1	2	1	2	1	2	2	2
XP_047957674.1	coatomer subunit epsilon-1-like [Salvia hispanica]	4	3	21	15.28	1.133	0.18	0.494987	0.922575	28.85	7.57	38.21	6	6	3	3	3	3	3	3	2	2	2	3	3	3
XP_047959473.1	heterogeneous nuclear ribonucleoprotein 1-like [Salvia hispanica]	1	1	8	15.19	0.724	-0.47	0.183304	0.662674	27.81	32.17	19.17	6	4	1	1	1	1	1	1	1			1	1	1
XP_047965121.1	ubiquitin-conjugating enzyme E2 variant 1C-like [Salvia hispanica]	1	1	7	15.18	0.772	-0.37	0.295323	0.802771	31.49	19.81	24.08	6	6	1	1	1	1	1	1	1	1	1	1	1	1
XP_047951151.1	ADP-ribosylation factor 1 [Salvia hispanica]	2	2	7	15.16	1.237	0.31	0.281086	0.798819	47.99	22.76	6.95	6	3	2	2	2	2	2	2				2	2	2
XP_047957481.1	serine/threonine-protein phosphatase BSL1-like isoform X1 [Salvia hispanica]	2	1	8	15.15	100	6.64	1e-17	1.38142e-16		8.59		3				1		1	1
XP_047948542.1	auxin-induced protein PCNT115-like [Salvia hispanica]	2	1	13	15.14	1.661	0.73	0.0162623	0.124579	29.39	23.38	15.86	6	6	1	1	1	1	1	1	1	1	1	1	1	1
XP_047971786.1	monothiol glutaredoxin-S17 [Salvia hispanica]	2	2	7	15.09	0.976	-0.03	0.990625	0.99821	24.6	23.2	12.05	6	5	1	1	1	1	1	1		1	1	1	1	1
XP_047952242.1	major allergen Pru ar 1-like [Salvia hispanica]	2	2	6	15.08	0.997	0	0.914163	0.987571	40.49	58.15	33.92	5	6	1		1	2	2	2	1	1	1	2	2	2
XP_047958850.1	ADP-ribosylation factor-like protein 8c isoform X1 [Salvia hispanica]	2	2	5	14.93	1.503	0.59	0.050724	0.298273	25.31	56.7	30.93	5	5	2	2	2		1	1		1	1	1	2	1
XP_047973873.1	OVARIAN TUMOR DOMAIN-containing deubiquitinating enzyme 1-like [Salvia hispanica]	1	1	6	14.87	100	6.64	1e-17	1.38142e-16		16.17		6		1	1	1	1	1	1
XP_047980964.1	uncharacterized protein LOC125222416 isoform X1 [Salvia hispanica]	3	3	8	14.81	1.102	0.14	0.578498	0.922575	25.29	8.51	64.39	6	6	3	3	3	3	3	3	1	3	1	2	3	2
XP_047950559.1	guanosine deaminase-like isoform X1 [Salvia hispanica]	1	1	4	14.79	0.707	-0.5	0.149352	0.580677	18.83	15.83	14.45	6	6	1	1	1	1	1	1	1	1	1	1	1	1
XP_047975780.1	UDP-sugar pyrophosphorylase-like [Salvia hispanica]	6	2	13	14.77	0.365	-1.45	1.03674e-05	0.000125401	46.21	16.7	25.97	4	6	2			2	2	2	1	1	1	1	1	1
XP_047979713.1	60S ribosomal protein L23 [Salvia hispanica]	2	2	8	14.76	0.671	-0.57	0.0945838	0.445266	32.67	8.65	23.86	6	6	2	2	2	2	2	2	2	2	2	2	2	2
XP_047966742.1	malonyl CoA-acyl carrier protein transacylase-like [Salvia hispanica]	3	3	18	14.72	1.083	0.12	0.630685	0.935917	35.93	16.86	50.98	6	6	2	2	2	2	2	2	2	2	1	2	2	2
XP_047962582.1	uncharacterized protein LOC125207333 [Salvia hispanica]	4	4	9	14.59	0.688	-0.54	0.118211	0.512586	33.88	31.94	22.25	6	6	2	3	3	3	3	3	2	3	3	3	3	3
XP_047966636.1	annexin D7-like [Salvia hispanica]	2	2	9	14.55	0.878	-0.19	0.640369	0.938445	20.95	11.86	15.52	6	6	2	2	1	2	2	2	2	2	2	2	2	2
XP_047945518.1	probable histone-arginine methyltransferase 1.3 isoform X1 [Salvia hispanica]	2	2	10	14.52	0.806	-0.31	0.394975	0.888805	30.37	47.52	19.33	6	6	2	1	2	2	1	1	2	2	2	2	2	2
XP_047964701.1	dihydrolipoyllysine-residue acetyltransferase component 1 of pyruvate dehydrogenase complex, mitochondrial-like [Salvia hispanica]	3	1	10	14.52	100	6.64	1e-17	1.38142e-16		25.58		3				1		1	1
XP_047972954.1	ferredoxin, root R-B1-like [Salvia hispanica]	1	1	8	14.46	0.997	0	0.916675	0.987571	30.57	49.72	47.27	4	4	1			1	1	1			1	1	1	1
XP_047970545.1	acetyl-coenzyme A carboxylase carboxyl transferase subunit beta, chloroplastic-like [Salvia hispanica]	1	1	9	14.44	1.804	0.85	0.00553449	0.0489202	18.74	16.2	11.37	6	6	1	1	1	1	1	1	1	1	1	1	1	1
XP_047943863.1	eukaryotic translation initiation factor 3 subunit J-like [Salvia hispanica]	4	4	10	14.43	1.111	0.15	0.552154	0.922575	37.88	18.58	36.09	6	6	4	4	4	4	4	4	3	2	4	4	4	4
XP_047949404.1	translin [Salvia hispanica]	1	1	8	14.39	0.835	-0.26	0.491131	0.922575	42.03	25.9	35.36	6	6	1	1	1	1	1	1	1	1	1	1	1	1
XP_047946402.1	uncharacterized protein LOC125192792 [Salvia hispanica]	1	1	6	14.39	1.544	0.63	0.0382158	0.248724	49.47	25.66	37.64	6	6	1	1	1	1	1	1	1	1	1	1	1	1
XP_047961979.1	glucan endo-1,3-beta-glucosidase-like [Salvia hispanica]	2	2	8	14.38	1.172	0.23	0.403584	0.894405	30.04	11.4	27.73	6	6	2	2	2	2	2	2	2	2	2	2	2	2
XP_047975140.1	serine/threonine-protein phosphatase BSL3-like isoform X1 [Salvia hispanica]	2	1	7	14.33	0.93	-0.11	0.835699	0.97357	41.52	22.26	25.13	5	5	1	1		1	1	1	1		1	1	1	1
XP_047962346.1	putative cytochrome c oxidase subunit 5b-like [Salvia hispanica]	2	1	6	14.27	2.089	1.06	0.000597871	0.00645906	35.73	28.83	33.85	4	3			1	1	1	1				1	1	1
XP_047938426.1	plant UBX domain-containing protein 4-like [Salvia hispanica]	3	1	11	14.17	0.829	-0.27	0.471021	0.913671	33.71	25.57	21.27	5	4	1		1	1	1	1	1	1		1		1
XP_047967591.1	zinc-finger homeodomain protein 1-like [Salvia hispanica]	2	2	9	14.12	0.966	-0.05	0.970285	0.997864	47.39	18.51	24.86	6	6	2	2	2	2	2	2	2	2	2	2	2	2
XP_047980719.1	glutathione reductase, chloroplastic [Salvia hispanica]	2	2	8	14.1	0.819	-0.29	0.435674	0.906183	34.1	22.1	32.79	6	6	2	2	2	2	2	2	1	1	1	2	1	1
XP_047949302.1	lectin CPL-like [Salvia hispanica]	1	1	6	14.09	0.813	-0.3	0.418036	0.898029	21.86	21.78	25.23	6	6	1	1	1	1	1	1	1	1	1	1	1	1
XP_047965993.1	protein FAM98A-like [Salvia hispanica]	2	2	8	14.06	0.882	-0.18	0.65527	0.939453	41.45	52.84	30.33	6	6	2	1	1	2	1	2	1	1	1	1	1	1
XP_047953829.1	polygalacturonase inhibitor-like [Salvia hispanica]	3	3	8	13.99	0.587	-0.77	0.0227727	0.164484	47.32	38.08	25.88	6	6	2	2	1	2	2	2	3	3	3	3	2	3
XP_047967770.1	proteasome assembly chaperone 2 [Salvia hispanica]	1	1	8	13.98	100	6.64	1e-17	1.38142e-16		26.05		6		1	1	1	1	1	1
XP_047974517.1	angio-associated migratory cell protein [Salvia hispanica]	1	1	8	13.96	0.799	-0.32	0.373501	0.866248	27.93	22.53	21.24	6	6	1	1	1	1	1	1	1	1	1	1	1	1
XP_047969622.1	YTH domain-containing protein ECT4-like [Salvia hispanica]	3	3	14	13.95	0.883	-0.18	0.658797	0.939453	54.39	24.54	37.1	6	5	2	2	2	2	2	2		1	1	1	1	1
XP_047961335.1	probable nucleolar protein 5-2 [Salvia hispanica]	4	1	12	13.9	1.122	0.17	0.522335	0.922575	92.07	83.37	69.01	6	6	1	1	1	1	1	1	1	1	1	1	1	1
XP_047982752.1	pathogenesis-related leaf protein 6-like [Salvia hispanica]	2	2	6	13.87	100	6.64	1e-17	1.38142e-16		34.75		4		1			1	1	1
XP_047960600.1	probable acyl-CoA dehydrogenase IBR3 [Salvia hispanica]	2	2	8	13.8	0.986	-0.02	0.952991	0.994274	20.54	35.9	14.47	6	6	2	2	1	2	1	2	2	2	2	2	2	2
XP_047980730.1	histidine--tRNA ligase, cytoplasmic-like [Salvia hispanica]	2	2	10	13.79	100	6.64	1e-17	1.38142e-16		11.8		6		1	1	1	1	1	1
XP_047982506.1	spermatogenesis-associated protein 20-like [Salvia hispanica]	4	2	20	13.79	1.132	0.18	0.498568	0.922575	38.52	22.88	13.23	6	6	2	2	2	2	2	2	2	2	2	2	2	2
XP_047943286.1	serine/arginine-rich splicing factor RSZ22-like [Salvia hispanica]	1	1	5	13.71	1.099	0.14	0.58708	0.922575	37.01	34.61	19.08	6	6	1	1	1	1	1	1	1	1	1	1	1	1
XP_047940985.1	copper methylamine oxidase-like isoform X1 [Salvia hispanica]	2	2	7	13.71	1.093	0.13	0.602996	0.927234	29.59	28.58	6.99	6	6	2	2	2	1	2	2	2	2	2	2	2	2
XP_047951801.1	stress-response A/B barrel domain-containing protein UP3-like [Salvia hispanica]	1	1	6	13.7	0.33	-1.6	1.14346e-06	1.41008e-05	98.83	36.62	75.79	6	5	1	1	1	1	1	1	1	1	1	1		1
XP_047981940.1	polyadenylate-binding protein RBP47B' isoform X1 [Salvia hispanica]	3	3	8	13.66	0.975	-0.04	0.996514	0.99821	24.97	45.06	13.43	6	6	2	2	2	1	2	1	2	2	2	2	2	2
XP_047951531.1	UBX domain-containing protein 1 [Salvia hispanica]	2	2	7	13.66	1.185	0.24	0.377607	0.872977	45.84	21.08	38.63	6	5	1	1	1	1	1	1	1		1	1	1	1
XP_047946456.1	lectin CPL-like [Salvia hispanica]	2	2	14	13.58	0.472	-1.08	0.00111637	0.0113754	35.07	26.77	24.59	6	6	1	2	2	1	1	2	2	2	2	2	2	2
XP_047967261.1	tropinone reductase-like 3 [Salvia hispanica]	2	2	7	13.54	0.91	-0.14	0.760494	0.962024	22.17	15.07	14.26	6	6	2	2	2	2	2	2	2	2	2	2	2	2
XP_047976103.1	binding partner of ACD11 1-like isoform X1 [Salvia hispanica]	3	3	6	13.52	0.856	-0.22	0.562911	0.922575	14.44	14.58	14.5	5	3	1		1	1	1	1				1	1	1
XP_047955228.1	glucosidase 2 subunit beta [Salvia hispanica]	1	1	7	13.46	0.836	-0.26	0.494476	0.922575	21.56	21.17	15.75	6	6	1	1	1	1	1	1	1	1	1	1	1	1
XP_047942490.1	peptidyl-prolyl cis-trans isomerase FKBP53-like [Salvia hispanica]	3	3	6	13.24	1.12	0.16	0.528767	0.922575	59.62	33.55	56.65	6	6	2	2	2	3	3	3	2	1	2	2	2	2
XP_047940904.1	zinc finger BED domain-containing protein DAYSLEEPER [Salvia hispanica]	3	3	7	13.1	1.098	0.14	0.587538	0.922575	58.89	28.81	77.4	6	6	3	2	3	2	3	3	1	1	1	2	2	2
XP_047941864.1	40S ribosomal protein S11-2 [Salvia hispanica]	1	1	6	13.07	0.285	-1.81	3.2926e-08	4.29057e-07	89.12	82.63	29.14	6	6	1	1	1	1	1	1	1	1	1	1	1	1
XP_047949645.1	aspartic proteinase A1-like [Salvia hispanica]	3	3	8	12.91	0.906	-0.14	0.747015	0.961046	39.13	8.69	17.4	6	6	3	3	3	3	2	3	3	3	3	3	3	3
XP_047959399.1	DEAD-box ATP-dependent RNA helicase 20 [Salvia hispanica]	4	3	11	12.88	0.612	-0.71	0.0370238	0.246955	31.26	9.98	28.73	6	6	1	3	2	3	2	3	1	1	1	1	1	1
XP_047940779.1	thioredoxin H2-like [Salvia hispanica]	3	3	7	12.83	0.773	-0.37	0.298503	0.806448	30.48	15.98	21.65	6	6	2	2	2	2	2	2	2	3	2	3	3	2
XP_047961189.1	protein MODIFIER OF SNC1 11-like isoform X1 [Salvia hispanica]	1	1	9	12.81	0.982	-0.03	0.970915	0.997864	43.21	33.79	15.6	5	4		1	1	1	1	1		1		1	1	1
XP_047949776.1	ran-binding protein 1 homolog c-like [Salvia hispanica]	1	1	5	12.79	0.872	-0.2	0.620461	0.93377	43.21	18.99	35.37	6	6	1	1	1	1	1	1	1	1	1	1	1	1
XP_047956957.1	plant UBX domain-containing protein 4-like [Salvia hispanica]	3	1	8	12.71	1.217	0.28	0.315382	0.82877	33.17	55.57	4.3	3	3	1			1	1					1	1	1
XP_047950681.1	26S rRNA (cytosine-C(5))-methyltransferase NOP2B-like [Salvia hispanica]	1	1	5	12.68	1.333	0.42	0.157337	0.597217	26.07	14.99	21.4	6	3	1	1	1	1	1	1				1	1	1
XP_047972341.1	protein TRI1-like [Salvia hispanica]	1	1	6	12.6	100	6.64	1e-17	1.38142e-16		36.54		6		1	1	1	1	1	1
XP_047942468.1	protein GAMETE CELL DEFECTIVE 1, mitochondrial [Salvia hispanica]	1	1	5	12.52	0.699	-0.52	0.136337	0.561337	19.43	17.18	14.37	5	3	1	1		1	1	1				1	1	1
XP_047959451.1	uncharacterized protein LOC125204766 [Salvia hispanica]	1	1	6	12.49	1.079	0.11	0.645177	0.939453	30.11	26.75	12.38	6	6	1	1	1	1	1	1	1	1	1	1	1	1
XP_047958694.1	H/ACA ribonucleoprotein complex subunit 3-like protein [Salvia hispanica]	1	1	4	12.44	1.112	0.15	0.549299	0.922575	24.46	20.75	19.35	5	5	1	1		1	1	1	1	1	1	1		1
XP_047942371.1	uncharacterized protein LOC125189165 isoform X1 [Salvia hispanica]	1	1	9	12.33	1.061	0.09	0.698114	0.951392	38.51	29.69	22.75	6	4	1	1	1	1	1	1	1		1	1	1
XP_047956148.1	tubulin-folding cofactor A [Salvia hispanica]	2	2	6	12.13	0.857	-0.22	0.565946	0.922575	57.59	46.91	17.04	6	6	1	1	1	1	1	1	1	1	1	1	1	1
XP_047944955.1	ras-related protein YPT3-like [Salvia hispanica]	2	1	5	12.07	1.462	0.55	0.0676104	0.363658	30.6	27.46	27.62	6	6	1	1	1	1	1	1	1	1	1	1	1	1
XP_047957868.1	eukaryotic translation initiation factor 6-2 [Salvia hispanica]	2	2	8	12	0.786	-0.35	0.336545	0.836639	28	11.62	13.61	6	6	2	2	2	2	2	2	2	2	2	2	2	2
XP_047978229.1	serine carboxypeptidase-like 13 [Salvia hispanica]	1	1	7	11.94	0.752	-0.41	0.245544	0.761691	22.73	14.97	23.74	6	6	1	1	1	1	1	1	1	1	1	1	1	1
XP_047940621.1	topless-related protein 1 isoform X1 [Salvia hispanica]	2	1	5	11.91	1.54	0.62	0.039113	0.248724	19.82	15.82	12.58	6	3	1	1	1	1	1	1				1	1	1
XP_047971868.1	2-hydroxyacyl-CoA lyase-like [Salvia hispanica]	2	2	5	11.86	0.988	-0.02	0.94855	0.993344	40.86	22.5	12.6	6	6	1	2	2	2	2	2	1	2	2	2	2	2
XP_047950165.1	ATPase GET3A [Salvia hispanica]	3	3	6	11.86	1.362	0.45	0.130897	0.550594	13.32	10.76	9.86	5	4	1	1	1		1	1	1	1		1	1
XP_047958237.1	NADH dehydrogenase [ubiquinone] iron-sulfur protein 4, mitochondrial [Salvia hispanica]	1	1	5	11.75	1.274	0.35	0.226663	0.739475	23.06	14.89	22.48	6	4	1	1	1	1	1	1		1		1	1	1
XP_047971682.1	glutamine-dependent NAD(+) synthetase [Salvia hispanica]	4	4	7	11.67	1.099	0.14	0.586344	0.922575	12.82	40.31	7.13	6	3	3	3	3	1	3	3				1	1	1
XP_047975183.1	uridine kinase-like protein 3 isoform X1 [Salvia hispanica]	3	2	7	11.65
XP_047967531.1	uncharacterized protein LOC125211681 [Salvia hispanica]	3	3	6	11.62	0.907	-0.14	0.750128	0.962024	27.07	32.89	19.36	6	6	2	3	1	3	2	3	1	1	1	1	1	1
XP_047971694.1	actin-depolymerizing factor 3-like [Salvia hispanica]	2	1	14	11.59	0.979	-0.03	0.980487	0.99821	40.96	31.76	29.12	6	6	1	1	1	1	1	1	1	1	1	1	1	1
XP_047966547.1	pyruvate kinase, cytosolic isozyme-like [Salvia hispanica]	3	3	13	11.57	0.85	-0.23	0.541756	0.922575	36.38	23.88	13.39	6	6	3	2	3	3	3	3	2	2	2	2	2	2
XP_047969362.1	26S proteasome regulatory subunit RPN13 [Salvia hispanica]	2	2	6	11.55	1.117	0.16	0.535864	0.922575	14.77	9.54	9.32	6	5	2	2	2	2	2	2	1		1	1	1	1
XP_047964424.1	mitochondrial import receptor subunit TOM7-1-like [Salvia hispanica]	2	2	5	11.55
XP_047962381.1	probable L-ascorbate peroxidase 6, chloroplastic/mitochondrial isoform X1 [Salvia hispanica]	3	3	9	11.38	1.131	0.18	0.499999	0.922575	39.44	34.59	37.06	6	5	2	1	1	2	2	2		1	1	1	1	1
XP_047956166.1	epoxide hydrolase A-like [Salvia hispanica]	2	2	6	11.29	0.71	-0.49	0.155595	0.593218	21.52	17.85	14.26	6	5	1	1	1	1	1	1	1	1	1	1		1
XP_047982924.1	probable aspartyl protease At4g16563 [Salvia hispanica]	1	1	6	11.29	0.701	-0.51	0.138741	0.565107	21.27	12.81	25.75	6	6	1	1	1	1	1	1	1	1	1	1	1	1
XP_047940905.1	protein transport protein Sec24-like At4g32640 isoform X1 [Salvia hispanica]	1	1	5	11.27	1.451	0.54	0.0727546	0.383974	44.52	24.87	33.94	6	4	1	1	1	1	1	1		1	1	1		1
XP_047959789.1	calreticulin-3 [Salvia hispanica]	1	1	6	11.2	0.878	-0.19	0.64305	0.938668	20.7	13.63	18.74	6	5	1	1	1	1	1	1	1		1	1	1	1
XP_047942295.1	heterogeneous nuclear ribonucleoprotein 1-like [Salvia hispanica]	1	1	6	11.17	100	6.64	1e-17	1.38142e-16		10.72		3					1	1	1
XP_047942261.1	ATP-dependent Clp protease proteolytic subunit 2, mitochondrial-like [Salvia hispanica]	2	2	6	11.1	1.041	0.06	0.764662	0.962091	30.12	23.68	20.64	6	6	1	1	1	1	1	1	1	1	1	1	1	1
XP_047981203.1	plant UBX domain-containing protein 8-like isoform X1 [Salvia hispanica]	5	5	12	11.02	1.265	0.34	0.23945	0.761691	43.53	23.75	55.94	6	6	4	3	3	4	4	4	1	2	2	2	3	3
XP_047959663.1	LOW QUALITY PROTEIN: D-3-phosphoglycerate dehydrogenase 1, chloroplastic-like [Salvia hispanica]	2	1	6	10.95	1.138	0.19	0.481885	0.917219	43.71	33.06	44.21	5	5		1	1	1	1	1	1		1	1	1	1
XP_047981809.1	scopoletin glucosyltransferase-like [Salvia hispanica]	1	1	5	10.95	100	6.64	1e-17	1.38142e-16		14.98		6		1	1	1	1	1	1
XP_047959434.1	uncharacterized protein PF3D7_1120000-like isoform X1 [Salvia hispanica]	2	1	8	10.94	1.034	0.05	0.787675	0.962091	45.25	34.86	26.3	6	3	1	1	1	1	1	1				1	1	1
XP_047941855.1	glycerol kinase [Salvia hispanica]	3	3	13	10.94	0.963	-0.05	0.959935	0.99578	34.38	32.69	32.71	6	6	3	3	2	2	3	3	2	3	3	3	3	3
XP_047954801.1	neutral ceramidase 2-like [Salvia hispanica]	2	2	5	10.93	1.103	0.14	0.574214	0.922575	26.89	23.5	12.07	6	5	1	1	1	1	1	1	1	1	1		1	1
XP_047946559.1	PITH domain-containing protein At3g04780-like [Salvia hispanica]	1	1	6	10.87	0.93	-0.1	0.837466	0.973834	23.14	22.08	14.34	6	3	1	1	1	1	1	1				1	1	1
XP_047954509.1	anthranilate synthase alpha subunit 2, chloroplastic-like [Salvia hispanica]	3	3	13	10.85	0.774	-0.37	0.301461	0.811601	24.1	2.84	17.38	6	6	3	3	3	3	3	3	3	3	3	3	3	3
XP_047972458.1	putative BPI/LBP family protein At1g04970 [Salvia hispanica]	2	2	14	10.85	1.02	0.03	0.833955	0.97357	23.78	30.85	27.07	6	6	2	2	1	2	2	2	1	1	1	2	2	2
XP_047954724.1	uncharacterized protein LOC125200930 [Salvia hispanica]	4	3	10	10.83	1.085	0.12	0.62752	0.93377	68.67	30.85	52.1	6	5	1	1	1	1	1	1	1	1		1	1	1
XP_047967019.1	serine hydroxymethyltransferase 3, chloroplastic-like [Salvia hispanica]	3	3	6	10.82	0.891	-0.17	0.691118	0.950355	31.99	14.13	24.81	6	6	2	2	2	2	1	2	2	2	2	2	2	2
XP_047963050.1	IAA-amino acid hydrolase ILR1-like 4 [Salvia hispanica]	1	1	5	10.72	1.167	0.22	0.415344	0.898029	16.08	14.86	11.48	6	6	1	1	1	1	1	1	1	1	1	1	1	1
XP_047965450.1	nuclear pore complex protein NUP98A-like [Salvia hispanica]	2	2	8	10.71	0.846	-0.24	0.526638	0.922575	20.24	14.15	26.96	6	5	1	1	1	1	1	1	1	1		2	2	2
XP_047956494.1	dirigent protein 21-like [Salvia hispanica]	3	3	5	10.71	0.496	-1.01	0.00245311	0.0234017	38.52	63.47	21.01	4	6			1	2	1	2	2	3	3	3	3	3
XP_047966689.1	uncharacterized protein LOC125211055 [Salvia hispanica]	1	1	11	10.67	0.829	-0.27	0.469075	0.912796	25.4	22.21	18.94	6	6	1	1	1	1	1	1	1	1	1	1	1	1
XP_047966566.1	uncharacterized protein OsI_027940-like [Salvia hispanica]	2	2	4	10.65	1.165	0.22	0.419061	0.898029	51.71	30.02	44.21	6	5	2	2	2	2	2	2		2	1	2	1	2
XP_047945103.1	nudix hydrolase 16, mitochondrial-like isoform X1 [Salvia hispanica]	1	1	5	10.63	0.315	-1.66	3.99522e-07	4.99996e-06	106.35	55.05	70.97	5	6	1	1	1		1	1	1	1	1	1	1	1
XP_047941837.1	peptide methionine sulfoxide reductase A1-like [Salvia hispanica]	1	1	6	10.6	0.828	-0.27	0.467665	0.912538	18.29	17.73	11.08	6	6	1	1	1	1	1	1	1	1	1	1	1	1
XP_047982120.1	dihydrolipoyllysine-residue acetyltransferase component 5 of pyruvate dehydrogenase complex, chloroplastic [Salvia hispanica]	4	3	15	10.59	1.416	0.5	0.0923117	0.441645	32.35	10.47	38.45	6	6	3	2	3	3	2	3	2	2	2	2	3	3
XP_047947791.1	(S)-ureidoglycine aminohydrolase [Salvia hispanica]	2	2	7	10.54	1.353	0.44	0.138475	0.565107	28.52	12.26	29.02	6	6	1	1	1	1	1	1	1	1	1	1	1	1
XP_047956522.1	cinnamoyl-CoA reductase 1-like [Salvia hispanica]	1	1	10	10.5	1.042	0.06	0.759408	0.962024	46.17	38.72	11.89	6	6	1	1	1	1	1	1	1	1	1	1	1	1
XP_047964048.1	plastidial pyruvate kinase 2-like [Salvia hispanica]	5	5	8	10.48	100	6.64	1e-17	1.38142e-16		29.67		6		4	2	3	4	4	4
XP_047982961.1	proline--tRNA ligase, cytoplasmic-like [Salvia hispanica]	4	4	14	10.38	1.542	0.62	0.0387432	0.248724	32.13	21.86	59.51	6	6	3	4	3	4	3	4	3	2	2	4	4	3
XP_047982933.1	ribulose-phosphate 3-epimerase, cytoplasmic isoform [Salvia hispanica]	2	2	7	10.37	1.243	0.31	0.272183	0.798217	31.81	13.9	26.04	6	6	1	1	1	1	1	1	1	1	1	1	1	1
XP_047966545.1	serine/threonine-protein phosphatase PP1 isozyme 2-like [Salvia hispanica]	1	1	8	10.37	0.94	-0.09	0.872553	0.981102	26.88	29.53	8.75	6	5	1	1	1	1	1	1	1	1		1	1	1
XP_047948063.1	37S ribosomal protein MRP17, mitochondrial-like [Salvia hispanica]	1	1	5	10.35	0.877	-0.19	0.639953	0.938445	52.16	39.3	39.42	6	5	1	1	1	1	1	1	1	1		1	1	1
XP_047970445.1	nuclear pore complex protein NUP50A-like [Salvia hispanica]	3	1	7	10.22	100	6.64	1e-17	1.38142e-16		51.15		5		1		1	1	1	1
XP_047982099.1	LOW QUALITY PROTEIN: xanthine dehydrogenase 1-like [Salvia hispanica]	3	3	6	10.16	0.958	-0.06	0.943017	0.991258	30.24	16.43	18.02	6	6	2	3	3	2	3	2	2	2	3	3	3	3
XP_047972224.1	probable pre-mRNA-splicing factor ATP-dependent RNA helicase DEAH2 isoform X1 [Salvia hispanica]	1	1	6	10.16	1.131	0.18	0.500726	0.922575	18.23	13.81	14.64	5	3		1	1	1	1	1				1	1	1
XP_047939932.1	cysteine proteinase inhibitor A-like [Salvia hispanica]	2	2	6	10.13	1.192	0.25	0.361857	0.859751	24.73	16.34	20.26	6	5	1	1	1	1	1	1		1	1	1	1	1
XP_047965370.1	hevamine-A-like [Salvia hispanica]	1	1	4	10.09	0.721	-0.47	0.177166	0.650981	14.52	11.16	14.12	5	4	1	1		1	1	1	1	1	1	1
XP_047961994.1	transmembrane emp24 domain-containing protein p24delta3-like, partial [Salvia hispanica]	2	2	6	10.06	1.505	0.59	0.0502282	0.298273	31.04	20.3	52.41	6	6	2	2	2	2	2	2	2	2	1	1	1	2
XP_047946748.1	acyl carrier protein 1, chloroplastic-like [Salvia hispanica]	1	1	5	10.06	0.917	-0.13	0.785834	0.962091	27.93	23.73	11.41	6	5	1	1	1	1	1	1	1		1	1	1	1
XP_047947570.1	ribonuclease 2 [Salvia hispanica]	2	2	6	10.05	3.104	1.63	1.84341e-07	2.37762e-06	53.1	40.59	26.07	6	6	1	2	2	1	2	2	1	1	1	1	1	1
XP_047940572.1	importin-5-like [Salvia hispanica]	2	2	5	10.04	1.123	0.17	0.521831	0.922575	49.31	24.48	36.57	6	6	2	2	2	2	2	2	1	1	1	1	1	1
XP_047954924.1	7-deoxyloganetic acid glucosyl transferase-like [Salvia hispanica]	4	4	7	9.95	1.234	0.3	0.286918	0.798819	72.67	40.04	66.74	6	6	2	3	3	2	4	4	1	1	2	2	2	2
XP_047943373.1	iron-sulfur cluster assembly protein 1-like [Salvia hispanica]	2	2	7	9.92	0.704	-0.51	0.144177	0.574822	73.91	21.01	12.6	6	6	2	2	2	2	2	2	2	2	2	2	2	2
XP_047976572.1	V-type proton ATPase subunit E-like [Salvia hispanica]	3	3	5	9.91	0.897	-0.16	0.711865	0.953032	27.92	17.54	23.46	6	6	2	2	2	2	2	2	2	1	2	2	2	2
XP_047975415.1	zinc finger CCCH domain-containing protein 11-like [Salvia hispanica]	3	3	6	9.86	0.783	-0.35	0.327984	0.836639	26.03	28.61	38.16	6	5	2	2	1	2	2	2	1		1	1	1	2
XP_047940360.1	ABC transporter F family member 1-like [Salvia hispanica]	5	5	8	9.86	1	0	0.905205	0.98424	17.33	15.26	14.28	6	6	3	4	3	3	4	4	2	2	2	3	3	3
XP_047939785.1	probable steroid-binding protein 3 [Salvia hispanica]	3	3	4	9.8	1.061	0.09	0.698102	0.951392	30.2	16.78	39.05	6	6	3	3	3	3	3	3	1	3	3	3	2	3
XP_047957362.1	alpha-L-fucosidase 3-like [Salvia hispanica]	2	2	5	9.8	0.835	-0.26	0.49089	0.922575	47.44	38.48	54.5	6	6	2	2	2	2	1	2	2	1	2	2	1	1
XP_047958264.1	aromatic aminotransferase ISS1 [Salvia hispanica]	1	1	5	9.72	1.174	0.23	0.400784	0.891209	9.19	8.73	6.82	6	5	1	1	1	1	1	1	1		1	1	1	1
XP_047978870.1	uridine/cytidine kinase UKL1, chloroplastic-like [Salvia hispanica]	2	1	10	9.71	1.105	0.14	0.56838	0.922575	18.11	18.86	10.07	5	3	1		1	1	1	1				1	1	1
XP_047969529.1	multiple organellar RNA editing factor 8, chloroplastic/mitochondrial [Salvia hispanica]	1	1	3	9.71	0.828	-0.27	0.4668	0.912538	22.62	12.39	16.34	6	6	1	1	1	1	1	1	1	1	1	1	1	1
XP_047964541.1	protein GET4 isoform X1 [Salvia hispanica]	3	3	4	9.65	0.891	-0.17	0.688679	0.950355	25.33	23.4	31.42	6	6	2	2	2	2	1	2	1	1	2	2	2	2
XP_047982980.1	60S ribosomal protein L30-like [Salvia hispanica]	2	2	4	9.63	1.047	0.07	0.744526	0.959181	41.57	29.6	45.54	6	6	1	2	2	1	2	2	1	2	1	1	2	2
XP_047971820.1	actin-depolymerizing factor 3-like [Salvia hispanica]	2	1	10	9.5	0.938	-0.09	0.866083	0.98049	65.11	57.53	23.83	6	6	1	1	1	1	1	1	1	1	1	1	1	1
XP_047947586.1	subtilisin-like protease SBT1.7 [Salvia hispanica]	2	2	12	9.5	0.756	-0.4	0.254281	0.762898	41.18	44.87	34.5	6	6	1	1	1	2	1	2	1	1	1	1	2	2
XP_047977443.1	electron transfer flavoprotein subunit alpha, mitochondrial [Salvia hispanica]	3	3	5	9.45	100	6.64	1e-17	1.38142e-16		40.03		4			1		2	2	1
XP_047954409.1	SNW/SKI-interacting protein A-like [Salvia hispanica]	2	2	5	9.41	1.135	0.18	0.491542	0.922575	34.72	32.99	17.57	6	6	2	1	2	2	2	2	1	1	1	1	1	1
XP_047970481.1	signal recognition particle 9 kDa protein-like [Salvia hispanica]	2	2	4	9.4	0.725	-0.46	0.185039	0.666349	36.29	15.65	15.8	6	6	1	2	2	2	2	2	1	1	1	2	2	2
XP_047951777.1	NASP-related protein sim3-like [Salvia hispanica]	4	4	13	9.34	1.304	0.38	0.188567	0.666471	40.56	80.57	21.23	6	6	1	2	2	2	2	2	1	1	1	2	2	2
XP_047963507.1	desiccation-related protein PCC13-62-like [Salvia hispanica]	1	1	5	9.33	0.01	-6.64	1e-17	1.38142e-16			24.95		3								1		1		1
XP_047965390.1	pyridoxine/pyridoxamine 5'-phosphate oxidase 1, chloroplastic-like [Salvia hispanica]	2	2	6	9.32	1.177	0.23	0.394365	0.888805	30.85	25.4	28.71	6	6	2	2	2	2	2	2	1	1	2	2	2	2
XP_047939780.1	2-haloacrylate reductase-like [Salvia hispanica]	2	1	4	9.29
XP_047973944.1	reticulon-like protein B2 [Salvia hispanica]	3	3	5	9.28	1.102	0.14	0.577901	0.922575	45.04	34.38	38.04	6	5	2	2	3	3	2	2	1	1		1	1	1
XP_047947544.1	probable sucrose-phosphate synthase 1 [Salvia hispanica]	2	2	7	9.27	1.054	0.08	0.721315	0.954552	27.68	15.18	13.92	6	6	2	2	2	2	2	2	2	2	2	2	2	2
XP_047967867.1	probable prefoldin subunit 5 [Salvia hispanica]	3	3	4	9.26	1.192	0.25	0.362767	0.861103	34.66	50.59	23.63	6	6	1	1	1	2	2	2	3	1	2	3	3	2
XP_047948014.1	protein CutA, chloroplastic-like isoform X1 [Salvia hispanica]	1	1	7	9.26	0.727	-0.46	0.188763	0.666471	43.67	26.09	29.58	5	5		1	1	1	1	1	1		1	1	1	1
XP_047955897.1	multiprotein-bridging factor 1b-like [Salvia hispanica]	2	2	7	9.22	1.142	0.19	0.472377	0.913671	32.9	71.91	21.45	6	3	2	1	2	2	2	2				1	1	1
XP_047969348.1	polyadenylate-binding protein RBP47-like isoform X1 [Salvia hispanica]	1	1	6	9.21	0.913	-0.13	0.770832	0.962091	44.2	28.81	31.82	6	4	1	1	1	1	1	1	1			1	1	1
XP_047949996.1	phytochrome-associated serine/threonine-protein phosphatase 3 [Salvia hispanica]	2	2	9	9.17	1.211	0.28	0.326665	0.836639	27.09	12.14	17.01	6	6	2	2	2	2	2	2	1	2	1	2	2	2
XP_047972869.1	transcription initiation factor TFIID subunit 15 [Salvia hispanica]	1	1	3	9.14	100	6.64	1e-17	1.38142e-16		17.74		3		1			1		1
XP_047946196.1	acid phosphatase 1-like [Salvia hispanica]	3	3	23	9.1	0.961	-0.06	0.951484	0.994274	30.34	43.99	12.11	6	6	3	2	3	2	2	3	2	3	3	3	3	3
XP_047983164.1	phenylacetaldehyde reductase-like [Salvia hispanica]	1	1	4	9.05	0.741	-0.43	0.218357	0.720066	22.66	18.23	12.82	6	5	1	1	1	1	1	1		1	1	1	1	1
XP_047962399.1	uncharacterized protein LOC125207198 [Salvia hispanica]	3	3	7	9.05						15.74	43.39	3	6				1	1	1	1	2	1	2	2	2
XP_047959301.1	ras-related protein Rab11B-like [Salvia hispanica]	3	2	4	9.02	1.411	0.5	0.0950316	0.446543	44.83	27.59	44.33	4	5	1	1	1			1	1	1	1	1	1
XP_047963350.1	uncharacterized protein LOC125207889 [Salvia hispanica]	2	2	8	9	1.163	0.22	0.423578	0.898029	30.51	23.79	24.97	6	6	2	2	2	2	2	2	1	2	2	2	2	2
XP_047945254.1	LL-diaminopimelate aminotransferase, chloroplastic-like [Salvia hispanica]	1	1	6	8.91	0.903	-0.15	0.734473	0.958906	24.97	12.68	23.38	6	6	1	1	1	1	1	1	1	1	1	1	1	1
XP_047982317.1	thioredoxin-like protein Clot [Salvia hispanica]	3	3	14	8.9	1.231	0.3	0.291683	0.802771	43.45	31.52	45.81	6	4	3	3	3	3	3	3			1	2	2	2
XP_047966732.1	spermatogenesis-associated protein 20-like isoform X1 [Salvia hispanica]	3	1	12	8.88	1.177	0.24	0.393644	0.888805	13.61	10.16	19	6	3	1	1	1	1	1	1			1	1		1
XP_047958975.1	acyl carrier protein 1, chloroplastic-like [Salvia hispanica]	1	1	4	8.74	0.853	-0.23	0.550619	0.922575	47.03	40.02	19.67	6	6	1	1	1	1	1	1	1	1	1	1	1	1
XP_047972754.1	U-box domain-containing protein 9-like [Salvia hispanica]	1	1	9	8.71	1.213	0.28	0.323301	0.836639	35.06	12.75	27.14	6	6	1	1	1	1	1	1	1	1	1	1	1	1
XP_047941188.1	glycine-rich RNA-binding protein blt801-like isoform X1 [Salvia hispanica]	1	1	4	8.71	100	6.64	1e-17	1.38142e-16		16.73		3			1	1	1
XP_047967646.1	monodehydroascorbate reductase-like [Salvia hispanica]	2	2	4	8.61	0.769	-0.38	0.289833	0.802516	26.62	35.98	26	6	6	1	1	2	2	2	2	1	1	2	2	2	2
XP_047956553.1	vacuolar-sorting receptor 6-like [Salvia hispanica]	2	1	4	8.52	0.512	-0.97	0.00380558	0.0347311	28.26	22.8	19.91	6	6	1	1	1	1	1	1	1	1	1	1	1	1
XP_047952036.1	WD repeat-containing protein VIP3 [Salvia hispanica]	1	1	6	8.48	0.89	-0.17	0.6875	0.950355	17.09	14.19	9.89	6	5	1	1	1	1	1	1	1	1		1	1	1
XP_047953296.1	PITH domain-containing protein 1 [Salvia hispanica]	1	1	4	8.25	0.853	-0.23	0.552535	0.922575	26.42	17.1	22.37	5	6	1	1		1	1	1	1	1	1	1	1	1
XP_047955802.1	sterol carrier protein 2-like [Salvia hispanica]	2	2	9	8.25	1.076	0.11	0.652819	0.939453	44.04	21.01	30.06	6	6	2	2	2	2	2	2	2	2	2	2	2	2
XP_047971630.1	uncharacterized protein LOC125214585 [Salvia hispanica]	4	4	12	8.24	1.043	0.06	0.755773	0.962024	49.76	37.32	64.31	6	6	3	3	2	2	3	3	2	3	1	3	2	2
XP_047974626.1	quinone oxidoreductase-like protein 2 homolog [Salvia hispanica]	2	2	4	8.15	0.764	-0.39	0.274952	0.798217	12.52	10.41	7.74	6	6	1	2	1	1	2	2	1	1	1	1	1	1
XP_047939317.1	acyl-protein thioesterase 2-like [Salvia hispanica]	2	2	3	8.07	0.776	-0.37	0.306997	0.819522	35.65	47.12	39.62	6	6	2	2	2	2	2	2	2	1	1	2	1	2
XP_047944707.1	PHD finger protein ALFIN-LIKE 5-like [Salvia hispanica]	2	2	9	8.07	1.486	0.57	0.0572433	0.325193	56.8	22.03	43.39	6	6	2	2	2	2	2	2	1	2	2	2	2	2
XP_047946206.1	ran guanine nucleotide release factor-like [Salvia hispanica]	1	1	13	8	0.804	-0.31	0.388972	0.883486	57.73	58.85	24.85	6	6	1	1	1	1	1	1	1	1	1	1	1	1
XP_047971575.1	protein adenylyltransferase SelO [Salvia hispanica]	3	3	7	7.98	1.012	0.02	0.860288	0.979488	23.25	10.59	23.5	6	5	3	3	3	3	3	3		1	2	3	2	3
XP_047971222.1	N-carbamoylputrescine amidase [Salvia hispanica]	4	4	13	7.82	0.686	-0.54	0.115518	0.503497	34.6	4.69	25.27	6	6	4	4	4	4	4	4	4	4	3	4	4	4
XP_047960719.1	60S ribosomal protein L27a-2-like [Salvia hispanica]	2	2	9	7.79	0.751	-0.41	0.24291	0.761691	52.39	48.76	53.11	5	6	1		1	2	2	2	2	1	1	2	2	2
XP_047982829.1	late embryogenesis abundant protein D-34-like [Salvia hispanica]	2	2	16	7.74	1.674	0.74	0.0147603	0.115167	54.38	21.42	40.31	6	6	2	2	2	1	2	2	1	1	1	1	1	1
XP_047944702.1	omega-amidase, chloroplastic-like [Salvia hispanica]	2	2	4	7.72	0.83	-0.27	0.47145	0.913671	24.46	7.83	14.18	6	6	2	2	2	2	2	2	2	2	2	2	2	2
XP_047978493.1	U5 small nuclear ribonucleoprotein 40 kDa protein-like [Salvia hispanica]	2	2	4	7.72	0.666	-0.59	0.0882111	0.431734	17.99	4.44	33.75	5	5		1	1	1	1	1	1	1		1	1	1
XP_047967802.1	cold shock domain-containing protein 3-like [Salvia hispanica]	1	1	7	7.72	0.956	-0.07	0.933779	0.990823	34.69	28.04	32.34	4	3	1	1		1		1				1	1	1
XP_047960305.1	DNA-directed RNA polymerases II and IV subunit 5A-like [Salvia hispanica]	1	1	4	7.68	0.85	-0.23	0.542348	0.922575	42.85	40.01	18.68	6	6	1	1	1	1	1	1	1	1	1	1	1	1
XP_047970684.1	fasciclin-like arabinogalactan protein 7 [Salvia hispanica]	2	2	5	7.68	0.73	-0.45	0.194919	0.676861	54.02	41.14	36.82	6	6	1	1	1	1	1	1	1	1	1	1	1	1
XP_047959712.1	villin-3 isoform X1 [Salvia hispanica]	3	3	10	7.63	0.771	-0.38	0.292927	0.802771	66.67	28.41	56.98	4	6	1		1	1		1	1	1	1	1	1	1
XP_047977085.1	importin subunit beta-1-like [Salvia hispanica]	1	1	4	7.63	100	6.64	1e-17	1.38142e-16		16.79		6		1	1	1	1	1	1
XP_047973178.1	selenium-binding protein 1-like [Salvia hispanica]	2	1	5	7.62	100	6.64	1e-17	1.38142e-16		12.24		5		1	1	1	1		1
XP_047948074.1	eukaryotic translation initiation factor-like [Salvia hispanica]	4	2	14	7.6	1.272	0.35	0.229418	0.742885	41.76	17.31	33.72	6	4	1	1	1	1	1	1	1			1	1	1
XP_047968803.1	coatomer subunit beta-1-like [Salvia hispanica]	4	4	6	7.54	1.428	0.51	0.0852375	0.424174	33.71	32.14	16.28	6	5	3	2	3	3	2	3	1	2		2	2	2
XP_047939716.1	phenylacetaldehyde reductase-like [Salvia hispanica]	1	1	2	7.53	1.194	0.26	0.35818	0.858887	14.21	19.93	9.72	5	4	1	1	1	1		1		1		1	1	1
XP_047948335.1	ubiquitin carboxyl-terminal hydrolase MINDY-2-like [Salvia hispanica]	3	3	8	7.46	1.216	0.28	0.317673	0.82877	25.21	12.28	13.38	6	3	2	2	2	2	2	2				1	1	1
XP_047969372.1	abscisic-aldehyde oxidase-like isoform X1 [Salvia hispanica]	3	3	6	7.46	1.06	0.08	0.702957	0.952855	22.46	12.37	44.75	6	6	2	2	2	2	2	2	2	1	1	2	2	2
XP_047954933.1	protein transport protein Sec24-like At3g07100 isoform X1 [Salvia hispanica]	2	2	6	7.41	1.144	0.19	0.46758	0.912538	25.94	33.08	33.75	6	6	2	2	1	2	2	2	1	1	2	2	2	2
XP_047973753.1	2,3-dimethylmalate lyase-like [Salvia hispanica]	1	1	5	7.33	0.843	-0.25	0.516274	0.922575	49.18	28.36	38.92	3	6	1	1		1			1	1	1	1	1	1
XP_047973045.1	asparagine synthetase [glutamine-hydrolyzing] 2 [Salvia hispanica]	4	2	12	7.3	1.082	0.11	0.634867	0.937086	26.85	33.66	21.18	5	6	1	1		1	1	1	1	1	1	2	1	1
XP_047968282.1	mitochondrial import inner membrane translocase subunit Tim9-like [Salvia hispanica]	1	1	3	7.28	1.138	0.19	0.483758	0.917219	42.5	19.66	34.91	5	6	1	1		1	1	1	1	1	1	1	1	1
XP_047950393.1	trafficking protein particle complex subunit 3 [Salvia hispanica]	2	2	7	7.24	1.138	0.19	0.483779	0.917219	22.34	27.98	25.21	6	6	1	1	1	2	2	2	2	1	2	2	2	2
XP_047953563.1	dirigent protein 21-like [Salvia hispanica]	1	1	3	7.22
XP_047962904.1	delta-aminolevulinic acid dehydratase, chloroplastic-like [Salvia hispanica]	1	1	5	7.13	1.017	0.02	0.845606	0.977178	23.49	19.48	13.84	6	5	1	1	1	1	1	1	1	1		1	1	1
XP_047981978.1	cysteine desulfurase, mitochondrial [Salvia hispanica]	3	3	3	7.11	0.858	-0.22	0.569077	0.922575	21.77	12.71	5.1	6	6	3	2	3	3	3	3	1	2	2	3	3	3
XP_047979348.1	coatomer subunit gamma [Salvia hispanica]	3	3	4	7.07	1.586	0.67	0.0281104	0.197947	32.6	21.85	24.08	6	6	3	3	3	3	3	3	2	2	3	3	3	3
XP_047983756.1	non-specific lipid-transfer protein 1-like [Salvia hispanica]	1	1	3	6.91	1.014	0.02	0.856577	0.979488	53.74	19.02	38.68	6	6	1	1	1	1	1	1	1	1	1	1	1	1
XP_047950785.1	methylthioribose-1-phosphate isomerase [Salvia hispanica]	2	2	3	6.9	100	6.64	1e-17	1.38142e-16		11.15		5		1	1		1	1	1
XP_047964070.1	serine/threonine-protein phosphatase PP2A-2 catalytic subunit-like isoform X1 [Salvia hispanica]	2	1	7	6.89	0.899	-0.15	0.718544	0.953032	28.2	15.11	30.55	5	5	1	1	1	1		1	1	1	1	1	1
XP_047958904.1	peptidyl-prolyl cis-trans isomerase E [Salvia hispanica]	1	1	4	6.73	0.996	-0.01	0.917937	0.987571	34.57	16.35	30.77	6	6	1	1	1	1	1	1	1	1	1	1	1	1
XP_047974478.1	probable hydroxyacylglutathione hydrolase 2, chloroplastic [Salvia hispanica]	2	2	5	6.7	0.829	-0.27	0.469397	0.912796	34.27	14.48	39.64	6	6	1	2	2	2	2	2	1	2	2	1	2	2
XP_047973462.1	putative methyltransferase DDB_G0268948 [Salvia hispanica]	2	2	3	6.69	100	6.64	1e-17	1.38142e-16		26.13		4			1	1	1	1
XP_047944292.1	switch-associated protein 70 [Salvia hispanica]	2	2	3	6.65	0.698	-0.52	0.134201	0.557994	45.3	27.95	24.82	6	5	1	1	1	1	1	1	1	1		1	1	1
XP_047977998.1	polyadenylate-binding protein RBP45-like isoform X1 [Salvia hispanica]	2	2	4	6.63	0.859	-0.22	0.574778	0.922575	36.95	24.12	28.89	6	6	1	2	2	2	2	2	2	2	2	2	2	2
XP_047954915.1	NAP1-related protein 2-like [Salvia hispanica]	1	1	3	6.62	1.048	0.07	0.739325	0.95896	36.36	25.81	18.81	5	3	1	1		1	1	1				1	1	1
XP_047954159.1	protein transport protein SEC23-like [Salvia hispanica]	2	2	4	6.62	100	6.64	1e-17	1.38142e-16		14.78		6		1	2	2	1	1	2
XP_047946248.1	NADH--cytochrome b5 reductase 1 isoform X1 [Salvia hispanica]	1	1	8	6.6	1.521	0.61	0.0447692	0.270757	51.3	24.63	46.12	6	6	1	1	1	1	1	1	1	1	1	1	1	1
XP_047969269.1	PWWP domain-containing protein 3 [Salvia hispanica]	1	1	3	6.59	1.119	0.16	0.531833	0.922575	20.01	8.58	19.93	4	3	1			1	1	1				1	1	1
XP_047972603.1	beta-fructofuranosidase, insoluble isoenzyme 1-like [Salvia hispanica]	2	2	4	6.55	0.99	-0.01	0.94023	0.990823	20.24	10.21	14.9	6	6	1	1	1	1	1	1	1	1	1	1	1	1
XP_047940374.1	berberine bridge enzyme-like 15 [Salvia hispanica]	2	2	3	6.53	0.936	-0.1	0.859089	0.979488	42.85	40.82	26.63	6	6	1	2	2	2	2	2	2	1	2	2	2	2
XP_047974409.1	ras-related protein Rab11D [Salvia hispanica]	3	2	4	6.52	0.86	-0.22	0.575208	0.922575	36.87	19.04	16.63	6	6	2	2	2	1	2	2	2	2	2	2	2	2
XP_047956654.1	nicotinate phosphoribosyltransferase 2-like [Salvia hispanica]	1	1	3	6.52	100	6.64	1e-17	1.38142e-16		20.63		5		1		1	1	1	1
XP_047960290.1	eukaryotic translation initiation factor 1A-like [Salvia hispanica]	1	1	3	6.5	0.807	-0.31	0.399081	0.890937	35.32	32.81	9.02	5	3		1	1	1	1	1				1	1	1
XP_047975616.1	monothiol glutaredoxin-S12, chloroplastic-like [Salvia hispanica]	2	2	7	6.47	0.858	-0.22	0.568414	0.922575	20.55	12.18	10.65	6	6	1	2	2	2	2	2	1	1	1	2	2	2
XP_047955034.1	amidase 1 [Salvia hispanica]	2	2	8	6.37	0.749	-0.42	0.237649	0.761691	20.72	43.69	19.6	5	6		2	1	2	2	2	1	1	1	1	1	1
XP_047939616.1	ubiquitin-like modifier-activating enzyme 5 [Salvia hispanica]	3	3	5	6.37	1.139	0.19	0.47937	0.917219	43.95	14.5	39.03	6	5	2	2	2	2	2	2		2	2	2	1	2
XP_047980425.1	ubiquitin-like domain-containing protein CIP73 isoform X1 [Salvia hispanica]	2	2	3	6.34	1.115	0.16	0.541239	0.922575	39.73	33.21	29.26	5	5	1	2		2	2	1		1	1	1	1	1
XP_047952085.1	apoptosis inhibitor 5-like protein API5 [Salvia hispanica]	2	2	3	6.34	0.636	-0.65	0.0558805	0.318885	20.39	10.85	25.17	5	6		1	1	1	1	1	1	1	1	1	1	1
XP_047961540.1	plant UBX domain-containing protein 10 [Salvia hispanica]	2	2	4	6.32	1.394	0.48	0.106345	0.478364	27.87	27.32	50.6	6	6	2	2	1	2	2	2	1	1	1	2	2	2
XP_047953244.1	protein NUCLEAR FUSION DEFECTIVE 2-like [Salvia hispanica]	2	2	8	6.31	0.828	-0.27	0.466427	0.912538	35.9	18.03	29.35	6	6	2	2	2	2	2	2	2	2	2	1	2	1
XP_047958155.1	COP9 signalosome complex subunit 1-like [Salvia hispanica]	3	3	5	6.28	1.215	0.28	0.319138	0.830021	33.86	45.84	11.32	4	3		2	2		1	1				2	2	2
XP_047972597.1	uncharacterized protein LOC125215270 [Salvia hispanica]	1	1	3	6.27	0.736	-0.44	0.208214	0.703152	24.67	20.49	10.12	6	6	1	1	1	1	1	1	1	1	1	1	1	1
XP_047957880.1	LOW QUALITY PROTEIN: subtilisin-like protease SBT1.4 [Salvia hispanica]	1	1	3	6.25	1.183	0.24	0.380875	0.87469	54.92	41.11	28.18	3	3			1	1		1				1	1	1
XP_047969103.1	stress-response A/B barrel domain-containing protein At5g22580 [Salvia hispanica]	1	1	5	6.19	0.944	-0.08	0.891304	0.98234	19.42	16.95	15.77	5	3	1	1		1	1	1				1	1	1
XP_047961795.1	peroxiredoxin-2E-2, chloroplastic-like [Salvia hispanica]	1	1	5	6.05	1.071	0.1	0.666875	0.940246	29.4	12.25	21.64	6	6	1	1	1	1	1	1	1	1	1	1	1	1
XP_047942206.1	ubiquitin-like protein 5 [Salvia hispanica]	1	1	3	6.01	1.873	0.91	0.0032634	0.0302193	26.56	25.14	14.62	6	5	1	1	1	1	1	1	1	1	1	1	1
XP_047966018.1	transmembrane 9 superfamily member 3-like [Salvia hispanica]	1	1	4	6.01	100	6.64	1e-17	1.38142e-16		24.78		6		1	1	1	1	1	1
XP_047957271.1	non-classical arabinogalactan protein 31 [Salvia hispanica]	1	1	3	6	0.73	-0.45	0.19561	0.678328	21.33	26.62	13.8	5	6		1	1	1	1	1	1	1	1	1	1	1
XP_047962463.1	nuclear transport factor 2 [Salvia hispanica]	2	2	11	5.97	1.004	0.01	0.891394	0.98234	20.33	13.23	15.97	6	6	1	1	1	1	1	1	1	1	1	1	1	1
XP_047982225.1	oryzain alpha chain-like [Salvia hispanica]	1	1	3	5.9
XP_047937788.1	uncharacterized protein LOC125185308 [Salvia hispanica]	2	2	9	5.86	1.215	0.28	0.318787	0.829961	58.76	19.24	50.68	6	6	1	1	1	1	1	1	1	1	1	1	1	1
XP_047972706.1	ras-related protein RHN1 [Salvia hispanica]	2	1	4	5.82	1.348	0.43	0.143842	0.574822	27.98	14.89	27.3	6	4	1	1	1	1	1	1	1			1	1	1
XP_047960191.1	exportin-2-like [Salvia hispanica]	3	3	5	5.82	1.939	0.96	0.0019388	0.0189972	74.24	46.76	48.65	6	3	3	2	3	2	3	3				1	1	1
XP_047951154.1	serine/threonine-protein phosphatase 5-like [Salvia hispanica]	2	2	4	5.8	1.116	0.16	0.53833	0.922575	33.49	15.65	84.12	6	6	2	2	2	2	2	2	1	1	1	2	2	2
XP_047959855.1	protein decapping 5-like [Salvia hispanica]	1	1	3	5.8	0.551	-0.86	0.0105244	0.0866697	42.8	35.44	27.47	3	5	1	1				1	1	1	1	1	1
XP_047958400.1	putative protease Do-like 14 [Salvia hispanica]	1	1	3	5.77	0.853	-0.23	0.551841	0.922575	26.51	18.24	23.65	5	4		1	1	1	1	1		1		1	1	1
XP_047981629.1	LOW QUALITY PROTEIN: long chain acyl-CoA synthetase 6, peroxisomal-like [Salvia hispanica]	3	3	5	5.77	1.034	0.05	0.786909	0.962091	21.9	15.21	24.62	6	6	2	2	3	3	3	3	1	1	2	2	2	1
XP_047939444.1	protein CIA1 [Salvia hispanica]	1	1	4	5.77	0.644	-0.64	0.0626804	0.350566	23.62	21.69	31.32	5	6	1	1		1	1	1	1	1	1	1	1	1
XP_047959153.1	COP9 signalosome complex subunit 8-like [Salvia hispanica]	1	1	11	5.75	1.107	0.15	0.56451	0.922575	24.53	15.92	15.88	6	6	1	1	1	1	1	1	1	1	1	1	1	1
XP_047938073.1	phenolic glucoside malonyltransferase 1-like [Salvia hispanica]	1	1	5	5.73	1.362	0.45	0.131274	0.551263	18.29	12.41	17.57	6	3	1	1	1	1	1	1				1	1	1
XP_047954295.1	tropinone reductase homolog At5g06060-like [Salvia hispanica]	1	1	4	5.7	1.065	0.09	0.687111	0.950355	64.41	24.58	58.79	6	5	1	1	1	1	1	1	1		1	1	1	1
XP_047946299.1	calcyclin-binding protein-like [Salvia hispanica]	2	2	7	5.6	0.796	-0.33	0.366171	0.862703	17.55	7.36	26.11	6	6	2	2	2	2	2	2	2	2	1	2	2	2
XP_047971367.1	protein arginine N-methyltransferase 1.5 isoform X1 [Salvia hispanica]	2	2	5	5.55	1.173	0.23	0.401537	0.891209	37.09	9.8	91.85	6	6	2	2	2	2	2	2	1	1	1	1	1	2
XP_047973737.1	vacuolar protein sorting-associated protein 26B isoform X1 [Salvia hispanica]	1	1	2	5.53	100	6.64	1e-17	1.38142e-16		27.41		6		1	1	1	1	1	1
XP_047952983.1	coatomer subunit gamma-2-like, partial [Salvia hispanica]	1	1	2	5.51	1.686	0.75	0.0135682	0.107863	23.91	23.74	18.05	5	3	1	1	1		1	1				1	1	1
XP_047972748.1	DNA-directed RNA polymerases II, IV and V subunit 11-like [Salvia hispanica]	2	2	4	5.48	0.814	-0.3	0.419051	0.898029	37.44	18.01	16.51	6	6	2	2	2	2	2	2	1	1	2	2	2	2
XP_047942361.1	glucan endo-1,3-beta-D-glucosidase-like isoform X1 [Salvia hispanica]	1	1	4	5.47
XP_047946132.1	NADH dehydrogenase [ubiquinone] iron-sulfur protein 5-B [Salvia hispanica]	1	1	8	5.44	1.221	0.29	0.308334	0.822225	32.8	21.96	26.93	6	6	1	1	1	1	1	1	1	1	1	1	1	1
XP_047962469.1	hsp70 nucleotide exchange factor FES1-like [Salvia hispanica]	1	1	2	5.38	1.06	0.08	0.701532	0.952855	26.97	19.5	12.73	6	6	1	1	1	1	1	1	1	1	1	1	1	1
XP_047962922.1	reticulon-like protein B13 [Salvia hispanica]	1	1	3	5.37	1.282	0.36	0.216547	0.71766	36.86	14.83	33.69	5	4		1	1	1	1	1		1		1	1	1
XP_047975852.1	mitochondrial uncoupling protein 1 [Salvia hispanica]	1	1	5	5.36	0.957	-0.06	0.936557	0.990823	19	6.59	21.81	6	6	1	1	1	1	1	1	1	1	1	1	1	1
XP_047950990.1	probable bifunctional methylthioribulose-1-phosphate dehydratase/enolase-phosphatase E1 1 [Salvia hispanica]	1	1	2	5.34
XP_047972087.1	molybdopterin biosynthesis protein CNX1 [Salvia hispanica]	1	1	6	5.3	1.585	0.66	0.0284951	0.199883	42.65	17.23	36	6	6	1	1	1	1	1	1	1	1	1	1	1	1
XP_047943633.1	translation initiation factor eIF-2B subunit gamma [Salvia hispanica]	1	1	12	5.27	0.947	-0.08	0.902115	0.982994	14.08	5.73	11.04	6	6	1	1	1	1	1	1	1	1	1	1	1	1
XP_047956146.1	translocon-associated protein subunit beta isoform X1 [Salvia hispanica]	1	1	3	5.21	2.382	1.25	5.72179e-05	0.000663518	66.69	56.59	37.05	6	5	1	1	1	1	1	1	1	1		1	1	1
XP_047977729.1	splicing factor U2af small subunit B-like [Salvia hispanica]	1	1	2	5.15	0.01	-6.64	1e-17	1.38142e-16			5.58		3										1	1	1
XP_047949554.1	ornithine aminotransferase, mitochondrial [Salvia hispanica]	1	1	4	5.14	0.768	-0.38	0.286747	0.798819	33.92	21.22	34.25	5	3	1		1	1	1	1	1	1	1
XP_047953617.1	cysteine synthase, chloroplastic/chromoplastic-like isoform X2 [Salvia hispanica]	2	2	3	5.14
XP_047981948.1	mitochondrial import receptor subunit TOM20-like isoform X1 [Salvia hispanica]	1	1	2	5.11						49.39		3					1	1	1
XP_047969838.1	glycine-rich protein DOT1-like [Salvia hispanica]	2	2	8	5.06	0.948	-0.08	0.903015	0.983432	43.86	32.88	28.7	6	6	2	2	2	2	2	2	2	2	2	2	2	2
XP_047964220.1	uncharacterized protein LOC125208611 [Salvia hispanica]	1	1	4	5.05	100	6.64	1e-17	1.38142e-16		13.55		6		1	1	1	1	1	1
XP_047955470.1	uncharacterized protein At2g27730, mitochondrial-like isoform X1 [Salvia hispanica]	1	1	2	5.04	0.824	-0.28	0.452703	0.909885	27.69	18.79	40.56	6	3	1	1	1	1	1	1	1	1	1
XP_047971533.1	protein MEMO1 [Salvia hispanica]	2	2	4	5.03	0.631	-0.66	0.0509805	0.298273	30.65	14.44	21.25	6	6	2	2	2	2	2	2	2	2	2	2	2	2
XP_047939828.1	40S ribosomal protein S27-2-like [Salvia hispanica]	1	1	2	5.01	0.01	-6.64	1e-17	1.38142e-16			62.52		3								1	1	1
XP_047947298.1	serine/threonine-protein phosphatase PP2A-2 catalytic subunit-like [Salvia hispanica]	2	1	7	5.01	100	6.64	1e-17	1.38142e-16		6.4		3			1	1		1
XP_047964966.1	putative oxidoreductase TDA3 [Salvia hispanica]	1	1	2	5	0.47	-1.09	0.00107008	0.0110415	64.27	58.3	15.92	3	3	1	1			1		1	1				1
XP_047981446.1	2-isopropylmalate synthase A-like isoform X1 [Salvia hispanica]	1	1	5	4.99	1.296	0.37	0.197762	0.682983	49.79	66.76	37.64	6	6	1	1	1	1	1	1	1	1	1	1	1	1
XP_047964239.1	ribose-phosphate pyrophosphokinase 4 [Salvia hispanica]	2	2	4	4.88	1.091	0.13	0.608186	0.930687	34.31	59.8	21.78	6	5	1	2	1	1	2	2	2		2	2	2	2
XP_047971043.1	nucleolin-like isoform X1 [Salvia hispanica]	1	1	3	4.81	100	6.64	1e-17	1.38142e-16		35.69		5		1	1		1	1	1
XP_047979629.1	UBP1-associated protein 2A-like [Salvia hispanica]	1	1	2	4.79	1.115	0.16	0.542235	0.922575	31.51	22.95	23.64	6	6	1	1	1	1	1	1	1	1	1	1	1	1
XP_047949804.1	ornithine transcarbamylase, chloroplastic-like [Salvia hispanica]	1	1	3	4.69	1.115	0.16	0.54121	0.922575	25.31	12.78	21.38	5	4		1	1	1	1	1		1		1	1	1
XP_047969894.1	uncharacterized protein LOC125213409 [Salvia hispanica]	1	1	2	4.67	0.636	-0.65	0.0556946	0.318841	56.42	14.13	44.85	6	6	1	1	1	1	1	1	1	1	1	1	1	1
XP_047980084.1	importin beta-like SAD2 [Salvia hispanica]	1	1	2	4.6	1.513	0.6	0.0475439	0.285371	30.61	29.57	10.31	6	3	1	1	1	1	1	1				1	1	1
XP_047939168.1	triacylglycerol lipase OBL1 [Salvia hispanica]	3	3	5	4.59	1.439	0.52	0.0791218	0.403313	48.13	36.91	18.74	6	6	3	3	3	2	3	3	2	1	1	1	2	2
XP_047972052.1	uncharacterized protein At4g28440-like [Salvia hispanica]	1	1	2	4.56	0.83	-0.27	0.473655	0.914744	35.41	15.68	29.62	6	5	1	1	1	1	1	1	1	1	1	1	1
XP_047962789.1	uncharacterized protein LOC125207468 [Salvia hispanica]	1	1	6	4.51	1.001	0	0.899064	0.98234	38.72	30.09	24.22	6	5	1	1	1	1	1	1	1		1	1	1	1
XP_047982284.1	RAN GTPase-activating protein 1 [Salvia hispanica]	1	1	2	4.5
XP_047977633.1	nuclear transport factor 2A-like [Salvia hispanica]	1	1	3	4.49	100	6.64	1e-17	1.38142e-16		24.34		4		1			1	1	1
XP_047960019.1	serine/threonine protein phosphatase 2A 55 kDa regulatory subunit B beta isoform-like [Salvia hispanica]	3	3	7	4.48	0.982	-0.03	0.970927	0.997864	49.35	19.66	26.23	6	6	2	2	2	2	2	2	2	1	2	2	1	2
XP_047962881.1	AP-4 complex subunit mu isoform X1 [Salvia hispanica]	2	2	3	4.47	0.841	-0.25	0.510033	0.922575	26.64	8.83	17.48	6	6	2	2	1	2	2	2	1	1	1	2	2	2
XP_047938226.1	uncharacterized protein LOC125185690 [Salvia hispanica]	1	1	3	4.46	0.745	-0.42	0.229014	0.742885	69.75	29.23	54.02	5	6	1	1		1	1	1	1	1	1	1	1	1
XP_047981353.1	dnaJ protein ERDJ3A isoform X2 [Salvia hispanica]	1	1	7	4.41	1.051	0.07	0.731891	0.958664	28.84	26.78	10.71	6	6	1	1	1	1	1	1	1	1	1	1	1	1
XP_047946978.1	electron transfer flavoprotein subunit beta, mitochondrial-like [Salvia hispanica]	1	1	13	4.37	0.807	-0.31	0.399653	0.890937	46.22	40.73	10.39	6	6	1	1	1	1	1	1	1	1	1	1	1	1
XP_047966278.1	NADH dehydrogenase [ubiquinone] 1 beta subcomplex subunit 7-like [Salvia hispanica]	1	1	2	4.35	1.349	0.43	0.142133	0.570765	23.28	15.14	19.27	6	6	1	1	1	1	1	1	1	1	1	1	1	1
XP_047983649.1	lipase [Salvia hispanica]	1	1	2	4.33	100	6.64	1e-17	1.38142e-16		15.39		4			1		1	1	1
XP_047963475.1	glutathione transferase GST 23-like [Salvia hispanica]	2	2	3	4.3	0.862	-0.21	0.584916	0.922575	33.52	35.96	23	6	6	2	2	2	2	2	2	2	2	2	2	2	2
XP_047947355.1	28 kDa ribonucleoprotein, chloroplastic-like [Salvia hispanica]	2	2	10	4.28	0.751	-0.41	0.242016	0.761691	39.72	10.97	21.29	6	6	2	2	2	2	2	2	2	1	2	2	2	2
XP_047940651.1	isoleucine--tRNA ligase, cytoplasmic [Salvia hispanica]	2	2	2	4.24	100	6.64	1e-17	1.38142e-16		49.15		6		2	2	1	1	2	2
XP_047976761.1	dirigent protein 21-like [Salvia hispanica]	1	1	2	4.18	0.774	-0.37	0.30323	0.814627	7.03	2.73	16.76	3	5	1			1	1		1	1	1	1		1
XP_047955292.1	beta-hexosaminidase 1-like [Salvia hispanica]	2	1	3	4.18	0.639	-0.65	0.0583572	0.330038	70.22	30.17	57.43	6	6	1	1	1	1	1	1	1	1	1	1	1	1
XP_047943586.1	10 kDa chaperonin, mitochondrial-like [Salvia hispanica]	1	1	2	4.14
XP_047957562.1	carbonyl reductase [NADPH] 1-like [Salvia hispanica]	1	1	8	4.12						21.7	32.91	6	6	1	1	1	1	1	1	1	1	1	1	1	1
XP_047964356.1	serine/arginine-rich-splicing factor SR34-like [Salvia hispanica]	1	1	2	4.12	1.229	0.3	0.29442	0.802771	20.18	21.33	11.81	3	4				1	1	1			1	1	1	1
XP_047969629.1	protein TOPLESS-RELATED PROTEIN 2-like [Salvia hispanica]	2	1	2	4.12
XP_047941499.1	protein RAE1-like [Salvia hispanica]	2	2	5	4.11						18.14	22.14	6	4	1	1	1	1	1	1		1		1	1	1
XP_047943867.1	BAHD acyltransferase DCR [Salvia hispanica]	1	1	6	4.11	1.224	0.29	0.303673	0.814952	40.69	14.53	32.16	6	6	1	1	1	1	1	1	1	1	1	1	1	1
XP_047966550.1	RGS1-HXK1-interacting protein 1 isoform X1 [Salvia hispanica]	1	1	3	4	100	6.64	1e-17	1.38142e-16		16		6		1	1	1	1	1	1
XP_047976749.1	pre-mRNA-processing factor 39-2 isoform X1 [Salvia hispanica]	1	1	2	4	1.357	0.44	0.135332	0.559932	18.61	15.75	17.01	6	3	1	1	1	1	1	1				1	1	1
XP_047962267.1	proline iminopeptidase [Salvia hispanica]	1	1	3	3.97	1.255	0.33	0.253323	0.762898	18.15	16.03	15.14	6	3	1	1	1	1	1	1				1	1	1
XP_047966277.1	glucan endo-1,3-beta-glucosidase 2-like [Salvia hispanica]	2	2	2	3.97	0.794	-0.33	0.358756	0.858887	38.84	15.2	32.1	3	4	1	1		1			1			1	1	1
XP_047950897.1	protein TRI1-like [Salvia hispanica]	1	1	3	3.95	1.289	0.37	0.207303	0.701557	46.03	32.32	27.61	5	4		1	1	1	1	1			1	1	1	1
XP_047982579.1	uncharacterized protein LOC125223460 [Salvia hispanica]	2	2	8	3.91	100	6.64	1e-17	1.38142e-16		9.59		6		1	1	1	1	1	1
XP_047941703.1	phospholipase A-2-activating protein isoform X1 [Salvia hispanica]	3	3	12	3.91	0.917	-0.12	0.788453	0.962091	35.9	24.28	26.93	6	6	2	2	2	2	2	2	1	1	1	2	2	2
XP_047939709.1	mitochondrial acidic protein mam33 [Salvia hispanica]	1	1	3	3.9	0.897	-0.16	0.713878	0.953032	29.34	27.98	25.24	6	4	1	1	1	1	1	1		1	1	1		1
XP_047941301.1	nucleoid-associated protein At4g30620, chloroplastic-like [Salvia hispanica]	1	1	3	3.89	100	6.64	1e-17	1.38142e-16		27.17		3					1	1	1
XP_047944164.1	probable ADP-ribosylation factor GTPase-activating protein AGD8 [Salvia hispanica]	2	2	3	3.87	0.766	-0.38	0.280487	0.798819	29.3	28.05	15.46	5	6		1	2	2	2	2	1	1	1	2	2	2
XP_047965615.1	pantoate--beta-alanine ligase isoform X1 [Salvia hispanica]	2	2	2	3.87	0.9	-0.15	0.723423	0.954552	22.21	13.22	17.23	6	5	2	2	2	2	2	2		1	1	2	2	2
XP_047971029.1	agmatine deiminase-like [Salvia hispanica]	2	2	4	3.85	0.98	-0.03	0.977036	0.997864	27.2	43.03	14.42	6	6	1	2	1	2	2	1	1	1	1	2	2	2
XP_047952989.1	copper transport protein ATX1-like [Salvia hispanica]	2	2	3	3.82	100	6.64	1e-17	1.38142e-16		22.06		5		1		1	1	1	1
XP_047959146.1	ubiquitin-fold modifier 1-like isoform X1 [Salvia hispanica]	1	1	4	3.82	1.132	0.18	0.497201	0.922575	8.73	16.36	6.24	4	3	1	1			1	1				1	1	1
XP_047962781.1	remorin-like [Salvia hispanica]	1	1	1	3.82
XP_047951762.1	uncharacterized protein At2g34160-like [Salvia hispanica]	2	2	4	3.77	0.809	-0.3	0.406293	0.894405	33.73	58.34	63.83	6	6	2	1	2	1	2	2	1	2	1	2	2	1
XP_047939470.1	vacuolar protein sorting-associated protein 32 homolog 2-like [Salvia hispanica]	1	1	2	3.75
XP_047943720.1	calcineurin subunit B-like [Salvia hispanica]	1	1	2	3.74	1.353	0.44	0.138818	0.565107	53.29	52.23	25.01	6	6	1	1	1	1	1	1	1	1	1	1	1	1
XP_047946561.1	ras-related protein RABF2b-like [Salvia hispanica]	2	1	2	3.73	1.234	0.3	0.286467	0.798819	8.93	8.31	8.2	4	4	1	1	1		1			1	1		1	1
XP_047940124.1	probable inactive nicotinamidase At3g16190 [Salvia hispanica]	2	2	3	3.73	0.809	-0.31	0.404761	0.894405	40.64	63.65	42.23	5	6	1		2	2	1	2	2	1	2	1	2	2
XP_047948393.1	cytosolic Fe-S cluster assembly factor NBP35-like [Salvia hispanica]	2	2	3	3.7	1.152	0.2	0.449296	0.909885	32.73	12.13	47.18	6	6	2	2	2	2	2	2	1	1	2	2	2	2
XP_047972192.1	light-induced protein, chloroplastic-like [Salvia hispanica]	2	2	6	3.68	0.755	-0.41	0.251469	0.762898	39.75	39.61	23.49	6	6	1	1	1	1	1	1	1	1	1	1	1	1
XP_047956136.1	cysteine proteinase inhibitor 5-like [Salvia hispanica]	2	2	2	3.64	0.01	-6.64	1e-17	1.38142e-16			35.61		4							1			2	2	2
XP_047941212.1	insulin-degrading enzyme-like 1, peroxisomal [Salvia hispanica]	3	3	7	3.64	0.975	-0.04	0.994323	0.99821	33.95	14.74	25.4	6	6	3	2	2	3	2	3	2	2	2	2	2	2
XP_047955871.1	probable transcription factor PosF21 isoform X1 [Salvia hispanica]	1	1	2	3.63	1.204	0.27	0.33884	0.836639	18.17	9.99	13.16	6	6	1	1	1	1	1	1	1	1	1	1	1	1
XP_047955702.1	probable lactoylglutathione lyase, chloroplastic isoform X1 [Salvia hispanica]	2	1	2	3.63	0.825	-0.28	0.457462	0.909885	19.31	7.29	27.41	6	6	1	1	1	1	1	1	1	1	1	1	1	1
XP_047941173.1	glyoxylate/succinic semialdehyde reductase 1 [Salvia hispanica]	1	1	6	3.61	1.161	0.22	0.428463	0.900359	24.88	20.27	26.05	6	4	1	1	1	1	1	1		1		1	1	1
XP_047980972.1	glutathione S-transferase T1-like [Salvia hispanica]	1	1	2	3.59	0.861	-0.22	0.579208	0.922575	14.16	5.2	22.05	4	3	1			1	1	1				1	1	1
XP_047941581.1	L-galactono-1,4-lactone dehydrogenase, mitochondrial [Salvia hispanica]	1	1	2	3.57	1.336	0.42	0.154451	0.5907	20.96	16.38	14.72	6	3	1	1	1	1	1	1				1	1	1
XP_047946026.1	enoyl-[acyl-carrier-protein] reductase, mitochondrial [Salvia hispanica]	2	2	8	3.56	0.861	-0.22	0.579879	0.922575	41.95	75.22	45.08	6	6	1	1	2	2	1	2	2	1	1	2	2	2
XP_047951617.1	protein RETICULATA-RELATED 3, chloroplastic-like [Salvia hispanica]	1	1	2	3.52	100	6.64	1e-17	1.38142e-16		34.79		3		1				1	1
XP_047966390.1	protein BTR1-like [Salvia hispanica]	2	2	3	3.52	1.132	0.18	0.497857	0.922575	17.93	14.04	1.86	5	4		1	1	1	1	1			1	1	1	1
XP_047948456.1	transmembrane 9 superfamily member 8-like [Salvia hispanica]	1	1	12	3.52	1.291	0.37	0.204342	0.695882	35.14	33.4	19.44	6	5	1	1	1	1	1	1	1	1		1	1	1
XP_047958758.1	uncharacterized protein At2g34160-like [Salvia hispanica]	1	1	2	3.49	0.979	-0.03	0.980845	0.99821	25.29	26.51	14.08	5	4		1	1	1	1	1			1	1	1	1
XP_047962238.1	AP-1 complex subunit mu-2-like [Salvia hispanica]	2	2	3	3.49	1.201	0.26	0.344555	0.843443	28.93	21.52	24.43	6	6	1	1	1	1	1	1	1	1	1	1	1	1
XP_047953226.1	shikimate O-hydroxycinnamoyltransferase-like [Salvia hispanica]	1	1	9	3.46	1.138	0.19	0.483039	0.917219	18.36	10.94	16.79	6	6	1	1	1	1	1	1	1	1	1	1	1	1
XP_047980302.1	uncharacterized protein LOC125221978 [Salvia hispanica]	2	2	10	3.45	2.074	1.05	0.000671764	0.00716774	31.66	18.05	31.98	6	6	2	2	2	2	2	2	1	1	1	1	1	1
XP_047979910.1	UPF0047 protein YjbQ-like [Salvia hispanica]	1	1	1	3.45	1.024	0.03	0.821431	0.97357	51.52	20.28	41.16	6	5	1	1	1	1	1	1		1	1	1	1	1
XP_047971256.1	glucan endo-1,3-beta-glucosidase 6-like [Salvia hispanica]	2	2	6	3.43	0.767	-0.38	0.283677	0.798819	35.98	17.65	44.86	6	6	2	1	2	2	2	2	2	1	2	2	1	2
XP_047955107.1	NEDD8-conjugating enzyme Ubc12-like [Salvia hispanica]	1	1	3	3.43	1.217	0.28	0.315728	0.82877	22.16	14.2	15.69	6	5	1	1	1	1	1	1		1	1	1	1	1
XP_047950243.1	uncharacterized protein LOC125195973 [Salvia hispanica]	2	2	7	3.42	0.965	-0.05	0.967148	0.997864	33.75	31.51	48.35	6	6	2	2	2	2	2	2	2	1	2	2	2	1
XP_047981179.1	DEAD-box ATP-dependent RNA helicase 6-like [Salvia hispanica]	2	2	7	3.4	1.121	0.17	0.524902	0.922575	42.55	57.17	22.15	6	6	1	1	1	1	1	1	1	1	1	1	1	1
XP_047980796.1	dynamin-2B-like isoform X1 [Salvia hispanica]	2	2	11	3.31	0.942	-0.09	0.882157	0.981287	22.15	34.23	18.77	6	6	2	1	2	2	2	2	1	1	1	1	1	1
XP_047963765.1	pantothenate kinase 2-like [Salvia hispanica]	3	3	3	3.24	100	6.64	1e-17	1.38142e-16		38.63		5		1	2	1		2	2
XP_047967566.1	HMG-Y-related protein A-like [Salvia hispanica]	1	1	1	3.08	1.034	0.05	0.786203	0.962091	47.71	38.65	14.73	6	6	1	1	1	1	1	1	1	1	1	1	1	1
XP_047956117.1	eukaryotic translation initiation factor-like [Salvia hispanica]	1	1	1	3.02	100	6.64	1e-17	1.38142e-16		27.33		5		1	1		1	1	1
XP_047983495.1	binding partner of ACD11 1 [Salvia hispanica]	1	1	1	2.97	0.814	-0.3	0.421263	0.898029	29.05	18.94	13.48	6	4	1	1	1	1	1	1		1		1	1	1
XP_047945749.1	peroxisomal fatty acid beta-oxidation multifunctional protein AIM1-like [Salvia hispanica]	1	1	1	2.92	0.787	-0.35	0.338193	0.836639	6.88	12.38	14.07	4	4			1	1	1	1			1	1	1	1
XP_047981325.1	uncharacterized protein LOC125222644 [Salvia hispanica]	1	1	1	2.91
XP_047944037.1	probable aspartic proteinase GIP2 isoform X1 [Salvia hispanica]	1	1	1	2.91	0.582	-0.78	0.0204551	0.150759	45.92	35.22	28.53	4	6		1		1	1	1	1	1	1	1	1	1
XP_047939215.1	ras-related protein RABB1c [Salvia hispanica]	2	2	6	2.8	1.11	0.15	0.554681	0.922575	36.51	34.12	23.97	6	5	2	2	2	2	2	1	2	2		2	2	2
XP_047969621.1	peptidyl-prolyl cis-trans isomerase NIMA-interacting 4 [Salvia hispanica]	1	1	1	2.79	1.038	0.05	0.773904	0.962091	62.62	49.81	37.12	4	4	1			1	1	1	1			1	1	1
XP_047957802.1	V-type proton ATPase 16 kDa proteolipid subunit [Salvia hispanica]	1	1	5	2.77	2.192	1.13	0.000263015	0.0029035	25.42	17.53	18.82	6	3	1	1	1	1	1	1	1			1	1
XP_047981215.1	TOM1-like protein 4 [Salvia hispanica]	1	1	4	2.68	1.466	0.55	0.0657184	0.361165	49.42	37.7	38.47	5	4	1		1	1	1	1			1	1	1	1
XP_047957518.1	uncharacterized protein LOC125203251 [Salvia hispanica]	1	1	4	2.63	1.574	0.65	0.0308021	0.211597	65.87	43.36	54.47	6	4	1	1	1	1	1	1			1	1	1	1
XP_047942195.1	uncharacterized protein LOC125189062 isoform X1 [Salvia hispanica]	1	1	1	2.63	100	6.64	1e-17	1.38142e-16		20.5		4		1			1	1	1
XP_047982197.1	vacuolar cation/proton exchanger 3-like isoform X1 [Salvia hispanica]	1	1	2	2.62	0.752	-0.41	0.245359	0.761691	56.11	31.84	41.41	6	6	1	1	1	1	1	1	1	1	1	1	1	1
XP_047959022.1	ubiquitin-fold modifier-conjugating enzyme 1 [Salvia hispanica]	1	1	1	2.61	1.126	0.17	0.51189	0.922575	33.68	14.01	57.15	6	3	1	1	1	1	1	1		1			1	1
XP_047971514.1	mitochondrial Rho GTPase 1-like [Salvia hispanica]	1	1	1	2.61	100	6.64	1e-17	1.38142e-16		26.13		5		1	1		1	1	1
XP_047979994.1	ran-binding protein M homolog [Salvia hispanica]	1	1	4	2.6	0.657	-0.61	0.0772095	0.398338	32.74	91.02	27.14	4	4	1	1			1	1	1			1	1	1
XP_047963055.1	norbelladine synthase-like [Salvia hispanica]	1	1	1	2.57	0.891	-0.17	0.690672	0.950355	28.79	12.94	22.47	5	3	1	1	1	1		1				1	1	1
XP_047978186.1	uncharacterized protein LOC125220092 [Salvia hispanica]	1	1	1	2.56	0.666	-0.59	0.0875477	0.43081	14.9	11.33	11.04	5	4	1	1		1	1	1		1		1	1	1
XP_047980344.1	golgin candidate 6-like [Salvia hispanica]	1	1	1	2.56
XP_047966307.1	NADPH-dependent aldehyde reductase-like protein, chloroplastic [Salvia hispanica]	2	2	4	2.55	0.658	-0.6	0.078166	0.400819	19.66	15.67	44.68	6	6	1	1	1	1	1	1	2	1	1	2	2	1
XP_047973303.1	actin-related protein 4 isoform X1 [Salvia hispanica]	2	2	4	2.54	1.399	0.48	0.102833	0.466364	45.14	19.83	42.07	6	6	2	2	2	2	2	2	1	2	2	2	2	2
XP_047945048.1	uncharacterized protein At4g28440-like [Salvia hispanica]	2	1	11	2.52	1.024	0.03	0.819376	0.97357	44.68	32.36	28.81	6	6	1	1	1	1	1	1	1	1	1	1	1	1
XP_047967054.1	peptidyl-prolyl cis-trans isomerase FKBP12 [Salvia hispanica]	1	1	2	2.52	1.313	0.39	0.178125	0.652693	27.29	19.17	19.13	6	3	1	1	1	1	1	1				1	1	1
XP_047967125.1	nitrogen regulatory protein P-II homolog isoform X1 [Salvia hispanica]	2	2	3	2.5	1.043	0.06	0.756928	0.962024	21.14	32.02	14.37	4	3	2			2	1	2				1	1	1
XP_047938033.1	2-keto-3-deoxy-L-rhamnonate aldolase-like [Salvia hispanica]	2	2	5	2.49	0.824	-0.28	0.451435	0.909885	31.34	9.85	31.25	6	6	2	2	2	2	2	2	1	2	1	2	2	1
XP_047955689.1	UTP--glucose-1-phosphate uridylyltransferase-like isoform X1 [Salvia hispanica]	1	1	1	2.49
XP_047940768.1	bifunctional purple acid phosphatase 26-like [Salvia hispanica]	1	1	1	2.48	0.903	-0.15	0.735977	0.958906	40.57	24.55	28.22	6	6	1	1	1	1	1	1	1	1	1	1	1	1
XP_047946512.1	YTH domain-containing protein ECT3-like [Salvia hispanica]	2	2	4	2.48	0.787	-0.35	0.337723	0.836639	42.61	35.32	26	6	3	2	1	1	1	1	2	1	1			1
XP_047938566.1	DNA-directed RNA polymerases II, IV and V subunit 6A-like [Salvia hispanica]	1	1	4	2.47	2.305	1.2	0.000105867	0.00120555	48.38	42.07	22.29	6	6	1	1	1	1	1	1	1	1	1	1	1	1
XP_047959816.1	RNA-binding KH domain-containing protein RCF3 [Salvia hispanica]	1	1	1	2.47	100	6.64	1e-17	1.38142e-16		27.24		6		1	1	1	1	1	1
XP_047956503.1	60S ribosomal protein L13-1-like [Salvia hispanica]	1	1	1	2.46
XP_047943374.1	SEC1 family transport protein SLY1 [Salvia hispanica]	2	2	5	2.44	0.11	-3.19	1e-17	1.38142e-16	13.47	34.06	11.89	6	3	1	1	1	1	1	1	1	1	1
XP_047957143.1	AT-hook motif nuclear-localized protein 28-like [Salvia hispanica]	1	1	1	2.42	0.935	-0.1	0.855861	0.979488	35.01	30.16	24.76	6	5	1	1	1	1	1	1		1	1	1	1	1
XP_047945773.1	(S)-8-oxocitronellyl enol synthase ISY1 [Salvia hispanica]	3	3	9	2.41	1.44	0.53	0.0784539	0.401481	41.43	16.94	51.91	6	6	3	3	3	3	3	3	2	3	2	3	3	3
XP_047960110.1	serine carboxypeptidase-like 25 isoform X1 [Salvia hispanica]	2	2	2	2.4	1.072	0.1	0.663899	0.939453	31.89	20.08	24.35	5	5	1		2	2	2	2	1		1	1	1	1
XP_047971165.1	ubiquitin-conjugating enzyme E2-17 kDa isoform X1 [Salvia hispanica]	1	1	1	2.4	1.094	0.13	0.599919	0.926041	42.11	20.21	30.33	6	6	1	1	1	1	1	1	1	1	1	1	1	1
XP_047941296.1	3-hydroxyisobutyryl-CoA hydrolase-like protein 2, mitochondrial [Salvia hispanica]	1	1	2	2.39
XP_047967334.1	alpha-glucan phosphorylase, H isozyme-like [Salvia hispanica]	2	2	2	2.39	0.882	-0.18	0.656622	0.939453	34.52	18.33	32.69	6	6	2	2	2	2	1	2	1	1	2	2	2	2
XP_047971141.1	gamma-glutamyl hydrolase 2-like [Salvia hispanica]	1	1	1	2.38	1.14	0.19	0.477464	0.917219	40.62	34.54	26.34	6	6	1	1	1	1	1	1	1	1	1	1	1	1
XP_047938258.1	uncharacterized protein LOC125186003 isoform X1 [Salvia hispanica]	1	1	1	2.38	1.172	0.23	0.404605	0.894405	65.76	41.24	58.4	6	4	1	1	1	1	1	1		1	1		1	1
XP_047963530.1	altered inheritance of mitochondria protein 3 isoform X1 [Salvia hispanica]	1	1	3	2.35	0.951	-0.07	0.914513	0.987571	33.06	20.46	27.58	6	5	1	1	1	1	1	1	1		1	1	1	1
XP_047945768.1	WD repeat-containing protein 55-like isoform X1 [Salvia hispanica]	1	1	1	2.32
XP_047965783.1	monocopper oxidase-like protein SKU5 [Salvia hispanica]	1	1	1	2.31	0.558	-0.84	0.0124237	0.100022	53.77	45.57	32.43	6	6	1	1	1	1	1	1	1	1	1	1	1	1
XP_047972206.1	diaminopimelate decarboxylase 1, chloroplastic-like [Salvia hispanica]	1	1	1	2.31	0.884	-0.18	0.665832	0.940246	32.24	23.18	23.93	6	6	1	1	1	1	1	1	1	1	1	1	1	1
XP_047979858.1	acyl-coenzyme A thioesterase 13-like [Salvia hispanica]	1	1	8	2.31	1.12	0.16	0.528696	0.922575	85.28	63.77	20.68	4	6	1	1	1		1		1	1	1	1	1	1
XP_047967536.1	biotin carboxyl carrier protein of acetyl-CoA carboxylase isoform X1 [Salvia hispanica]	1	1	9	2.31	1.255	0.33	0.253282	0.762898	26.75	22.25	10.4	6	6	1	1	1	1	1	1	1	1	1	1	1	1
XP_047958267.1	delta(3,5)-Delta(2,4)-dienoyl-CoA isomerase, peroxisomal [Salvia hispanica]	1	1	3	2.3	0.584	-0.78	0.0215726	0.157163	24.22	7.72	28.58	5	6	1	1	1	1	1		1	1	1	1	1	1
XP_047942112.1	superoxide dismutase [Cu-Zn] 2 isoform X1 [Salvia hispanica]	1	1	2	2.28	1.88	0.91	0.00307183	0.0286553	45.16	40.84	23.77	6	6	1	1	1	1	1	1	1	1	1	1	1	1
XP_047957877.1	ureidoglycolate hydrolase [Salvia hispanica]	3	3	4	2.27	0.768	-0.38	0.285474	0.798819	18.52	10.72	25.68	3	4	1	1		1			1		1		1	1
XP_047958438.1	calcium-binding allergen Ole e 8-like [Salvia hispanica]	2	2	9	2.27	1.293	0.37	0.202581	0.692125	38.08	26.57	37.32	6	6	1	1	1	1	1	1	2	1	2	2	2	2
XP_047977516.1	pectinesterase 2-like [Salvia hispanica]	1	1	1	2.25	0.899	-0.15	0.720865	0.954552	25.6	17.15	37.01	5	6	1	1	1	1	1		1	1	1	1	1	1
XP_047939952.1	coiled-coil domain-containing protein 124 [Salvia hispanica]	2	2	3	2.24	100	6.64	1e-17	1.38142e-16		18.68		4			1	1	1	1
XP_047960788.1	threonine synthase, chloroplastic-like [Salvia hispanica]	1	1	1	2.23
XP_047955882.1	oleosin G [Salvia hispanica]	1	1	1	2.23
XP_047941263.1	uncharacterized protein LOC125188458 [Salvia hispanica]	1	1	1	2.22	0.746	-0.42	0.231264	0.746661	45.05	26.89	37.49	6	6	1	1	1	1	1	1	1	1	1	1	1	1
XP_047950673.1	TBC1 domain family member 13-like [Salvia hispanica]	1	1	1	2.22	100	6.64	1e-17	1.38142e-16		10.04		4			1	1		1	1
XP_047972647.1	glycerol-3-phosphate dehydrogenase SDP6, mitochondrial-like [Salvia hispanica]	1	1	1	2.22
XP_047962374.1	cytochrome b5-like [Salvia hispanica]	1	1	2	2.22	1.428	0.51	0.0847885	0.422772	8.33	12.92	12.44	4	3	1	1	1	1				1			1	1
XP_047968311.1	PI-PLC X domain-containing protein At5g67130-like [Salvia hispanica]	1	1	1	2.21
XP_047977208.1	expansin-A11-like [Salvia hispanica]	2	2	2	2.19	1.408	0.49	0.097404	0.455152	29.41	17.83	25.67	5	5	1	1	1		1	1	1	1	1	1	1
XP_047956195.1	acylamino-acid-releasing enzyme 1-like [Salvia hispanica]	2	2	8	2.17	1.205	0.27	0.338385	0.836639	18.64	7.52	9.28	6	6	2	2	2	2	2	2	2	2	2	2	2	2
XP_047973020.1	probable protein phosphatase 2C 55 isoform X1 [Salvia hispanica]	1	1	1	2.15	0.905	-0.14	0.742837	0.959181	16.78	12	12.1	5	3	1	1	1	1		1				1	1	1
XP_047959006.1	cannabidiolic acid synthase-like [Salvia hispanica]	2	2	2	2.15	0.558	-0.84	0.0122866	0.0992348	46.38	75.09	24.27	6	6	2	1	1	2	1	2	1	1	1	1	1	1
XP_047964378.1	uncharacterized protein LOC125208901 [Salvia hispanica]	1	1	2	2.13	1.197	0.26	0.353174	0.854432	38.33	45.32	45.36	4	4			1	1	1	1		1		1	1	1
XP_047962719.1	serine/arginine-rich splicing factor SR34B-like isoform X1 [Salvia hispanica]	1	1	1	2.13	0.995	-0.01	0.921975	0.988864	18.77	15.81	13.7	5	4	1		1	1	1	1			1	1	1	1
XP_047950693.1	ATP-dependent (S)-NAD(P)H-hydrate dehydratase-like isoform X1 [Salvia hispanica]	1	1	1	2.12	0.75	-0.42	0.239933	0.761691	40.68	34.65	13.24	6	5	1	1	1	1	1	1	1		1	1	1	1
XP_047979980.1	U1 small nuclear ribonucleoprotein A [Salvia hispanica]	1	1	2	2.12	0.841	-0.25	0.510931	0.922575	62.49	20.77	46.97	3	3			1		1	1			1	1	1
XP_047954263.1	tryptophan synthase alpha chain-like [Salvia hispanica]	3	3	5	2.11	0.813	-0.3	0.418737	0.898029	19.01	10.25	9.13	6	6	2	2	2	2	2	2	2	1	2	2	2	1
XP_047964431.1	small nuclear ribonucleoprotein Sm D2-like [Salvia hispanica]	1	1	1	2.11	0.789	-0.34	0.345141	0.843486	32.73	21.12	29.08	6	6	1	1	1	1	1	1	1	1	1	1	1	1
XP_047955542.1	importin subunit alpha-9 [Salvia hispanica]	1	1	1	2.1
XP_047940407.1	splicing factor 3B subunit 1-like [Salvia hispanica]	1	1	1	2.1
XP_047938910.1	nicalin-1-like [Salvia hispanica]	1	1	8	2.1	0.852	-0.23	0.547032	0.922575	46.49	34.39	18.59	6	5	1	1	1	1	1	1	1	1		1	1	1
XP_047947915.1	DNA-binding protein DDB_G0278111 isoform X1 [Salvia hispanica]	1	1	1	2.09	1.164	0.22	0.42184	0.898029	23.37	7.4	18.88	6	6	1	1	1	1	1	1	1	1	1	1	1	1
XP_047945504.1	protein phosphatase 1 regulatory inhibitor subunit PPP1R7 homolog [Salvia hispanica]	1	1	1	2.08	100	6.64	1e-17	1.38142e-16		18.29		4			1	1	1		1
XP_047973196.1	40S ribosomal protein S6 [Salvia hispanica]	1	1	1	2.08	0.213	-2.23	7.61946e-12	1.03559e-10	110.74	28.11	96.73	5	6	1	1	1		1	1	1	1	1	1	1	1
XP_047955737.1	acyl-CoA hydrolase 2 isoform X1 [Salvia hispanica]	1	1	3	2.07	0.843	-0.25	0.517845	0.922575	18.66	6.76	27.73	3	6	1			1		1	1	1	1	1	1	1
XP_047938637.1	enoyl-CoA hydratase 2, peroxisomal-like [Salvia hispanica]	1	1	4	2.06	0.54	-0.89	0.00801153	0.0691234	18.91	15.2	15.16	6	3	1	1	1	1	1	1				1	1	1
XP_047960246.1	AP-1 complex subunit gamma-2-like isoform X1 [Salvia hispanica]	1	1	1	2.06
XP_047968571.1	protein WVD2-like 7 [Salvia hispanica]	1	1	1	2.06						30.32	26.8	6	6	1	1	1	1	1	1	1	1	1	1	1	1
XP_047939511.1	heme-binding protein 2-like [Salvia hispanica]	1	1	7	2.05	100	6.64	1e-17	1.38142e-16		45.47		6		1	1	1	1	1	1
XP_047939535.1	cytochrome b-c1 complex subunit 9-like [Salvia hispanica]	1	1	1	2.05	0.874	-0.19	0.626748	0.93377	17.96	9.5	18.58	6	5	1	1	1	1	1	1	1	1		1	1	1
XP_047957801.1	glutathione S-transferase L3-like [Salvia hispanica]	1	1	8	2.04	1.078	0.11	0.647547	0.939453	27.45	14.52	26.48	6	6	1	1	1	1	1	1	1	1	1	1	1	1
XP_047982603.1	methylthioribose kinase 1-like isoform X1 [Salvia hispanica]	2	2	8	2.04	1.218	0.28	0.313889	0.82877	39.32	16.99	28.99	6	6	1	1	1	2	2	2	1	1	1	1	1	1
XP_047961174.1	CDK5RAP3-like protein [Salvia hispanica]	1	1	3	2.02	1.081	0.11	0.638479	0.938445	26.93	37.06	18.21	6	4	1	1	1	1	1	1	1	1		1		1
XP_047948322.1	cysteine proteinase inhibitor B-like [Salvia hispanica]	1	1	3	2.02	0.587	-0.77	0.022743	0.164484	27.37	20.42	19.64	6	6	1	1	1	1	1	1	1	1	1	1	1	1
XP_047971414.1	uncharacterized protein LOC125214428 [Salvia hispanica]	1	1	3	2.01	0.975	-0.04	0.993974	0.99821	39.33	5.67	39.68	5	5		1	1	1	1	1	1	1	1	1	1
XP_047958764.1	uncharacterized protein At5g49945 [Salvia hispanica]	1	1	4	2.01	0.941	-0.09	0.879457	0.981287	45.26	33.43	27.92	5	4		1	1	1	1	1		1		1	1	1
XP_047946164.1	probable methyltransferase PMT9 [Salvia hispanica]	1	1	2	2	100	6.64	1e-17	1.38142e-16		22.07		5			1	1	1	1	1
XP_047960287.1	protein PHLOEM PROTEIN 2-LIKE A1-like [Salvia hispanica]	1	1	1	2	1.351	0.43	0.140934	0.56823	23.81	5.22	21.79	3	3				1	1	1	1				1	1
XP_047969684.1	FT-interacting protein 3 [Salvia hispanica]	1	1	3	2	0.676	-0.56	0.100942	0.460617	26.86	11.12	30.23	6	6	1	1	1	1	1	1	1	1	1	1	1	1
XP_047960257.1	pectinesterase-like [Salvia hispanica]	3	3	6	1.99	0.545	-0.87	0.00913191	0.0779915	33.1	6.54	24.05	6	6	3	2	3	3	3	3	3	3	3	3	3	3
XP_047966885.1	ultraviolet-B receptor UVR8 [Salvia hispanica]	1	1	1	1.99	100	6.64	1e-17	1.38142e-16		21.85		4		1			1	1	1
XP_047966137.1	glycine-rich RNA-binding protein 3, mitochondrial-like [Salvia hispanica]	1	1	1	1.99	100	6.64	1e-17	1.38142e-16		18.88		3					1	1	1
XP_047953875.1	uncharacterized protein LOC125200188 [Salvia hispanica]	1	1	2	1.98	1.042	0.06	0.759596	0.962024	18.1	18.53	10.38	5	6	1		1	1	1	1	1	1	1	1	1	1
XP_047950914.1	glyceraldehyde-3-phosphate dehydrogenase GAPCP2, chloroplastic [Salvia hispanica]	1	1	1	1.97	0.969	-0.05	0.981995	0.99821	15.73	14.82	5.78	6	6	1	1	1	1	1	1	1	1	1	1	1	1
XP_047953410.1	AT-hook motif nuclear-localized protein 10-like [Salvia hispanica]	1	1	1	1.96
XP_047956039.1	ELKS/Rab6-interacting/CAST family member 1-like [Salvia hispanica]	2	2	3	1.96	0.907	-0.14	0.750172	0.962024	33.37	24.56	69.23	6	4	2	2	2	2	2	2	1			1	2	2
XP_047938151.1	COP9 signalosome complex subunit 6a-like [Salvia hispanica]	2	2	5	1.95	1.049	0.07	0.738427	0.958906	36.47	24.07	51.88	6	5	2	2	2	2	2	2		1	1	2	2	1
XP_047941719.1	probable sucrose-phosphate synthase 1 isoform X1 [Salvia hispanica]	1	1	1	1.95	1.21	0.28	0.328244	0.836639	53.39	11.69	45.24	3	3				1	1	1				1	1	1
XP_047972104.1	alpha-mannosidase [Salvia hispanica]	2	2	3	1.95	0.618	-0.69	0.0411655	0.255691	42.01	26.09	30.25	6	6	1	1	1	1	1	1	1	1	1	1	1	1
XP_047973456.1	lanC-like protein GCL1 isoform X1 [Salvia hispanica]	3	3	6	1.93	1.905	0.93	0.00252802	0.0238464	42.46	48.13	15.11	6	6	1	1	1	1	1	1	1	1	1	1	1	1
XP_047981672.1	3-phosphoshikimate 1-carboxyvinyltransferase 2 isoform X1 [Salvia hispanica]	1	1	1	1.93	100	6.64	1e-17	1.38142e-16		21.8		4		1			1	1	1
XP_047964695.1	fumarate hydratase 1, mitochondrial-like [Salvia hispanica]	2	2	3	1.92	0.658	-0.6	0.0778146	0.400642	20.73	9.86	20.57	3	3			1		1	1				1	1	1
XP_047972379.1	COP9 signalosome complex subunit 5a-like [Salvia hispanica]	1	1	3	1.9	1.05	0.07	0.733515	0.958906	12.68	9.26	12.5	6	4	1	1	1	1	1	1	1			1	1	1
XP_047960162.1	protein ROOT HAIR DEFECTIVE 3-like [Salvia hispanica]	1	1	2	1.89	100	6.64	1e-17	1.38142e-16		33.73		5		1	1	1		1	1
XP_047971402.1	50S ribosomal protein L25-like [Salvia hispanica]	1	1	1	1.89	1.169	0.23	0.409833	0.89459	25.81	12.07	25.71	5	6	1		1	1	1	1	1	1	1	1	1	1
XP_047959993.1	thioredoxin H1 [Salvia hispanica]	1	1	1	1.87	1.36	0.44	0.133064	0.555896	29.89	27.4	23.36	5	3		1	1	1	1	1				1	1	1
XP_047957614.1	pentatricopeptide repeat-containing protein At1g26460, mitochondrial [Salvia hispanica]	1	1	1	1.86	100	6.64	1e-17	1.38142e-16		38.21		3		1	1				1
XP_047982288.1	GPN-loop GTPase QQT2 [Salvia hispanica]	1	1	2	1.85	100	6.64	1e-17	1.38142e-16		27.07		4		1			1	1	1
XP_047955635.1	COMPASS-like H3K4 histone methylase component WDR5A [Salvia hispanica]	1	1	1	1.85
XP_047971439.1	protein fluG [Salvia hispanica]	1	1	1	1.85	1.164	0.22	0.422763	0.898029	24.91	20.04	17.71	4	5	1	1		1		1		1	1	1	1	1
XP_047981474.1	3-hydroxybutyryl-CoA dehydrogenase-like [Salvia hispanica]	1	1	1	1.82	100	6.64	1e-17	1.38142e-16		28.08		3				1	1		1
XP_047956196.1	cinnamoyl-CoA reductase 1-like [Salvia hispanica]	1	1	11	1.82	1.042	0.06	0.759408	0.962024	46.17	38.72	11.89	6	6	1	1	1	1	1	1	1	1	1	1	1	1
XP_047973079.1	serine/arginine-rich splicing factor SR45a isoform X1 [Salvia hispanica]	1	1	1	1.82
XP_047970719.1	aspartate-semialdehyde dehydrogenase-like [Salvia hispanica]	2	2	7	1.82	1.502	0.59	0.0510887	0.298273	80.7	20.4	23.14	6	6	2	2	2	2	2	2	2	2	2	2	2	2
XP_047977795.1	thioredoxin M3, chloroplastic [Salvia hispanica]	1	1	1	1.81
XP_047972926.1	adenylosuccinate lyase-like [Salvia hispanica]	1	1	1	1.8
XP_047948052.1	coatomer subunit epsilon-1-like [Salvia hispanica]	3	2	16	1.8	1.055	0.08	0.717107	0.953032	23.88	14.54	14.14	6	6	1	2	2	2	2	2	2	1	2	2	1	2
XP_047952437.1	LOW QUALITY PROTEIN: phosphoglucomutase, chloroplastic-like [Salvia hispanica]	1	1	3	1.79	0.981	-0.03	0.972164	0.997864	42.79	28.34	30.66	6	4	1	1	1	1	1	1			1	1	1	1
XP_047979183.1	pumilio homolog 2-like, partial [Salvia hispanica]	2	2	3	1.79	100	6.64	1e-17	1.38142e-16		14.81		4		1			1	1	1
XP_047966453.1	autophagy-related protein 18a-like [Salvia hispanica]	1	1	1	1.78	0.837	-0.26	0.497634	0.922575	20.64	19.34	14.93	5	4		1	1	1	1	1		1		1	1	1
XP_047955983.1	protein NUCLEAR FUSION DEFECTIVE 4-like [Salvia hispanica]	1	1	2	1.77	0.899	-0.15	0.721164	0.954552	24.1	23.19	22.28	5	5		1	1	1	1	1	1	1	1		1	1
XP_047946312.1	histidinol dehydrogenase, chloroplastic isoform X1 [Salvia hispanica]	1	1	11	1.77	1.532	0.62	0.0414286	0.256067	88.56	73.54	42.01	6	6	1	1	1	1	1	1	1	1	1	1	1	1
XP_047948071.1	probable pectin methylesterase CGR3 [Salvia hispanica]	1	1	1	1.77	0.01	-6.64	1e-17	1.38142e-16			44.14		3							1		1	1
XP_047951198.1	haloacid dehalogenase-like hydrolase domain-containing protein At2g33255 [Salvia hispanica]	1	1	1	1.76	1.099	0.14	0.586741	0.922575	25.38	15.4	20.07	6	6	1	1	1	1	1	1	1	1	1	1	1	1
XP_047960061.1	uncharacterized protein LOC125205268 [Salvia hispanica]	1	1	10	1.76	1.909	0.93	0.00246778	0.0234532	72.48	24.08	53.45	6	6	1	1	1	1	1	1	1	1	1	1	1	1
XP_047962283.1	probable nucleoredoxin 1 [Salvia hispanica]	2	2	3	1.76	1.272	0.35	0.229365	0.742885	40.26	32.38	48.84	4	4			1	2	2	2		1		2	2	1
XP_047957777.1	uncharacterized protein LOC125203472 isoform X1 [Salvia hispanica]	1	1	4	1.75	0.857	-0.22	0.567628	0.922575	29.78	27.92	14.86	6	4	1	1	1	1	1	1		1		1	1	1
XP_047970263.1	polyadenylate-binding protein 2-like isoform X1 [Salvia hispanica]	1	1	6	1.75	0.863	-0.21	0.589045	0.922575	28.52	22.54	10.31	6	3	1	1	1	1	1	1				1	1	1
XP_047944952.1	3-hydroxyisobutyryl-CoA hydrolase-like protein 5 [Salvia hispanica]	1	1	1	1.74	0.431	-1.22	0.000242191	0.00268534	60.28	62.42	57.5	5	4		1	1	1	1	1		1		1	1	1
XP_047942464.1	methionine S-methyltransferase-like isoform X1 [Salvia hispanica]	1	1	1	1.74
XP_047952822.1	protein arginine methyltransferase NDUFAF7 homolog, mitochondrial-like [Salvia hispanica]	1	1	1	1.73
XP_047970370.1	zinc finger CCCH domain-containing protein 36-like [Salvia hispanica]	2	2	5	1.73	1.301	0.38	0.192264	0.670659	46.31	53.78	38.52	6	5	2	1	2	1	2	2		1	1	1	1	1
XP_047972575.1	putative GEM-like protein 3 [Salvia hispanica]	1	1	5	1.72	100	6.64	1e-17	1.38142e-16		18.65		3				1		1	1
XP_047945823.1	coatomer subunit zeta-1-like isoform X1 [Salvia hispanica]	1	1	3	1.72	1.16	0.21	0.430638	0.900359	54.3	33.54	37.72	6	4	1	1	1	1	1	1	1			1	1	1
XP_047964743.1	exosome complex component CSL4 [Salvia hispanica]	1	1	1	1.7
XP_047953129.1	4-alpha-glucanotransferase DPE2 [Salvia hispanica]	1	1	4	1.7	3.37	1.75	2.35129e-08	3.11208e-07	106.7	87.96	61.29	4	5		1	1		1	1	1	1	1	1		1
XP_047938296.1	vestitone reductase-like [Salvia hispanica]	1	1	1	1.7	0.833	-0.26	0.484399	0.917219	21.18	18.89	22.04	3	5	1				1	1	1		1	1	1	1
XP_047955271.1	inositol monophosphatase 3-like [Salvia hispanica]	1	1	1	1.68
XP_047967232.1	NAP1-related protein 2-like [Salvia hispanica]	1	1	1	1.68	0.636	-0.65	0.0557468	0.318841	31.62	7.84	26.61	4	5		1	1	1		1	1	1	1	1		1
XP_047951662.1	alpha-aminoadipic semialdehyde synthase [Salvia hispanica]	1	1	3	1.68	1.301	0.38	0.192469	0.670659	23.27	18.09	11.22	6	6	1	1	1	1	1	1	1	1	1	1	1	1
XP_047957640.1	ubiquitin-conjugating enzyme E2 variant 1D [Salvia hispanica]	1	1	2	1.67	100	6.64	1e-17	1.38142e-16		16.83		3					1	1	1
XP_047971831.1	uncharacterized protein LOC125214740 [Salvia hispanica]	1	1	2	1.66	1.45	0.54	0.0729964	0.384151	64.59	41.57	26.07	6	3	1	1	1	1	1	1				1	1	1
XP_047969911.1	bifunctional aspartate aminotransferase and glutamate/aspartate-prephenate aminotransferase isoform X1 [Salvia hispanica]	3	3	9	1.66	0.771	-0.37	0.294856	0.802771	26.53	23.9	42.7	6	5	2	1	2	2	2	2	1		1	2	2	1
XP_047938776.1	nitrile-specifier protein 5 isoform X1 [Salvia hispanica]	1	1	12	1.65	1.37	0.45	0.124363	0.529275	25.6	17.9	17.43	6	6	1	1	1	1	1	1	1	1	1	1	1	1
XP_047960653.1	glucose-6-phosphate 1-dehydrogenase, chloroplastic-like [Salvia hispanica]	1	1	2	1.64	0.929	-0.11	0.834043	0.97357	21.21	3.84	21.91	4	4		1	1		1	1	1		1	1	1
XP_047952709.1	carbamoyl-phosphate synthase small chain, chloroplastic-like [Salvia hispanica]	1	1	1	1.63	0.892	-0.16	0.694582	0.951392	20.51	9.81	35.81	6	6	1	1	1	1	1	1	1	1	1	1	1	1
XP_047982398.1	65-kDa microtubule-associated protein 1-like [Salvia hispanica]	1	1	1	1.63	100	6.64	1e-17	1.38142e-16		46.29		4		1			1	1	1
XP_047962661.1	sirohydrochlorin ferrochelatase isoform X1 [Salvia hispanica]	1	1	1	1.63	1.066	0.09	0.682028	0.946772	33.41	16.55	27.29	6	3	1	1	1	1	1	1	1			1		1
XP_047954382.1	mitogen-activated protein kinase homolog MMK2 [Salvia hispanica]	1	1	3	1.6	100	6.64	1e-17	1.38142e-16		72.08		6		1	1	1	1	1	1
XP_047979908.1	chaperone protein dnaJ 10-like isoform X1 [Salvia hispanica]	1	1	4	0	1.15	0.2	0.454481	0.909885	27.89	20.89	14.7	6	4	1	1	1	1	1	1			1	1	1	1
XP_047964576.1	protein HEAT INTOLERANT 4-like [Salvia hispanica]	2	2	2	0	1.077	0.11	0.651004	0.939453	29.02	22.19	27.18	6	6	2	1	2	2	2	2	1	1	1	2	2	2
XP_047959891.1	probable ubiquitin conjugation factor E4 [Salvia hispanica]	2	2	2	0	100	6.64	1e-17	1.38142e-16		26.44		6		2	1	2	2	1	2
XP_047959163.1	thioredoxin-like protein slr0233 [Salvia hispanica]	1	1	2	0	1.17	0.23	0.409653	0.89459	32.16	26	27.53	6	3	1	1	1	1	1	1				1	1	1
XP_047954106.1	probable disease resistance RPP8-like protein 2 [Salvia hispanica]	1	1	6	0						25.43	21.28	6	6	1	1	1	1	1	1	1	1	1	1	1	1
XP_047955950.1	periodic tryptophan protein 1 homolog [Salvia hispanica]	1	1	2	0	1.061	0.09	0.699714	0.952545	16.93	15.93	11.69	6	6	1	1	1	1	1	1	1	1	1	1	1	1
XP_047937873.1	phosphoglycerate mutase-like protein 1 [Salvia hispanica]	1	1	2	0	1.144	0.19	0.46782	0.912538	59.99	74.9	27.11	6	3	1	1	1	1	1	1	1	1			1
XP_047949025.1	protein TPLATE [Salvia hispanica]	1	1	3	0	2.009	1.01	0.00112044	0.0113754	35.65	30.21	38.58	5	3	1	1	1		1	1			1	1		1
XP_047958199.1	protein C2-DOMAIN ABA-RELATED 4-like [Salvia hispanica]	1	1	4	0	0.917	-0.12	0.788334	0.962091	25.25	26.26	10.74	5	4	1	1		1	1	1	1			1	1	1
XP_047969453.1	polypyrimidine tract-binding protein homolog 3-like [Salvia hispanica]	2	2	5	0	0.457	-1.13	0.000671975	0.00716774	48.14	20.32	34.86	6	6	1	1	1	1	1	1	1	1	1	1	1	1
XP_047967169.1	actin cytoskeleton-regulatory complex protein pan1-like [Salvia hispanica]	1	1	4	0
XP_047963877.1	multiple organellar RNA editing factor 8, chloroplastic/mitochondrial-like [Salvia hispanica]	1	1	3	0	100	6.64	1e-17	1.38142e-16		18.48		5		1	1	1	1	1
XP_047942480.1	ATP-dependent Clp protease proteolytic subunit 6, chloroplastic [Salvia hispanica]	1	1	1	0
XP_047952258.1	NEDD8-activating enzyme E1 catalytic subunit-like [Salvia hispanica]	1	1	4	0	0.935	-0.1	0.854854	0.979488	28.3	24.11	22.81	5	4	1	1	1	1	1		1			1	1	1
XP_047938622.1	vesicle transport v-SNARE 13-like [Salvia hispanica]	1	1	2	0	100	6.64	1e-17	1.38142e-16		11.74		6		1	1	1	1	1	1
XP_047972604.1	DDB1- and CUL4-associated factor homolog 1-like [Salvia hispanica]	1	1	1	0	0.373	-1.42	1.60604e-05	0.000192421	16.57	24.23	8.11	3	3	1	1	1				1	1	1
XP_047983373.1	AT-hook motif nuclear-localized protein 8-like [Salvia hispanica]	1	1	3	0
XP_047977225.1	cytochrome P450 736A117-like [Salvia hispanica]	1	1	14	0						47.04	21.89	6	6	1	1	1	1	1	1	1	1	1	1	1	1
XP_047969694.1	protein ENHANCED DISEASE RESISTANCE 2-like isoform X1 [Salvia hispanica]	1	1	3	0	0.766	-0.38	0.280494	0.798819	51.82	37.6	32.54	6	6	1	1	1	1	1	1	1	1	1	1	1	1
XP_047964277.1	mitochondrial import inner membrane translocase subunit TIM23-1-like [Salvia hispanica]	1	1	1	0	0.01	-6.64	1e-17	1.38142e-16			38.21		3										1	1	1
XP_047972014.1	bifunctional UDP-glucose 4-epimerase and UDP-xylose 4-epimerase 1-like isoform X1 [Salvia hispanica]	3	3	4	0	0.709	-0.5	0.152877	0.588241	37.71	51.46	34.65	6	6	1	2	1	2	2	2	2	2	2	3	2	3
XP_047972002.1	formamidase-like isoform X3 [Salvia hispanica]	1	1	2	0	0.675	-0.57	0.0997131	0.455832	72.36	49.45	59.18	6	6	1	1	1	1	1	1	1	1	1	1	1	1
XP_047954614.1	nuclear transport factor 2-like [Salvia hispanica]	1	1	2	0	0.789	-0.34	0.344651	0.843443	28.19	71.48	10.06	4	4	1			1	1	1	1			1	1	1
XP_047965345.1	vacuolar protein sorting-associated protein 26B-like [Salvia hispanica]	1	1	1	0
XP_047971741.1	ATP-dependent Clp protease proteolytic subunit 4, chloroplastic [Salvia hispanica]	1	1	4	0	0.01	-6.64	1e-17	1.38142e-16			34.14		6							1	1	1	1	1	1
XP_047954760.1	HMG-Y-related protein A-like [Salvia hispanica]	1	1	1	0
XP_047963192.1	putative ATP synthase protein YMF19 [Salvia hispanica]	1	1	7	0	1.556	0.64	0.0350002	0.236579	36.61	29.65	32.16	6	4	1	1	1	1	1	1	1		1		1	1
XP_047982347.1	small nuclear ribonucleoprotein SmD1a [Salvia hispanica]	1	1	1	0
XP_047971271.1	UDP-D-apiose/UDP-D-xylose synthase 2-like [Salvia hispanica]	3	3	5	0	1.481	0.57	0.0593233	0.333265	76.99	45.69	13.46	6	6	3	3	3	2	3	3	1	1	1	2	2	2
XP_047970751.1	uncharacterized protein At4g28440-like [Salvia hispanica]	2	1	7	0	0.881	-0.18	0.651935	0.939453	33.62	28.98	19.16	5	3	1	1		1	1	1				1	1	1
XP_047945132.1	probable 3-hydroxyisobutyrate dehydrogenase-like 1, mitochondrial [Salvia hispanica]	1	1	4	0	1.003	0	0.893689	0.98234	38.91	26.39	30.66	6	4	1	1	1	1	1	1		1	1	1	1
XP_047954061.1	eukaryotic translation initiation factor-like [Salvia hispanica]	1	1	1	0	1.355	0.44	0.137498	0.564278	49.43	21.47	37.27	6	4	1	1	1	1	1	1			1	1	1	1
XP_047972442.1	EEF1A lysine methyltransferase 1 [Salvia hispanica]	1	1	4	0	0.852	-0.23	0.546923	0.922575	39.91	14.01	29.65	5	4	1		1	1	1	1		1		1	1	1
XP_047970147.1	cytochrome b5-like isoform X1 [Salvia hispanica]	2	2	5	0	1.07	0.1	0.671151	0.941137	26.77	26.03	41.82	6	6	1	2	2	2	2	2	1	2	2	1	2	2
XP_047941550.1	elongation factor P isoform X1 [Salvia hispanica]	1	1	2	0
XP_047947392.1	deoxyhypusine synthase isoform X1 [Salvia hispanica]	1	1	2	0	100	6.64	1e-17	1.38142e-16		9.66		4			1	1		1	1
XP_047957675.1	probable N-succinyldiaminopimelate aminotransferase DapC [Salvia hispanica]	1	1	1	0	100	6.64	1e-17	1.38142e-16		10.16		6		1	1	1	1	1	1
XP_047955081.1	probable linoleate 9S-lipoxygenase 5 [Salvia hispanica]	1	1	1	0	1.057	0.08	0.712073	0.953032	61.18	86.74	31.88	5	4		1	1	1	1	1		1	1	1		1
XP_047960485.1	farnesylcysteine lyase [Salvia hispanica]	1	1	7	0	1.72	0.78	0.0105252	0.0866697	86.54	67.58	45.93	6	6	1	1	1	1	1	1	1	1	1	1	1	1
XP_047966487.1	plasma membrane ATPase 3 [Salvia hispanica]	1	1	1	0
XP_047939050.1	MYG1 protein-like [Salvia hispanica]	1	1	2	0	100	6.64	1e-17	1.38142e-16		20.41		5			1	1	1	1	1
XP_047971620.1	long chain acyl-CoA synthetase 8 isoform X1 [Salvia hispanica]	1	1	1	0	1.373	0.46	0.122219	0.524566	43.84	29.41	28.74	5	6	1	1	1		1	1	1	1	1	1	1	1
XP_047957113.1	branched-chain amino acid aminotransferase 2, chloroplastic [Salvia hispanica]	2	2	9	0	0.779	-0.36	0.315853	0.82877	17.75	10.49	16.83	6	6	1	1	1	1	1	1	1	1	1	1	1	1
XP_047971852.1	glucomannan 4-beta-mannosyltransferase 2-like [Salvia hispanica]	1	1	3	0	0.01	-6.64	1e-17	1.38142e-16			10.67		3							1	1	1
XP_047975782.1	protein ESSENTIAL FOR POTEXVIRUS ACCUMULATION 1-like isoform X1 [Salvia hispanica]	2	2	4	0	0.61	-0.71	0.0356838	0.238647	59.28	37.58	59.35	5	6	1	1	1	1		1	2	2	1	1	2	2
XP_047940518.1	subtilisin-like protease SBT2.4 [Salvia hispanica]	1	1	1	0
XP_047951249.1	cullin-4-like [Salvia hispanica]	1	1	2	0	100	6.64	1e-17	1.38142e-16		17.86		6		1	1	1	1	1	1
XP_047962000.1	serine carboxypeptidase-like 50, partial [Salvia hispanica]	1	1	13	0	0.607	-0.72	0.0333247	0.225857	42.4	7.06	32.54	6	6	1	1	1	1	1	1	1	1	1	1	1	1
XP_047943283.1	centromere/kinetochore protein zw10 homolog [Salvia hispanica]	1	1	2	0	100	6.64	1e-17	1.38142e-16		33.92		3		1	1			1
XP_047971156.1	calcium-dependent protein kinase SK5-like [Salvia hispanica]	1	1	2	0	0.787	-0.35	0.337649	0.836639	43.49	18.22	46.53	4	3	1			1	1	1			1	1		1
XP_047969715.1	uncharacterized protein LOC125213297 isoform X1 [Salvia hispanica]	1	1	8	0	0.424	-1.24	0.000185076	0.00208871	87.26	61.81	45.1	6	6	1	1	1	1	1	1	1	1	1	1	1	1
XP_047955835.1	thaumatin-like protein [Salvia hispanica]	1	1	1	0	0.621	-0.69	0.043405	0.266978	10.49	11.64	14.6	5	6		1	1	1	1	1	1	1	1	1	1	1
XP_047938104.1	60S ribosomal protein L38-like [Salvia hispanica]	1	1	1	0	1.21	0.27	0.32886	0.836639	72.87	52.41	26.83	5	6		1	1	1	1	1	1	1	1	1	1	1
XP_047983121.1	long chain acyl-CoA synthetase 9, chloroplastic [Salvia hispanica]	1	1	4	0	2.035	1.03	0.000914115	0.00954911	41.04	40.44	24.62	6	5	1	1	1	1	1	1	1	1		1	1	1
XP_047981439.1	SKP1-like protein 1A [Salvia hispanica]	1	1	6	0	1.008	0.01	0.87554	0.981102	45.75	33.68	34.2	6	6	1	1	1	1	1	1	1	1	1	1	1	1
XP_047970472.1	UDP-glucose:glycoprotein glucosyltransferase isoform X1 [Salvia hispanica]	1	1	2	0	1.097	0.13	0.592302	0.922575	38.1	48.51	22.29	6	6	1	1	1	1	1	1	1	1	1	1	1	1
XP_047950588.1	WD repeat-containing protein 43 [Salvia hispanica]	1	1	3	0	100	6.64	1e-17	1.38142e-16		9.76		4				1	1	1	1
XP_047975773.1	cytochrome P450 71A8-like [Salvia hispanica]	1	1	1	0	1.415	0.5	0.0926952	0.441645	50.84	36.99	28.55	6	4	1	1	1	1	1	1	1	1			1	1
XP_047946467.1	copper chaperone for superoxide dismutase, chloroplastic/cytosolic-like isoform X1 [Salvia hispanica]	1	1	3	0	1.182	0.24	0.382377	0.87469	40.14	23.43	32.39	5	5	1	1	1	1		1		1	1	1	1	1
XP_047950338.1	FGGY carbohydrate kinase domain-containing protein-like isoform X1 [Salvia hispanica]	1	1	11	0	1.335	0.42	0.156048	0.593218	32.89	24.7	19.42	6	6	1	1	1	1	1	1	1	1	1	1	1	1
XP_047968555.1	NADH dehydrogenase [ubiquinone] 1 alpha subcomplex subunit 8-B [Salvia hispanica]	1	1	2	0
XP_047960285.1	phosphatase IMPL1, chloroplastic isoform X1 [Salvia hispanica]	1	1	1	0	0.971	-0.04	0.989609	0.99821	12.3	12.25	11.19	5	4		1	1	1	1	1		1		1	1	1
XP_047967055.1	sm-like protein LSM8 [Salvia hispanica]	1	1	5	0	1.167	0.22	0.414922	0.898029	29.7	10.23	22.59	6	6	1	1	1	1	1	1	1	1	1	1	1	1
XP_047982956.1	eukaryotic translation initiation factor 4G-like isoform X1 [Salvia hispanica]	1	1	8	0	1.104	0.14	0.57294	0.922575	33.37	23.6	26.19	6	6	1	1	1	1	1	1	1	1	1	1	1	1
XP_047976654.1	exosome complex component RRP42-like isoform X1 [Salvia hispanica]	1	1	2	0	100	6.64	1e-17	1.38142e-16		14.39		6		1	1	1	1	1	1
XP_047970763.1	110 kDa U5 small nuclear ribonucleoprotein component CLO [Salvia hispanica]	3	3	4	0	1.04	0.06	0.765357	0.962091	25.54	29.89	16.23	6	6	2	2	1	2	2	2	1	1	1	1	1	1
XP_047967876.1	nuclear pore complex protein NUP93A [Salvia hispanica]	1	1	1	0	1.619	0.69	0.0222076	0.161324	24.72	38.11	11.57	6	3	1	1	1	1	1	1				1	1	1
XP_047959345.1	anthocyanin 5-aromatic acyltransferase-like [Salvia hispanica]	1	1	3	0	2.013	1.01	0.00108798	0.0111805	23.73	26.28	18.8	6	5	1	1	1	1	1	1	1		1	1	1	1
XP_047950446.1	ubiquinone biosynthesis monooxygenase COQ6, mitochondrial isoform X1 [Salvia hispanica]	1	1	1	0

## Sheet: Quantified
															WN						MN
Accession	Description	Peptides	Unique Peptides	PSMs	Score Sequest	Ratio: WN/MN	Ratio (log2): WN/MN	P-Value: WN/MN	Adj. P-Value: WN/MN	Variability [%]: WN/MN	CV [%]: WN	CV [%]: MN	Count: WN	Count: MN	Count: AA 1	Count: AA 2	Count: AA 3	Count: To 1	Count: To 2	Count: To 3	Count: AA 1	Count: AA 2	Count: AA 3	Count: To 1	Count: To 2	Count: To 3
XP_047950871.1	cocosin 1-like [Salvia hispanica]	44	44	5209	12078.2	0.775	-0.37	0.305675	0.818588	45.65	13.73	28.65	6	6	52	51	52	51	50	50	51	52	51	52	52	52
XP_047974399.1	11S globulin seed storage protein 2-like [Salvia hispanica]	30	27	4992	9276.19	0.817	-0.29	0.42988	0.900359	46.16	8.28	17.82	6	6	45	47	47	47	46	47	48	47	47	47	48	47
XP_047952105.1	11S globulin seed storage protein Ana o 2.0101-like [Salvia hispanica]	37	32	4535	9059.62	0.723	-0.47	0.179985	0.657516	41.19	11.57	27.65	6	6	36	39	37	38	39	36	38	38	38	39	39	38
XP_047958388.1	11S globulin-like [Salvia hispanica]	47	46	3769	9011.16	0.681	-0.55	0.108599	0.484193	48.91	12.67	27.1	6	6	45	50	50	47	49	48	50	52	52	50	50	51
XP_047976489.1	11S globulin seed storage protein 2-like [Salvia hispanica]	36	33	3220	7315.82	0.744	-0.43	0.22727	0.739475	44.03	9.42	26.71	6	6	50	52	50	52	51	51	53	51	53	51	51	52
XP_047960314.1	vicilin Cor a 11.0101 [Salvia hispanica]	43	43	2395	5405.02	0.839	-0.25	0.50328	0.922575	48.03	4.18	26.31	6	6	47	48	47	48	46	48	47	47	47	48	47	46
XP_047954700.1	11S globulin seed storage protein Jug r 4-like [Salvia hispanica]	35	31	2173	5075.01	0.797	-0.33	0.367736	0.863704	53.09	10.92	28.53	6	6	26	28	28	29	28	29	26	26	25	26	27	27
XP_047958387.1	11S globulin-like [Salvia hispanica]	37	37	1605	3642.23	0.776	-0.37	0.306159	0.819015	48.45	6.97	18.69	6	6	41	41	41	41	40	41	41	42	41	42	42	42
XP_047965477.1	2S sulfur-rich seed storage protein 1-like [Salvia hispanica]	7	4	1102	2713.22	0.438	-1.19	0.000326993	0.00359408	82.6	37.15	8.58	6	6	4	4	4	4	4	4	4	4	4	4	4	4
XP_047969551.1	2S seed storage protein-like [Salvia hispanica]	5	2	1099	2690.87	0.627	-0.67	0.0476371	0.285371	36.59	24.72	12.54	6	6	2	2	2	2	2	2	2	2	2	2	2	2
XP_047983673.1	vicilin-like seed storage protein At2g28490 [Salvia hispanica]	24	24	998	2545.67	0.706	-0.5	0.148638	0.580677	38.03	5.29	20.02	6	6	27	26	25	27	27	27	26	26	26	26	26	27
XP_047944240.1	LOW QUALITY PROTEIN: 13S globulin seed storage protein 1-like [Salvia hispanica]	8	3	1123	2347.41	0.803	-0.32	0.38713	0.881927	39.54	26.42	33.3	6	6	1	2	2	1	2	1	2	2	3	3	2	2
XP_047948475.1	embryonic protein DC-8 isoform X1 [Salvia hispanica]	47	47	776	2087.31	0.888	-0.17	0.677805	0.946435	38.56	18.98	15.85	6	6	47	48	49	48	49	49	47	47	47	49	50	50
XP_047969797.1	luminal-binding protein 4 [Salvia hispanica]	32	18	702	1581.58	0.834	-0.26	0.485396	0.917788	32.58	9.4	14.29	6	6	20	20	20	20	20	20	20	20	20	20	19	20
XP_047961271.1	late embryogenesis abundant protein D-34-like [Salvia hispanica]	16	16	457	1531.52	0.885	-0.18	0.666773	0.940246	35.83	9.01	23.79	6	6	19	19	18	19	19	19	18	19	17	18	19	19
XP_047955639.1	11S globulin seed storage protein Jug r 4-like [Salvia hispanica]	23	20	600	1524	1.052	0.07	0.72768	0.956618	46.52	11.1	28.11	6	6	19	20	20	19	20	20	20	20	20	19	19	19
XP_047974299.1	vicilin-like seed storage protein At2g18540 [Salvia hispanica]	20	20	607	1501.23	0.767	-0.38	0.283897	0.798819	37.99	5.49	22.74	6	6	22	22	22	21	21	22	22	22	22	22	22	22
XP_047969400.1	heat shock cognate 70 kDa protein-like [Salvia hispanica]	30	14	621	1480.19	1.042	0.06	0.758876	0.962024	38.85	5.17	9.3	6	6	15	17	17	17	16	17	17	17	17	17	17	17
XP_047963324.1	heat shock cognate 70 kDa protein 2-like [Salvia hispanica]	25	3	546	1399.57	1.152	0.2	0.448734	0.909885	39.46	11.4	10.46	6	6	2	2	2	2	2	2	2	2	2	2	2	2
XP_047971175.1	heat shock cognate 70 kDa protein 2-like [Salvia hispanica]	25	9	511	1287.9	0.96	-0.06	0.951071	0.994274	26.23	2.34	3.57	6	6	9	9	9	9	9	9	8	9	8	10	10	10
XP_047964294.1	protein disulfide-isomerase-like [Salvia hispanica]	36	36	499	1247.95	1.086	0.12	0.622397	0.93377	31.95	11.92	7.47	6	6	36	36	36	36	36	36	36	36	35	36	36	36
AVW82634.1	glyceraldehyde-3-phosphate-dehydrogenase [Salvia hispanica]	20	7	534	1228.43	1.098	0.14	0.587693	0.922575	33.19	14.86	11.06	6	6	7	7	8	8	8	8	7	7	7	7	7	7
XP_047960252.1	NADPH-dependent aldehyde reductase 1, chloroplastic-like [Salvia hispanica]	18	18	662	1189.11	0.81	-0.3	0.40679	0.894405	31.48	2.27	14.68	6	6	20	21	21	21	20	20	20	22	22	21	22	20
XP_047955412.1	embryonic protein DC-8 [Salvia hispanica]	26	26	413	1169.3	0.898	-0.16	0.716307	0.953032	42.52	22.31	15.59	6	6	25	27	27	27	27	25	25	25	22	26	27	28
XP_047954951.1	aspartic proteinase-like isoform X1 [Salvia hispanica]	19	12	545	1153.55	0.828	-0.27	0.465812	0.912538	29.48	9.01	14.22	6	6	13	13	13	13	13	13	12	13	13	13	13	13
XP_047972310.1	low-temperature-induced 65 kDa protein-like isoform X1 [Salvia hispanica]	34	34	445	1127.1	0.947	-0.08	0.8994	0.98234	37.55	28.24	21.46	6	6	33	33	34	36	36	36	31	31	31	35	35	35
XP_047963012.1	glyceraldehyde-3-phosphate dehydrogenase, cytosolic-like [Salvia hispanica]	20	2	494	1103.26	1.031	0.04	0.798029	0.967587	48.78	28.64	25.46	6	6	2	2	2	2	2	2	2	2	2	2	2	2
XP_047973366.1	glyceraldehyde-3-phosphate dehydrogenase, cytosolic [Salvia hispanica]	20	1	491	1078.6	0.95	-0.07	0.913528	0.987571	37.69	27.11	33.52	6	6	1	1	1	1	1	1	1	1	1	1	1	1
XP_047960080.1	11-beta-hydroxysteroid dehydrogenase A-like [Salvia hispanica]	20	17	406	1062.01	1.343	0.43	0.147908	0.580677	44.55	22.86	13.8	6	6	21	21	21	21	20	21	21	20	18	21	21	21
XP_047942127.1	aspartic proteinase-like [Salvia hispanica]	21	14	515	1060.25	0.831	-0.27	0.475218	0.915664	30.91	12.1	14.66	6	6	12	13	12	13	12	12	12	14	12	13	14	14
XP_047980384.1	bifunctional enolase 2/transcriptional activator [Salvia hispanica]	18	4	433	1060.07	0.931	-0.1	0.840112	0.975564	39.36	8.7	9.8	6	6	4	4	4	4	4	4	4	4	4	4	4	4
XP_047940916.1	ATP synthase subunit beta, mitochondrial [Salvia hispanica]	22	22	484	1056.42	0.968	-0.05	0.979393	0.997947	33.04	4.47	18.48	6	6	24	24	23	23	23	24	23	24	23	24	22	22
XP_047941308.1	succinate-semialdehyde dehydrogenase, mitochondrial isoform X2 [Salvia hispanica]	28	28	430	1055.62	0.923	-0.12	0.810815	0.973126	29.03	5.85	14.21	6	6	34	34	34	33	34	33	33	33	33	34	34	34
XP_047981438.1	enolase [Salvia hispanica]	18	4	422	1043.92	0.99	-0.02	0.941508	0.990823	27.8	8.04	14.34	6	6	1	2	2	2	2	2	2	1	2	2	2	2
XP_047970570.1	chaperone protein ClpB1 [Salvia hispanica]	31	30	395	1034.72	1.006	0.01	0.881988	0.981287	32.61	7.86	6.47	6	6	31	30	32	29	30	30	30	30	29	32	31	32
XP_047966170.1	oil body-associated protein 2C [Salvia hispanica]	15	15	486	1029.38	0.825	-0.28	0.457043	0.909885	29.13	6.1	12.16	6	6	22	23	23	23	23	23	24	24	24	23	23	23
XP_047950706.1	oleosin H1-like [Salvia hispanica]	11	9	380	1020.5	2.829	1.5	1.61242e-06	1.96918e-05	60.24	6.02	27.41	6	6	11	11	11	11	11	11	10	10	11	11	11	11
XP_047952056.1	late embryogenesis abundant protein, group 3-like [Salvia hispanica]	23	23	352	964.45	1.45	0.54	0.0730919	0.384151	79.53	47.63	47.86	6	6	24	23	23	23	24	24	18	19	20	22	22	22
XP_047980590.1	protein ADP-ribosyltransferase PARP3 isoform X1 [Salvia hispanica]	31	31	391	953.61	1.09	0.12	0.611076	0.932186	35.51	12.81	4.7	6	6	31	30	29	31	28	31	29	30	30	31	31	31
XP_047973018.1	vicilin-like seed storage protein At2g18540 [Salvia hispanica]	24	24	363	928.29	0.844	-0.24	0.520414	0.922575	49.24	8.25	27.26	6	6	25	26	26	26	26	25	26	26	26	26	26	26
XP_047962252.1	glyceraldehyde-3-phosphate dehydrogenase, cytosolic-like [Salvia hispanica]	18	7	391	908.39	1.003	0	0.894997	0.98234	34.24	52.7	32.14	6	6	9	9	9	9	9	9	9	9	9	9	9	9
XP_047940741.1	ribonuclease TUDOR 2-like [Salvia hispanica]	37	17	360	880.04	1.069	0.1	0.674456	0.94301	27.82	8.25	8.62	6	6	14	16	16	16	16	16	13	15	14	16	15	15
XP_047969141.1	luminal-binding protein 5-like [Salvia hispanica]	21	7	396	859.47	0.67	-0.58	0.0923873	0.441645	37.13	5.36	26.95	6	6	6	5	6	7	7	7	6	4	6	6	7	6
XP_047948434.1	phosphoglycerate kinase, cytosolic [Salvia hispanica]	27	8	331	836.63	0.999	0	0.909218	0.987269	26.68	7.45	10.96	6	6	8	8	8	8	8	8	8	8	8	8	8	8
AVW82640.1	elongation factor 1-alpha [Salvia hispanica]	14	3	333	827.49	0.886	-0.17	0.671231	0.941137	47.4	12.32	13.16	6	6	6	6	6	6	6	6	6	6	6	6	6	6
XP_047957557.1	aconitate hydratase, cytoplasmic-like [Salvia hispanica]	26	20	348	826.09	0.959	-0.06	0.947287	0.993344	25.25	8.93	10.06	6	6	22	21	21	22	22	22	22	22	22	22	22	22
XP_047976638.1	elongation factor 2-like [Salvia hispanica]	26	26	421	804.26	1.026	0.04	0.812222	0.973126	32.03	8.64	17.64	6	6	30	29	27	30	30	30	26	28	27	28	29	29
XP_047972682.1	malate synthase-like [Salvia hispanica]	24	22	300	753.35	1.003	0	0.894708	0.98234	26.66	5.67	13.26	6	6	26	26	26	25	26	26	25	26	26	26	26	26
XP_047979925.1	alcohol dehydrogenase 1 [Salvia hispanica]	16	13	303	723.2	0.883	-0.18	0.661895	0.939453	25.27	5.23	3.73	6	6	14	15	17	17	16	17	14	16	17	17	16	16
XP_047960712.1	fructose-bisphosphate aldolase 1, cytoplasmic [Salvia hispanica]	17	7	250	710.37	0.907	-0.14	0.749213	0.961915	27.39	11.17	10.33	6	6	7	7	7	7	7	7	7	7	7	7	7	7
XP_047946193.1	1-Cys peroxiredoxin PER1 [Salvia hispanica]	14	14	260	698.07	1.092	0.13	0.605224	0.929529	29.72	15.95	10.82	6	6	16	16	15	16	16	16	15	15	14	15	15	15
XP_047950036.1	leucine aminopeptidase 2, chloroplastic-like [Salvia hispanica]	21	9	245	696.61	0.89	-0.17	0.688069	0.950355	28.92	13.02	8.85	6	6	8	8	8	8	8	8	8	8	8	8	8	8
XP_047975888.1	late embryogenesis abundant protein D-34-like [Salvia hispanica]	12	12	238	694.27	0.812	-0.3	0.414282	0.898029	28.42	16.85	16.54	6	6	15	13	14	14	14	13	15	15	14	14	14	14
XP_047982468.1	chaperonin CPN60-2, mitochondrial [Salvia hispanica]	26	14	280	692.55	0.78	-0.36	0.317216	0.82877	27.74	8.87	8.24	6	6	15	15	15	14	15	15	14	15	15	15	15	15
XP_047969592.1	heat shock cognate protein 80-like [Salvia hispanica]	27	2	285	682.88	1.194	0.26	0.359615	0.859055	39.44	12.92	33.58	6	6	2	2	2	2	2	3	1	1	1	2	2	2
XP_047945663.1	heat shock cognate protein 80-like [Salvia hispanica]	28	3	287	678.98	1.349	0.43	0.142926	0.57261	37.13	27.78	32.38	6	6	2	3	3	3	3	3	2	3	2	3	2	3
XP_047944677.1	phosphoglycerate kinase, cytosolic-like [Salvia hispanica]	25	6	277	672.39	1.105	0.14	0.570457	0.922575	33.49	17.9	9.13	6	6	6	6	6	6	6	6	6	6	6	6	6	6
XP_047979886.1	fructose-bisphosphate aldolase 6, cytosolic-like [Salvia hispanica]	16	6	236	656.44	0.97	-0.04	0.988224	0.99821	20.5	6.84	7.32	6	6	6	6	6	6	6	6	6	6	6	6	6	6
XP_047944149.1	leucine aminopeptidase 2, chloroplastic-like [Salvia hispanica]	22	11	223	618.31	0.537	-0.9	0.00739252	0.0642209	26.46	7.71	9.16	6	6	9	8	8	9	9	9	8	8	8	8	8	8
XP_047983162.1	cell division control protein 48 homolog E-like [Salvia hispanica]	26	2	269	605.38	0.826	-0.28	0.458715	0.911307	45.54	12.5	25.86	6	6	3	3	3	3	3	2	3	3	3	3	3	3
XP_047969008.1	5-methyltetrahydropteroyltriglutamate--homocysteine methyltransferase-like [Salvia hispanica]	23	8	279	598.11	0.82	-0.29	0.440549	0.908747	22.87	4.78	9.53	6	6	6	7	6	8	8	8	6	6	6	6	5	6
XP_047969359.1	cell division cycle protein 48 homolog [Salvia hispanica]	26	1	252	586.23	1.167	0.22	0.415199	0.898029	27.17	17.41	19.28	6	6	1	1	1	1	1	1	1	1	1	1	1	1
XP_047939042.1	aconitate hydratase, cytoplasmic [Salvia hispanica]	23	4	267	585.75	1.049	0.07	0.738874	0.958906	22.58	9.62	15.47	6	6	4	4	4	4	4	4	3	3	3	4	4	4
XP_047938623.1	elongation factor 1-alpha-like [Salvia hispanica]	12	4	233	576.37	1.018	0.03	0.842306	0.977036	29.29	9.67	10.21	6	6	6	6	6	6	6	6	5	5	5	5	5	5
XP_047941197.1	tripeptidyl-peptidase 2 isoform X1 [Salvia hispanica]	27	27	232	571.79	1.058	0.08	0.708124	0.953032	37.54	10.49	18.04	6	6	26	27	27	25	26	27	25	24	25	26	26	25
XP_047966862.1	11-beta-hydroxysteroid dehydrogenase A-like [Salvia hispanica]	14	11	266	564.64	1.563	0.64	0.0332335	0.225845	38.45	21.52	13.48	6	6	15	15	15	15	15	15	15	15	15	15	15	15
XP_047980205.1	endoplasmin homolog isoform X1 [Salvia hispanica]	34	33	276	564.1	0.958	-0.06	0.943525	0.991258	30.58	11.58	10.02	6	6	32	32	29	33	32	33	29	27	27	31	31	31
XP_047976803.1	catalase [Salvia hispanica]	19	6	270	561.79	0.849	-0.24	0.539513	0.922575	23.51	6.31	8.91	6	6	6	6	6	6	6	6	6	6	6	6	6	6
XP_047967143.1	oil body-associated protein 1A-like [Salvia hispanica]	9	9	238	555.95	0.891	-0.17	0.689114	0.950355	25.16	9.86	11.08	6	6	12	12	12	12	12	12	12	12	12	12	12	12
XP_047977317.1	5-methyltetrahydropteroyltriglutamate--homocysteine methyltransferase [Salvia hispanica]	22	7	256	554.95	1.076	0.11	0.653088	0.939453	28.27	8.63	7.53	6	6	7	7	7	7	7	7	6	6	6	7	7	7
XP_047961170.1	protein disulfide-isomerase-like [Salvia hispanica]	22	21	233	550.55	1.008	0.01	0.877747	0.981287	26.48	8.6	9.7	6	6	21	20	20	20	21	21	20	18	18	20	21	21
XP_047942176.1	actin-7 [Salvia hispanica]	15	4	253	549.73	1.11	0.15	0.554971	0.922575	26.76	3.71	4.12	6	6	4	4	4	4	4	4	4	4	4	4	4	4
XP_047941315.1	cell division cycle protein 48 homolog [Salvia hispanica]	25	1	236	549.13	0.927	-0.11	0.82626	0.97357	22.94	14.47	16.84	6	6	1	1	1	1	1	1	1	1	1	1	1	1
XP_047958073.1	glyoxysomal fatty acid beta-oxidation multifunctional protein MFP-a [Salvia hispanica]	23	23	286	543.83	0.888	-0.17	0.68025	0.946435	38.09	8.18	6.39	6	6	23	24	24	24	24	24	22	23	24	24	23	24
XP_047951894.1	ribonuclease TUDOR 1 [Salvia hispanica]	31	11	246	541.55	1.217	0.28	0.315004	0.82877	23.1	12.65	40.5	6	6	10	10	9	10	10	10	5	6	5	9	9	10
XP_047947757.1	heat shock 70 kDa protein, mitochondrial-like [Salvia hispanica]	26	7	216	535.7	0.897	-0.16	0.711896	0.953032	31.8	10.87	11.56	6	6	5	5	5	5	5	5	6	5	6	7	7	7
XP_047965780.1	phosphoenolpyruvate carboxylase-like [Salvia hispanica]	36	5	224	526.57	1.632	0.71	0.0201913	0.149688	36.62	24.32	29.54	6	6	3	2	2	3	3	3	2	1	2	1	2	2
XP_047947557.1	aconitate hydratase, cytoplasmic-like [Salvia hispanica]	20	1	240	519.6	0.84	-0.25	0.507106	0.922575	31.06	20.77	22.88	6	4	1	1	1	1	1	1	1			1	1	1
XP_047941192.1	actin-like [Salvia hispanica]	13	2	233	517.02	0.986	-0.02	0.955106	0.994274	38.24	9.7	33.26	6	6	2	2	2	2	2	2	2	1	2	2	2	2
XP_047959447.1	phosphoenolpyruvate carboxylase [Salvia hispanica]	32	2	223	510.44	1.06	0.08	0.702549	0.952855	46.27	20.62	13.18	6	6	2	2	2	2	2	2	1	1	1	2	2	2
XP_047940898.1	peptidyl-prolyl cis-trans isomerase [Salvia hispanica]	6	6	192	506	1.492	0.58	0.0547608	0.315175	69.28	25.31	50.27	6	6	7	7	7	7	7	7	7	7	7	7	7	7
XP_047962809.1	eukaryotic initiation factor 4A-10-like isoform X2 [Salvia hispanica]	20	7	258	489.74	1.12	0.16	0.528135	0.922575	32.18	6.89	14.31	6	6	6	6	7	6	7	7	5	5	5	5	5	5
XP_047960821.1	cell division control protein 48 homolog E [Salvia hispanica]	20	1	197	487.06	1.002	0	0.895693	0.98234	14.43	17.21	8.62	6	4	1	1	1	1	1	1		1		1	1	1
XP_047949819.1	3-ketoacyl-CoA thiolase 2, peroxisomal [Salvia hispanica]	15	10	177	486.06	0.912	-0.13	0.767616	0.962091	28.1	7.34	10.06	6	6	9	10	10	10	10	10	9	9	9	10	10	10
XP_047980659.1	cell division control protein 48 homolog E-like [Salvia hispanica]	20	1	197	485.16	1.427	0.51	0.0855416	0.424851	17.39	18.08	9.77	4	4			1	1	1	1	1	1		1	1
XP_047946425.1	heat shock cognate protein 80 [Salvia hispanica]	22	4	201	480.92	1.049	0.07	0.736236	0.958906	27.08	23.49	24.69	6	6	2	2	2	3	3	3	1	1	1	2	2	2
XP_047971386.1	phosphoglucomutase, cytoplasmic [Salvia hispanica]	21	10	215	476.47	1.158	0.21	0.434366	0.905908	32.72	10.28	29.61	6	6	9	10	10	9	10	9	8	7	6	10	10	10
XP_047969531.1	malate dehydrogenase, mitochondrial [Salvia hispanica]	11	4	162	476.3	0.871	-0.2	0.615936	0.93377	37.7	24.25	24.2	6	6	3	3	3	3	3	3	4	4	4	3	3	3
XP_047970043.1	UDP-glucose 4-epimerase GEPI48-like isoform X1 [Salvia hispanica]	13	5	159	453.8	0.898	-0.15	0.717635	0.953032	59.52	7.34	9.89	6	6	5	5	5	5	5	5	4	5	4	5	5	5
XP_047968141.1	elongation factor 1-alpha [Salvia hispanica]	13	2	191	450.98	1.107	0.15	0.563394	0.922575	15.91	12.67	8.49	4	6	1	1	1		1		1	1	1	1	1	1
XP_047980552.1	heat shock 70 kDa protein, mitochondrial [Salvia hispanica]	22	3	176	449.55	0.891	-0.17	0.68988	0.950355	40.41	31.21	25.4	6	6	2	2	1	3	2	3	2	2	1	2	1	2
XP_047954783.1	malate dehydrogenase 1, mitochondrial-like [Salvia hispanica]	11	5	159	449.32	0.917	-0.12	0.787769	0.962091	27.72	11.04	7.08	6	6	4	4	4	4	4	4	4	4	4	4	4	4
XP_047945695.1	3-ketoacyl-CoA thiolase 2, peroxisomal-like [Salvia hispanica]	13	8	172	448.73	0.855	-0.23	0.558745	0.922575	28.68	10.12	5.92	6	6	8	8	8	8	8	8	8	8	8	8	8	8
XP_047945225.1	glyceraldehyde-3-phosphate dehydrogenase, cytosolic [Salvia hispanica]	6	1	179	444.91	0.881	-0.18	0.653654	0.939453	18.69	14.65	11.92	6	5	1	1	1	1	1	1	1	1		1	1	1
XP_047940305.1	malate dehydrogenase [Salvia hispanica]	9	9	204	443.48	0.81	-0.3	0.407806	0.894405	33.93	5.37	11.86	6	6	11	11	11	11	11	11	11	11	11	11	11	11
XP_047943997.1	eukaryotic initiation factor 4A-2-like [Salvia hispanica]	19	2	238	442.71	0.93	-0.1	0.836412	0.973788	18.94	10.55	13.02	6	6	2	2	2	2	2	2	2	2	2	2	2	2
XP_047954332.1	17.3 kDa class I heat shock protein-like [Salvia hispanica]	10	3	192	442.52	0.815	-0.3	0.423262	0.898029	61.27	32.42	32.47	6	6	3	3	3	3	3	3	3	3	3	3	3	3
XP_047955159.1	catalase-like isoform X1 [Salvia hispanica]	13	1	213	438.18	0.799	-0.32	0.372988	0.866248	14.77	10	10.99	6	6	1	1	1	1	1	1	1	1	1	1	1	1
XP_047970064.1	eukaryotic initiation factor 4A-14 [Salvia hispanica]	19	2	241	437.7	0.972	-0.04	0.992224	0.99821	38.75	44.74	41.35	6	6	2	2	2	1	2	2	1	2	1	2	2	2
XP_047949123.1	ATP synthase subunit alpha, mitochondrial [Salvia hispanica]	13	13	154	435.67	1.012	0.02	0.861088	0.979488	28.93	8.92	17.77	6	6	14	14	14	13	14	13	14	14	14	14	14	14
XP_047947174.1	probable mitochondrial-processing peptidase subunit beta, mitochondrial [Salvia hispanica]	19	19	173	430.99	0.951	-0.07	0.914204	0.987571	29.81	7.01	14.66	6	6	19	19	19	19	19	19	19	19	19	19	19	19
XP_047944309.1	em-like protein GEA6 [Salvia hispanica]	10	10	168	421.87	1.122	0.17	0.524326	0.922575	59.85	35.43	39.37	6	6	11	11	10	11	11	11	10	9	10	11	11	11
XP_047968707.1	2S sulfur-rich seed storage protein 1-like [Salvia hispanica]	4	4	198	418.87	0.541	-0.89	0.00819016	0.0704243	46.89	13.75	19.13	6	6	9	9	8	9	8	9	9	9	9	9	9	9
XP_047939461.1	nascent polypeptide-associated complex subunit alpha-like protein [Salvia hispanica]	9	5	149	415.25	1.088	0.12	0.617409	0.93377	36.7	15.89	18.04	6	6	6	6	6	6	5	6	6	6	6	6	6	6
XP_047958614.1	elongation factor 1-gamma-like [Salvia hispanica]	15	5	163	410.4	1.226	0.29	0.300515	0.809918	22.75	13.51	20.88	6	6	5	5	5	5	5	4	4	4	4	5	5	5
XP_047975174.1	2S seed storage albumin protein-like [Salvia hispanica]	8	8	198	403.79	0.859	-0.22	0.572479	0.922575	54.28	17.04	19.32	6	6	8	8	7	8	8	8	8	8	7	8	8	8
XP_047970105.1	2,3-bisphosphoglycerate-independent phosphoglycerate mutase [Salvia hispanica]	19	11	173	399.1	0.933	-0.1	0.846185	0.977178	18.86	4.86	5.08	6	6	11	10	11	11	12	11	9	11	10	10	11	11
XP_047945856.1	stromal 70 kDa heat shock-related protein, chloroplastic [Salvia hispanica]	15	4	165	397.91	0.949	-0.07	0.909862	0.987269	28.83	7.39	15.97	6	6	4	4	4	4	4	4	4	4	4	4	4	4
XP_047954553.1	oleosin H1-like [Salvia hispanica]	9	7	147	392.81	1.345	0.43	0.146417	0.58016	111.84	14.97	30.1	6	6	9	9	8	8	9	9	8	8	7	8	8	8
XP_047972213.1	UTP--glucose-1-phosphate uridylyltransferase-like [Salvia hispanica]	16	4	163	383.19	0.839	-0.25	0.504266	0.922575	42.41	7.7	20.38	6	6	4	4	4	4	4	4	4	2	3	4	4	4
XP_047954636.1	triosephosphate isomerase, cytosolic [Salvia hispanica]	10	9	167	380.36	0.712	-0.49	0.160006	0.606439	31.84	4.67	12.18	6	6	9	9	8	9	9	9	9	8	8	9	9	9
XP_047954726.1	UTP--glucose-1-phosphate uridylyltransferase isoform X1 [Salvia hispanica]	17	5	160	375.15	0.788	-0.34	0.342751	0.842875	31.21	8.65	34.47	6	6	4	5	4	5	5	5	4	3	3	5	5	5
XP_047971596.1	benzaldehyde dehydrogenase, mitochondrial-like [Salvia hispanica]	16	14	149	370.95	1.071	0.1	0.669282	0.941137	32.73	7.43	14.08	6	6	12	12	12	12	12	12	11	10	10	11	11	11
XP_047960657.1	dihydrolipoyl dehydrogenase 2, chloroplastic-like [Salvia hispanica]	16	16	160	368.75	0.75	-0.41	0.241134	0.761691	35.25	9.72	13.28	6	6	17	15	16	17	17	17	16	15	15	17	16	17
XP_047959510.1	dihydrolipoyl dehydrogenase, mitochondrial-like [Salvia hispanica]	15	5	141	365.35	0.846	-0.24	0.526283	0.922575	30.61	13.82	24.84	6	6	5	5	5	5	4	5	5	5	3	4	5	5
XP_047944392.1	mitochondrial outer membrane protein porin of 34 kDa-like [Salvia hispanica]	8	7	133	365.06	0.91	-0.14	0.761199	0.962024	34.54	7	8.83	6	6	7	7	7	7	7	7	7	7	7	7	7	7
XP_047939371.1	oleosin 1-like [Salvia hispanica]	7	7	125	355.05	2.667	1.42	5.82116e-06	7.07495e-05	60.27	16.36	36	6	6	7	7	7	7	7	7	7	6	6	7	6	7
XP_047947657.1	peroxygenase-like [Salvia hispanica]	10	10	147	354.41	1.282	0.36	0.216075	0.71766	29.91	6.47	18.29	6	6	13	13	13	13	13	13	12	13	13	13	13	13
XP_047982005.1	MDIS1-interacting receptor like kinase 2-like [Salvia hispanica]	13	13	153	354.03	0.764	-0.39	0.274566	0.798217	36.12	20.21	21.44	6	6	11	11	12	12	12	12	12	12	12	12	12	12
XP_047962412.1	probable UDP-arabinopyranose mutase 2 [Salvia hispanica]	11	7	178	351.8	0.825	-0.28	0.455368	0.909885	33.94	9.71	7.46	6	6	7	8	8	7	8	7	8	8	8	8	8	8
XP_047970573.1	14-3-3-like protein 16R [Salvia hispanica]	13	4	151	349.04	1.579	0.66	0.0296315	0.204668	75.68	17.82	34.75	6	6	3	3	3	3	3	3	3	3	2	3	3	3
XP_047980885.1	alcohol dehydrogenase 3 [Salvia hispanica]	11	8	143	348.8	0.992	-0.01	0.934481	0.990823	34.19	4.7	14.62	6	6	8	8	8	8	8	7	7	7	6	6	6	7
XP_047981450.1	elongation factor 1-gamma 2-like [Salvia hispanica]	13	3	140	342.9	1.197	0.26	0.353535	0.854432	37.5	15.7	34.34	6	6	3	3	3	3	3	3	2	3	2	3	3	3
XP_047971261.1	probable serine protease EDA2 [Salvia hispanica]	14	14	128	342.18	0.84	-0.25	0.507784	0.922575	29.61	4.62	18.84	6	6	13	13	13	13	13	13	13	13	13	13	13	13
XP_047983947.1	2S seed storage albumin protein-like [Salvia hispanica]	5	5	141	336.46	0.794	-0.33	0.359115	0.858887	55.08	14.12	45.09	6	6	5	4	5	5	5	5	5	5	5	5	5	5
XP_047975342.1	catalase-like [Salvia hispanica]	11	8	158	334.38	0.708	-0.5	0.15264	0.588241	29.05	7.9	12.57	6	6	9	9	9	9	9	8	9	9	9	9	9	9
XP_047969839.1	14-3-3-like protein A [Salvia hispanica]	11	6	154	334.28	1.059	0.08	0.70672	0.953032	38.69	12.43	19.98	6	6	6	6	6	6	6	6	6	6	6	6	6	6
XP_047970766.1	UDP-glucose 4-epimerase GEPI48-like [Salvia hispanica]	13	5	125	326.18	1.013	0.02	0.857277	0.979488	33.58	5.08	39.87	6	6	5	5	5	5	4	5	3	4	4	5	5	5
XP_047979791.1	stromal 70 kDa heat shock-related protein, chloroplastic-like [Salvia hispanica]	14	3	135	326	1.194	0.26	0.358835	0.858887	19.48	16.97	24.65	6	6	3	2	3	3	3	3	1	1	3	2	2	3
XP_047955602.1	nucleoside diphosphate kinase 1 isoform X1 [Salvia hispanica]	7	3	121	325.51	1.001	0	0.902081	0.982994	36.66	24.06	12.06	6	6	3	3	3	3	3	3	3	3	3	3	3	3
AVW82638.1	beta-tubulin [Salvia hispanica]	14	4	142	324.41	0.898	-0.16	0.715914	0.953032	24.34	8.98	5.7	6	6	4	4	4	3	3	3	4	4	4	3	3	3
XP_047982515.1	phosphoglucomutase, cytoplasmic-like isoform X1 [Salvia hispanica]	15	4	145	321.35	1.425	0.51	0.0864635	0.427176	34.48	23.08	62.7	6	6	4	4	4	4	3	4	1	1	1	3	3	3
XP_047965712.1	malate dehydrogenase, glyoxysomal [Salvia hispanica]	12	12	140	320.6	0.691	-0.53	0.123774	0.52855	30.14	10.13	5.29	6	6	11	11	11	11	10	11	11	11	11	11	11	11
XP_047966819.1	nucleolin 1-like [Salvia hispanica]	21	15	136	319.91	1.072	0.1	0.66381	0.939453	45.21	24.99	33.45	6	6	12	15	13	15	14	15	8	9	8	15	15	15
XP_047958144.1	probable protein phosphatase 2C 39 isoform X1 [Salvia hispanica]	11	11	124	318.96	0.952	-0.07	0.91769	0.987571	29	7.26	8.71	6	6	11	11	11	11	11	11	11	11	10	11	11	11
XP_047946667.1	11-beta-hydroxysteroid dehydrogenase B-like isoform X1 [Salvia hispanica]	10	9	126	316.85	1.412	0.5	0.094524	0.445266	40.64	21.88	17.85	6	6	10	10	9	10	10	10	8	8	8	9	9	9
XP_047960705.1	lactoylglutathione lyase GLX1 [Salvia hispanica]	10	9	122	316.09	0.785	-0.35	0.333528	0.836639	18.27	3.51	16.31	6	6	9	9	9	9	9	9	9	9	9	9	9	9
XP_047941778.1	guanine nucleotide-binding protein subunit beta-like protein [Salvia hispanica]	10	5	132	316	0.975	-0.04	0.996067	0.99821	27.88	6.9	11.63	6	6	4	5	5	4	5	5	4	5	5	4	4	3
XP_047971728.1	dihydrolipoyl dehydrogenase 1, mitochondrial [Salvia hispanica]	12	2	125	315.52	0.817	-0.29	0.431303	0.900359	21.52	10.45	16.51	6	6	2	2	2	2	2	2	2	2	2	2	2	2
XP_047947644.1	adenosylhomocysteinase-like [Salvia hispanica]	16	6	138	312.89	1.155	0.21	0.441485	0.908747	40.71	6.53	18.65	6	6	5	6	6	5	6	5	5	5	5	5	5	5
XP_047963416.1	2S seed storage albumin protein-like [Salvia hispanica]	3	3	145	310.42	0.701	-0.51	0.139443	0.566338	52.47	31.06	24.02	6	6	4	5	4	5	4	4	5	5	5	5	5	5
XP_047977099.1	11-beta-hydroxysteroid dehydrogenase B-like [Salvia hispanica]	13	2	128	305.78	1.106	0.15	0.565236	0.922575	53.74	12.65	42.16	6	6	2	2	2	2	2	2	2	2	2	2	2	2
XP_047977401.1	11-beta-hydroxysteroid dehydrogenase B-like [Salvia hispanica]	12	1	124	303.05	1.845	0.88	0.0040535	0.0365973	39.85	13.57	34.53	6	5	1	1	1	1	1	1	1	1		1	1	1
XP_047947562.1	isocitrate lyase [Salvia hispanica]	14	14	112	302.39	0.858	-0.22	0.570064	0.922575	29.49	5.65	12.33	6	6	12	10	11	12	11	11	10	13	11	13	13	13
XP_047960833.1	ubiquitin-40S ribosomal protein S27a [Salvia hispanica]	7	7	154	300.84	0.98	-0.03	0.978009	0.997864	33.04	8.56	18.37	6	6	6	6	7	7	7	7	7	7	6	7	7	6
XP_047967675.1	peroxygenase-like [Salvia hispanica]	8	8	135	300.41	1.543	0.63	0.038389	0.248724	40.93	11.78	9.96	6	6	9	10	10	9	10	9	8	9	9	9	9	10
XP_047961992.1	glucose-6-phosphate isomerase 1, chloroplastic [Salvia hispanica]	17	17	142	298.77	1.024	0.03	0.82208	0.97357	21.57	9.27	15.66	6	6	18	18	16	18	18	18	16	14	15	17	17	17
XP_047969663.1	60S ribosomal protein L4 [Salvia hispanica]	15	3	123	298.62	1.206	0.27	0.335075	0.836639	54.57	43.73	38.72	6	6	3	3	2	3	2	3	2	2	2	2	2	2
XP_047961262.1	fructose-1,6-bisphosphatase, cytosolic isoform X1 [Salvia hispanica]	14	14	132	297	0.906	-0.14	0.744457	0.959181	30.11	10.28	11.81	6	6	14	14	14	14	14	14	14	14	14	14	14	14
XP_047971700.1	heat shock protein 83 [Salvia hispanica]	17	11	138	295.68	0.826	-0.28	0.458947	0.911307	35.78	15.61	21.78	6	6	10	11	11	11	11	11	8	10	9	11	11	11
XP_047978278.1	alpha-galactosidase 1-like isoform X2 [Salvia hispanica]	13	10	136	295.23	0.701	-0.51	0.140228	0.567196	41.34	14.89	8.51	6	6	11	11	9	11	10	10	10	11	11	11	10	11
XP_047972528.1	aminopeptidase M1 [Salvia hispanica]	23	23	132	291.28	1.675	0.74	0.0146961	0.115021	36.28	16.36	10.01	6	6	22	22	22	21	22	21	19	20	20	21	20	19
XP_047970829.1	isocitrate dehydrogenase [NADP], chloroplastic [Salvia hispanica]	13	9	128	291.19	0.984	-0.02	0.961811	0.997316	31.12	2.57	6.74	6	6	9	9	9	8	9	9	8	7	8	9	9	9
XP_047954766.1	14-3-3-like protein 16R [Salvia hispanica]	11	2	125	289.65	1.114	0.16	0.544062	0.922575	28.53	24.41	18.67	6	6	1	1	1	2	2	2	1	1	1	1	1	1
XP_047970201.1	tubulin beta-2 chain [Salvia hispanica]	12	3	134	287.67	0.975	-0.04	0.993218	0.99821	27.95	15.42	15.01	6	6	3	3	3	3	3	3	3	3	3	3	3	3
XP_047950377.1	26S proteasome regulatory subunit 6A homolog [Salvia hispanica]	12	11	130	287.36	1.029	0.04	0.804107	0.968914	34.77	7.78	14.21	6	6	11	11	11	11	11	11	9	9	10	11	11	11
XP_047980903.1	nucleoside diphosphate kinase 1-like [Salvia hispanica]	7	3	113	286.29	1.034	0.05	0.787646	0.962091	22.57	15.34	8.58	6	6	3	3	3	3	3	3	3	3	3	3	3	3
XP_047976830.1	ruBisCO large subunit-binding protein subunit beta, chloroplastic [Salvia hispanica]	15	6	128	285.96	0.824	-0.28	0.454152	0.909885	31.57	7.56	16.68	6	6	6	6	6	6	6	6	5	6	6	6	6	6
XP_047963854.1	ATP-citrate synthase beta chain protein 2 [Salvia hispanica]	16	16	129	283.89	1.095	0.13	0.597698	0.926041	30.49	9.75	12.06	6	6	14	15	15	14	15	15	14	15	14	15	14	15
XP_047969923.1	mannose/glucose-specific lectin Cramoll-like [Salvia hispanica]	3	3	113	278.9	1.494	0.58	0.0542955	0.313377	46.35	13.17	20	6	6	4	4	4	4	4	4	4	4	4	4	4	4
XP_047946754.1	NADP-dependent malic enzyme [Salvia hispanica]	14	13	129	278.49	0.825	-0.28	0.454785	0.909885	31.85	5.1	10.74	6	6	11	13	13	13	13	12	12	12	13	12	12	13
XP_047940289.1	phosphoenolpyruvate carboxylase 2 [Salvia hispanica]	15	1	108	276.93	1.07	0.1	0.671066	0.941137	43.6	30.54	31.5	6	5	1	1	1	1	1	1	1	1	1	1	1
XP_047940190.1	proteasome subunit alpha type-3 [Salvia hispanica]	11	11	121	275.09	0.797	-0.33	0.369296	0.863704	24.44	7.21	8.82	6	6	11	11	11	11	11	11	11	11	11	11	11	11
XP_047973239.1	lanC-like protein GCR2 [Salvia hispanica]	11	11	131	274.14	0.958	-0.06	0.943813	0.991258	35.31	10.92	9.96	6	6	12	12	12	11	12	11	11	12	12	11	11	11
XP_047955364.1	UDP-arabinopyranose mutase 1-like [Salvia hispanica]	10	5	113	270.99	0.928	-0.11	0.827476	0.97357	37.34	12.37	12.4	6	6	5	5	5	5	5	5	4	5	5	5	5	5
XP_047948357.1	cysteine proteinase inhibitor 6 [Salvia hispanica]	8	8	105	268.95	0.975	-0.04	0.994199	0.99821	39.34	17.43	20.99	6	6	8	8	7	8	8	8	8	8	8	8	8	8
XP_047968216.1	26S proteasome regulatory subunit S10B homolog B-like isoform X2 [Salvia hispanica]	13	12	137	266.6	0.84	-0.25	0.506264	0.922575	38.35	18.81	3.6	6	6	11	12	12	12	12	12	11	12	12	12	12	12
XP_047960064.1	alanine aminotransferase 2-like [Salvia hispanica]	11	10	106	266.35	1.009	0.01	0.872085	0.981102	33.29	6.97	9.99	6	6	9	9	9	9	9	9	9	9	9	9	9	9
XP_047972424.1	T-complex protein 1 subunit theta [Salvia hispanica]	14	3	115	264.44	0.987	-0.02	0.95196	0.994274	26.24	13.88	13.64	6	6	3	3	3	3	3	3	2	2	2	3	3	3
XP_047973987.1	pistil-specific extensin-like protein [Salvia hispanica]	5	5	91	262.75	0.812	-0.3	0.415172	0.898029	46.25	11.19	28.23	6	6	5	5	5	5	5	5	5	5	5	5	5	5
XP_047947606.1	adenosylhomocysteinase [Salvia hispanica]	14	4	119	262.33	1.205	0.27	0.338543	0.836639	34.05	9.6	12.98	6	6	4	3	4	4	4	4	3	4	4	4	4	4
XP_047945235.1	urease accessory protein G [Salvia hispanica]	10	10	103	261.4	1.069	0.1	0.673835	0.94301	41.92	11.27	20.45	6	6	10	10	10	10	10	10	10	10	10	10	10	10
XP_047947777.1	prohibitin-1, mitochondrial-like [Salvia hispanica]	11	4	108	260.95	0.876	-0.19	0.633713	0.936858	21.95	8.43	5.41	6	6	4	4	4	4	4	4	4	4	4	4	4	4
XP_047970847.1	pyruvate kinase, cytosolic isozyme [Salvia hispanica]	12	12	103	260.87	1.087	0.12	0.620009	0.93377	28.14	9.16	11.13	6	6	12	12	12	12	12	12	12	11	10	12	12	12
XP_047939460.1	nascent polypeptide-associated complex subunit alpha-like protein [Salvia hispanica]	7	3	100	258.76	1.105	0.14	0.569291	0.922575	38.14	22.09	46.13	6	6	2	2	3	3	3	3	2	3	4	4	4	4
XP_047975370.1	NADPH-dependent aldo-keto reductase, chloroplastic-like [Salvia hispanica]	13	9	108	258.52	0.917	-0.12	0.788549	0.962091	32.59	14.72	13.01	6	6	8	9	9	8	9	9	9	9	9	9	9	9
XP_047952903.1	tubulin alpha chain isoform X1 [Salvia hispanica]	9	1	102	258.46	0.926	-0.11	0.823244	0.97357	19.87	13.26	13.93	6	6	1	1	1	1	1	1	1	1	1	1	1	1
XP_047970805.1	uncharacterized protein Mb0911c [Salvia hispanica]	5	5	102	257.8	0.825	-0.28	0.456525	0.909885	25.36	9.22	19.08	6	6	5	5	5	5	5	5	5	5	5	5	5	5
XP_047956924.1	40S ribosomal protein S17-like [Salvia hispanica]	10	2	122	257.55	0.751	-0.41	0.243039	0.761691	30.86	11.29	14.32	6	6	2	2	2	2	2	2	2	2	2	2	2	2
XP_047968488.1	glutamine synthetase cytosolic isozyme 2-like [Salvia hispanica]	9	7	107	256.96	0.978	-0.03	0.983175	0.99821	25.14	7.2	8.44	6	6	7	7	7	7	7	7	7	7	7	7	7	7
XP_047970641.1	tubulin beta-1 chain [Salvia hispanica]	11	2	114	254.39	1.39	0.47	0.109623	0.485336	40.1	6.99	3.55	6	6	2	2	2	2	2	2	1	1	1	2	2	2
XP_047970305.1	60S ribosomal protein L4-like [Salvia hispanica]	13	1	109	253.13	1.071	0.1	0.669191	0.941137	39.26	12.55	36	6	6	1	1	1	1	1	1	1	1	1	1	1	1
XP_047971448.1	alpha-glucosidase 2-like isoform X1 [Salvia hispanica]	15	15	124	252.06	1.005	0.01	0.887709	0.981287	31.28	12.03	16.24	6	6	16	16	16	16	16	16	16	16	16	16	16	16
XP_047971829.1	sucrose synthase 3-like [Salvia hispanica]	21	21	138	249.83	0.927	-0.11	0.826235	0.97357	33.19	25.63	8.49	6	6	20	18	20	16	20	19	16	18	17	18	18	17
XP_047970939.1	ruBisCO large subunit-binding protein subunit alpha [Salvia hispanica]	16	2	124	248.95	1.009	0.01	0.87095	0.981102	28.62	42.45	32.44	6	6	2	1	1	2	2	2	1	1	2	2	1	2
XP_047956888.1	60S ribosomal protein L9 [Salvia hispanica]	10	10	96	248.89	0.881	-0.18	0.652714	0.939453	32.51	7.78	10.21	6	6	11	11	11	10	11	11	11	9	10	11	11	11
XP_047982034.1	pyruvate decarboxylase 2 [Salvia hispanica]	11	8	113	248.22	1.089	0.12	0.613114	0.932439	33.62	9.01	10.84	6	6	8	9	9	9	9	9	9	9	9	8	9	9
XP_047977857.1	ERBB-3 BINDING PROTEIN 1 [Salvia hispanica]	13	6	115	246.73	0.898	-0.15	0.717277	0.953032	38.61	37.46	24.47	6	6	6	6	4	5	5	5	4	4	4	5	5	5
XP_047969836.1	T-complex protein 1 subunit zeta 1-like [Salvia hispanica]	14	2	121	246.4	0.744	-0.43	0.227283	0.739475	36.59	34.5	19.14	6	6	1	2	2	2	2	2	1	2	2	2	2	2
XP_047941799.1	proteasome subunit alpha type-6 [Salvia hispanica]	10	10	95	244.43	0.862	-0.21	0.584351	0.922575	22.73	6.74	6.83	6	6	10	10	10	10	10	10	9	9	9	10	10	10
XP_047946849.1	aldose reductase [Salvia hispanica]	11	11	107	243.08	0.805	-0.31	0.391798	0.887693	24.28	8.5	5.34	6	6	10	11	11	11	11	11	10	10	10	10	10	10
XP_047981597.1	eugenol synthase 2-like [Salvia hispanica]	12	11	107	242.87	0.913	-0.13	0.772096	0.962091	49.78	17.51	39.52	6	6	11	11	11	11	11	11	8	10	11	11	11	11
XP_047976784.1	guanosine nucleotide diphosphate dissociation inhibitor 1 [Salvia hispanica]	13	3	119	241.32	0.92	-0.12	0.797123	0.967415	35.84	12.01	16.48	6	6	3	3	3	3	3	3	3	3	2	3	3	3
XP_047954537.1	phosphoenolpyruvate carboxykinase (ATP) 1-like [Salvia hispanica]	18	15	131	240.55	0.842	-0.25	0.513263	0.922575	22.74	12.85	8.18	6	6	13	12	14	13	14	13	13	13	13	13	12	13
XP_047972611.1	T-complex protein 1 subunit gamma isoform X1 [Salvia hispanica]	12	12	104	240.22	1.108	0.15	0.560274	0.922575	25.47	8.89	6.75	6	6	12	11	12	11	12	11	10	9	11	11	11	11
XP_047980752.1	40S ribosomal protein S5-like [Salvia hispanica]	9	2	92	239.85	1.017	0.02	0.846232	0.977178	28.82	60.06	12.53	6	6	1	1	2	1	2	2	2	2	2	2	2	2
XP_047982417.1	histone deacetylase HDT1-like [Salvia hispanica]	8	7	89	239.62	0.943	-0.08	0.885049	0.981287	31.11	8.53	7.57	6	6	7	7	7	7	7	7	7	7	7	7	7	7
XP_047980147.1	polyadenylate-binding protein 8-like [Salvia hispanica]	11	4	102	238.71	0.994	-0.01	0.924159	0.990311	20.37	11.14	9.12	6	6	4	4	4	4	4	4	4	4	4	4	4	4
XP_047943528.1	triosephosphate isomerase, chloroplastic [Salvia hispanica]	9	8	88	238.66	0.882	-0.18	0.656926	0.939453	32.36	6.93	6.98	6	6	8	8	8	8	8	8	8	8	8	8	8	8
XP_047940369.1	tubulin alpha chain-like [Salvia hispanica]	9	1	94	237.74	1.013	0.02	0.859681	0.979488	35.36	31.32	22.28	5	6	1	1	1	1	1		1	1	1	1	1	1
XP_047978754.1	guanosine nucleotide diphosphate dissociation inhibitor 2-like [Salvia hispanica]	14	4	115	237.53	0.935	-0.1	0.856992	0.979488	43.35	15.23	5.01	6	6	4	4	3	4	4	4	4	3	3	4	4	4
XP_047960435.1	serine--tRNA ligase [Salvia hispanica]	12	12	100	237.46	0.901	-0.15	0.726443	0.955488	40.22	11.4	17.21	6	6	12	13	13	13	13	13	13	13	13	13	12	13
XP_047956761.1	probable galactinol--sucrose galactosyltransferase 2 [Salvia hispanica]	11	11	93	236.72	0.902	-0.15	0.729806	0.958069	24.76	6.44	12.4	6	6	11	11	11	11	11	11	11	11	11	11	11	11
XP_047950438.1	guanine nucleotide-binding protein subunit beta-like protein [Salvia hispanica]	7	2	97	236.69	1.01	0.01	0.868795	0.980816	20.82	11.2	8.02	6	6	2	2	2	2	2	2	2	2	2	2	2	2
XP_047957019.1	elongation factor Tu, mitochondrial-like [Salvia hispanica]	13	4	109	236	1.074	0.1	0.657817	0.939453	18.33	14.48	8.85	6	6	3	4	4	4	4	4	4	4	4	4	4	4
XP_047983645.1	ERBB-3 BINDING PROTEIN 1 [Salvia hispanica]	12	5	105	235	0.851	-0.23	0.54506	0.922575	30.29	16.43	16.13	6	6	4	5	5	5	5	5	5	4	4	5	4	4
XP_047980573.1	calreticulin-like [Salvia hispanica]	16	3	117	234.24	0.904	-0.15	0.738904	0.958906	35.57	19.73	23.75	6	6	3	3	3	3	3	3	3	3	3	3	3	3
XP_047975162.1	universal stress protein YxiE-like [Salvia hispanica]	6	6	84	233.86	1.003	0	0.89533	0.98234	20.22	11.54	6.15	6	6	6	6	6	6	6	6	6	6	6	6	6	6
XP_047949902.1	tubulin alpha chain-like [Salvia hispanica]	8	1	91	233.21	0.98	-0.03	0.978031	0.997864	37.09	27.34	27.99	6	6	1	1	1	1	1	1	1	1	1	1	1	1
XP_047964121.1	aldehyde dehydrogenase family 7 member B4-like [Salvia hispanica]	10	1	92	232.63	1.044	0.06	0.752829	0.962024	29.04	18.02	23.93	6	6	1	1	1	1	1	1	1	1	1	1	1	1
XP_047943253.1	26.5 kDa heat shock protein, mitochondrial [Salvia hispanica]	5	5	83	232.54	0.975	-0.04	0.993281	0.99821	31.4	10.77	10.32	6	6	6	6	6	6	5	6	6	6	6	6	6	6
XP_047981274.1	T-complex protein 1 subunit beta [Salvia hispanica]	16	16	119	231.65	0.996	-0.01	0.919263	0.988472	22.77	7.31	4.95	6	6	15	15	15	16	16	15	14	13	14	15	14	15
XP_047963175.1	60S ribosomal protein L6-like [Salvia hispanica]	11	3	91	231.35	1.007	0.01	0.880295	0.981287	65.14	11.65	30.34	6	6	3	3	3	3	3	3	3	3	3	3	3	3
XP_047960630.1	glutathione S-transferase F9-like isoform X1 [Salvia hispanica]	8	8	104	230.86	1.262	0.34	0.243645	0.761691	31.65	7.03	23.65	6	6	8	8	8	8	8	8	8	8	8	8	8	8
XP_047960766.1	26S proteasome regulatory subunit 4 homolog A-like [Salvia hispanica]	12	1	122	230.84	0.565	-0.82	0.0142577	0.111936	39.55	23	28.33	6	6	1	1	1	1	1	1	1	1	1	1	1	1
XP_047972091.1	40S ribosomal protein S3-2 [Salvia hispanica]	14	3	128	230.61	0.906	-0.14	0.745626	0.959747	16.45	26.32	3.38	6	6	2	2	3	3	2	3	2	2	2	2	2	2
XP_047947426.1	40S ribosomal protein S3-3 [Salvia hispanica]	13	2	119	229.69	0.929	-0.11	0.832212	0.97357	27.04	20.08	7.51	6	6	2	2	2	2	2	2	2	2	2	2	2	2
XP_047969064.1	malate dehydrogenase, chloroplastic-like [Salvia hispanica]	11	9	94	229.2	0.893	-0.16	0.698811	0.951829	23.94	9.63	13.25	6	6	8	7	7	8	7	8	7	7	6	7	7	7
XP_047954398.1	ADP,ATP carrier protein 1, mitochondrial-like [Salvia hispanica]	11	4	95	227.96	1.169	0.23	0.410622	0.89459	25.59	11.18	28.38	6	6	4	4	4	4	4	4	3	4	3	4	4	4
XP_047981660.1	lysine--tRNA ligase isoform X2 [Salvia hispanica]	15	15	96	226.85	1.038	0.05	0.773089	0.962091	22.72	4.7	6.3	6	6	14	14	14	13	14	14	11	13	13	14	14	13
XP_047940998.1	peptidyl-prolyl cis-trans isomerase FKBP62-like [Salvia hispanica]	15	15	96	226.23	0.969	-0.05	0.983629	0.99821	29.1	8.53	17.12	6	6	14	14	15	14	15	14	11	11	14	14	14	14
XP_047942099.1	26S proteasome regulatory subunit 4 homolog A [Salvia hispanica]	12	1	119	224.92	0.673	-0.57	0.0968455	0.45338	36.07	18.04	31.19	6	6	1	1	1	1	1	1	1	1	1	1	1	1
XP_047980273.1	vacuolar-sorting receptor 3-like [Salvia hispanica]	9	7	91	224.04	1.034	0.05	0.78629	0.962091	33.67	10.74	7.44	6	6	6	6	7	7	7	7	5	5	6	6	7	7
XP_047962548.1	mitochondrial outer membrane protein porin of 36 kDa-like [Salvia hispanica]	8	8	83	223.63	0.923	-0.12	0.809143	0.972315	24.74	7.89	7.28	6	6	8	8	8	8	8	8	8	8	8	8	8	8
XP_047955716.1	chloroplast envelope quinone oxidoreductase homolog [Salvia hispanica]	12	8	112	223.22	0.874	-0.19	0.625803	0.93377	25.96	6.51	4.23	6	6	7	7	7	6	7	7	7	7	7	7	7	7
XP_047983193.1	fasciclin-like arabinogalactan protein 1 [Salvia hispanica]	7	7	85	222.11	1.372	0.46	0.122533	0.524566	36.74	13.25	10.81	6	6	7	7	7	7	7	7	6	7	7	7	7	7
XP_047956634.1	succinate--CoA ligase [ADP-forming] subunit beta, mitochondrial-like [Salvia hispanica]	14	9	97	221.63	1.171	0.23	0.406867	0.894405	25.07	11.55	5.69	6	6	9	9	9	9	9	9	8	9	9	9	9	9
XP_047967669.1	elongation factor 1-beta 2-like [Salvia hispanica]	9	5	87	220.64	1.073	0.1	0.662826	0.939453	28.61	16.21	26.18	6	6	4	5	4	5	5	5	4	4	4	5	5	5
XP_047952006.1	oleosin L-like [Salvia hispanica]	4	4	83	219.29	1.825	0.87	0.00473205	0.0421219	53.11	15.89	34.73	6	6	4	4	4	4	4	4	4	4	4	4	4	4
XP_047971012.1	6-phosphogluconate dehydrogenase, decarboxylating 3, chloroplastic-like [Salvia hispanica]	13	2	115	218.79	0.71	-0.49	0.155662	0.593218	22.05	13.07	23.26	6	6	2	2	2	2	2	2	2	1	2	2	2	2
XP_047937647.1	proteasome subunit beta type-2-A-like [Salvia hispanica]	9	9	104	218.74	0.863	-0.21	0.587881	0.922575	25.74	10.07	7.65	6	6	9	10	9	10	10	10	10	10	10	10	10	10
XP_047977169.1	protein SLE1 [Salvia hispanica]	8	8	82	218.63	1.15	0.2	0.454546	0.909885	49.46	30.45	31.83	6	6	9	8	9	9	9	9	7	8	8	9	9	9
XP_047981741.1	pyrophosphate--fructose 6-phosphate 1-phosphotransferase subunit alpha [Salvia hispanica]	15	15	101	218.5	1.175	0.23	0.397995	0.890937	33.87	5.78	4.43	6	6	15	15	15	15	15	15	11	11	12	14	13	13
XP_047962902.1	pyruvate dehydrogenase E1 component subunit alpha, mitochondrial-like [Salvia hispanica]	14	14	116	218.24	0.928	-0.11	0.828557	0.97357	29.05	6.57	6.88	6	6	12	13	13	13	13	13	11	12	11	13	13	13
XP_047969569.1	phosphomannomutase/phosphoglucomutase isoform X2 [Salvia hispanica]	11	11	112	218.08	0.966	-0.05	0.971701	0.997864	26.72	8.35	12.1	6	6	10	10	10	10	10	10	11	9	10	10	11	11
XP_047970331.1	40S ribosomal protein S17-like [Salvia hispanica]	9	1	107	217.57	0.784	-0.35	0.331127	0.836639	64.65	43.31	53.6	6	6	1	1	1	1	1	1	1	1	1	1	1	1
XP_047941832.1	serine/threonine-protein phosphatase 2A 65 kDa regulatory subunit A beta isoform [Salvia hispanica]	12	12	96	217.44	1.462	0.55	0.0674487	0.363658	34.81	11.15	18.15	6	6	11	11	11	11	11	11	9	10	9	10	10	10
XP_047954868.1	pyruvate kinase 1, cytosolic [Salvia hispanica]	15	8	96	216.99	1.108	0.15	0.562185	0.922575	30.94	8.76	10.09	6	6	8	8	8	8	8	8	7	6	7	7	8	8
XP_047959879.1	heat shock 70 kDa protein 15-like [Salvia hispanica]	16	4	102	216.47	1.258	0.33	0.24855	0.762898	26.21	14.32	37.54	6	6	3	3	3	3	2	2	1	2	3	3	3	3
XP_047948766.1	chaperonin CPN60-like 1, mitochondrial [Salvia hispanica]	12	1	95	216.47	0.961	-0.06	0.953233	0.994274	20.98	18.75	12.49	6	6	1	1	1	1	1	1	1	1	1	1	1	1
XP_047962639.1	serpin-ZX [Salvia hispanica]	11	11	98	215.77	0.849	-0.24	0.536241	0.922575	28.58	4.26	14.78	6	6	11	11	10	11	10	11	10	10	10	10	10	10
XP_047961153.1	S-formylglutathione hydrolase [Salvia hispanica]	7	7	87	214.33	0.879	-0.19	0.646101	0.939453	19.61	6.11	10.25	6	6	8	8	8	7	8	8	7	7	7	8	8	8
XP_047967542.1	uncharacterized protein ECU03_1610 [Salvia hispanica]	10	10	89	214.17	1.276	0.35	0.22409	0.734758	68.94	42.27	41.39	6	6	8	8	9	9	9	9	5	7	7	8	9	8
XP_047950070.1	serine hydroxymethyltransferase 4 [Salvia hispanica]	14	8	111	213.29	0.997	0	0.915846	0.987571	27.88	5.32	6.99	6	6	7	7	7	7	7	7	7	7	7	7	7	7
XP_047976901.1	desiccation-related protein PCC27-45-like [Salvia hispanica]	6	6	81	213.16	1.24	0.31	0.276324	0.798217	41.14	25.97	26.41	6	6	6	6	6	6	6	6	6	6	6	6	6	6
XP_047937976.1	40S ribosomal protein S3a [Salvia hispanica]	9	2	96	213.02	0.646	-0.63	0.0651627	0.361165	35.92	21.53	10.94	6	6	2	2	2	2	2	2	2	2	2	2	2	2
XP_047944102.1	probable alpha-mannosidase At5g13980 [Salvia hispanica]	12	5	83	211.82	0.907	-0.14	0.751567	0.962024	26.53	8.73	26.25	6	6	4	4	4	4	4	4	4	4	4	3	3	4
XP_047982805.1	alpha-mannosidase At3g26720-like [Salvia hispanica]	13	13	91	211.76	0.843	-0.25	0.516526	0.922575	30.04	7.3	12.93	6	6	12	11	11	11	12	13	12	12	12	12	12	13
XP_047940480.1	acetyl-CoA acetyltransferase, cytosolic 1 [Salvia hispanica]	11	2	92	211.34	1.008	0.01	0.874878	0.981102	34.53	18.75	16.88	6	6	2	2	2	2	2	2	2	2	2	2	2	2
XP_047946818.1	26S proteasome regulatory subunit 8 homolog A [Salvia hispanica]	11	3	89	209.36	0.925	-0.11	0.816107	0.97357	28.53	14.29	27.55	6	6	2	2	2	2	2	2	3	3	2	2	3	2
XP_047952880.1	galactose mutarotase-like [Salvia hispanica]	10	10	81	208.21	0.726	-0.46	0.186061	0.666471	39.93	21.37	17.96	6	6	8	10	10	10	10	10	10	10	8	10	10	10
XP_047981484.1	dihydrolipoyllysine-residue succinyltransferase component of 2-oxoglutarate dehydrogenase complex 2, mitochondrial-like [Salvia hispanica]	9	9	89	207.68	1.034	0.05	0.786831	0.962091	30.84	21.93	17.05	6	6	7	8	8	8	9	9	7	9	7	9	9	9
XP_047962912.1	outer envelope pore protein 16-2, chloroplastic [Salvia hispanica]	4	4	72	206.01	1.004	0.01	0.891164	0.98234	26.9	9.84	14.67	6	6	5	4	5	5	4	5	5	4	4	5	5	5
XP_047956411.1	11-beta-hydroxysteroid dehydrogenase A-like [Salvia hispanica]	13	13	97	205.69	0.934	-0.1	0.849973	0.979229	24.04	11.83	5.24	6	6	12	13	13	13	13	13	11	13	13	12	13	13
XP_047961108.1	40S ribosomal protein S5-like [Salvia hispanica]	9	2	78	205.32	0.937	-0.09	0.863619	0.979488	26.18	30.66	35.02	6	6	2	1	2	2	2	2	1	1	1	2	2	2
XP_047983335.1	protein disulfide-isomerase like 2-1-like [Salvia hispanica]	12	9	87	205.05	0.863	-0.21	0.587102	0.922575	40.95	20.12	22.42	6	6	8	7	8	8	8	8	8	8	8	8	8	8
XP_047941463.1	aspartate aminotransferase, cytoplasmic-like [Salvia hispanica]	9	5	85	204.15	1.076	0.11	0.653874	0.939453	32.87	14.96	20.45	6	6	5	5	5	5	5	5	5	5	5	5	5	5
XP_047960258.1	11S globulin seed storage protein Ana o 2.0101-like [Salvia hispanica]	10	10	89	204.03	0.741	-0.43	0.219766	0.722455	36.73	3.85	10.47	6	6	8	8	9	9	9	8	8	8	10	10	10	10
XP_047964464.1	60S ribosomal protein L11-like isoform X1 [Salvia hispanica]	5	1	81	203.88	0.918	-0.12	0.792606	0.964453	10.17	8.48	3.4	6	6	1	1	1	1	1	1	1	1	1	1	1	1
XP_047960066.1	proteasome subunit alpha type-5 [Salvia hispanica]	7	7	82	203.29	0.893	-0.16	0.696361	0.951392	20	10.92	5.67	6	6	7	7	7	7	6	6	6	6	6	6	6	6
XP_047971506.1	17.3 kDa class II heat shock protein-like [Salvia hispanica]	5	5	88	203.04	0.964	-0.05	0.96481	0.997864	33.32	21.57	19.47	6	6	7	7	7	7	7	7	7	6	6	7	7	7
XP_047951800.1	calreticulin-like [Salvia hispanica]	16	3	103	202.95	0.906	-0.14	0.744807	0.959181	39.15	18.48	51.56	6	6	3	3	3	3	3	3	1	2	2	3	3	3
XP_047966527.1	enoyl-[acyl-carrier-protein] reductase [NADH] 1, chloroplastic-like [Salvia hispanica]	9	2	97	201.5	1.01	0.02	0.867357	0.980626	17.37	11.05	14.4	6	6	2	2	2	2	2	2	2	2	2	2	2	2
XP_047966094.1	aspartic proteinase A1-like isoform X1 [Salvia hispanica]	8	6	116	200.36	0.495	-1.02	0.00231167	0.0223049	28.31	22.65	13.38	6	6	4	4	4	4	4	4	4	4	4	5	5	5
XP_047971711.1	UDP-arabinopyranose mutase 1-like [Salvia hispanica]	6	1	82	198.86	0.702	-0.51	0.140758	0.56823	26.69	44.24	8.38	5	3	1	1		1	1	1				1	1	1
XP_047945140.1	proteasome subunit alpha type-2-A [Salvia hispanica]	10	5	75	198.85	0.921	-0.12	0.802548	0.968176	20	9.96	11.69	6	6	5	5	4	5	5	5	5	5	5	5	5	5
XP_047956458.1	betaine aldehyde dehydrogenase, chloroplastic-like [Salvia hispanica]	11	8	78	198.24	0.916	-0.13	0.784911	0.962091	29.24	10.78	9.82	6	6	8	8	8	8	8	8	7	7	8	8	7	8
XP_047939059.1	2,3-bisphosphoglycerate-independent phosphoglycerate mutase-like isoform X2 [Salvia hispanica]	13	5	86	198.2	0.857	-0.22	0.565274	0.922575	25.96	12.49	8.96	6	6	5	4	5	4	3	5	3	4	4	4	4	4
XP_047968278.1	40S ribosomal protein S7 [Salvia hispanica]	7	1	82	197.99	0.858	-0.22	0.569104	0.922575	12.2	13.06	6.05	6	6	1	1	1	1	1	1	1	1	1	1	1	1
XP_047967069.1	probable phospholipid hydroperoxide glutathione peroxidase [Salvia hispanica]	8	7	77	197.26	1.24	0.31	0.276712	0.798217	45.03	26.16	38.88	6	6	4	5	6	6	6	6	3	3	4	5	5	5
XP_047980148.1	polyadenylate-binding protein 2-like [Salvia hispanica]	10	5	81	196.57	0.923	-0.12	0.811571	0.973126	22.12	14.54	42.85	6	6	4	4	4	4	4	4	4	3	2	5	5	5
XP_047939531.1	enoyl-[acyl-carrier-protein] reductase [NADH] 1, chloroplastic-like [Salvia hispanica]	9	2	96	196.38	1.133	0.18	0.494386	0.922575	23.71	12.53	13.6	6	6	2	2	2	2	2	2	2	2	2	2	2	2
XP_047944554.1	T-complex protein 1 subunit theta-like [Salvia hispanica]	13	2	88	196.08	1.509	0.59	0.0487437	0.29131	16.9	18.74	0.15	6	3	1	1	1	1	1	1				1	1	1
XP_047983927.1	60S ribosomal protein L6-like [Salvia hispanica]	11	3	78	196.08	0.856	-0.23	0.560725	0.922575	45.6	6.18	21.57	6	6	3	3	3	3	3	3	3	3	3	3	3	3
XP_047956807.1	MA3 DOMAIN-CONTAINING TRANSLATION REGULATORY FACTOR 1 [Salvia hispanica]	13	13	86	195.85	1.291	0.37	0.205076	0.695882	37.43	15.42	15.3	6	6	13	11	13	13	13	13	8	10	9	11	11	11
XP_047975244.1	40S ribosomal protein S14-3 [Salvia hispanica]	6	6	66	195.64	0.796	-0.33	0.366108	0.862703	36	6.51	17.44	6	6	6	6	6	6	6	6	6	6	6	6	6	6
XP_047940844.1	T-complex protein 1 subunit zeta 1-like [Salvia hispanica]	14	2	107	195.62	0.973	-0.04	0.999049	0.999444	22.99	28.35	44.82	6	5	2	2	2	2	1	2	1		1	2	2	2
XP_047964327.1	3-oxoacyl-[acyl-carrier-protein] reductase 4 [Salvia hispanica]	9	9	80	195.57	1.343	0.43	0.147898	0.580677	30.61	8.13	8.86	6	6	8	8	8	8	8	8	8	7	7	8	8	7
XP_047966122.1	40S ribosomal protein S7-like [Salvia hispanica]	7	1	84	195.49	0.929	-0.11	0.832256	0.97357	17.26	14.44	7.46	6	6	1	1	1	1	1	1	1	1	1	1	1	1
XP_047950355.1	aspartyl protease AED3 [Salvia hispanica]	7	6	79	195.16	0.742	-0.43	0.222128	0.729273	28.31	9.35	18.37	6	6	6	6	6	6	6	6	6	6	6	6	6	6
XP_047971597.1	V-type proton ATPase catalytic subunit A-like [Salvia hispanica]	13	13	87	193.99	1.12	0.16	0.529955	0.922575	27.99	5.73	9.2	6	6	11	12	12	12	13	13	10	10	10	11	11	11
XP_047975500.1	GDSL esterase/lipase At1g71250, partial [Salvia hispanica]	7	7	98	193.2	0.767	-0.38	0.282751	0.798819	23	3.53	16.47	6	6	6	6	6	6	6	6	6	6	6	6	6	6
XP_047958378.1	40S ribosomal protein SA-like [Salvia hispanica]	7	7	81	192.83	1.131	0.18	0.501359	0.922575	20.63	5.97	4.41	6	6	7	7	7	7	7	7	7	7	7	7	7	7
XP_047971013.1	6-phosphogluconate dehydrogenase, decarboxylating 3, chloroplastic-like [Salvia hispanica]	12	1	100	192.65	0.855	-0.23	0.559386	0.922575	17.77	16.35	8.64	6	6	1	1	1	1	1	1	1	1	1	1	1	1
XP_047957208.1	ubiquitin-activating enzyme E1 1-like isoform X1 [Salvia hispanica]	16	5	106	192.41	1.611	0.69	0.0235587	0.168715	48.6	21.16	23.67	6	6	4	3	4	3	3	4	2	2	2	3	3	3
XP_047957968.1	phospholipase D alpha 1 [Salvia hispanica]	23	23	130	191.16	1.266	0.34	0.237589	0.761691	31.13	8.99	10.85	6	6	22	22	21	22	21	21	19	20	18	21	21	21
XP_047980941.1	heat shock 70 kDa protein 8 [Salvia hispanica]	9	9	75	191.07	0.925	-0.11	0.818956	0.97357	38.02	9.48	17.83	6	6	8	8	8	8	8	8	7	8	8	8	8	8
XP_047980818.1	26S proteasome regulatory subunit 6B homolog [Salvia hispanica]	11	10	91	190.65	0.945	-0.08	0.894843	0.98234	27.49	6.7	6.09	6	6	9	10	10	10	9	9	9	9	9	9	10	10
XP_047942050.1	mitochondrial-processing peptidase subunit alpha-like [Salvia hispanica]	11	9	92	188.92	1.013	0.02	0.860142	0.979488	31.34	9.86	7.78	6	6	8	8	8	8	8	8	7	8	8	8	8	8
XP_047941747.1	thiamine thiazole synthase 2, chloroplastic-like [Salvia hispanica]	7	7	78	188.66	0.782	-0.36	0.322992	0.836639	20.19	6.14	8.82	6	6	7	7	6	7	7	7	6	6	7	7	7	7
XP_047962692.1	aldehyde dehydrogenase family 7 member B4-like [Salvia hispanica]	10	1	77	188.14	0.877	-0.19	0.638683	0.938445	37.99	26.49	27.67	6	6	1	1	1	1	1	1	1	1	1	1	1	1
XP_047969401.1	NADH dehydrogenase [ubiquinone] iron-sulfur protein 1, mitochondrial-like [Salvia hispanica]	13	5	82	188.02	1.246	0.32	0.266822	0.787278	27.88	9.17	16.78	6	6	5	5	5	5	5	5	5	5	4	5	5	5
XP_047943576.1	60S ribosomal protein L12-3-like [Salvia hispanica]	5	5	66	187.41	0.888	-0.17	0.679912	0.946435	28.11	15.61	8.78	6	6	5	5	5	5	5	5	4	4	4	4	4	4
XP_047939109.1	oleosin L-like [Salvia hispanica]	3	3	85	186.83	1.912	0.93	0.0024106	0.0230834	38.22	6.73	25.32	6	6	3	3	3	3	3	3	3	3	3	3	3	3
XP_047956636.1	proteasome subunit alpha type-7 [Salvia hispanica]	8	8	78	185.88	0.765	-0.39	0.277981	0.798819	24.65	10.99	5.51	6	6	6	7	7	7	8	7	6	7	7	7	7	6
XP_047957925.1	26S proteasome regulatory subunit 8 homolog A-like [Salvia hispanica]	9	1	81	185.39	0.01	-6.64	1e-17	1.38142e-16			30.3		4							1		1	1		1
XP_047941123.1	protein argonaute 4-like [Salvia hispanica]	17	17	98	185.2	1.063	0.09	0.691871	0.950355	28.58	10.46	11.06	6	6	15	14	14	15	15	15	14	13	14	14	13	13
XP_047950933.1	acetyl-CoA acetyltransferase, cytosolic 1-like [Salvia hispanica]	11	3	87	184.03	0.867	-0.21	0.601295	0.926309	45.71	11.09	16.48	6	6	3	3	3	3	3	3	3	3	3	3	3	3
XP_047964168.1	putative transferase At4g12130, mitochondrial [Salvia hispanica]	11	11	89	183.13	1.235	0.3	0.284408	0.798819	27.45	21.03	23.59	6	6	6	7	7	9	8	9	7	7	6	7	7	8
XP_047979736.1	2S seed storage albumin protein-like [Salvia hispanica]	6	6	95	182.78	0.653	-0.61	0.0726505	0.383974	49.82	22.2	13.48	6	6	7	7	7	7	7	7	7	7	7	7	7	7
XP_047981967.1	thioredoxin H-type 1-like [Salvia hispanica]	6	4	77	181.92	1.132	0.18	0.498333	0.922575	31.9	12.86	14.22	6	6	5	5	5	5	5	5	5	5	5	5	5	5
XP_047938365.1	gamma-interferon-responsive lysosomal thiol protein isoform X1 [Salvia hispanica]	5	1	80	181.4	0.848	-0.24	0.533216	0.922575	16.55	7.76	19.28	6	6	1	1	1	1	1	1	1	1	1	1	1	1
XP_047980368.1	guanine nucleotide-binding protein subunit beta-like protein [Salvia hispanica]	9	9	81	181.36	1.08	0.11	0.642211	0.938445	28.44	10.86	15.24	6	6	9	9	9	9	9	9	7	9	9	9	9	9
XP_047977377.1	transketolase, chloroplastic [Salvia hispanica]	12	7	93	181.34	0.969	-0.05	0.982805	0.99821	26.15	13.25	9.32	6	6	7	7	7	7	7	7	7	7	7	7	7	7
XP_047948568.1	glutathione S-transferase U19-like isoform X1 [Salvia hispanica]	9	9	79	181.05	1.63	0.7	0.0205418	0.150959	19.09	7.34	13.18	6	6	8	9	9	9	9	9	8	6	7	8	8	8
XP_047967519.1	3-hydroxyacyl-[acyl-carrier-protein] dehydratase FabZ-like [Salvia hispanica]	6	2	71	180.99	0.588	-0.77	0.0232206	0.167242	33.52	6.45	16.54	6	6	2	2	2	2	2	2	2	2	2	2	2	2
XP_047952898.1	mitochondrial outer membrane protein porin of 34 kDa-like [Salvia hispanica]	5	4	72	178.86	1.002	0	0.89808	0.98234	26.78	9.15	18.65	6	6	4	4	4	4	4	4	4	4	4	4	4	4
XP_047959762.1	superoxide dismutase [Cu-Zn]-like [Salvia hispanica]	4	4	57	178.48	0.864	-0.21	0.590453	0.922575	22.49	12.74	10.01	6	6	4	4	4	4	4	4	4	4	4	4	4	4
XP_047949685.1	26S proteasome non-ATPase regulatory subunit 2 homolog A-like [Salvia hispanica]	14	14	75	177.86	1.241	0.31	0.275352	0.798217	39.15	8.84	6.25	6	6	13	13	13	13	13	13	7	9	7	13	13	13
XP_047944865.1	T-complex protein 1 subunit eta-like [Salvia hispanica]	13	1	78	177.34	0.987	-0.02	0.95276	0.994274	16.99	6.74	14.92	6	6	1	1	1	1	1	1	1	1	1	1	1	1
XP_047965118.1	ATP synthase subunit gamma, mitochondrial [Salvia hispanica]	11	3	88	175.37	1.057	0.08	0.712527	0.953032	21.75	33.77	15.49	6	6	3	2	2	3	3	3	2	2	2	3	3	3
XP_047956115.1	superoxide dismutase [Mn], mitochondrial-like [Salvia hispanica]	8	8	78	175.36	0.991	-0.01	0.937275	0.990823	39.46	15.93	7.24	6	6	7	8	7	8	8	8	8	8	8	8	8	8
XP_047969338.1	ubiquitin-activating enzyme E1 1-like [Salvia hispanica]	16	5	94	174.22	1.463	0.55	0.0669221	0.363658	25.65	20.84	35.49	6	5	5	4	4	4	4	5		1	2	3	3	2
XP_047961615.1	40S ribosomal protein S18 [Salvia hispanica]	5	1	74	173.96	0.427	-1.23	0.000212791	0.00236976	26.18	9.07	22.07	6	6	1	1	2	2	1	2	2	2	2	2	2	2
XP_047982453.1	T-complex protein 1 subunit eta [Salvia hispanica]	13	1	75	173.92	1.197	0.26	0.353049	0.854432	15.82	10.42	11.05	6	6	1	1	1	1	1	1	1	1	1	1	1	1
XP_047983662.1	40S ribosomal protein S3a-like [Salvia hispanica]	9	2	81	173.15	0.76	-0.4	0.266234	0.787278	29.62	25.59	13.64	6	6	1	2	2	2	2	2	1	2	2	2	2	2
XP_047948488.1	probable enoyl-CoA hydratase 1, peroxisomal [Salvia hispanica]	10	10	78	173.06	0.709	-0.5	0.154037	0.590073	34.02	9.08	11.95	6	6	10	10	8	10	10	9	9	10	10	10	9	8
XP_047971642.1	26S proteasome non-ATPase regulatory subunit 11 homolog [Salvia hispanica]	12	1	80	172.82	1.29	0.37	0.206091	0.698389	66.33	20.32	47.81	6	6	1	1	1	1	1	1	1	1	1	1	1	1
XP_047978045.1	phosphoenolpyruvate carboxykinase (ATP) 1-like [Salvia hispanica]	17	14	75	172.33	1.023	0.03	0.824634	0.97357	28.82	21.37	18.88	6	6	12	12	11	12	11	12	10	10	8	10	11	11
XP_047974546.1	40S ribosomal protein S5 [Salvia hispanica]	8	1	69	172.11	0.01	-6.64	1e-17	1.38142e-16			20.09		3										1	1	1
XP_047938510.1	40S ribosomal protein S5-like [Salvia hispanica]	8	1	69	172.11	0.01	-6.64	1e-17	1.38142e-16			69.55		3										1	1	1
XP_047971940.1	protein HOTHEAD-like [Salvia hispanica]	9	9	75	171.83	0.491	-1.03	0.00208703	0.0203707	35.4	28.05	10.85	6	6	7	7	7	8	8	8	8	8	8	8	8	8
XP_047970203.1	heat shock 70 kDa protein 15-like [Salvia hispanica]	13	2	85	171.73	100	6.64	1e-17	1.38142e-16		25.95		3					1	1	1
XP_047960426.1	nucleolin 1-like [Salvia hispanica]	13	7	75	171.42	1.047	0.07	0.744095	0.959181	34.16	28.68	31.39	6	6	3	4	5	6	6	5	3	3	3	5	5	5
XP_047971294.1	fructose-bisphosphate aldolase 3, chloroplastic [Salvia hispanica]	9	9	84	171.29	0.848	-0.24	0.532993	0.922575	31.53	6.48	14.22	6	6	9	9	10	10	10	10	8	10	9	9	10	10
XP_047971917.1	14-3-3-like protein 16R [Salvia hispanica]	8	2	77	171.27	0.9	-0.15	0.723649	0.954552	29.81	11.78	34.05	5	4	1	1		1	1	1		1		1	1	1
XP_047938526.1	prohibitin-1, mitochondrial-like [Salvia hispanica]	9	2	74	170.76	0.976	-0.04	0.992959	0.99821	39.53	14.17	18.14	6	6	2	2	2	2	2	2	2	2	2	2	2	2
XP_047959670.1	26S proteasome regulatory subunit 7-like [Salvia hispanica]	11	11	76	170.72	1.013	0.02	0.857676	0.979488	26.51	8.63	5.69	6	6	11	11	11	11	11	11	10	11	11	11	11	11
XP_047976856.1	3-hydroxyacyl-[acyl-carrier-protein] dehydratase FabZ-like [Salvia hispanica]	5	1	65	170.35	0.756	-0.4	0.254201	0.762898	27.5	7.39	24.74	6	6	1	1	1	1	1	1	1	1	1	1	1	1
XP_047978180.1	elongation factor Tu, mitochondrial-like [Salvia hispanica]	12	3	89	169.67	1.008	0.01	0.876673	0.981287	18.64	9.74	26.28	6	6	3	3	3	3	3	3	2	2	1	2	2	2
XP_047980142.1	ruBisCO large subunit-binding protein subunit alpha-like [Salvia hispanica]	11	3	85	169.27	0.728	-0.46	0.190343	0.668928	25.03	22.66	15.86	5	4		1	1	1	1	1	1	1		1	1
XP_047943778.1	heat shock 70 kDa protein 14-like [Salvia hispanica]	11	5	84	169	1.009	0.01	0.873908	0.981102	46.12	24.17	31.08	6	6	5	5	5	5	5	4	4	4	4	4	4	4
XP_047955325.1	proteasome subunit beta type-1-like [Salvia hispanica]	6	1	70	167.53	0.599	-0.74	0.0287424	0.199883	18.65	19.38	20.24	6	6	1	1	1	1	1	1	1	1	1	1	1	1
XP_047950516.1	protein disulfide isomerase-like 2-3 [Salvia hispanica]	10	4	74	166.88	0.774	-0.37	0.301836	0.811747	32.99	21.16	18.5	6	6	4	4	3	4	4	4	3	4	3	4	4	4
XP_047969487.1	biotin carboxylase 1, chloroplastic-like [Salvia hispanica]	8	8	64	166.09	1.022	0.03	0.825828	0.97357	27.01	7.19	19.03	6	6	7	7	7	7	7	7	8	8	7	8	7	7
XP_047951075.1	peroxisomal acyl-coenzyme A oxidase 1-like [Salvia hispanica]	11	11	71	166.01	1.105	0.14	0.569716	0.922575	32.53	9.47	9.34	6	6	10	11	11	11	11	11	10	11	10	10	11	11
XP_047963404.1	galactokinase [Salvia hispanica]	8	4	69	165.53	1.07	0.1	0.672446	0.941974	38.8	10.65	26.3	6	6	4	4	4	4	4	4	3	3	2	3	3	3
XP_047968812.1	14-3-3 protein 1 [Salvia hispanica]	7	5	78	165.45	1.446	0.53	0.0751333	0.390817	36.16	26.19	39.84	6	6	5	5	4	5	5	4	4	4	3	5	5	5
XP_047955349.1	aspartyl protease family protein 2-like [Salvia hispanica]	9	7	69	165.38	0.539	-0.89	0.00780913	0.0676078	23.91	9.23	17.57	6	6	6	6	6	6	6	6	6	6	6	6	6	6
XP_047949998.1	elongation factor 1-gamma 2-like [Salvia hispanica]	7	4	64	165.01	1.123	0.17	0.522127	0.922575	27.57	9.2	20.81	6	6	4	4	4	3	4	4	3	3	4	4	3	4
XP_047955806.1	glutathione S-transferase DHAR2-like [Salvia hispanica]	6	5	77	164.09	1.032	0.04	0.794681	0.965843	35.04	18.37	18.84	6	6	5	5	5	5	5	5	5	5	5	5	5	5
XP_047945478.1	glutamate decarboxylase-like [Salvia hispanica]	8	8	68	164	1.172	0.23	0.403853	0.894405	35.81	9.37	25.6	6	6	8	8	8	7	8	8	6	6	6	7	7	7
XP_047975828.1	proteasome subunit beta type-1 [Salvia hispanica]	6	1	69	163.29	0.01	-6.64	1e-17	1.38142e-16			25.66		4									1	1	1	1
XP_047959428.1	SNF1-related protein kinase regulatory subunit gamma-1-like [Salvia hispanica]	9	9	68	163.13	1.03	0.04	0.801357	0.968176	25.12	9.77	23.35	6	6	8	8	8	8	8	8	5	6	5	7	7	7
XP_047953714.1	14-3-3-like protein [Salvia hispanica]	7	2	73	163	1.106	0.15	0.566889	0.922575	34.05	15.09	53.33	6	5	2	2	2	2	2	2	1		2	2	1	2
XP_047966312.1	adenylate kinase 4 [Salvia hispanica]	11	4	94	162.29	1.113	0.15	0.547715	0.922575	30.38	13.03	22.25	6	6	5	5	5	5	5	5	5	5	5	5	5	5
XP_047939152.1	proteasome subunit beta type-6 [Salvia hispanica]	8	1	67	162.19	0.714	-0.49	0.163509	0.616943	39.76	29.31	25.32	6	6	1	1	1	1	1	1	1	1	1	1	1	1
XP_047950379.1	proteasome subunit beta type-6-like [Salvia hispanica]	8	1	68	162.19	100	6.64	1e-17	1.38142e-16		10.41		6		1	1	1	1	1	1
XP_047958450.1	bifunctional protein FolD 2-like [Salvia hispanica]	10	10	70	161.96	0.943	-0.08	0.887436	0.981287	26.47	10.02	9.76	6	6	8	9	9	9	9	9	7	7	7	7	8	8
XP_047974580.1	40S ribosomal protein S4-1-like [Salvia hispanica]	11	6	72	161.62	0.684	-0.55	0.112997	0.496794	54.51	8.92	48.23	6	6	6	6	6	6	6	6	6	6	6	6	6	6
XP_047976679.1	60S ribosomal protein L4-1-like [Salvia hispanica]	10	4	71	160.57	1.144	0.19	0.467703	0.912538	58.38	30.89	47.67	6	6	3	4	4	4	4	4	4	4	3	4	4	4
XP_047939302.1	ketol-acid reductoisomerase, chloroplastic-like [Salvia hispanica]	7	7	55	160.29	1.285	0.36	0.21207	0.709145	26.49	10.85	11.61	6	6	7	7	7	7	7	7	7	7	7	7	7	7
XP_047945826.1	polyadenylate-binding protein 2-like [Salvia hispanica]	9	3	72	160.15	1.089	0.12	0.613388	0.932439	22.3	14.41	11.25	6	6	2	2	2	2	2	2	2	2	2	2	2	2
XP_047981022.1	transketolase, chloroplastic-like [Salvia hispanica]	9	4	74	159.94	0.795	-0.33	0.360483	0.859055	19.67	11.47	6.59	6	6	4	4	4	4	4	4	4	4	4	4	4	4
XP_047951552.1	UDP-glucuronic acid decarboxylase 6-like [Salvia hispanica]	9	4	76	159.72	0.793	-0.33	0.355545	0.85765	21.39	18.62	9.75	6	6	2	2	3	3	2	3	2	2	2	3	3	3
XP_047968854.1	adenosine kinase 2 [Salvia hispanica]	8	6	74	159	1.196	0.26	0.354062	0.854888	26.83	5.62	17.86	6	6	5	5	5	5	5	5	4	4	4	5	5	5
XP_047961999.1	cell wall / vacuolar inhibitor of fructosidase 1-like [Salvia hispanica]	5	5	55	158.59	1.106	0.15	0.565268	0.922575	26.48	20.08	14.4	6	6	5	5	5	5	5	5	5	4	4	5	5	5
XP_047961376.1	heat shock 70 kDa protein 15-like, partial [Salvia hispanica]	12	5	67	158.35	1.1	0.14	0.582162	0.922575	33.44	15.23	30.48	6	6	4	4	4	4	4	4	4	4	3	4	4	4
XP_047957548.1	60S ribosomal protein L7-2-like [Salvia hispanica]	7	1	71	158.23	1.317	0.4	0.174261	0.644118	21.33	51.35	3.32	3	3				1	1	1				1	1	1
XP_047981164.1	alcohol dehydrogenase class-3 [Salvia hispanica]	6	2	61	158.07	0.869	-0.2	0.608741	0.930949	25.16	7.6	9.74	6	6	2	2	2	2	2	2	2	2	2	2	2	2
XP_047966272.1	vacuolar-processing enzyme [Salvia hispanica]	7	7	74	157.38	0.863	-0.21	0.587733	0.922575	29.11	15.23	7.12	6	6	6	7	7	7	7	7	7	7	7	7	7	7
XP_047957651.1	60S ribosomal protein L7-4-like [Salvia hispanica]	7	1	74	157.11	1.073	0.1	0.66164	0.939453	46.56	41.28	30.26	6	6	1	1	1	1	1	1	1	1	1	1	1	1
XP_047972204.1	prohibitin-3, mitochondrial-like [Salvia hispanica]	7	7	69	156.93	0.895	-0.16	0.7062	0.953032	27.94	11.04	15.1	6	6	6	6	6	5	6	5	6	6	5	6	6	6
XP_047973310.1	aspartate aminotransferase, chloroplastic [Salvia hispanica]	9	8	62	156.75	1.02	0.03	0.833444	0.97357	25.21	9.25	9.44	6	6	8	7	8	8	8	8	7	8	7	8	8	8
XP_047981862.1	gamma carbonic anhydrase 2, mitochondrial-like [Salvia hispanica]	8	8	62	156.62	0.921	-0.12	0.803903	0.968914	24.05	6.99	17.58	6	6	8	8	8	8	8	8	8	8	8	8	8	8
XP_047951226.1	major allergen Pru ar 1-like [Salvia hispanica]	6	2	82	156.42	0.971	-0.04	0.988539	0.99821	48.21	30.34	29.98	6	6	2	2	2	2	2	2	2	2	2	2	2	2
XP_047943548.1	ATP synthase subunit gamma, mitochondrial-like [Salvia hispanica]	11	3	82	156.27	1.057	0.08	0.712186	0.953032	26.53	46.15	11.59	6	6	2	2	2	2	2	2	2	2	2	2	2	2
XP_047983950.1	2-Cys peroxiredoxin BAS1, chloroplastic-like [Salvia hispanica]	5	1	55	156.03	0.796	-0.33	0.365211	0.862703	16.91	11.94	14.1	6	6	1	1	1	1	1	1	1	1	1	1	1	1
XP_047969681.1	obg-like ATPase 1 [Salvia hispanica]	9	9	54	155.96	0.974	-0.04	1	1	30.65	5.23	3.7	6	6	8	8	8	8	8	8	8	8	8	8	8	8
XP_047980933.1	cysteine synthase [Salvia hispanica]	8	8	64	155.59	0.944	-0.08	0.890873	0.98234	29.98	16.41	13.15	6	6	7	7	7	7	7	7	7	7	7	7	7	7
XP_047942648.1	dirigent protein 1-like [Salvia hispanica]	5	3	55	155.23	0.464	-1.11	0.000864188	0.00906501	57.91	22.04	47.26	6	6	3	3	3	3	3	3	3	3	3	3	3	3
XP_047954795.1	adenylate kinase 4-like [Salvia hispanica]	12	5	96	155.11	1.08	0.11	0.639648	0.938445	94.57	18.8	41.35	6	6	5	5	4	5	4	4	3	4	3	4	4	4
XP_047944967.1	nascent polypeptide-associated complex subunit beta-like [Salvia hispanica]	8	5	66	154.91	0.75	-0.41	0.241131	0.761691	44.82	68.96	27.18	6	6	4	4	4	5	5	5	4	4	4	4	4	4
XP_047966805.1	delta-1-pyrroline-5-carboxylate dehydrogenase 12A1, mitochondrial-like [Salvia hispanica]	13	13	78	154.38	1.209	0.27	0.32967	0.836639	29.1	5.19	6.75	6	6	12	12	12	12	12	12	10	10	11	12	12	12
XP_047983123.1	uncharacterized oxidoreductase At4g09670 [Salvia hispanica]	8	8	58	154.11	0.914	-0.13	0.774577	0.962091	27.49	9.44	11.15	6	6	7	7	8	8	8	7	7	7	7	8	8	8
XP_047978653.1	agglutinin-2-like [Salvia hispanica]	4	4	62	153.1	0.472	-1.08	0.00113194	0.0114461	44.88	11.61	23.32	6	6	4	4	4	4	4	4	4	4	4	4	4	4
XP_047939054.1	40S ribosomal protein S18-like [Salvia hispanica]	5	1	72	152.79	0.536	-0.9	0.00734159	0.0639984	34.12	18.89	28.35	6	6	1	1	1	1	1	1	1	1	1	1	1	1
XP_047977356.1	uncharacterized protein LOC125219424 [Salvia hispanica]	4	4	57	152.34	0.755	-0.41	0.252059	0.762898	28.18	12.03	17.99	6	6	4	4	4	4	4	4	4	4	4	4	4	4
XP_047972972.1	40S ribosomal protein S4-1 [Salvia hispanica]	10	5	64	151.67	0.509	-0.97	0.00352701	0.0325412	63.27	9.58	51.43	6	6	5	5	4	5	5	5	5	5	5	4	5	5
XP_047976454.1	proteasome subunit alpha type-1-B-like [Salvia hispanica]	5	5	50	151.28	0.888	-0.17	0.679998	0.946435	22.57	7.95	29.26	6	6	4	4	4	4	4	4	4	4	4	5	5	5
XP_047959917.1	40S ribosomal protein S19-3 [Salvia hispanica]	6	6	65	151.03	0.961	-0.06	0.952586	0.994274	26.21	11	14.43	6	6	5	6	6	5	6	5	5	5	5	5	5	5
XP_047980975.1	D-3-phosphoglycerate dehydrogenase 3, chloroplastic-like [Salvia hispanica]	10	5	73	150.9	0.9	-0.15	0.724001	0.954552	36.74	10.43	15.72	6	6	5	5	4	5	5	5	4	4	4	5	5	5
XP_047955840.1	heat shock cognate 70 kDa protein-like isoform X1 [Salvia hispanica]	3	1	58	150.23	0.852	-0.23	0.549789	0.922575	38.85	27.38	40.4	6	6	1	1	1	1	1	1	1	1	1	1	1	1
XP_047974544.1	tubulin alpha-5 chain-like [Salvia hispanica]	7	2	74	149.81	0.9	-0.15	0.723854	0.954552	31.12	30.5	18.28	6	6	2	2	2	2	2	2	2	1	2	2	2	2
XP_047982928.1	2-Cys peroxiredoxin BAS1, chloroplastic-like [Salvia hispanica]	5	1	53	149.35	0.89	-0.17	0.684395	0.949068	13.75	8.72	10.78	6	6	1	1	1	1	1	1	1	1	1	1	1	1
XP_047948137.1	serine hydroxymethyltransferase 4-like [Salvia hispanica]	11	5	76	149.22	0.959	-0.06	0.947518	0.993344	47.75	11.23	27.56	6	6	4	5	5	5	5	5	5	5	3	5	4	5
XP_047964263.1	transaldolase-like [Salvia hispanica]	8	8	66	149.21	1.007	0.01	0.879261	0.981287	22.82	6.39	5.58	6	6	8	8	8	7	8	8	8	8	8	8	8	8
XP_047981491.1	alcohol dehydrogenase class-3-like [Salvia hispanica]	6	2	56	149.15	1.237	0.31	0.280939	0.798819	21.07	11.2	26.78	6	6	2	2	2	2	2	2	1	1	2	2	1	2
XP_047981414.1	beta-glucosidase BoGH3B-like [Salvia hispanica]	11	11	59	147.77	0.782	-0.35	0.324866	0.836639	29.09	20.91	17.29	6	6	5	8	8	8	9	8	9	9	9	8	9	9
XP_047947993.1	auxin-induced protein PCNT115-like [Salvia hispanica]	8	6	64	146.92	1.058	0.08	0.708334	0.953032	24.98	6.16	7.75	6	6	5	5	5	5	5	5	5	5	5	5	5	5
XP_047948683.1	citrate synthase, glyoxysomal-like [Salvia hispanica]	9	9	70	146.83	1.034	0.05	0.785325	0.962091	30.3	4.57	4.07	6	6	8	9	8	9	9	9	7	8	8	9	9	9
XP_047975188.1	17.8 kDa class I heat shock protein-like [Salvia hispanica]	7	1	85	146.8	1.255	0.33	0.253217	0.762898	84	61.83	29.42	6	6	1	1	1	1	1	1	1	1	1	1	1	1
XP_047980363.1	ADP,ATP carrier protein, mitochondrial [Salvia hispanica]	9	1	63	145.85	1.238	0.31	0.280074	0.798819	12.14	9.89	9	6	5	1	1	1	1	1	1	1	1		1	1	1
XP_047943452.1	60S ribosomal protein L5-like [Salvia hispanica]	8	7	61	145.52	0.876	-0.19	0.632828	0.936718	35.16	16.62	11.28	6	6	5	6	5	7	7	7	6	5	6	6	7	6
XP_047982406.1	eukaryotic translation initiation factor 2 subunit gamma-like [Salvia hispanica]	11	11	64	145.43	0.98	-0.03	0.978067	0.997864	22.89	8.13	7.3	6	6	10	10	9	10	10	9	8	8	8	9	9	9
XP_047983088.1	16.9 kDa class I heat shock protein 1-like [Salvia hispanica]	4	4	53	144.97	0.751	-0.41	0.242241	0.761691	26.46	16.3	14.82	6	6	4	4	4	3	3	4	4	4	4	4	4	4
XP_047970332.1	40S ribosomal protein S17-2-like [Salvia hispanica]	9	3	84	143.56	1.115	0.16	0.543097	0.922575	32.82	19.04	9.77	6	6	2	2	2	2	2	2	2	2	2	2	2	2
XP_047941706.1	succinate--CoA ligase [ADP-forming] subunit alpha-2, mitochondrial [Salvia hispanica]	7	7	63	143.42	1.138	0.19	0.483565	0.917219	32.88	47.87	35.65	6	6	7	7	7	8	8	8	8	8	8	8	8	8
XP_047969968.1	probable protein phosphatase 2C 28 [Salvia hispanica]	9	9	56	143.14	0.884	-0.18	0.662972	0.939453	21.08	8.49	6.6	6	6	9	9	9	9	9	9	9	9	9	9	9	9
XP_047971326.1	UPF0098 protein CPn_0877/CP_0992/CPj0877/CpB0906 [Salvia hispanica]	7	7	84	142.95	1.096	0.13	0.593493	0.922948	34.16	16.39	3.78	6	6	7	7	7	7	7	7	7	7	7	7	7	7
XP_047944613.1	elongation factor 1-delta-like [Salvia hispanica]	12	7	85	142.53	0.868	-0.2	0.604444	0.928896	34.32	10.03	8.36	6	6	5	5	5	6	6	6	5	6	6	6	6	6
XP_047942651.1	dirigent protein 21-like [Salvia hispanica]	5	3	49	141.26	0.506	-0.98	0.00325189	0.0302193	61.11	19.19	48.44	6	6	3	3	3	3	3	3	3	3	3	3	3	3
XP_047954541.1	NADH dehydrogenase [ubiquinone] iron-sulfur protein 1, mitochondrial [Salvia hispanica]	13	5	62	139.88	1.279	0.36	0.219634	0.722455	25.28	11.61	20.36	6	6	3	3	3	4	4	4	2	3	3	3	3	3
XP_047983732.1	LOW QUALITY PROTEIN: 60S acidic ribosomal protein P0-like [Salvia hispanica]	4	4	56	139.86	0.939	-0.09	0.872135	0.981102	26.15	12.65	12.31	6	6	4	4	4	4	4	4	5	4	4	5	5	5
XP_047968284.1	late embryogenesis abundant protein Dc3-like [Salvia hispanica]	5	5	55	139.57	1.189	0.25	0.368412	0.863704	97.74	38.39	53.49	6	6	5	6	6	6	6	5	4	4	4	5	5	5
XP_047942244.1	ATP synthase subunit O, mitochondrial [Salvia hispanica]	7	7	76	139.55	1.032	0.05	0.792407	0.964453	32.43	9.05	12.13	6	6	7	7	7	7	7	7	7	7	7	7	7	7
XP_047955701.1	chloroplast envelope quinone oxidoreductase homolog [Salvia hispanica]	9	5	70	139.22	0.826	-0.28	0.459378	0.911307	23.67	13.17	10.51	6	6	5	5	5	5	5	5	5	5	5	5	5	5
XP_047946296.1	60S ribosomal protein L11 [Salvia hispanica]	5	1	61	138.15	1.06	0.08	0.700971	0.952855	27.09	24.39	15.81	6	4	1	1	1	1	1	1	1			1	1	1
XP_047971017.1	aspartyl protease AED3-like [Salvia hispanica]	6	5	59	138.08	0.806	-0.31	0.395181	0.888805	29.2	11.01	21.05	6	6	5	5	5	5	5	5	5	5	5	5	5	5
XP_047982698.1	glucose-6-phosphate isomerase, cytosolic [Salvia hispanica]	10	4	62	137.87	1.295	0.37	0.199416	0.686817	20.21	15.82	20.15	6	6	3	3	3	3	3	2	2	2	2	3	3	3
XP_047976404.1	T-complex protein 1 subunit epsilon [Salvia hispanica]	10	2	56	137.79	0.823	-0.28	0.450744	0.909885	16.97	29.85	48.96	6	6	1	2	2	2	2	2	1	2	2	2	1	2
XP_047979926.1	dipeptidyl-peptidase 5 isoform X1 [Salvia hispanica]	10	10	69	137.21	1.002	0	0.897	0.98234	31.02	10.04	5.14	6	6	10	9	9	10	10	10	8	8	9	9	9	9
XP_047941164.1	adenylosuccinate synthetase 2, chloroplastic-like [Salvia hispanica]	7	7	51	136.47	0.864	-0.21	0.590649	0.922575	27	7.02	15.41	6	6	6	6	6	6	6	6	7	7	7	7	7	7
XP_047943302.1	40S ribosomal protein S2-4-like [Salvia hispanica]	5	5	58	136.37	0.595	-0.75	0.0269612	0.190919	52.13	32.35	18.5	6	6	5	5	5	5	5	5	5	5	5	5	5	5
XP_047971657.1	heat shock protein 90-6, mitochondrial [Salvia hispanica]	14	11	71	136.24	1.002	0	0.897085	0.98234	28.99	8.63	9.02	6	6	7	8	7	8	8	7	6	6	6	8	7	8
XP_047965337.1	chaperonin 60 subunit beta 3, chloroplastic-like [Salvia hispanica]	10	1	57	135.7	100	6.64	1e-17	1.38142e-16		14.55		6		1	1	1	1	1	1
XP_047956880.1	proteasome subunit alpha type-4 [Salvia hispanica]	7	7	60	135.04	0.898	-0.16	0.715658	0.953032	38.22	13.1	15.06	6	6	8	7	7	7	7	7	6	5	5	7	7	7
XP_047948247.1	eukaryotic peptide chain release factor GTP-binding subunit ERF3A isoform X1 [Salvia hispanica]	8	8	64	135.01	1.088	0.12	0.618824	0.93377	25.18	17.16	13.23	6	6	7	8	8	8	8	8	7	8	7	8	8	8
XP_047963442.1	T-complex protein 1 subunit epsilon-like [Salvia hispanica]	10	2	58	134.38	1.07	0.1	0.67075	0.941137	25.92	15.11	23.94	6	6	2	2	2	2	2	2	2	2	2	2	2	2
XP_047938072.1	ADP,ATP carrier protein 1, mitochondrial-like [Salvia hispanica]	8	1	61	133.96	1.128	0.17	0.508115	0.922575	13.77	11.12	9.7	6	6	1	1	1	1	1	1	1	1	1	1	1	1
XP_047980366.1	arginase 1, mitochondrial [Salvia hispanica]	6	6	52	133.77	0.921	-0.12	0.802728	0.968176	34.8	6.4	20.69	6	6	5	6	6	6	6	6	6	5	6	5	6	6
XP_047962765.1	alanine--tRNA ligase-like [Salvia hispanica]	11	5	69	133.76	1.217	0.28	0.316109	0.82877	28.25	8.14	36.42	6	6	4	4	4	4	4	4	1	2	4	4	4	4
XP_047951881.1	aspartate aminotransferase, cytoplasmic [Salvia hispanica]	10	6	66	133.57	0.707	-0.5	0.149533	0.580677	20.43	7.95	12.97	6	6	5	5	5	6	5	6	5	6	6	6	6	6
XP_047941248.1	T-complex protein 1 subunit delta [Salvia hispanica]	14	7	68	133.37	1.176	0.23	0.394851	0.888805	37.76	24.54	64.84	6	6	7	7	4	7	7	7	1	3	3	6	6	6
XP_047949897.1	probable alpha-mannosidase At5g13980 isoform X1 [Salvia hispanica]	12	5	61	131.76	0.749	-0.42	0.239195	0.761691	28.58	24.72	31.05	6	6	4	4	4	5	5	5	5	5	4	5	5	5
XP_047971849.1	probable phospholipid hydroperoxide glutathione peroxidase [Salvia hispanica]	9	5	55	131.75	1.025	0.04	0.817895	0.97357	33.84	17.92	20.63	6	6	3	4	4	4	4	4	3	4	3	3	4	4
XP_047938804.1	GTP-binding nuclear protein Ran-3-like [Salvia hispanica]	5	5	57	131.45	1.09	0.12	0.612298	0.932186	21.06	8.99	9.29	6	6	5	5	5	5	5	5	5	4	4	5	5	5
XP_047938483.1	lactoylglutathione lyase isoform X1 [Salvia hispanica]	8	8	63	131.37	1.034	0.05	0.786365	0.962091	25.11	7.54	13.82	6	6	7	8	8	8	7	7	8	7	7	8	8	8
XP_047954584.1	eukaryotic translation initiation factor 3 subunit B-like [Salvia hispanica]	11	1	63	131.14	0.823	-0.28	0.448881	0.909885	22.48	16.28	17.43	6	6	1	1	1	1	1	1	1	1	1	1	1	1
XP_047961236.1	6-phosphogluconate dehydrogenase, decarboxylating 2-like [Salvia hispanica]	9	6	56	131.05	0.913	-0.13	0.772938	0.962091	27.8	8.91	21.47	6	6	6	6	6	6	6	6	4	4	5	5	5	5
XP_047940381.1	ATP-dependent 6-phosphofructokinase 2, partial [Salvia hispanica]	11	11	65	130.79	0.88	-0.18	0.648369	0.939453	34.13	11.98	10.64	6	6	9	10	9	10	9	9	8	6	8	9	8	8
XP_047940725.1	primary amine oxidase [Salvia hispanica]	10	10	63	130.68	0.863	-0.21	0.586964	0.922575	31.17	4.27	15.99	6	6	9	9	9	9	9	9	8	9	8	9	9	9
XP_047947444.1	beta-glucosidase 44-like [Salvia hispanica]	8	8	49	129.93	0.807	-0.31	0.399146	0.890937	40.26	7.31	28.13	6	6	8	8	7	8	8	7	8	8	7	8	8	7
XP_047950348.1	aspartate aminotransferase, mitochondrial [Salvia hispanica]	6	6	55	129.23	1	0	0.903569	0.983432	35.1	15.81	8.08	6	6	6	5	6	6	5	6	6	6	6	6	6	5
XP_047962797.1	dihydrolipoyllysine-residue acetyltransferase component 3 of pyruvate dehydrogenase complex, mitochondrial-like [Salvia hispanica]	9	9	56	128.92	0.894	-0.16	0.70267	0.952855	34.71	7.91	19.73	6	6	6	7	8	8	8	8	7	6	5	7	7	6
XP_047944080.1	ATP-dependent Clp protease ATP-binding subunit ClpA homolog CD4B, chloroplastic [Salvia hispanica]	12	6	52	128.56	0.99	-0.01	0.94018	0.990823	27.37	21.76	7.54	6	6	6	5	4	6	5	6	4	5	4	5	4	5
XP_047965095.1	probable phospholipid hydroperoxide glutathione peroxidase [Salvia hispanica]	5	2	50	128.47	0.978	-0.03	0.984266	0.99821	20.39	17.79	9.79	6	6	2	2	2	2	2	2	2	2	2	2	2	2
XP_047947563.1	protein usf-like [Salvia hispanica]	7	7	55	128.33	0.914	-0.13	0.777445	0.962091	34.94	11.21	14.71	6	6	7	6	7	7	7	7	5	5	5	6	6	6
XP_047967670.1	proteasome subunit beta type-5-like [Salvia hispanica]	5	2	50	127.67	0.812	-0.3	0.415352	0.898029	33.43	15	14.37	6	6	2	2	2	2	2	2	2	2	2	2	2	2
XP_047972798.1	alpha-galactosidase 1-like [Salvia hispanica]	5	3	53	127.65	1.118	0.16	0.53509	0.922575	33.31	10.35	33.77	6	6	3	3	3	3	3	3	1	2	3	3	2	2
XP_047981756.1	T-complex protein 1 subunit alpha-like [Salvia hispanica]	9	7	81	127.13	1.007	0.01	0.880479	0.981287	27.23	12.79	11.76	6	6	7	7	7	7	7	7	7	7	7	7	7	7
XP_047949727.1	T-complex protein 1 subunit delta-like [Salvia hispanica]	11	4	59	125.03	1.416	0.5	0.0920093	0.441645	74.14	12.35	59.35	6	6	4	2	4	4	4	4	1	3	2	3	3	2
XP_047955963.1	18.2 kDa class I heat shock protein-like [Salvia hispanica]	6	1	61	124.68	0.75	-0.42	0.239466	0.761691	23.14	17.49	11.57	6	6	1	1	1	1	1	1	1	1	1	1	1	1
XP_047978281.1	acetylornithine deacetylase [Salvia hispanica]	9	9	71	124.52	0.854	-0.23	0.556863	0.922575	27.47	5.54	11.89	6	6	8	9	9	9	9	8	8	9	8	9	9	9
XP_047946250.1	peptidyl-prolyl cis-trans isomerase CYP20-1-like [Salvia hispanica]	6	6	66	124.47	0.939	-0.09	0.8701	0.980816	23.12	8.1	11.43	6	6	6	6	6	6	6	6	5	5	5	6	6	6
XP_047949967.1	mitochondrial-processing peptidase subunit alpha-like [Salvia hispanica]	8	7	58	123.32	0.913	-0.13	0.770751	0.962091	29.16	17.54	12.05	6	6	6	6	6	7	7	7	7	7	6	7	7	5
XP_047941156.1	tubulin alpha-3 chain isoform X1 [Salvia hispanica]	7	2	64	122.98	0.852	-0.23	0.548939	0.922575	82.03	65.09	30.36	6	6	2	1	1	2	2	2	1	1	1	1	1	1
XP_047979722.1	ADP-ribosylation factor 2 isoform X1 [Salvia hispanica]	5	5	47	122.74	1.163	0.22	0.423793	0.898029	33.84	11.4	5.77	6	6	5	5	4	5	5	5	5	4	5	5	5	5
XP_047954879.1	isopentenyl-diphosphate Delta-isomerase I-like [Salvia hispanica]	7	7	58	122.15	1.015	0.02	0.851403	0.979229	27.45	10.28	15.8	6	6	7	7	7	7	7	7	6	6	6	7	7	7
XP_047960723.1	carbonic anhydrase 2-like [Salvia hispanica]	6	6	58	121.74	1.328	0.41	0.162639	0.615498	55.86	15.77	30.76	6	6	5	5	5	5	5	5	5	5	5	5	5	5
XP_047971701.1	40S ribosomal protein S10-1-like [Salvia hispanica]	3	2	46	120.88	1.22	0.29	0.310414	0.825883	34.34	19.27	11.04	6	6	2	2	2	2	2	2	2	2	2	2	2	2
XP_047951175.1	eukaryotic translation initiation factor 3 subunit B-like [Salvia hispanica]	12	2	58	120.75	0.859	-0.22	0.573004	0.922575	23.43	9.55	70.16	4	6	2	1		2		2	2	1	2	1	1	2
XP_047957547.1	uncharacterized protein At5g48480-like [Salvia hispanica]	5	5	47	120.02	1.163	0.22	0.424416	0.898595	26.11	19.05	14.42	6	6	5	5	5	5	5	5	4	4	4	5	5	5
XP_047970988.1	eukaryotic translation initiation factor 5A-4 [Salvia hispanica]	6	4	64	119.78	1.022	0.03	0.826979	0.97357	44.4	13.44	31.25	6	6	4	4	4	4	4	4	3	4	3	4	4	4
XP_047969446.1	2-oxoglutarate dehydrogenase, mitochondrial-like [Salvia hispanica]	9	2	59	119.55	1.162	0.22	0.425779	0.899351	27.1	11.78	34.87	6	6	2	2	2	2	2	2	1	1	1	2	2	2
XP_047958265.1	argininosuccinate synthase, chloroplastic [Salvia hispanica]	8	5	65	119.53	0.918	-0.12	0.79076	0.964323	31.85	12.82	7.53	6	6	5	5	5	5	5	5	4	5	5	5	5	5
XP_047950849.1	dihydroxy-acid dehydratase, chloroplastic [Salvia hispanica]	9	9	53	119.49	0.962	-0.06	0.955841	0.994274	25.32	17.01	11.3	6	6	7	8	7	8	6	7	6	7	6	7	7	7
XP_047940999.1	V-type proton ATPase subunit B 2-like [Salvia hispanica]	8	8	53	119	1.085	0.12	0.627561	0.93377	27.22	10	8.6	6	6	8	8	8	7	8	8	8	8	8	7	8	8
XP_047956129.1	pyruvate dehydrogenase E1 component subunit beta-1, mitochondrial [Salvia hispanica]	9	8	53	118.64	0.878	-0.19	0.641641	0.938445	31.09	9.45	13.34	6	6	7	7	7	6	7	6	5	6	6	7	7	7
XP_047938567.1	inosine-5'-monophosphate dehydrogenase 2 isoform X1 [Salvia hispanica]	9	5	59	118.06	0.775	-0.37	0.305173	0.818109	26.88	16.93	19.07	6	6	3	3	3	3	3	3	4	3	3	4	4	4
XP_047945527.1	elongation factor 1-delta-like [Salvia hispanica]	9	4	63	117.41	0.99	-0.01	0.940564	0.990823	21.72	6.3	6.5	6	6	4	4	4	4	4	4	4	4	4	4	4	4
XP_047943320.1	ectonucleotide pyrophosphatase/phosphodiesterase family member 3-like [Salvia hispanica]	5	5	55	117.32	0.681	-0.55	0.10744	0.481574	43.78	6.38	34.11	6	6	5	5	5	5	5	5	5	5	5	5	4	5
XP_047983161.1	pyruvate kinase 1, cytosolic-like [Salvia hispanica]	8	1	56	117.23	1.024	0.03	0.822055	0.97357	12.7	4.64	9.47	5	4	1	1		1	1	1			1	1	1	1
XP_047938916.1	CBS domain-containing protein CBSX3, mitochondrial-like [Salvia hispanica]	7	3	59	117.11	0.943	-0.08	0.88672	0.981287	24.4	20.2	14.72	6	6	2	2	3	3	3	3	2	2	2	2	2	2
XP_047949786.1	asparagine--tRNA ligase, cytoplasmic 1 [Salvia hispanica]	9	9	47	116.71	1.147	0.2	0.460129	0.911603	26.32	9.26	14.02	6	6	8	8	8	8	9	9	7	8	8	7	8	8
XP_047940633.1	glycine--tRNA ligase, mitochondrial 1-like [Salvia hispanica]	10	10	58	116.37	1.178	0.24	0.391877	0.887693	31.37	11.06	7.59	6	6	10	10	10	9	10	10	9	9	9	9	9	9
XP_047956419.1	CBS domain-containing protein CBSX3, mitochondrial-like [Salvia hispanica]	7	3	71	116.33	0.724	-0.47	0.182682	0.662674	29.87	11.36	10.17	6	6	3	3	3	3	3	3	3	3	3	3	3	3
XP_047941073.1	calnexin homolog [Salvia hispanica]	12	12	68	115.62	1.45	0.54	0.0733839	0.384481	35.93	15.49	19.82	6	6	10	10	10	10	10	9	7	8	7	10	10	10
XP_047945950.1	translationally-controlled tumor protein homolog [Salvia hispanica]	5	5	51	115.13	1.005	0.01	0.887738	0.981287	35.75	11.15	17.77	6	6	6	6	6	5	6	6	6	6	4	6	6	6
XP_047954590.1	RGG repeats nuclear RNA binding protein A-like [Salvia hispanica]	9	6	76	114.95	1.137	0.19	0.484733	0.917219	80.53	54.47	57.41	6	6	2	3	4	6	5	6	2	2	2	4	4	4
XP_047937959.1	superoxide dismutase [Cu-Zn] [Salvia hispanica]	4	2	43	114.81	0.965	-0.05	0.969546	0.997864	56.45	49.01	20.63	6	6	2	1	2	2	1	2	2	2	2	2	2	2
XP_047939311.1	proliferating cell nuclear antigen [Salvia hispanica]	7	7	55	113.84	0.934	-0.1	0.850941	0.979229	26.17	9.58	3.52	6	6	5	5	5	4	5	4	5	6	6	6	6	6
XP_047969402.1	subtilisin-like protease SBT1.5 [Salvia hispanica]	7	7	52	113.68	0.863	-0.21	0.585669	0.922575	35.04	24.15	8.92	6	6	6	7	6	7	7	6	4	5	4	5	5	5
XP_047945368.1	40S ribosomal protein S16-like [Salvia hispanica]	5	2	42	112.84	0.78	-0.36	0.317593	0.82877	43.61	12.82	25.71	6	6	2	2	2	2	2	2	2	2	2	2	2	2
XP_047972622.1	mitochondrial dicarboxylate/tricarboxylate transporter DTC [Salvia hispanica]	8	8	48	112.74	1.16	0.21	0.430033	0.900359	36.03	16.44	20.73	6	6	8	8	7	8	8	8	6	6	7	7	6	7
XP_047966349.1	methionine gamma-lyase-like [Salvia hispanica]	8	5	47	112.42	0.796	-0.33	0.365402	0.862703	29.83	10.48	20.7	6	6	4	4	4	4	4	4	4	4	4	4	4	4
XP_047946852.1	leucine--tRNA ligase, cytoplasmic-like [Salvia hispanica]	11	3	56	112.01	1.261	0.33	0.244875	0.761691	52.45	21.6	41.48	6	6	3	2	3	3	3	3	1	1	1	2	2	2
XP_047982962.1	beta-xylosidase/alpha-L-arabinofuranosidase 1-like [Salvia hispanica]	5	5	43	111.95	0.857	-0.22	0.564473	0.922575	25.57	10.94	16.17	6	6	5	5	5	5	5	5	4	4	4	4	4	4
XP_047954600.1	galactokinase-like [Salvia hispanica]	5	1	44	111.52	0.945	-0.08	0.893795	0.98234	41.87	24.83	27.67	6	5	1	1	1	1	1	1	1	1	1	1	1
XP_047954436.1	glucose-6-phosphate isomerase, cytosolic-like [Salvia hispanica]	7	1	50	110.12	1.254	0.33	0.254682	0.762898	23.16	15.71	17.33	6	5	1	1	1	1	1	1		1	1	1	1	1
XP_047972553.1	thioredoxin reductase NTRB isoform X1 [Salvia hispanica]	8	8	51	109.84	0.791	-0.34	0.350716	0.850873	30.4	6.63	19.97	6	6	7	6	6	7	6	7	6	8	6	8	7	8
XP_047956495.1	glutathione S-transferase 2-like [Salvia hispanica]	7	7	70	109.42	1.089	0.12	0.61458	0.933688	38.8	9.35	28.45	6	6	7	7	7	7	7	7	6	6	6	7	7	7
XP_047980315.1	60S ribosomal protein L14-2 [Salvia hispanica]	5	1	49	109.01	0.937	-0.09	0.862435	0.979488	12.76	6.15	18.73	6	6	1	1	1	1	1	1	1	1	1	1	1	1
XP_047981026.1	eukaryotic initiation factor 4A-3-like [Salvia hispanica]	9	7	46	108.74	1.086	0.12	0.623094	0.93377	23.62	12.84	8.17	6	6	6	6	7	7	7	7	5	5	7	7	7	6
XP_047974063.1	ran-binding protein 1 homolog c-like [Salvia hispanica]	7	7	46	108.51	0.895	-0.16	0.703883	0.953032	44.53	33.84	95.22	6	6	5	6	5	7	7	7	2	4	2	6	7	7
XP_047981765.1	eukaryotic translation initiation factor 3 subunit H [Salvia hispanica]	7	7	51	108.45	0.881	-0.18	0.652735	0.939453	31.7	6.8	22.59	6	6	7	7	6	6	5	7	4	5	5	7	6	7
XP_047983599.1	alpha-xylosidase 1-like [Salvia hispanica]	10	4	64	108.4	1.092	0.13	0.60726	0.929832	25.61	29.14	51.08	6	6	3	3	4	4	3	4	3	2	1	4	4	3
XP_047970804.1	succinate dehydrogenase [ubiquinone] flavoprotein subunit 1, mitochondrial [Salvia hispanica]	8	4	58	108.02	1.073	0.1	0.661072	0.939453	27.23	11.98	11.78	6	6	3	4	4	4	4	4	4	4	2	4	4	4
XP_047952446.1	GTP-binding protein SAR1A [Salvia hispanica]	6	1	42	107.81	0.839	-0.25	0.501891	0.922575	34	19.12	32.64	6	6	1	1	1	1	1	1	1	1	1	1	1	1
XP_047941384.1	sorbitol dehydrogenase [Salvia hispanica]	6	6	48	107.8	0.898	-0.16	0.714931	0.953032	34.28	7.45	14.54	6	6	6	6	6	6	6	6	6	5	5	6	6	6
XP_047974387.1	enolase 1, chloroplastic [Salvia hispanica]	8	8	53	107.53	0.996	-0.01	0.917709	0.987571	29.25	15.22	18.63	6	6	6	8	7	8	6	8	7	6	7	6	6	6
XP_047938824.1	proteasome subunit alpha type-2-A-like [Salvia hispanica]	8	3	46	107.48	0.797	-0.33	0.366816	0.863195	33.94	24.79	33.54	6	6	3	2	1	3	3	3	3	2	3	2	3	2
XP_047949969.1	selenium-binding protein 1-like [Salvia hispanica]	6	5	43	106.72	1.071	0.1	0.66794	0.941137	25.36	22.24	25.57	6	6	5	4	5	5	5	5	4	4	3	5	5	5
XP_047939385.1	protein LE25-like [Salvia hispanica]	4	4	43	106.59	1.129	0.18	0.504876	0.922575	82.08	49.28	41.49	6	6	3	3	3	3	3	3	3	3	3	3	3	3
XP_047968618.1	ubiquitin C-terminal hydrolase 12-like isoform X1 [Salvia hispanica]	12	12	75	106.57	1.301	0.38	0.192868	0.670659	22.39	10.69	29.71	6	6	11	11	11	11	11	11	6	9	6	12	12	12
XP_047981115.1	14-3-3 protein 7 [Salvia hispanica]	5	4	57	106.21	1.027	0.04	0.809237	0.972315	29.64	18.32	18.38	6	6	4	3	3	4	4	4	2	3	2	3	3	3
XP_047981416.1	3-hydroxyacyl-[acyl-carrier-protein] dehydratase FabZ-like isoform X1 [Salvia hispanica]	3	1	37	106.03	100	6.64	1e-17	1.38142e-16		15.74		5		1	1		1	1	1
XP_047980319.1	vacuolar-sorting receptor 1-like [Salvia hispanica]	5	4	41	105.67	1.03	0.04	0.801653	0.968176	31.07	13.4	21.1	6	6	4	4	4	4	4	4	4	4	4	4	4	3
XP_047962285.1	ubiquitin receptor RAD23d-like [Salvia hispanica]	6	6	49	105.2	0.922	-0.12	0.806463	0.970366	32.1	17.48	13.93	6	6	6	6	6	6	5	6	6	6	5	6	6	6
XP_047953245.1	formate dehydrogenase, mitochondrial [Salvia hispanica]	6	6	52	104.81	1.21	0.27	0.328373	0.836639	37.9	6.05	11.65	6	6	6	6	6	6	6	6	6	6	6	6	6	6
XP_047955319.1	glutamine synthetase cytosolic isozyme [Salvia hispanica]	5	2	47	104.79	1.097	0.13	0.591553	0.922575	20.58	9.84	14.62	6	6	2	2	2	2	2	2	2	2	2	2	2	2
XP_047946746.1	superoxide dismutase [Cu-Zn]-like [Salvia hispanica]	3	1	44	104.52	0.57	-0.81	0.0160021	0.12409	18.43	25.4	11	6	6	1	1	1	1	1	1	1	1	1	1	1	1
XP_047969962.1	dynamin-related protein 3A-like [Salvia hispanica]	8	8	45	104.24	1.083	0.11	0.633492	0.936858	26.3	16.97	36.05	6	6	8	8	6	7	7	8	3	4	5	7	6	7
XP_047937962.1	fasciclin-like arabinogalactan protein 10 [Salvia hispanica]	7	7	44	103.95	1.012	0.02	0.862977	0.979488	32	13.66	24.34	6	6	6	7	7	6	5	7	7	6	7	6	6	6
XP_047938080.1	probable ATP synthase 24 kDa subunit, mitochondrial [Salvia hispanica]	9	5	61	103.9	1.253	0.33	0.256774	0.765766	30.93	5.01	15.88	6	6	5	4	5	5	5	5	5	4	4	5	4	5
XP_047962312.1	DEAD-box ATP-dependent RNA helicase 38-like [Salvia hispanica]	10	3	55	103.85	1.478	0.56	0.0606161	0.339773	34.19	30.54	26.5	6	6	3	2	2	3	3	3	1	1	1	1	1	1
XP_047950605.1	pathogenesis-related protein STH-21-like [Salvia hispanica]	3	3	45	103.75	1.385	0.47	0.113236	0.49698	75.45	36.43	56.19	6	6	3	3	3	3	3	3	3	3	3	3	3	3
XP_047967333.1	pyruvate kinase 2, cytosolic-like [Salvia hispanica]	8	4	54	103.4	0.882	-0.18	0.655132	0.939453	38.75	16.89	18.47	6	6	4	3	4	4	3	4	3	3	3	3	3	3
XP_047981755.1	probable methionine--tRNA ligase [Salvia hispanica]	9	9	53	103.36	1.17	0.23	0.407857	0.894405	39.53	20.05	13.36	6	6	8	7	7	7	8	8	6	7	6	7	7	7
XP_047952203.1	proteasome subunit beta type-5-B-like [Salvia hispanica]	6	3	42	103.04	0.778	-0.36	0.311752	0.826978	32.2	12.51	5.58	6	6	3	3	3	3	3	3	3	3	3	3	3	3
XP_047946428.1	lactoylglutathione lyase [Salvia hispanica]	4	4	62	103.02	0.823	-0.28	0.448837	0.909885	27.58	22.44	10.65	6	6	4	4	4	4	4	4	4	4	4	4	4	4
XP_047982063.1	ATP-citrate synthase alpha chain protein 2 [Salvia hispanica]	6	3	48	102.77	0.862	-0.22	0.582224	0.922575	34.14	24	3.61	6	6	3	3	3	3	3	3	3	3	3	3	3	3
XP_047956879.1	probable fructokinase-6, chloroplastic [Salvia hispanica]	6	5	47	102.71	0.814	-0.3	0.420457	0.898029	28.98	5.59	19.43	6	6	5	5	5	5	5	5	5	5	5	5	5	5
XP_047964635.1	cyanate hydratase [Salvia hispanica]	6	6	55	102.48	0.868	-0.2	0.606912	0.929832	34.8	16.06	24.33	6	6	6	6	5	6	6	6	6	6	6	5	6	5
XP_047950484.1	glutathione reductase, cytosolic-like [Salvia hispanica]	7	4	49	102.38	0.695	-0.53	0.129277	0.547426	23.71	17.38	21.17	6	6	2	2	2	2	2	2	3	3	3	3	3	3
XP_047950975.1	citrate synthase, mitochondrial [Salvia hispanica]	8	3	70	102.11	1.074	0.1	0.659011	0.939453	21.71	12.85	15.89	6	6	2	2	2	2	2	2	1	1	2	2	2	2
XP_047964942.1	universal stress protein PHOS34-like isoform X1 [Salvia hispanica]	4	4	38	101.94	1.076	0.11	0.65433	0.939453	36.38	14.79	12.73	6	6	3	3	3	3	3	3	3	3	3	3	3	3
XP_047945131.1	hexokinase-2 [Salvia hispanica]	9	9	54	101.72	1.201	0.26	0.345335	0.843486	37.89	27.83	19.54	6	6	7	7	7	6	7	7	7	6	7	7	7	7
XP_047982174.1	LOW QUALITY PROTEIN: UDP-glucosyltransferase 29-like [Salvia hispanica]	5	5	49	101.55	0.814	-0.3	0.420365	0.898029	17.98	13.51	11.6	6	6	3	3	3	3	3	3	3	3	3	3	3	3
XP_047979748.1	elongation factor 1-beta 2-like isoform X1 [Salvia hispanica]	7	3	49	101.45	1.122	0.17	0.523051	0.922575	31.17	23.66	30.91	6	6	3	2	3	3	3	3	2	1	2	2	2	2
XP_047982524.1	uricase [Salvia hispanica]	8	8	49	101.26	0.816	-0.29	0.425418	0.899351	26.66	4	11.14	6	6	8	8	8	7	7	8	7	8	8	8	8	8
XP_047939440.1	eukaryotic translation initiation factor 3 subunit C-like [Salvia hispanica]	11	4	54	101.14	1.113	0.15	0.54847	0.922575	36.97	26.89	25.4	6	6	3	3	3	2	2	3	1	1	1	1	1	1
XP_047977108.1	6,7-dimethyl-8-ribityllumazine synthase, chloroplastic-like [Salvia hispanica]	4	4	37	100.96	0.921	-0.12	0.802424	0.968176	59.94	22.46	21.1	6	6	3	4	4	3	4	2	4	4	4	4	3	3
XP_047970229.1	dnaJ homolog subfamily B member 13-like [Salvia hispanica]	5	5	40	100.14	0.874	-0.19	0.627129	0.93377	32.65	17.02	10.13	6	6	5	4	5	5	5	5	5	5	5	5	5	5
XP_047955775.1	protein ASPARTIC PROTEASE IN GUARD CELL 1-like [Salvia hispanica]	4	4	36	99.95	0.645	-0.63	0.0636941	0.354667	34.17	35.07	24.18	6	6	2	2	1	2	2	2	2	2	2	2	2	2
XP_047979788.1	patellin-3-like [Salvia hispanica]	8	5	48	99.7	1.013	0.02	0.857717	0.979488	39.38	12.44	51.63	6	6	2	2	2	2	2	2	1	1	2	2	2	2
XP_047938696.1	dirigent protein 1-like [Salvia hispanica]	3	3	37	98.91	0.53	-0.92	0.00621363	0.0547319	62.55	22.69	44.59	6	6	2	3	3	3	3	3	3	3	3	3	3	3
XP_047955645.1	pyrophosphate--fructose 6-phosphate 1-phosphotransferase subunit beta [Salvia hispanica]	7	7	41	98.84	1.126	0.17	0.513315	0.922575	28.73	13.65	16.65	6	6	5	6	5	6	6	6	3	3	3	6	6	6
XP_047980347.1	2-oxoglutarate dehydrogenase, mitochondrial-like [Salvia hispanica]	9	2	45	98.81	100	6.64	1e-17	1.38142e-16		9.48		6		2	2	2	2	2	2
XP_047946190.1	membrane protein PM19L [Salvia hispanica]	2	2	29	98.57	1.104	0.14	0.570634	0.922575	58.69	33.86	43.15	6	6	2	2	2	2	2	2	2	2	2	2	2	2
XP_047974255.1	nucleoside diphosphate kinase 3-like [Salvia hispanica]	7	7	49	98.43	1.045	0.06	0.75142	0.962024	27.32	15.7	12.99	6	6	7	7	7	7	7	7	7	7	7	7	7	7
XP_047981505.1	LOW QUALITY PROTEIN: leucine--tRNA ligase, cytoplasmic-like [Salvia hispanica]	10	2	49	98.11	100	6.64	1e-17	1.38142e-16		40.65		6		1	1	1	1	1	1
XP_047959927.1	alcohol dehydrogenase-like [Salvia hispanica]	6	6	37	97.8	0.988	-0.02	0.948408	0.993344	24.35	8.27	10.08	6	6	6	6	6	6	6	6	6	6	6	6	6	6
XP_047939140.1	galactose mutarotase-like [Salvia hispanica]	4	4	40	97.75	0.901	-0.15	0.725612	0.955389	14.55	3.33	7.53	6	6	4	4	4	4	4	4	4	4	4	4	4	4
XP_047955815.1	citrate synthase, mitochondrial-like isoform X1 [Salvia hispanica]	6	1	55	97.59	1.119	0.16	0.531875	0.922575	18.18	6.88	20.86	6	4	1	1	1	1	1	1	1		1		1	1
XP_047953146.1	peptidyl-prolyl cis-trans isomerase A1-like [Salvia hispanica]	5	5	47	97.26	0.801	-0.32	0.379353	0.873091	42.2	15.95	26.81	6	6	5	5	5	5	5	5	4	5	5	5	5	5
XP_047969896.1	serine/threonine-protein kinase SRK2A [Salvia hispanica]	5	5	36	97.2	0.964	-0.05	0.963888	0.997864	23.57	9.45	23.34	6	6	5	5	5	5	5	5	4	4	5	5	5	5
XP_047954849.1	probable cytosolic oligopeptidase A [Salvia hispanica]	10	10	55	96.98	0.938	-0.09	0.86685	0.98049	34.66	8.8	20.99	6	6	7	8	7	8	9	8	7	5	8	8	7	7
XP_047980578.1	uncharacterized protein LOC125222146 [Salvia hispanica]	9	8	48	96.83	1.492	0.58	0.0548565	0.315175	47.96	40.69	75.66	6	6	6	5	7	8	8	8	3	2	1	6	6	6
XP_047960925.1	LOW QUALITY PROTEIN: eukaryotic translation initiation factor 5A-2 [Salvia hispanica]	4	2	39	96.44	1.503	0.59	0.050809	0.298273	34.7	12.37	23.81	6	6	2	2	2	2	2	2	2	2	2	2	2	2
XP_047974669.1	40S ribosomal protein S20-2-like [Salvia hispanica]	3	1	34	96.25	1.107	0.15	0.564043	0.922575	43.41	35.45	15.5	6	6	1	1	1	1	1	1	1	1	1	1	1	1
XP_047979033.1	eukaryotic translation initiation factor 3 subunit G-like [Salvia hispanica]	7	7	42	95.48	0.796	-0.33	0.363952	0.862296	24.81	5.86	9.97	6	6	6	6	6	6	6	6	5	6	6	6	7	7
XP_047938366.1	gamma-interferon-responsive lysosomal thiol protein isoform X2 [Salvia hispanica]	6	2	53	95.22	0.799	-0.32	0.373488	0.866248	29.72	16.62	52.08	6	6	2	2	2	2	2	2	1	1	2	2	1	2
XP_047977506.1	protein argonaute 1 [Salvia hispanica]	9	9	49	95.08	0.891	-0.17	0.689352	0.950355	47.46	11.6	36.09	6	6	9	9	8	9	9	9	8	9	9	8	8	7
XP_047939691.1	osmotin-like protein [Salvia hispanica]	2	2	34	94.18	0.669	-0.58	0.0909341	0.439544	23.82	15	19.4	6	6	2	2	2	2	2	2	2	2	2	2	2	2
XP_047943803.1	probable aspartyl aminopeptidase [Salvia hispanica]	6	6	34	94.11	1.082	0.11	0.636297	0.937389	31.5	15.39	5.62	6	6	5	6	6	5	5	6	5	5	5	6	6	6
XP_047953532.1	isocitrate dehydrogenase [NADP]-like [Salvia hispanica]	9	5	43	94.08	0.757	-0.4	0.256871	0.765766	23.11	16.18	8.8	6	6	3	3	4	4	4	4	4	4	4	5	5	5
XP_047948297.1	40S ribosomal protein S15 [Salvia hispanica]	4	1	55	93.46	1.259	0.33	0.247052	0.762572	32.49	25.79	16.18	6	5	1	1	1	1	1	1	1	1		1	1	1
XP_047965107.1	GTP-binding protein SAR1A-like [Salvia hispanica]	7	3	35	92.77	0.897	-0.16	0.712572	0.953032	38.86	34.98	23.56	6	6	3	3	2	2	3	3	3	2	3	3	3	3
XP_047982299.1	arginine--tRNA ligase, cytoplasmic-like [Salvia hispanica]	12	12	50	92.56	1.322	0.4	0.168644	0.633398	28.62	13.77	3.28	6	6	12	11	11	11	11	12	8	10	9	10	10	10
XP_047965944.1	protein disulfide isomerase-like 2-3 [Salvia hispanica]	9	3	52	92	1.141	0.19	0.474741	0.915443	30	29.54	33.1	6	6	2	2	3	3	3	3	2	3	2	3	3	3
XP_047957090.1	alpha-galactosidase 3-like [Salvia hispanica]	6	6	45	91.66	1.003	0	0.894103	0.98234	32.33	13.05	22.54	6	6	5	6	5	4	5	5	5	4	5	5	5	4
XP_047972986.1	universal stress protein A-like protein [Salvia hispanica]	4	4	34	91.35	1.073	0.1	0.662027	0.939453	41.27	11.59	26.04	6	6	4	4	4	4	4	4	4	4	3	4	4	4
XP_047962623.1	GTP-binding protein SAR1A-like [Salvia hispanica]	5	1	32	91.32	0.923	-0.11	0.811634	0.973126	47.86	33.74	35.91	6	5	1	1	1	1	1	1	1	1	1	1		1
XP_047937599.1	glutathione reductase, cytosolic-like [Salvia hispanica]	5	2	39	91.32	0.911	-0.14	0.763331	0.962091	18.35	6.34	16.72	6	6	2	2	2	2	2	2	2	2	2	2	2	2
XP_047951686.1	phenylcoumaran benzylic ether reductase POP1-like [Salvia hispanica]	8	6	46	91.13	0.888	-0.17	0.679124	0.946435	26.49	7.11	10.08	6	6	6	6	6	6	6	6	6	6	5	6	6	6
XP_047956605.1	17.8 kDa class I heat shock protein-like [Salvia hispanica]	5	1	51	90.98	0.367	-1.45	1.13469e-05	0.000136595	21.3	12.48	16.17	6	6	1	1	1	1	1	1	1	1	1	1	1	1
XP_047950241.1	60S ribosomal protein L8-like [Salvia hispanica]	3	3	31	90.84	0.495	-1.01	0.00236486	0.0227315	39.5	24.82	43.41	6	6	3	3	3	3	3	3	4	4	4	4	3	4
XP_047982318.1	uridine 5'-monophosphate synthase [Salvia hispanica]	9	9	48	90.68	0.884	-0.18	0.663031	0.939453	21.78	4.74	17.35	6	6	8	8	8	8	8	8	5	5	5	7	7	7
XP_047957783.1	low-specificity L-threonine aldolase 1-like isoform X2 [Salvia hispanica]	4	4	45	90.66	0.67	-0.58	0.0927713	0.441645	36.22	12.11	18.14	6	6	4	4	4	4	4	4	4	4	4	4	4	4
XP_047950161.1	40S ribosomal protein S8-like [Salvia hispanica]	5	1	31	90.14	0.753	-0.41	0.247653	0.762898	19.41	28.95	24.47	3	3				1	1	1	1			1	1
XP_047938356.1	60S ribosomal protein L22-2-like [Salvia hispanica]	3	2	36	90.11	0.769	-0.38	0.288325	0.801855	23.75	12.1	18.6	6	6	2	2	2	2	2	2	2	2	2	2	2	2
XP_047946563.1	40S ribosomal protein S21-2 [Salvia hispanica]	3	3	30	89.59	0.867	-0.21	0.600755	0.926041	20.21	23.69	5.76	6	6	3	2	3	3	3	3	2	2	3	3	3	3
XP_047951437.1	eukaryotic translation initiation factor 3 subunit M-like isoform X2 [Salvia hispanica]	9	5	48	89.54	1.212	0.28	0.325458	0.836639	36.06	25.93	22.64	6	6	4	4	4	3	3	3	2	2	2	2	2	2
XP_047966900.1	40S ribosomal protein S16-like [Salvia hispanica]	5	2	40	89.12	0.845	-0.24	0.52429	0.922575	43.26	40.92	53.35	6	6	2	2	2	1	1	2	1	1	1	2	2	2
XP_047962524.1	methionine aminopeptidase 2B-like [Salvia hispanica]	4	4	31	88.89	0.724	-0.47	0.183267	0.662674	33.25	8.61	13.63	6	6	4	4	4	4	4	4	4	4	4	4	4	4
XP_047961172.1	spermidine synthase 1 [Salvia hispanica]	5	5	34	88.07	0.892	-0.17	0.692036	0.950355	27.3	26.81	32.23	6	6	5	3	5	5	5	5	4	3	3	5	5	5
XP_047973127.1	26S proteasome non-ATPase regulatory subunit 4 homolog [Salvia hispanica]	5	1	40	87.78	1.027	0.04	0.809889	0.972636	16.89	13.78	12.17	6	6	1	1	1	1	1	1	1	1	1	1	1	1
XP_047970101.1	puromycin-sensitive aminopeptidase isoform X1 [Salvia hispanica]	4	4	37	87.53	0.97	-0.04	0.986835	0.99821	24.34	9.21	13.14	6	6	4	4	4	4	4	4	3	4	4	4	4	4
XP_047948708.1	DEAD-box ATP-dependent RNA helicase 15 isoform X1 [Salvia hispanica]	5	5	43	87.49	1.049	0.07	0.735804	0.958906	24.57	5.75	5.47	6	6	4	4	4	4	4	4	4	3	4	4	4	3
XP_047960377.1	patellin-3-like [Salvia hispanica]	8	5	45	87.24	1.005	0.01	0.886313	0.981287	43.92	15.57	88.51	6	6	4	4	4	5	5	5	1	2	1	5	5	5
XP_047960816.1	40S ribosomal protein S7-like [Salvia hispanica]	6	5	37	87.2	0.901	-0.15	0.728324	0.956966	20.39	16.23	12.16	6	6	4	4	4	5	5	5	4	4	4	4	4	4
XP_047948545.1	auxin-induced protein PCNT115-like isoform X1 [Salvia hispanica]	5	2	41	86.85	1.414	0.5	0.0934532	0.443245	26.78	17.59	13.72	6	6	2	2	2	2	2	2	2	2	2	2	2	2
XP_047955392.1	fructokinase-2-like [Salvia hispanica]	8	7	42	86.85	0.946	-0.08	0.895608	0.98234	22.05	8.62	9.03	6	6	7	7	7	7	7	7	7	7	6	7	7	7
XP_047969037.1	S-adenosylmethionine synthase 5 [Salvia hispanica]	4	4	27	86.48	0.805	-0.31	0.391186	0.887693	36.09	12.76	14.39	6	6	4	4	4	4	4	4	3	4	3	4	4	4
XP_047963251.1	3-ketoacyl CoA thiolase 1, peroxisomal-like [Salvia hispanica]	5	4	46	86.32	0.936	-0.1	0.85826	0.979488	36.31	22.42	16.38	6	6	3	2	2	3	3	3	3	2	2	3	3	2
XP_047954695.1	dehydrin DHN1 [Salvia hispanica]	3	3	38	85.91	1.105	0.14	0.568141	0.922575	75.61	55.06	35.39	6	6	2	3	3	3	3	3	3	3	3	3	3	3
XP_047982186.1	NADPH-dependent aldo-keto reductase, chloroplastic-like [Salvia hispanica]	8	4	37	85.49	0.985	-0.02	0.957736	0.994314	26.01	17.35	27.44	6	6	3	3	3	3	3	3	2	3	2	3	3	3
XP_047969422.1	11 kDa late embryogenesis abundant protein-like [Salvia hispanica]	3	3	37	85.43	1.673	0.74	0.0149281	0.116118	73.5	45.04	35.04	6	6	2	3	3	3	3	3	3	3	3	2	3	2
XP_047960882.1	NADP-dependent malic enzyme-like [Salvia hispanica]	10	9	46	85.35	1.116	0.16	0.5388	0.922575	22.61	5.66	7.89	6	6	9	9	9	9	9	9	9	9	9	9	9	9
XP_047982494.1	methylmalonate-semialdehyde dehydrogenase [acylating], mitochondrial [Salvia hispanica]	7	7	48	85.19	1.12	0.16	0.52992	0.922575	27.82	7.15	13.68	6	6	7	7	7	7	7	7	5	6	5	6	6	6
XP_047959070.1	40S ribosomal protein S20-2 [Salvia hispanica]	3	1	32	85.07	1.308	0.39	0.184522	0.665436	30.88	25.75	23.24	6	6	1	1	1	1	1	1	1	1	1	1	1	1
XP_047969767.1	40S ribosomal protein S10-1-like isoform X2 [Salvia hispanica]	3	2	30	84.93	1.284	0.36	0.213709	0.712738	26.63	21.67	8.45	6	6	2	2	2	2	2	2	2	2	2	2	2	2
XP_047962576.1	aminoaldehyde dehydrogenase 2, peroxisomal [Salvia hispanica]	7	4	32	84.2	0.912	-0.13	0.768616	0.962091	22.42	5.31	14.93	6	6	3	3	3	3	3	3	2	3	2	3	3	3
XP_047957099.1	quinone oxidoreductase PIG3-like [Salvia hispanica]	6	6	37	84.15	0.813	-0.3	0.418778	0.898029	23.92	9.48	12.43	6	6	4	5	5	5	5	5	5	5	5	5	4	5
XP_047963714.1	eukaryotic translation initiation factor 3 subunit I-like [Salvia hispanica]	5	2	40	84.03	0.798	-0.33	0.371211	0.864108	31.11	12.59	32.55	6	6	2	2	2	2	2	2	2	2	1	2	1	2
XP_047956171.1	40S ribosomal protein S15-4-like [Salvia hispanica]	4	1	52	83.6	1.088	0.12	0.618815	0.93377	25.36	16.22	13.87	6	6	1	1	1	1	1	1	1	1	1	1	1	1
XP_047948073.1	phosphoglycerate kinase, chloroplastic [Salvia hispanica]	6	4	38	83.55	1.117	0.16	0.536672	0.922575	38.17	48.4	31.61	6	5	2	1	2	3	3	3		2	1	2	2	2
XP_047974913.1	60S ribosomal protein L22-2 [Salvia hispanica]	3	2	31	83.21	0.815	-0.3	0.423506	0.898029	23.92	8.52	18.8	6	6	2	2	2	2	2	2	2	2	2	2	2	2
XP_047945393.1	26S proteasome non-ATPase regulatory subunit 14 homolog [Salvia hispanica]	3	3	39	83.04	1.008	0.01	0.875332	0.981102	16.36	10.19	9.31	6	6	3	3	3	3	3	3	3	3	3	3	3	3
XP_047962760.1	probable CoA ligase CCL8 [Salvia hispanica]	6	6	47	82.98	0.966	-0.05	0.971916	0.997864	35.48	14.39	9.48	6	6	5	6	6	5	6	6	6	6	6	6	6	6
XP_047944193.1	dirigent protein 1-like [Salvia hispanica]	5	5	31	82.54	0.551	-0.86	0.0104862	0.0866697	31.23	25.49	16.3	6	6	4	4	4	4	4	4	4	4	4	4	4	4
XP_047965383.1	alanine--tRNA ligase-like [Salvia hispanica]	8	2	45	82.32	100	6.64	1e-17	1.38142e-16		16.38		6		2	2	2	2	2	2
XP_047981628.1	coatomer subunit delta-like [Salvia hispanica]	6	6	50	82.31	1.051	0.07	0.729928	0.958069	26.69	14.21	20.15	6	6	6	5	6	6	6	6	4	6	6	6	6	5
XP_047959052.1	chaperonin CPN60-like 2, mitochondrial [Salvia hispanica]	7	7	38	82	0.908	-0.14	0.754516	0.962024	28.17	12.46	22.72	6	6	7	6	6	7	6	7	5	5	5	5	4	4
XP_047957465.1	60S ribosomal protein L17-2 isoform X1 [Salvia hispanica]	3	3	29	81.73	0.51	-0.97	0.00365279	0.0334574	35.81	25.9	17.28	6	6	2	2	2	2	2	2	2	3	2	3	2	3
XP_047953848.1	GDP-mannose 3,5-epimerase 2-like [Salvia hispanica]	5	5	33	81.68	0.9	-0.15	0.724483	0.954552	23.16	17.03	11.32	6	6	2	4	4	4	4	4	3	3	3	3	3	3
XP_047957749.1	succinate--CoA ligase [ADP-forming] subunit beta, mitochondrial [Salvia hispanica]	6	1	40	81.68	100	6.64	1e-17	1.38142e-16		6.73		3		1				1	1
XP_047939162.1	beta-galactosidase 8 [Salvia hispanica]	6	4	39	81.47	0.72	-0.47	0.174279	0.644118	38.57	14.69	13.54	6	6	4	4	4	4	4	4	4	4	4	4	4	4
XP_047954447.1	26S proteasome non-ATPase regulatory subunit 7 homolog A [Salvia hispanica]	5	5	37	81.41	1.115	0.16	0.541881	0.922575	24.51	4.96	26.55	6	6	5	5	5	5	5	5	2	3	4	5	5	5
XP_047971815.1	nucleolar protein 56-like [Salvia hispanica]	9	2	46	81.23	1.372	0.46	0.122634	0.524566	33.58	23.16	20.37	6	6	2	2	2	2	2	2	2	2	2	2	2	2
XP_047969547.1	probable histone H2B.1 [Salvia hispanica]	4	4	50	80.82	0.98	-0.03	0.978128	0.997864	47.61	13.18	27.85	6	6	5	5	5	5	5	5	4	4	4	5	5	4
XP_047966092.1	probable 6-phosphogluconolactonase 4, chloroplastic [Salvia hispanica]	7	7	39	80.59	0.924	-0.11	0.814898	0.97357	31.25	11.75	15.84	6	6	7	7	7	7	7	7	7	6	6	7	6	7
AVW82639.1	eukaryotic translation initiation factor 3 subunit E [Salvia hispanica]	8	2	43	80.52	1.215	0.28	0.318683	0.829961	28.09	19.39	13.82	6	6	2	2	2	2	2	2	2	2	2	2	2	2
XP_047972829.1	aspartyl protease family protein At5g10770-like [Salvia hispanica]	4	4	41	80.37	0.583	-0.78	0.0211351	0.154421	39.78	35.84	12.32	6	6	4	3	4	4	4	4	4	4	4	4	4	4
XP_047945825.1	proteasome subunit beta type-4-like [Salvia hispanica]	5	1	37	79.79	0.971	-0.04	0.989515	0.99821	21	11.72	20.77	6	6	1	1	1	1	1	1	1	1	1	1	1	1
XP_047946901.1	2-dehydro-3-deoxyphosphooctonate aldolase 1 [Salvia hispanica]	6	6	30	79.18	0.898	-0.16	0.714377	0.953032	21.05	7.74	20.13	6	6	5	6	6	6	6	6	5	5	4	5	5	5
XP_047946495.1	reactive Intermediate Deaminase A, chloroplastic-like [Salvia hispanica]	7	3	40	79	0.972	-0.04	0.995384	0.99821	37.09	23.13	16.62	6	6	2	3	3	3	3	3	3	3	3	3	3	3
XP_047968927.1	probable sarcosine oxidase [Salvia hispanica]	5	5	42	78.75	0.686	-0.54	0.115517	0.503497	37.78	11.69	17.54	6	6	5	5	5	5	4	5	4	4	4	5	5	5
XP_047950565.1	20 kDa chaperonin, chloroplastic [Salvia hispanica]	4	4	29	78.45	0.987	-0.02	0.951475	0.994274	24.96	9.69	32.07	6	6	4	4	4	4	4	4	3	3	2	4	4	4
XP_047955937.1	26S proteasome non-ATPase regulatory subunit 4 homolog [Salvia hispanica]	6	2	42	78.43	1.034	0.05	0.787572	0.962091	29.94	16.27	16.07	6	6	2	2	1	1	2	2	1	1	1	2	2	2
XP_047975155.1	probable proteasome inhibitor [Salvia hispanica]	4	4	31	78.38	1.146	0.2	0.463568	0.912538	23.75	18.95	23.98	6	6	4	2	4	4	4	4	3	3	3	4	4	4
XP_047980798.1	3-isopropylmalate dehydratase large subunit, chloroplastic-like [Salvia hispanica]	5	5	30	78.13	0.912	-0.13	0.767215	0.962091	31.13	11.01	15.65	6	6	5	5	5	5	4	4	4	4	4	5	5	5
XP_047953042.1	probable dehydrin LEA [Salvia hispanica]	3	3	36	78.01	1.197	0.26	0.353437	0.854432	65.48	40.33	54.99	6	6	3	2	3	3	3	3	1	1	1	1	1	1
XP_047947976.1	pyruvate, phosphate dikinase 2 isoform X1 [Salvia hispanica]	11	11	53	77.9	1.131	0.18	0.500663	0.922575	28.92	19.85	21.85	6	6	11	11	10	10	9	11	6	6	7	7	7	7
XP_047939376.1	proteasome subunit beta type-4-like [Salvia hispanica]	5	1	34	77.9	0.892	-0.17	0.69301	0.950586	32.2	10.45	20.28	5	6		1	1	1	1	1	1	1	1	1	1	1
XP_047961248.1	activator of 90 kDa heat shock protein ATPase homolog [Salvia hispanica]	5	5	34	77.87	0.751	-0.41	0.243559	0.761691	22.26	16.07	8.8	6	6	5	5	3	5	4	5	4	4	4	4	4	4
XP_047943811.1	aminoacylase-1 isoform X1 [Salvia hispanica]	6	6	39	77.26	0.884	-0.18	0.664083	0.939453	32.58	13.58	34.76	6	6	5	6	6	4	5	6	6	6	5	5	5	4
XP_047949432.1	RNA-binding protein FUS-like [Salvia hispanica]	12	7	42	77.18	1.087	0.12	0.619684	0.93377	42.71	40.91	38.8	6	6	5	4	5	6	6	6	3	4	4	5	5	5
XP_047941604.1	DEAD-box ATP-dependent RNA helicase 37-like [Salvia hispanica]	6	3	33	77	1.082	0.11	0.63535	0.937086	24.22	22.6	23.3	6	6	3	3	2	3	2	3	2	3	3	3	3	3
XP_047967068.1	glutathione S-transferase T1-like isoform X2 [Salvia hispanica]	5	5	29	77	1.023	0.03	0.824836	0.97357	25.97	11.47	21.13	6	6	4	4	4	4	4	4	3	4	4	4	4	4
XP_047980834.1	low-temperature-induced cysteine proteinase-like [Salvia hispanica]	2	2	29	76.97	0.737	-0.44	0.209729	0.705907	36.6	22.62	17.6	6	6	2	2	2	2	2	2	2	2	2	2	2	2
XP_047945796.1	nucleosome assembly protein 1;3-like [Salvia hispanica]	7	1	44	76.85	0.91	-0.14	0.760288	0.962024	21.34	21.85	5.71	6	6	1	1	1	1	1	1	1	1	1	1	1	1
XP_047956615.1	class I heat shock protein-like [Salvia hispanica]	6	6	37	76.85	0.678	-0.56	0.103881	0.469789	26.82	13.85	31.31	6	6	5	5	5	5	5	5	5	5	5	4	4	5
XP_047940799.1	3-hydroxyisobutyryl-CoA hydrolase-like protein 3, mitochondrial isoform X3 [Salvia hispanica]	7	7	35	76.84	0.893	-0.16	0.697196	0.951392	29.95	8.89	15.03	6	6	6	7	7	7	7	7	7	6	7	7	7	7
XP_047943331.1	GLABROUS1 enhancer-binding protein-like [Salvia hispanica]	6	6	35	76.83	1.008	0.01	0.87453	0.981102	53.77	19.2	49.89	6	6	4	5	5	6	5	6	5	5	4	5	5	5
XP_047959689.1	eukaryotic peptide chain release factor subunit 1-3-like [Salvia hispanica]	6	2	36	76.75	0.962	-0.06	0.956916	0.994274	43.63	26.57	23.08	6	6	1	2	2	2	2	1	1	1	1	1	1	1
XP_047942352.1	damage-control phosphatase At2g17340-like isoform X1 [Salvia hispanica]	9	9	46	76.59	0.932	-0.1	0.844767	0.977178	34.91	12.12	13.4	6	6	8	9	9	9	9	9	9	9	8	9	9	9
XP_047944880.1	40S ribosomal protein S15a-like [Salvia hispanica]	4	4	37	76.52	1.08	0.11	0.642	0.938445	30.91	10.43	13.33	6	6	4	4	4	4	4	4	4	4	4	4	3	4
XP_047960245.1	GDSL esterase/lipase APG-like [Salvia hispanica]	5	5	39	76.49	0.699	-0.52	0.135661	0.56016	41.52	5.79	10.89	6	6	5	5	5	5	5	5	5	5	5	5	5	5
XP_047959295.1	SNF1-related protein kinase regulatory subunit gamma-like PV42a [Salvia hispanica]	6	6	28	76.05	1.056	0.08	0.714135	0.953032	46.53	15.62	17.55	6	6	5	5	6	5	6	6	4	4	5	6	5	6
XP_047938357.1	3-oxoacyl-[acyl-carrier-protein] synthase 3 A, chloroplastic-like [Salvia hispanica]	4	4	28	75.69	0.825	-0.28	0.456034	0.909885	28.34	9.22	17.67	6	6	3	3	3	4	4	4	3	4	3	4	4	4
XP_047979869.1	eukaryotic translation initiation factor 5A-2 [Salvia hispanica]	4	2	38	75.43	0.728	-0.46	0.191588	0.670659	40.29	21.68	23.79	6	6	2	2	2	2	2	2	2	2	2	2	2	2
XP_047970052.1	importin subunit alpha-like [Salvia hispanica]	8	4	64	75.12	1.283	0.36	0.214922	0.715841	32.7	15.93	6.52	6	6	4	4	3	4	4	4	3	3	3	3	3	3
XP_047982636.1	ras-related protein RABC1 [Salvia hispanica]	5	4	35	75.08	1.286	0.36	0.210911	0.707141	62.03	15.01	19.99	6	6	4	4	4	4	4	4	3	3	3	4	4	4
XP_047940562.1	dnaJ protein homolog [Salvia hispanica]	7	7	44	75	1.023	0.03	0.824843	0.97357	40.64	31.36	32.19	6	6	6	5	7	7	7	7	5	6	6	6	7	7
XP_047954565.1	annexin Gh1-like [Salvia hispanica]	7	5	45	74.87	0.837	-0.26	0.495122	0.922575	24.44	12.85	15.03	6	6	4	4	4	4	4	4	3	3	3	3	3	3
XP_047974474.1	3-oxoacyl-[acyl-carrier-protein] synthase I, chloroplastic-like [Salvia hispanica]	8	6	44	74.81	1.005	0.01	0.887496	0.981287	28.39	13.99	19.73	6	6	6	6	5	6	5	6	5	4	6	6	6	5
XP_047981379.1	stem-specific protein TSJT1 [Salvia hispanica]	6	6	47	74.63	0.956	-0.07	0.933803	0.990823	29.3	4.29	26.22	6	6	5	5	5	5	5	5	3	5	3	6	5	6
XP_047978611.1	eukaryotic translation initiation factor 2 subunit alpha homolog [Salvia hispanica]	6	3	42	74.51	0.95	-0.07	0.912907	0.987571	43.4	17.75	49.77	6	6	3	3	3	3	3	3	2	1	2	3	3	3
XP_047968436.1	uncharacterized protein LOC125212345 [Salvia hispanica]	3	3	27	74.29	1.04	0.06	0.765628	0.962091	63.36	56.53	73.11	6	5	3	3	2	3	3	3		1	1	3	3	3
XP_047950691.1	probable voltage-gated potassium channel subunit beta [Salvia hispanica]	6	6	37	74.21	1.085	0.12	0.626379	0.93377	35.08	13.11	17.1	6	6	4	4	4	5	5	5	4	4	4	4	4	4
XP_047952227.1	UDP-glycosyltransferase 75C1-like [Salvia hispanica]	5	5	43	74.2	1.303	0.38	0.189799	0.66826	36.38	13.21	12.58	6	6	5	5	5	5	5	5	5	5	5	5	5	5
XP_047964236.1	mitochondrial outer membrane protein porin 2-like [Salvia hispanica]	5	2	34	74.12	0.666	-0.59	0.0875934	0.43081	39.06	28.25	26.2	6	6	2	2	2	2	2	2	2	2	2	2	2	2
XP_047958422.1	probable fructokinase-7 [Salvia hispanica]	8	7	34	74.11	0.856	-0.22	0.562472	0.922575	29.95	11.33	25.05	6	6	7	6	7	7	6	7	4	4	4	7	6	7
XP_047977062.1	eukaryotic peptide chain release factor subunit 1-3-like [Salvia hispanica]	7	3	36	74.01	0.974	-0.04	0.998893	0.999444	24.82	9.7	19.6	6	6	2	2	2	2	2	2	1	1	2	2	2	2
XP_047962284.1	inosine-5'-monophosphate dehydrogenase 2-like [Salvia hispanica]	7	3	40	73.82	0.722	-0.47	0.178988	0.654823	60.07	42.46	35.92	6	6	2	2	2	2	2	2	2	1	2	2	2	2
XP_047983608.1	adenine phosphoribosyltransferase 1, chloroplastic-like [Salvia hispanica]	4	4	33	73.8	0.701	-0.51	0.138699	0.565107	31.44	5.68	15.76	6	6	3	3	3	3	3	3	3	3	3	3	3	3
XP_047963466.1	ATP-citrate synthase alpha chain protein 1 [Salvia hispanica]	4	1	34	73.77	1.439	0.52	0.0791311	0.403313	19.17	9.1	16.02	6	5	1	1	1	1	1	1		1	1	1	1	1
XP_047947911.1	uncharacterized protein LOC125193979 isoform X1 [Salvia hispanica]	5	5	32	73.49	0.93	-0.1	0.837041	0.973788	41.79	21.57	37.65	6	6	3	3	3	3	3	3	2	2	3	3	3	3
XP_047961016.1	alpha-xylosidase 1-like [Salvia hispanica]	8	2	45	73.24	0.853	-0.23	0.550721	0.922575	36.25	31.05	46.41	6	6	1	1	2	2	2	2	1	2	1	2	1	2
XP_047963611.1	nuclear transport factor 2B [Salvia hispanica]	4	4	29	73.24	1.008	0.01	0.875533	0.981102	24.55	19.27	17.23	6	6	3	4	4	4	4	4	4	3	4	4	4	4
XP_047950000.1	profilin [Salvia hispanica]	3	2	28	73	1.195	0.26	0.356098	0.858067	29.09	24.83	15.09	6	6	2	2	2	2	2	2	2	2	2	2	2	2
XP_047946539.1	UBP1-associated protein 2C-like [Salvia hispanica]	6	6	33	72.93	0.855	-0.23	0.560267	0.922575	33.18	8.7	8.26	6	6	5	6	6	6	6	6	5	5	5	6	6	6
XP_047958553.1	benzaldehyde dehydrogenase, mitochondrial [Salvia hispanica]	3	1	36	72.8	0.687	-0.54	0.116287	0.505977	35.34	10.74	36.96	5	6	1	1	1	1		1	1	1	1	1	1	1
XP_047943287.1	14-3-3-like protein D [Salvia hispanica]	5	3	34	72.44	1.295	0.37	0.199724	0.686942	50.5	36.69	49.19	6	6	3	3	2	2	3	3	1	1	2	2	2	2
XP_047941791.1	hsp70-Hsp90 organizing protein 3-like [Salvia hispanica]	10	9	46	72.05	0.847	-0.24	0.53239	0.922575	40.7	27.42	15.43	6	6	9	8	7	9	9	9	7	8	7	8	8	9
XP_047976781.1	26S proteasome non-ATPase regulatory subunit 6 homolog [Salvia hispanica]	6	6	32	71.94	0.996	-0.01	0.918035	0.987571	45.8	15.74	18.01	6	6	4	4	5	4	5	5	4	2	4	4	4	4
XP_047976559.1	coatomer subunit alpha-1-like [Salvia hispanica]	6	6	37	71.75	0.752	-0.41	0.246465	0.761691	33.06	14.28	16.82	6	6	5	5	5	4	5	5	4	5	5	5	4	5
XP_047975488.1	60S acidic ribosomal protein P2A-like [Salvia hispanica]	4	3	34	71.51	1.229	0.3	0.294163	0.802771	40.5	25.47	22.64	6	6	3	3	2	3	3	3	3	2	3	3	2	3
XP_047971551.1	probable pyridoxal 5'-phosphate synthase subunit PDX1 [Salvia hispanica]	4	4	29	71.27	0.839	-0.25	0.502098	0.922575	28.25	22.57	7.03	6	6	3	3	3	4	4	4	3	4	3	4	4	4
XP_047951266.1	uncharacterized protein LOC125196699 [Salvia hispanica]	3	3	25	71.21	0.893	-0.16	0.697314	0.951392	34.02	5.84	29.61	6	6	3	3	3	3	3	3	3	3	3	3	3	3
XP_047978178.1	protein DNA-DAMAGE INDUCIBLE 1 [Salvia hispanica]	7	7	31	71.03	0.7	-0.52	0.137031	0.563274	40.52	28.68	9.8	6	6	3	4	5	5	3	4	4	5	6	6	6	6
XP_047971340.1	serine carboxypeptidase-like [Salvia hispanica]	4	4	26	71.03	1.24	0.31	0.276432	0.798217	43.04	20.84	36.63	6	6	4	4	4	4	4	4	2	3	3	4	4	3
XP_047948310.1	leucine aminopeptidase 1-like [Salvia hispanica]	4	1	24	71.01	0.856	-0.22	0.562034	0.922575	33.65	7.96	25.31	6	6	1	1	1	1	1	1	1	1	1	1	1	1
XP_047967853.1	chloroplast envelope quinone oxidoreductase homolog [Salvia hispanica]	5	3	32	70.89	0.625	-0.68	0.0462051	0.278774	31.55	49.99	62.7	6	6	2	2	1	2	2	1	1	1	1	2	2	2
XP_047938346.1	adenylate kinase 4-like isoform X1 [Salvia hispanica]	6	2	34	70.69	1.662	0.73	0.0161877	0.124385	41.99	47.91	18.93	6	6	2	2	2	2	2	2	2	2	2	2	2	2
XP_047946733.1	uncharacterized protein LOC125193063 [Salvia hispanica]	5	5	39	70.52	1.05	0.07	0.733385	0.958906	50.03	28.47	30.23	6	6	5	4	4	5	5	5	4	4	4	5	5	5
XP_047949971.1	tryptophan synthase beta chain 1 [Salvia hispanica]	6	6	30	70.41	0.953	-0.07	0.924499	0.990311	29.72	11.91	10.09	6	6	5	5	5	5	5	5	5	5	5	5	5	5
XP_047944290.1	xylose isomerase [Salvia hispanica]	6	6	45	70.21	2.315	1.21	9.8167e-05	0.00112292	25.33	9.37	15.62	6	6	5	6	6	6	6	6	5	5	4	5	5	5
XP_047938556.1	40S ribosomal protein S9-2-like [Salvia hispanica]	6	6	30	70.13	0.553	-0.86	0.0108837	0.0893309	68.34	30.07	51.81	6	6	4	5	3	6	5	6	5	5	5	5	4	5
XP_047980805.1	eukaryotic translation initiation factor 3 subunit I-like [Salvia hispanica]	5	2	36	70.03	0.83	-0.27	0.471944	0.913671	23.66	23.14	19.26	6	6	2	1	1	2	1	2	1	1	1	1	1	1
XP_047955719.1	DEAD-box ATP-dependent RNA helicase 38-like [Salvia hispanica]	8	1	42	69.84	100	6.64	1e-17	1.38142e-16		28.98		6		1	1	1	1	1	1
XP_047938668.1	eukaryotic translation initiation factor 3 subunit E-like [Salvia hispanica]	8	2	42	69.52	1.242	0.31	0.273975	0.798217	23.48	15.24	29.49	6	6	2	2	2	2	2	2	1	2	1	2	2	2
XP_047957630.1	polyvinylalcohol dehydrogenase-like [Salvia hispanica]	5	5	32	69.4	0.573	-0.8	0.0169385	0.128978	42.89	28.65	40.7	6	6	4	4	3	5	3	5	5	5	5	3	4	4
[truncated: 1,052 more rows]

## Sheet: p<0.05
															BR						MN
[truncated: 236 more rows]
