# Supplementary material for: Shotgun proteomics profiling of chia seeds (Salvia hispanica L.) reveals genotypic differential responses to viability loss
Source: Front Plant Sci. 2024 Aug 15;15:1441234. doi: 10.3389/fpls.2024.1441234 (PMC11358080; doi:10.3389/fpls.2024.1441234)
Supplement: Supplementary Table 6 — Protein identification and quantification comparing seed proteins of WN genotype aged (AA) and non-aged (T0). [file Table6.xlsx]

## Sheet: Identified
Accession	Description	Peptides	Unique Peptides	PSMs	Score Sequest	Ratio: AA/To	Ratio (log2): AA/To	P-Value: AA/To	Adj. P-Value: AA/To	Variability [%]: AA/To	CV [%]: AA	CV [%]: To	Count: AA	Count: To	Count: AA 1	Count: AA 2	Count: AA 3	Count: To 1	Count: To 2	Count: To 3
XP_047950871.1	cocosin 1-like [Salvia hispanica]	43	43	2662	6214.14	1.241	0.31	0.419599	0.871142	41.77	2.12	9.53	3	3	51	50	51	48	49	49
XP_047974399.1	11S globulin seed storage protein 2-like [Salvia hispanica]	30	27	2632	4665.62	1.099	0.14	0.824559	0.993737	48.18	6.16	5.23	3	3	44	47	47	47	46	46
XP_047958388.1	11S globulin-like [Salvia hispanica]	46	45	1865	4408.9	1.29	0.37	0.321634	0.793593	39	4.55	3.87	3	3	46	50	50	47	46	47
XP_047952105.1	11S globulin seed storage protein Ana o 2.0101-like [Salvia hispanica]	37	32	2205	4378.17	1.249	0.32	0.402511	0.856914	32.15	4.72	7.07	3	3	35	38	37	39	38	37
XP_047976489.1	11S globulin seed storage protein 2-like [Salvia hispanica]	34	31	1595	3559.07	1.161	0.22	0.626919	0.969456	32.77	8.41	6.09	3	3	48	49	49	50	50	50
XP_047960314.1	vicilin Cor a 11.0101 [Salvia hispanica]	42	42	1299	2734.64	1.07	0.1	0.924475	0.997963	36.46	8.7	3.95	3	3	47	47	46	47	46	47
XP_047954700.1	11S globulin seed storage protein Jug r 4-like [Salvia hispanica]	33	30	1182	2728.28	1.109	0.15	0.789986	0.990726	44.17	2.3	10.42	3	3	25	28	28	29	27	29
XP_047958387.1	11S globulin-like [Salvia hispanica]	34	34	796	1804.45	1.19	0.25	0.54572	0.933339	28.39	5.48	2.62	3	3	39	38	40	40	38	40
XP_047965477.1	2S sulfur-rich seed storage protein 1-like [Salvia hispanica]	7	4	538	1296.28	0.837	-0.26	0.278886	0.736067	33.36	34.4	25.77	3	3	4	4	4	4	4	4
XP_047969551.1	2S seed storage protein-like [Salvia hispanica]	4	1	532	1279.28	0.725	-0.46	0.0766565	0.338785	10.01	13.82	6.96	3	3	2	2	2	2	2	2
XP_047983673.1	vicilin-like seed storage protein At2g28490 [Salvia hispanica]	22	22	494	1225.33	1.202	0.27	0.513182	0.916825	25.08	10.44	4.59	3	3	24	24	24	24	24	24
XP_047944240.1	LOW QUALITY PROTEIN: 13S globulin seed storage protein 1-like [Salvia hispanica]	8	3	536	1121.02	1.31	0.39	0.286938	0.744454	11.72	16.91	31.5	3	3	1	2	2	1	1	1
XP_047948475.1	embryonic protein DC-8 isoform X1 [Salvia hispanica]	43	43	398	1061.69	0.844	-0.25	0.296277	0.759635	32.42	13.69	11.13	3	3	46	47	47	47	48	48
XP_047961271.1	late embryogenesis abundant protein D-34-like [Salvia hispanica]	16	16	244	821.73	1.058	0.08	0.968552	0.998397	27.78	9.8	6.26	3	3	18	18	17	18	18	18
XP_047955639.1	11S globulin seed storage protein Jug r 4-like [Salvia hispanica]	22	20	314	794.54	1.258	0.33	0.383847	0.833112	34.01	5.79	11.9	3	3	19	20	20	19	19	20
XP_047969400.1	heat shock cognate 70 kDa protein-like [Salvia hispanica]	30	14	340	789.17	1.163	0.22	0.620214	0.967691	34.61	7.68	0.69	3	3	16	17	17	17	16	17
XP_047969797.1	luminal-binding protein 4 [Salvia hispanica]	32	18	347	770.67	1.04	0.06	0.968218	0.998397	25.34	6.02	5.76	3	3	20	20	20	20	20	20
XP_047974299.1	vicilin-like seed storage protein At2g18540 [Salvia hispanica]	19	19	303	743.03	1.175	0.23	0.585435	0.948179	21.31	0.25	5.39	3	3	21	21	21	21	21	21
XP_047963313.1	heat shock cognate 70 kDa protein 2 [Salvia hispanica]	24	1	292	714.64	0.01	-6.64	1e-17	1.42924e-16			27.01		2				1		1
XP_047963324.1	heat shock cognate 70 kDa protein 2-like [Salvia hispanica]	24	2	283	707.3	1.071	0.1	0.920896	0.997963	37.46	8.57	12.17	3	3	2	2	2	2	2	2
XP_047964294.1	protein disulfide-isomerase-like [Salvia hispanica]	36	36	276	676.14	0.936	-0.1	0.584832	0.947831	26.6	10.3	1.28	3	3	36	36	36	36	36	36
AVW82634.1	glyceraldehyde-3-phosphate-dehydrogenase [Salvia hispanica]	18	7	292	648.33	1.227	0.3	0.452599	0.879993	36	24.52	13.32	3	3	7	7	7	8	8	8
XP_047971175.1	heat shock cognate 70 kDa protein 2-like [Salvia hispanica]	25	9	268	648.27	1.126	0.17	0.735061	0.989188	21.87	4.05	2.47	3	3	9	9	9	10	9	10
XP_047950706.1	oleosin H1-like [Salvia hispanica]	11	9	226	609.84	1.035	0.05	0.946575	0.998397	29.03	10.82	2.73	3	3	11	11	11	11	11	11
XP_047960252.1	NADPH-dependent aldehyde reductase 1, chloroplastic-like [Salvia hispanica]	17	17	352	604.53	1.162	0.22	0.622775	0.967691	29.03	3.96	2.71	3	3	19	21	21	20	20	20
XP_047954951.1	aspartic proteinase-like isoform X1 [Salvia hispanica]	18	11	294	595.81	1.054	0.08	0.984033	0.998397	27.22	9.89	13.04	3	3	12	12	12	12	12	12
XP_047963012.1	glyceraldehyde-3-phosphate dehydrogenase, cytosolic-like [Salvia hispanica]	18	2	277	592.08	1.156	0.21	0.641359	0.977616	41.42	34.73	24.1	3	3	2	2	2	2	2	2
XP_047972310.1	low-temperature-induced 65 kDa protein-like isoform X1 [Salvia hispanica]	33	33	237	590.58	0.734	-0.45	0.0864797	0.366876	24.15	13.79	10.89	3	3	32	32	32	34	34	34
XP_047973366.1	glyceraldehyde-3-phosphate dehydrogenase, cytosolic [Salvia hispanica]	18	1	272	573.41	1.499	0.58	0.0872091	0.366876	31.65	29.26	16.15	3	3	1	1	1	1	1	1
XP_047960080.1	11-beta-hydroxysteroid dehydrogenase A-like [Salvia hispanica]	19	17	224	572.81	1.587	0.67	0.0472185	0.238928	33.27	11.41	16.42	3	3	21	21	21	21	20	21
XP_047940916.1	ATP synthase subunit beta, mitochondrial [Salvia hispanica]	21	21	248	557.64	1.184	0.24	0.560594	0.939844	20.66	4.73	4.05	3	3	23	23	22	22	22	23
XP_047970570.1	chaperone protein ClpB1 [Salvia hispanica]	30	29	216	555.91	0.996	-0.01	0.802471	0.990726	29.02	7.71	4.82	3	3	29	29	29	28	28	29
XP_047955412.1	embryonic protein DC-8 [Salvia hispanica]	20	20	200	552.27	0.779	-0.36	0.1531	0.548838	32.16	15.67	11.89	3	3	21	21	21	21	21	21
XP_047952056.1	late embryogenesis abundant protein, group 3-like [Salvia hispanica]	23	23	195	548.52	0.467	-1.1	0.000102589	0.00111435	33.93	10.71	18.47	3	3	22	22	22	23	24	24
XP_047941308.1	succinate-semialdehyde dehydrogenase, mitochondrial isoform X2 [Salvia hispanica]	28	28	216	534.07	1.092	0.13	0.847789	0.993737	21.16	5.67	1.63	3	3	32	32	32	31	31	31
XP_047942127.1	aspartic proteinase-like [Salvia hispanica]	19	12	269	526.84	1.15	0.2	0.660327	0.981654	26.55	10.61	18.67	3	3	11	11	11	12	11	12
XP_047966170.1	oil body-associated protein 2C [Salvia hispanica]	14	14	258	513.82	1.091	0.13	0.849834	0.993737	25.16	8.3	6.16	3	3	22	23	23	23	23	23
XP_047980590.1	protein ADP-ribosyltransferase PARP3 isoform X1 [Salvia hispanica]	30	30	207	506.89	1.182	0.24	0.566701	0.939891	26.67	12.05	3.93	3	3	31	30	29	31	28	31
XP_047980384.1	bifunctional enolase 2/transcriptional activator [Salvia hispanica]	18	4	211	497.01	1.003	0	0.827536	0.993737	20.52	5.85	3.21	3	3	4	4	4	4	4	4
XP_047981438.1	enolase [Salvia hispanica]	18	4	204	493.52	1.13	0.18	0.720871	0.989188	17.76	10.02	11.22	3	3	1	2	2	2	2	2
XP_047962252.1	glyceraldehyde-3-phosphate dehydrogenase, cytosolic-like [Salvia hispanica]	16	7	219	483.2	1.221	0.29	0.468022	0.882903	30.43	50.3	80.87	3	3	9	9	9	9	8	9
XP_047940741.1	ribonuclease TUDOR 2-like [Salvia hispanica]	37	17	201	479.55	1.08	0.11	0.890518	0.993737	27.95	3.5	3.61	3	3	14	16	16	16	16	16
XP_047973018.1	vicilin-like seed storage protein At2g18540 [Salvia hispanica]	24	24	185	460.7	1.025	0.04	0.912203	0.997963	36.12	7.56	8.03	3	3	26	26	26	26	26	25
AVW82640.1	elongation factor 1-alpha [Salvia hispanica]	13	3	181	445.36	0.938	-0.09	0.591291	0.950734	20.45	9.71	8.73	3	3	6	6	6	6	6	6
XP_047948434.1	phosphoglycerate kinase, cytosolic [Salvia hispanica]	25	7	178	443.06	1.028	0.04	0.92148	0.997963	19.91	7.59	4.98	3	3	7	7	7	7	7	7
XP_047976638.1	elongation factor 2-like [Salvia hispanica]	26	26	224	432.38	1.236	0.31	0.430684	0.871142	28.62	6.1	4.17	3	3	29	28	27	29	29	29
XP_047957557.1	aconitate hydratase, cytoplasmic-like [Salvia hispanica]	26	20	183	427.03	1.119	0.16	0.75561	0.990726	23.08	7.41	5.92	3	3	21	20	20	21	21	21
XP_047945663.1	heat shock cognate protein 80-like [Salvia hispanica]	28	3	172	411.43	0.911	-0.13	0.498532	0.907232	28.87	39.07	7.07	3	3	2	3	3	3	3	3
XP_047969141.1	luminal-binding protein 5-like [Salvia hispanica]	18	4	196	409.05	1.131	0.18	0.719444	0.989188	21.15	4.78	4.82	3	3	4	4	4	4	4	4
XP_047969592.1	heat shock cognate protein 80-like [Salvia hispanica]	27	2	170	407.25	0.985	-0.02	0.762406	0.990726	28.96	7.53	19.36	3	3	1	2	2	1	2	2
XP_047979925.1	alcohol dehydrogenase 1 [Salvia hispanica]	16	13	165	395.18	1.067	0.09	0.935331	0.998084	26.86	6.12	2.55	3	3	14	15	16	16	15	16
XP_047944677.1	phosphoglycerate kinase, cytosolic-like [Salvia hispanica]	24	6	157	379.4	1.085	0.12	0.873093	0.993737	25.42	21.85	1.86	3	3	6	6	6	6	6	6
XP_047972682.1	malate synthase-like [Salvia hispanica]	24	22	149	376.13	1.05	0.07	0.996321	0.998541	20.59	2.94	4.87	3	3	25	25	25	24	25	25
XP_047946193.1	1-Cys peroxiredoxin PER1 [Salvia hispanica]	14	14	138	367.33	0.882	-0.18	0.406757	0.861451	21.54	11.31	6.54	3	3	16	16	15	16	16	16
XP_047960712.1	fructose-bisphosphate aldolase 1, cytoplasmic [Salvia hispanica]	17	7	132	363.67	1.034	0.05	0.942683	0.998397	19.06	7.59	5.11	3	3	7	7	7	7	7	7
XP_047950036.1	leucine aminopeptidase 2, chloroplastic-like [Salvia hispanica]	21	8	127	355.67	0.996	-0.01	0.804451	0.990726	25.19	4.67	10.29	3	3	8	8	8	8	8	8
XP_047979886.1	fructose-bisphosphate aldolase 6, cytosolic-like [Salvia hispanica]	16	6	127	342.02	1.017	0.02	0.88212	0.993737	16.82	5.24	1.98	3	3	6	6	6	6	6	6
XP_047975888.1	late embryogenesis abundant protein D-34-like [Salvia hispanica]	12	12	120	340.05	0.882	-0.18	0.403996	0.85858	13.53	6.9	7.49	3	3	14	13	14	13	13	13
XP_047982468.1	chaperonin CPN60-2, mitochondrial [Salvia hispanica]	24	13	134	337.02	1.032	0.05	0.936803	0.998084	26.76	9.03	5.12	3	3	14	14	14	13	14	14
XP_047966862.1	11-beta-hydroxysteroid dehydrogenase A-like [Salvia hispanica]	13	11	155	324.2	1.484	0.57	0.0963588	0.389258	24.46	17.93	18.95	3	3	15	15	15	15	15	15
XP_047940898.1	peptidyl-prolyl cis-trans isomerase [Salvia hispanica]	6	6	123	322.54	0.689	-0.54	0.0439636	0.225984	18.09	3.41	1.29	3	3	7	7	7	7	7	7
XP_047969008.1	5-methyltetrahydropteroyltriglutamate--homocysteine methyltransferase-like [Salvia hispanica]	23	8	148	314.72	1.196	0.26	0.530011	0.925617	22.31	5.95	4.64	3	3	6	6	6	8	8	8
XP_047938623.1	elongation factor 1-alpha-like [Salvia hispanica]	10	3	128	312.85	0.865	-0.21	0.353743	0.816939	21.2	14.33	9.55	3	3	5	5	5	5	5	5
XP_047944149.1	leucine aminopeptidase 2, chloroplastic-like [Salvia hispanica]	20	8	111	310.73	1.091	0.13	0.849867	0.993737	17.24	2.63	7.05	3	3	7	7	7	8	8	8
XP_047970107.1	cell division control protein 48 homolog E-like [Salvia hispanica]	24	1	140	308.89	1.123	0.17	0.74341	0.9892	20.79	20.37	9.85	3	3	1	1	1	1	1	1
XP_047951894.1	ribonuclease TUDOR 1 [Salvia hispanica]	29	9	140	306.49	1.057	0.08	0.969823	0.998397	20.02	12.8	8.31	3	3	8	8	7	8	8	8
XP_047983162.1	cell division control protein 48 homolog E-like [Salvia hispanica]	24	0	140	305.55
XP_047976803.1	catalase [Salvia hispanica]	18	16	149	304.09	1.091	0.13	0.850812	0.993737	23.42	9.38	0.52	3	3	16	17	17	17	16	17
XP_047965780.1	phosphoenolpyruvate carboxylase-like [Salvia hispanica]	34	5	131	301.29	1.574	0.65	0.0516586	0.256303	18.5	17.86	12.67	3	3	3	3	4	3	3	3
XP_047980205.1	endoplasmin homolog isoform X1 [Salvia hispanica]	32	31	143	299.67	0.969	-0.04	0.704815	0.989188	24.91	6.81	4.72	3	3	29	29	27	31	30	31
XP_047941197.1	tripeptidyl-peptidase 2 isoform X1 [Salvia hispanica]	27	27	124	299.03	1.142	0.19	0.684496	0.987464	24.47	8.32	6.79	3	3	26	27	27	25	26	26
XP_047946425.1	heat shock cognate protein 80 [Salvia hispanica]	20	2	120	295.93	0.898	-0.16	0.454423	0.880667	42.28	9.73	16.31	3	3	2	2	2	2	2	2
XP_047941315.1	cell division cycle protein 48 homolog [Salvia hispanica]	23	3	125	293.63	1.203	0.27	0.511625	0.916724	17.16	4.24	10.28	3	3	3	3	3	3	3	3
XP_047977317.1	5-methyltetrahydropteroyltriglutamate--homocysteine methyltransferase [Salvia hispanica]	22	7	136	293.52	1.142	0.19	0.685596	0.987464	39.74	12.19	12.24	3	3	7	7	7	7	7	7
XP_047959447.1	phosphoenolpyruvate carboxylase [Salvia hispanica]	31	2	131	292.44	1.358	0.44	0.215782	0.65512	37.58	14.65	28.36	3	3	2	2	2	2	2	2
XP_047942176.1	actin-7 [Salvia hispanica]	14	4	133	290.72	1.214	0.28	0.482998	0.894956	20.86	2.65	1.94	3	3	4	4	4	4	4	4
XP_047958073.1	glyoxysomal fatty acid beta-oxidation multifunctional protein MFP-a [Salvia hispanica]	22	22	149	290.16	0.882	-0.18	0.406549	0.861451	32.81	10.6	5.44	3	3	22	23	23	23	23	23
XP_047961170.1	protein disulfide-isomerase-like [Salvia hispanica]	22	21	124	284.94	1.043	0.06	0.97698	0.998397	17.95	7.53	3.4	3	3	20	20	20	20	20	20
XP_047939042.1	aconitate hydratase, cytoplasmic [Salvia hispanica]	23	4	135	283.32	1.223	0.29	0.460893	0.881606	17.24	4.7	7.9	3	3	4	4	4	4	4	4
XP_047941192.1	actin-like [Salvia hispanica]	12	2	121	276.77	1.275	0.35	0.350575	0.811369	12.4	5.44	8.94	3	3	2	2	2	2	2	2
XP_047967143.1	oil body-associated protein 1A-like [Salvia hispanica]	9	9	121	274.49	1.081	0.11	0.88613	0.993737	25.9	14.34	11.14	3	3	12	12	11	12	12	12
XP_047947757.1	heat shock 70 kDa protein, mitochondrial-like [Salvia hispanica]	24	6	109	270.16	1.007	0.01	0.844562	0.993737	16.29	1.31	10	3	3	5	5	5	5	5	5
XP_047962809.1	eukaryotic initiation factor 4A-10-like isoform X2 [Salvia hispanica]	20	7	145	257.32	1.258	0.33	0.384721	0.833112	41.67	6.22	4.89	3	3	7	6	7	6	7	7
XP_047949819.1	3-ketoacyl-CoA thiolase 2, peroxisomal [Salvia hispanica]	15	10	94	253.61	1.019	0.03	0.890517	0.993737	28.94	12.22	7.47	3	3	10	10	10	10	10	10
XP_047968141.1	elongation factor 1-alpha [Salvia hispanica]	12	2	110	250.94	100	6.64	1e-17	1.42924e-16		19.92		3		1	1	1
XP_047947557.1	aconitate hydratase, cytoplasmic-like [Salvia hispanica]	20	1	121	248.69	0.928	-0.11	0.556222	0.939021	6.14	16.77	18.93	3	3	1	1	1	1	1	1
XP_047980659.1	cell division control protein 48 homolog E-like [Salvia hispanica]	19	1	105	248.17	0.01	-6.64	1e-17	1.42924e-16			6		3				1	1	1
XP_047971386.1	phosphoglucomutase, cytoplasmic [Salvia hispanica]	21	10	114	240.79	1.104	0.14	0.807771	0.991559	23.69	10.71	5.24	3	3	9	10	10	9	9	9
XP_047947174.1	probable mitochondrial-processing peptidase subunit beta, mitochondrial [Salvia hispanica]	18	18	95	233.13	1.115	0.16	0.770474	0.990726	30.96	2.13	7.63	3	3	18	18	18	18	18	18
XP_047945695.1	3-ketoacyl-CoA thiolase 2, peroxisomal-like [Salvia hispanica]	13	8	90	231.58	1.013	0.02	0.866794	0.993737	24.03	7.5	5.69	3	3	8	8	8	8	8	8
XP_047969531.1	malate dehydrogenase, mitochondrial [Salvia hispanica]	11	4	82	230.24	0.82	-0.29	0.236745	0.683593	41.28	11.44	8.44	3	3	3	3	3	3	3	3
XP_047949123.1	ATP synthase subunit alpha, mitochondrial [Salvia hispanica]	12	12	83	229.88	1.181	0.24	0.569925	0.939891	17.99	3.95	7.45	3	3	13	13	13	13	13	13
XP_047980552.1	heat shock 70 kDa protein, mitochondrial [Salvia hispanica]	21	3	91	229.66	1.162	0.22	0.624548	0.967691	18.54	23.35	38.14	3	3	2	2	1	3	2	3
XP_047954332.1	17.3 kDa class I heat shock protein-like [Salvia hispanica]	10	3	100	228.89	1.201	0.26	0.517604	0.918252	35.43	34.44	40.71	3	3	3	3	3	3	3	3
XP_047958614.1	elongation factor 1-gamma-like [Salvia hispanica]	15	5	92	228.59	0.892	-0.16	0.437515	0.8736	19.3	6.45	5.18	3	3	4	4	4	4	4	4
XP_047940305.1	malate dehydrogenase [Salvia hispanica]	8	8	101	224.04	1.144	0.19	0.676699	0.985609	21.6	1.96	3.79	3	3	10	10	10	10	10	10
XP_047970043.1	UDP-glucose 4-epimerase GEPI48-like isoform X1 [Salvia hispanica]	13	5	78	223.72	1.07	0.1	0.924871	0.997963	35.9	5.62	3.78	3	3	5	5	5	5	5	5
XP_047945225.1	glyceraldehyde-3-phosphate dehydrogenase, cytosolic [Salvia hispanica]	5	1	90	223.57	1.115	0.16	0.7688	0.990726	18.65	13.15	21.76	3	3	1	1	1	1	1	1
XP_047939371.1	oleosin 1-like [Salvia hispanica]	7	7	76	222.07	0.845	-0.24	0.298695	0.762797	35.14	22.65	7.66	3	3	7	7	7	7	7	7
XP_047944309.1	em-like protein GEA6 [Salvia hispanica]	10	10	91	221.26	0.642	-0.64	0.0186825	0.120793	28.23	22.98	11.4	3	3	11	11	10	11	11	11
XP_047947657.1	peroxygenase-like [Salvia hispanica]	10	10	92	220.66	1.247	0.32	0.40814	0.862883	18.92	0.54	6.48	3	3	13	13	13	13	13	13
XP_047943997.1	eukaryotic initiation factor 4A-2-like [Salvia hispanica]	18	1	126	214.48	1.199	0.26	0.521741	0.921989	7.49	16.58	3.13	3	3	1	1	1	1	1	1
XP_047970064.1	eukaryotic initiation factor 4A-14 [Salvia hispanica]	19	2	129	214.28	1.503	0.59	0.084864	0.360709	64.5	27.55	31.83	3	3	2	2	2	2	2	2
XP_047939461.1	nascent polypeptide-associated complex subunit alpha-like protein [Salvia hispanica]	9	5	78	212.14	0.96	-0.06	0.671977	0.985214	26.83	12.32	10.58	3	3	6	6	6	6	5	6
XP_047954553.1	oleosin H1-like [Salvia hispanica]	8	6	78	210.52	1.601	0.68	0.0425261	0.219733	29.45	8.97	9.58	3	3	7	7	6	7	7	7
XP_047954783.1	malate dehydrogenase 1, mitochondrial-like [Salvia hispanica]	11	5	79	210.38	1.066	0.09	0.938348	0.998084	21.54	13.62	12.3	3	3	4	4	4	4	4	4
XP_047945856.1	stromal 70 kDa heat shock-related protein, chloroplastic [Salvia hispanica]	15	4	89	208.26	1.026	0.04	0.914959	0.997963	17.87	3.83	6.28	3	3	4	4	4	4	4	4
XP_047970105.1	2,3-bisphosphoglycerate-independent phosphoglycerate mutase [Salvia hispanica]	19	12	90	207.84	1.098	0.13	0.827504	0.993737	14.71	5.03	1.88	3	3	10	11	12	12	12	12
XP_047975174.1	2S seed storage albumin protein-like [Salvia hispanica]	6	6	104	204.82	0.839	-0.25	0.284198	0.739701	26.36	11.13	14.55	3	3	7	7	7	7	7	7
XP_047972213.1	UTP--glucose-1-phosphate uridylyltransferase-like [Salvia hispanica]	16	4	86	202.31	1.135	0.18	0.705632	0.989188	18.23	3.05	5.33	3	3	4	4	4	4	4	4
XP_047972528.1	aminopeptidase M1 [Salvia hispanica]	23	23	88	201.29	1.363	0.45	0.209458	0.647993	33.93	6.19	20.28	3	3	22	22	22	21	21	21
XP_047981450.1	elongation factor 1-gamma 2-like [Salvia hispanica]	13	3	81	199.44	1.172	0.23	0.594558	0.952227	42.74	25.65	7.22	3	3	3	3	3	3	3	3
XP_047970573.1	14-3-3-like protein 16R [Salvia hispanica]	13	4	84	198.45	0.809	-0.31	0.211689	0.649929	20.59	9.52	8.48	3	3	3	3	3	3	3	3
XP_047954636.1	triosephosphate isomerase, cytosolic [Salvia hispanica]	9	8	86	197.18	1.148	0.2	0.666799	0.984092	20.23	1.87	0.77	3	3	8	8	7	8	8	8
XP_047954726.1	UTP--glucose-1-phosphate uridylyltransferase isoform X1 [Salvia hispanica]	17	5	85	196.03	1.143	0.19	0.679719	0.985894	19.08	9.44	8.55	3	3	4	4	4	5	5	5
XP_047944392.1	mitochondrial outer membrane protein porin of 34 kDa-like [Salvia hispanica]	8	7	73	194.16	1.255	0.33	0.390207	0.840976	20.93	11.34	9.51	3	3	7	7	7	7	7	7
XP_047971596.1	benzaldehyde dehydrogenase, mitochondrial-like [Salvia hispanica]	14	12	77	194.16	1.033	0.05	0.941638	0.998397	29.47	7.54	7.12	3	3	11	11	11	11	11	11
XP_047959510.1	dihydrolipoyl dehydrogenase, mitochondrial-like [Salvia hispanica]	13	4	71	186.57	1.181	0.24	0.569183	0.939891	14.09	10.29	19.66	3	3	3	3	3	3	2	3
XP_047980885.1	alcohol dehydrogenase 3 [Salvia hispanica]	11	8	76	185.22	1.045	0.06	0.985414	0.998488	23.41	3.58	5.67	3	3	8	8	8	8	8	7
XP_047960657.1	dihydrolipoyl dehydrogenase 2, chloroplastic-like [Salvia hispanica]	15	15	82	184.9	1.012	0.02	0.863317	0.993737	23.25	3.06	8.03	3	3	15	14	15	15	15	15
XP_047969839.1	14-3-3-like protein A [Salvia hispanica]	11	6	87	184.71	0.865	-0.21	0.35347	0.816939	21.31	5.63	6.23	3	3	6	6	6	6	6	6
XP_047979791.1	stromal 70 kDa heat shock-related protein, chloroplastic-like [Salvia hispanica]	13	2	76	181.07	1.094	0.13	0.842042	0.993737	18.64	6.74	4.01	3	3	2	2	2	2	2	2
XP_047967675.1	peroxygenase-like [Salvia hispanica]	8	8	82	180.31	1.373	0.46	0.196543	0.629556	27.87	3.9	9.34	3	3	9	10	10	9	9	9
XP_047966819.1	nucleolin 1-like [Salvia hispanica]	20	15	76	179.83	0.641	-0.64	0.018167	0.118021	51.7	16.21	14.66	3	3	12	13	13	15	14	15
XP_047946667.1	11-beta-hydroxysteroid dehydrogenase B-like isoform X1 [Salvia hispanica]	10	9	69	176.28	1.62	0.7	0.0372511	0.195788	26.41	8.65	19.12	3	3	10	10	9	10	10	10
AVW82638.1	beta-tubulin [Salvia hispanica]	12	3	76	174.44	1.108	0.15	0.792396	0.990726	36.48	13.96	5.89	3	3	3	3	3	2	2	2
XP_047947644.1	adenosylhomocysteinase-like [Salvia hispanica]	16	6	80	173.96	1.132	0.18	0.71576	0.989188	30.33	3.32	9.48	3	3	5	6	6	5	5	5
XP_047962412.1	probable UDP-arabinopyranose mutase 2 [Salvia hispanica]	11	7	90	172.71	1.124	0.17	0.741338	0.9892	22.53	13.91	9.2	3	3	7	8	8	8	7	8
XP_047961992.1	glucose-6-phosphate isomerase 1, chloroplastic [Salvia hispanica]	17	17	78	171	1.205	0.27	0.506245	0.911763	20.7	6.38	6.54	3	3	18	18	16	18	18	18
XP_047968707.1	2S sulfur-rich seed storage protein 1-like [Salvia hispanica]	4	4	82	169.72	0.818	-0.29	0.232016	0.675862	32.44	8.41	2.43	3	3	8	8	8	8	8	8
XP_047960705.1	lactoylglutathione lyase GLX1 [Salvia hispanica]	7	7	64	168.97	1.101	0.14	0.815959	0.993622	15.98	7.37	4.64	3	3	7	7	7	7	7	7
XP_047971700.1	heat shock protein 83 [Salvia hispanica]	16	10	78	168.52	0.949	-0.07	0.63232	0.974127	26.62	13.46	6.73	3	3	9	10	10	10	10	10
XP_047960833.1	ubiquitin-40S ribosomal protein S27a [Salvia hispanica]	7	7	87	168.02	0.954	-0.07	0.647654	0.977616	39.27	6.57	6.18	3	3	5	7	7	7	7	7
XP_047963854.1	ATP-citrate synthase beta chain protein 2 [Salvia hispanica]	16	16	74	166.34	1.247	0.32	0.407138	0.861512	27.09	7.78	1.39	3	3	14	15	15	14	15	15
XP_047982515.1	phosphoglucomutase, cytoplasmic-like isoform X1 [Salvia hispanica]	15	4	80	165.83	1.009	0.01	0.853251	0.993737	11.14	4.97	39.55	3	3	3	3	3	3	2	3
XP_047955602.1	nucleoside diphosphate kinase 1 isoform X1 [Salvia hispanica]	7	3	64	164.5	1.049	0.07	0.999365	0.999365	22.86	28.68	8.62	3	3	3	3	3	3	3	3
XP_047969663.1	60S ribosomal protein L4 [Salvia hispanica]	15	3	68	164	0.711	-0.49	0.0616343	0.289681	41.66	17.3	44.21	3	3	3	3	2	3	2	3
XP_047977099.1	11-beta-hydroxysteroid dehydrogenase B-like [Salvia hispanica]	13	2	72	161.78	1.225	0.29	0.456483	0.880667	21.87	12.34	9.31	3	3	2	2	2	2	2	2
XP_047975342.1	catalase-like [Salvia hispanica]	10	8	78	161.58	1.184	0.24	0.561764	0.939891	23.14	5.29	9.01	3	3	8	8	8	8	8	8
XP_047970766.1	UDP-glucose 4-epimerase GEPI48-like [Salvia hispanica]	13	5	61	161.02	1.089	0.12	0.857493	0.993737	22.63	8.91	1.54	3	3	5	5	5	5	4	5
XP_047958144.1	probable protein phosphatase 2C 39 isoform X1 [Salvia hispanica]	11	11	64	160.78	1.115	0.16	0.769966	0.990726	26.92	3.73	7.7	3	3	11	11	11	11	11	11
XP_047983947.1	2S seed storage albumin protein-like [Salvia hispanica]	5	5	70	159.71	0.991	-0.01	0.784751	0.990726	24.7	16.89	2.12	3	3	5	4	5	5	5	5
XP_047982005.1	MDIS1-interacting receptor like kinase 2-like [Salvia hispanica]	13	13	71	159.48	0.816	-0.29	0.22775	0.671111	22.05	11.13	17.04	3	3	11	11	11	13	13	12
XP_047941778.1	guanine nucleotide-binding protein subunit beta-like protein [Salvia hispanica]	9	4	70	159.23	1.142	0.19	0.684222	0.987464	18.16	13.21	6.04	3	3	3	3	3	3	3	3
XP_047977401.1	11-beta-hydroxysteroid dehydrogenase B-like [Salvia hispanica]	12	1	69	159.13	1.201	0.26	0.517705	0.918252	24.16	19.01	14.27	3	3	1	1	1	1	1	1
XP_047971728.1	dihydrolipoyl dehydrogenase 1, mitochondrial [Salvia hispanica]	11	2	62	158.2	0.951	-0.07	0.636848	0.977616	13.85	14.29	2.37	3	3	2	2	2	2	2	2
XP_047970829.1	isocitrate dehydrogenase [NADP], chloroplastic [Salvia hispanica]	13	9	69	157.37	1.104	0.14	0.805877	0.990726	33.03	6.82	2.42	3	3	9	9	9	8	9	9
XP_047965712.1	malate dehydrogenase, glyoxysomal [Salvia hispanica]	10	10	68	156.62	0.97	-0.04	0.708525	0.989188	23.03	23.33	10.55	3	3	9	9	9	9	9	9
XP_047954766.1	14-3-3-like protein 16R [Salvia hispanica]	11	2	65	155.55	0.829	-0.27	0.257947	0.709935	8.45	5.32	5.05	3	3	1	1	1	2	2	2
XP_047971261.1	probable serine protease EDA2 [Salvia hispanica]	14	14	60	154.97	1.071	0.1	0.922554	0.997963	23.7	11.07	4.47	3	3	13	13	13	13	13	13
XP_047961262.1	fructose-1,6-bisphosphatase, cytosolic isoform X1 [Salvia hispanica]	13	13	69	154.93	0.982	-0.03	0.749673	0.990726	20.32	2.96	3.84	3	3	13	13	13	13	13	13
XP_047969923.1	mannose/glucose-specific lectin Cramoll-like [Salvia hispanica]	3	3	62	154.8	1.014	0.02	0.870822	0.993737	19.33	9.19	10.72	3	3	4	4	4	4	4	4
XP_047970847.1	pyruvate kinase, cytosolic isozyme [Salvia hispanica]	12	12	63	154.47	1.11	0.15	0.787235	0.990726	28.92	3.81	11.7	3	3	12	12	12	12	12	12
XP_047970201.1	tubulin beta-2 chain [Salvia hispanica]	12	3	71	153.53	1.207	0.27	0.500835	0.907609	28.39	16.03	16.48	3	3	3	3	3	3	3	3
XP_047950377.1	26S proteasome regulatory subunit 6A homolog [Salvia hispanica]	12	11	70	151.03	1.052	0.07	0.990459	0.998541	26.14	10.27	0.53	3	3	11	11	10	11	11	11
XP_047952903.1	tubulin alpha chain isoform X1 [Salvia hispanica]	9	1	57	146.76	1.464	0.55	0.110223	0.429641	13.29	15.04	5.72	3	3	1	1	1	1	1	1
XP_047947777.1	prohibitin-1, mitochondrial-like [Salvia hispanica]	10	4	57	145.94	0.976	-0.04	0.727776	0.989188	17.87	2.14	3.96	3	3	4	4	4	4	4	4
XP_047948357.1	cysteine proteinase inhibitor 6 [Salvia hispanica]	8	8	57	144.97	0.897	-0.16	0.451931	0.879993	25.73	13.18	9.71	3	3	8	8	8	8	8	8
XP_047980903.1	nucleoside diphosphate kinase 1-like [Salvia hispanica]	7	3	60	144.62	0.952	-0.07	0.642845	0.977616	15.23	10.8	8.76	3	3	3	3	3	3	3	3
XP_047972424.1	T-complex protein 1 subunit theta [Salvia hispanica]	14	3	64	144.19	1.026	0.04	0.916166	0.997963	16.46	17.15	4.71	3	3	3	3	3	3	3	3
XP_047970482.1	tubulin beta-1 chain-like [Salvia hispanica]	10	2	61	143.87	1.127	0.17	0.731835	0.989188	17.78	3.59	7.83	3	3	2	2	2	2	2	2
XP_047978278.1	alpha-galactosidase 1-like isoform X2 [Salvia hispanica]	13	10	67	143.14	0.811	-0.3	0.216658	0.655617	28.66	7.04	4.41	3	3	11	11	9	10	10	10
XP_047947562.1	isocitrate lyase [Salvia hispanica]	11	11	53	143.03	1.116	0.16	0.765785	0.990726	19.12	11.81	6.67	3	3	8	9	9	10	10	10
XP_047976830.1	ruBisCO large subunit-binding protein subunit beta, chloroplastic [Salvia hispanica]	15	6	68	142.59	1.087	0.12	0.864024	0.993737	29.26	14.48	4.12	3	3	6	6	6	6	6	6
XP_047960064.1	alanine aminotransferase 2-like [Salvia hispanica]	11	10	55	142.36	1.125	0.17	0.737384	0.989188	22.4	4.78	8.4	3	3	10	10	9	9	9	9
XP_047957019.1	elongation factor Tu, mitochondrial-like [Salvia hispanica]	13	4	66	141.79	1.099	0.14	0.822693	0.993737	14.71	24.81	6.19	3	3	3	4	4	4	4	4
XP_047963416.1	2S seed storage albumin protein-like [Salvia hispanica]	3	3	73	140.74	0.671	-0.57	0.0323746	0.183157	28.19	13.62	12.7	3	3	3	3	3	4	3	4
XP_047947606.1	adenosylhomocysteinase [Salvia hispanica]	14	4	66	140.33	1.041	0.06	0.971414	0.998397	22.56	11.87	5.34	3	3	4	3	4	4	4	4
XP_047978754.1	guanosine nucleotide diphosphate dissociation inhibitor 2-like [Salvia hispanica]	14	4	66	140.27	0.958	-0.06	0.662279	0.982392	21.04	14.91	6.09	3	3	4	4	3	4	4	4
XP_047955364.1	UDP-arabinopyranose mutase 1-like [Salvia hispanica]	10	5	59	139.38	0.976	-0.03	0.730181	0.989188	46.9	19.86	11.76	3	3	5	5	5	5	5	5
XP_047970939.1	ruBisCO large subunit-binding protein subunit alpha [Salvia hispanica]	16	2	69	139.07	0.736	-0.44	0.0887791	0.370266	13.13	5.79	18.36	3	3	1	1	1	2	2	2
XP_047945235.1	urease accessory protein G [Salvia hispanica]	10	10	53	138.58	0.935	-0.1	0.579809	0.946125	26.06	6	3.53	3	3	10	10	10	10	10	10
XP_047970305.1	60S ribosomal protein L4-like [Salvia hispanica]	13	1	59	136.76	0.946	-0.08	0.620068	0.967691	10.08	4.02	12.24	3	3	1	1	1	1	1	1
XP_047971448.1	alpha-glucosidase 2-like isoform X1 [Salvia hispanica]	15	15	65	136.73	1.381	0.47	0.187158	0.619798	24.06	4.07	7.55	3	3	15	15	15	15	15	15
XP_047973239.1	lanC-like protein GCR2 [Salvia hispanica]	11	11	67	135.15	1.226	0.29	0.455007	0.880667	32.95	3.12	8.57	3	3	12	12	11	11	11	11
XP_047952142.1	T-complex protein 1 subunit zeta 1 [Salvia hispanica]	14	2	69	134.66	1.756	0.81	0.0135451	0.0937795	40.52	25.7	12.84	3	3	2	2	2	2	2	2
XP_047983645.1	ERBB-3 BINDING PROTEIN 1 [Salvia hispanica]	12	5	61	134.3	1.023	0.03	0.901974	0.997026	16.87	25.88	7.95	3	3	4	5	5	5	5	5
XP_047940369.1	tubulin alpha chain-like [Salvia hispanica]	9	1	52	133.56	1.915	0.94	0.00389005	0.0324481	23.17	30.91	10.22	3	2	1	1	1	1	1
XP_047980147.1	polyadenylate-binding protein 8-like [Salvia hispanica]	11	4	56	133.45	1.019	0.03	0.890185	0.993737	17.62	9.4	9.37	3	3	4	4	4	4	4	4
XP_047941832.1	serine/threonine-protein phosphatase 2A 65 kDa regulatory subunit A beta isoform [Salvia hispanica]	12	12	60	133.02	1.132	0.18	0.714869	0.989188	30.41	9.79	10.44	3	3	11	11	11	11	11	11
XP_047975370.1	NADPH-dependent aldo-keto reductase, chloroplastic-like [Salvia hispanica]	12	9	56	132.52	0.923	-0.12	0.539634	0.929392	18.03	4.21	14.82	3	3	8	9	9	8	9	9
XP_047975162.1	universal stress protein YxiE-like [Salvia hispanica]	6	6	47	132.16	0.945	-0.08	0.615734	0.965269	20.65	8.96	1.06	3	3	6	6	6	6	6	6
XP_047949902.1	tubulin alpha chain-like [Salvia hispanica]	8	1	51	131.14	0.923	-0.12	0.538267	0.928826	27.22	20.57	26.75	3	3	1	1	1	1	1	1
XP_047977857.1	ERBB-3 BINDING PROTEIN 1 [Salvia hispanica]	13	6	61	130.95	0.947	-0.08	0.624365	0.967691	18.88	59.86	21.04	3	3	6	6	4	5	4	5
XP_047941799.1	proteasome subunit alpha type-6 [Salvia hispanica]	10	10	50	130.74	1.025	0.03	0.909409	0.997963	17.71	2.17	3.84	3	3	10	10	10	10	10	10
XP_047967559.1	class I heat shock protein-like [Salvia hispanica]	8	1	63	130.7
XP_047981741.1	pyrophosphate--fructose 6-phosphate 1-phosphotransferase subunit alpha [Salvia hispanica]	15	15	62	130.47	1.074	0.1	0.911289	0.997963	21.88	3.46	4.72	3	3	15	15	15	15	15	15
XP_047954537.1	phosphoenolpyruvate carboxykinase (ATP) 1-like [Salvia hispanica]	17	14	70	130.4	1.116	0.16	0.766862	0.990726	18.82	18.55	6.52	3	3	12	11	12	13	13	12
XP_047976784.1	guanosine nucleotide diphosphate dissociation inhibitor 1 [Salvia hispanica]	12	2	64	130.01	1.003	0	0.827972	0.993737	19.69	7.99	16.48	3	3	2	2	2	2	2	2
XP_047960630.1	glutathione S-transferase F9-like isoform X1 [Salvia hispanica]	8	2	58	128.86	1.201	0.26	0.517035	0.918252	40.66	15.96	44.26	3	3	2	2	2	2	2	2
XP_047954398.1	ADP,ATP carrier protein 1, mitochondrial-like [Salvia hispanica]	11	5	52	128.73	0.919	-0.12	0.524319	0.92256	17.21	10.36	3.2	3	3	5	5	5	5	5	5
XP_047970805.1	uncharacterized protein Mb0911c [Salvia hispanica]	5	5	52	128.16	1.066	0.09	0.938461	0.998084	18.2	10.67	1.24	3	3	5	5	5	5	5	5
XP_047960435.1	serine--tRNA ligase [Salvia hispanica]	11	11	52	127.9	1.099	0.14	0.823671	0.993737	38.34	13.85	6.88	3	3	10	11	11	11	11	11
XP_047968488.1	glutamine synthetase cytosolic isozyme 2-like [Salvia hispanica]	9	7	58	127.76	1.104	0.14	0.808252	0.991624	28.13	8.63	5.35	3	3	7	7	7	7	7	7
XP_047982034.1	pyruvate decarboxylase 2 [Salvia hispanica]	11	8	60	127.45	1.087	0.12	0.863255	0.993737	40.42	3.99	2.44	3	3	8	9	9	9	9	9
XP_047981484.1	dihydrolipoyllysine-residue succinyltransferase component of 2-oxoglutarate dehydrogenase complex 2, mitochondrial-like [Salvia hispanica]	9	9	54	126.08	1.024	0.03	0.907438	0.997963	26.35	6.36	10.64	3	3	8	8	8	9	9	9
XP_047946849.1	aldose reductase [Salvia hispanica]	11	11	55	125.96	1.03	0.04	0.930382	0.998084	17.22	1.64	5.04	3	3	10	10	10	10	10	10
XP_047969064.1	malate dehydrogenase, chloroplastic-like [Salvia hispanica]	10	8	50	125.91	1.038	0.05	0.960904	0.998397	19.56	3.77	6.76	3	3	6	6	6	7	6	7
XP_047957208.1	ubiquitin-activating enzyme E1 1-like isoform X1 [Salvia hispanica]	16	5	68	125.03	1.277	0.35	0.346439	0.810406	26.16	13.44	14.52	3	3	5	4	5	4	4	4
XP_047954868.1	pyruvate kinase 1, cytosolic [Salvia hispanica]	14	7	53	124.43	1.105	0.14	0.804562	0.990726	26.52	6.86	8.13	3	3	7	7	7	7	7	7
XP_047956634.1	succinate--CoA ligase [ADP-forming] subunit beta, mitochondrial-like [Salvia hispanica]	14	9	54	124.25	0.996	-0.01	0.802952	0.990726	15.84	5.11	7.42	3	3	9	9	9	9	9	9
XP_047956888.1	60S ribosomal protein L9 [Salvia hispanica]	8	8	47	123.47	1.048	0.07	0.99645	0.998541	19.51	1.51	9.44	3	3	10	10	10	9	10	10
XP_047963175.1	60S ribosomal protein L6-like [Salvia hispanica]	11	3	49	123.21	1.243	0.31	0.416412	0.868702	21.47	4.25	15.87	3	3	3	3	3	3	3	3
XP_047959879.1	heat shock 70 kDa protein 15-like [Salvia hispanica]	14	4	56	123.15	0.979	-0.03	0.739462	0.989188	13.89	7.14	9.31	3	3	3	3	3	2	2	2
XP_047940190.1	proteasome subunit alpha type-3 [Salvia hispanica]	11	11	56	122.52	1.153	0.2	0.651712	0.978368	24.4	2.98	5.49	3	3	11	11	11	11	11	11
XP_047939109.1	oleosin L-like [Salvia hispanica]	3	3	58	121.35	0.994	-0.01	0.795879	0.990726	21.04	13.9	5.59	3	3	3	3	3	3	3	3
XP_047956924.1	40S ribosomal protein S17-like [Salvia hispanica]	10	2	60	121.25	0.947	-0.08	0.622306	0.967691	16.56	5.58	4.31	3	3	2	2	2	2	2	2
XP_047981660.1	lysine--tRNA ligase isoform X2 [Salvia hispanica]	13	13	50	120.86	1.067	0.09	0.935788	0.998084	23.25	4.89	7.05	3	3	12	12	12	11	12	12
XP_047972611.1	T-complex protein 1 subunit gamma isoform X1 [Salvia hispanica]	11	11	53	120.79	0.977	-0.03	0.732336	0.989188	16.96	2.87	6.29	3	3	11	10	11	10	10	10
XP_047956807.1	MA3 DOMAIN-CONTAINING TRANSLATION REGULATORY FACTOR 1 [Salvia hispanica]	13	13	58	120.54	1.13	0.18	0.721218	0.989188	33.52	13.83	12.52	3	3	13	11	13	13	13	13
XP_047967542.1	uncharacterized protein ECU03_1610 [Salvia hispanica]	10	10	52	120.54	0.521	-0.94	0.000786565	0.00733413	44.28	17.98	20.74	3	3	8	8	9	9	9	9
XP_047946754.1	NADP-dependent malic enzyme [Salvia hispanica]	13	13	59	120.47	1.08	0.11	0.88959	0.993737	21.58	1.45	3.58	3	3	12	13	13	13	12	13
XP_047957968.1	phospholipase D alpha 1 [Salvia hispanica]	22	22	82	120.2	1.236	0.31	0.430862	0.871142	24.22	2.12	8.2	3	3	21	21	20	21	20	21
XP_047940480.1	acetyl-CoA acetyltransferase, cytosolic 1 [Salvia hispanica]	10	2	48	120.15	1	0	0.818428	0.993737	26.98	31.1	6.04	3	3	2	2	2	2	2	2
XP_047971829.1	sucrose synthase 3-like [Salvia hispanica]	20	20	69	119.75	1.382	0.47	0.186711	0.619798	33.51	17.04	21.17	3	3	19	18	19	17	18	18
XP_047982417.1	histone deacetylase HDT1-like [Salvia hispanica]	8	7	45	119.67	0.918	-0.12	0.522108	0.921989	36.28	12.36	3.8	3	3	7	7	7	7	7	7
XP_047983193.1	fasciclin-like arabinogalactan protein 1 [Salvia hispanica]	7	7	45	119.49	0.96	-0.06	0.669288	0.98415	31.46	10.53	11.65	3	3	7	7	7	7	7	7
XP_047943253.1	26.5 kDa heat shock protein, mitochondrial [Salvia hispanica]	5	5	41	119.34	1.076	0.11	0.901761	0.997026	32.22	14.21	5.97	3	3	6	6	6	6	5	6
XP_047981597.1	eugenol synthase 2-like [Salvia hispanica]	11	10	53	118.77	0.825	-0.28	0.249475	0.69629	22.91	8.73	11.56	3	3	10	10	10	10	10	10
XP_047955716.1	chloroplast envelope quinone oxidoreductase homolog [Salvia hispanica]	11	7	60	118.64	1.147	0.2	0.668862	0.98415	30.43	9.69	6.64	3	3	6	6	6	6	6	6
XP_047950438.1	guanine nucleotide-binding protein subunit beta-like protein [Salvia hispanica]	7	2	53	117.93	0.893	-0.16	0.43945	0.875814	37.98	11.9	6.93	3	3	2	2	2	2	2	2
XP_047968216.1	26S proteasome regulatory subunit S10B homolog B-like isoform X2 [Salvia hispanica]	12	11	66	117.84	1.088	0.12	0.861931	0.993737	29.19	21.55	26	3	3	10	11	11	11	11	11
XP_047973987.1	pistil-specific extensin-like protein [Salvia hispanica]	6	6	42	117.75	0.883	-0.18	0.409308	0.864606	34.12	20.24	6.32	3	3	5	5	5	6	5	6
XP_047944102.1	probable alpha-mannosidase At5g13980 [Salvia hispanica]	11	5	45	117.06	1.11	0.15	0.78708	0.990726	14.65	7.87	6.93	3	3	4	4	4	4	4	4
XP_047967669.1	elongation factor 1-beta 2-like [Salvia hispanica]	9	5	45	116.96	0.898	-0.15	0.456194	0.880667	26.95	5.9	6.35	3	3	4	4	4	5	5	5
XP_047981274.1	T-complex protein 1 subunit beta [Salvia hispanica]	17	17	67	116.81	1.051	0.07	0.99216	0.998541	23.32	1.95	4.22	3	3	15	15	14	17	17	16
XP_047964121.1	aldehyde dehydrogenase family 7 member B4-like [Salvia hispanica]	9	1	49	116.26	1.452	0.54	0.118921	0.454839	28.65	1.12	25.82	3	3	1	1	1	1	1	1
XP_047962548.1	mitochondrial outer membrane protein porin of 36 kDa-like [Salvia hispanica]	8	8	45	116.21	1.027	0.04	0.918783	0.997963	14.97	9.9	3.17	3	3	7	7	7	7	7	7
XP_047965118.1	ATP synthase subunit gamma, mitochondrial [Salvia hispanica]	11	3	56	116.08	1.182	0.24	0.567231	0.939891	26.34	52.52	14.62	3	3	2	2	2	3	3	3
XP_047980273.1	vacuolar-sorting receptor 3-like [Salvia hispanica]	9	8	49	116.06	0.986	-0.02	0.765542	0.990726	26.44	10.79	6.07	3	3	6	6	7	8	8	8
XP_047956066.1	26S proteasome non-ATPase regulatory subunit 11 homolog [Salvia hispanica]	12	1	52	115.94
XP_047980752.1	40S ribosomal protein S5-like [Salvia hispanica]	9	2	46	115.64	0.85	-0.23	0.312257	0.78514	13.04	8.72	10.71	3	3	1	1	1	1	1	1
XP_047977169.1	protein SLE1 [Salvia hispanica]	7	7	44	114.5	0.641	-0.64	0.0182054	0.118021	36.53	17.61	11.9	3	3	8	7	8	8	8	8
XP_047956761.1	probable galactinol--sucrose galactosyltransferase 2 [Salvia hispanica]	10	10	46	114.06	1.22	0.29	0.468545	0.882903	17.73	9.97	1.69	3	3	10	10	10	10	10	10
XP_047976901.1	desiccation-related protein PCC27-45-like [Salvia hispanica]	6	6	44	113.9	0.737	-0.44	0.0905757	0.376413	22.48	12.88	12.16	3	3	6	6	6	6	6	6
XP_047962902.1	pyruvate dehydrogenase E1 component subunit alpha, mitochondrial-like [Salvia hispanica]	13	13	60	113.82	1.068	0.1	0.931115	0.998084	30.47	9.74	4.97	3	3	11	12	12	12	12	12
XP_047943528.1	triosephosphate isomerase, chloroplastic [Salvia hispanica]	8	7	43	113.74	1.029	0.04	0.926023	0.998084	34.35	2.44	4.66	3	3	7	7	7	7	7	7
XP_047971642.1	26S proteasome non-ATPase regulatory subunit 11 homolog [Salvia hispanica]	12	1	52	113.57	0.812	-0.3	0.218253	0.65563	17.96	15.25	10.16	3	3	1	1	1	1	1	1
XP_047968278.1	40S ribosomal protein S7 [Salvia hispanica]	7	1	46	113.5	0.934	-0.1	0.578028	0.946125	7.59	6.67	7.23	3	3	1	1	1	1	1	1
XP_047939460.1	nascent polypeptide-associated complex subunit alpha-like protein [Salvia hispanica]	6	2	44	113.31	1.225	0.29	0.45799	0.880667	12.03	7.79	13.65	3	3	1	1	1	1	1	1
XP_047967069.1	probable phospholipid hydroperoxide glutathione peroxidase [Salvia hispanica]	8	7	46	113.27	0.76	-0.4	0.122044	0.464241	18.83	3.87	5.23	3	3	4	5	5	6	6	6
XP_047969401.1	NADH dehydrogenase [ubiquinone] iron-sulfur protein 1, mitochondrial-like [Salvia hispanica]	12	5	51	112.57	1.106	0.15	0.799973	0.990726	13.89	10.9	9.76	3	3	5	5	5	5	5	5
XP_047940998.1	peptidyl-prolyl cis-trans isomerase FKBP62-like [Salvia hispanica]	13	13	51	112.44	0.958	-0.06	0.663503	0.982392	27.37	8.89	3.55	3	3	11	11	11	12	12	12
XP_047982805.1	alpha-mannosidase At3g26720-like [Salvia hispanica]	10	10	46	112.36	1.071	0.1	0.922449	0.997963	29.41	12.94	10.36	3	3	9	9	8	9	10	10
XP_047940844.1	T-complex protein 1 subunit zeta 1-like [Salvia hispanica]	14	2	65	112.07	1.326	0.41	0.26064	0.713331	11.41	26.38	21.48	3	3	2	2	2	2	1	2
XP_047952006.1	oleosin L-like [Salvia hispanica]	4	4	42	111.9	1.181	0.24	0.569861	0.939891	33.03	27.11	10.41	3	3	4	4	4	4	4	4
XP_047962912.1	outer envelope pore protein 16-2, chloroplastic [Salvia hispanica]	4	4	38	111.83	0.96	-0.06	0.668808	0.98415	14.52	3.04	6.81	3	3	5	4	5	5	4	5
XP_047950070.1	serine hydroxymethyltransferase 4 [Salvia hispanica]	14	8	60	111.39	1.036	0.05	0.951073	0.998397	21.08	1.53	3.3	3	3	7	7	7	7	7	7
XP_047944554.1	T-complex protein 1 subunit theta-like [Salvia hispanica]	13	2	50	109.96	1.091	0.13	0.850736	0.993737	30.65	12	25.81	3	3	1	1	1	1	1	1
XP_047978045.1	phosphoenolpyruvate carboxykinase (ATP) 1-like [Salvia hispanica]	17	14	48	109.62	1.124	0.17	0.741663	0.9892	30.3	19.19	11.05	3	3	11	12	10	12	10	12
XP_047980818.1	26S proteasome regulatory subunit 6B homolog [Salvia hispanica]	10	9	48	109.61	1.064	0.09	0.947063	0.998397	23.02	6.36	7.42	3	3	9	9	9	9	8	9
XP_047948568.1	glutathione S-transferase U19-like isoform X1 [Salvia hispanica]	9	9	47	109.42	1.024	0.03	0.90806	0.997963	15.56	4.57	4.86	3	3	8	9	9	9	9	9
XP_047969338.1	ubiquitin-activating enzyme E1 1-like [Salvia hispanica]	16	5	57	109.4	1.244	0.31	0.414357	0.86735	16.35	9.62	13.77	3	3	4	4	4	4	4	5
XP_047964327.1	3-oxoacyl-[acyl-carrier-protein] reductase 4 [Salvia hispanica]	8	8	45	109.25	1.065	0.09	0.943028	0.998397	17.8	3.84	5.66	3	3	8	8	8	8	8	8
XP_047949685.1	26S proteasome non-ATPase regulatory subunit 2 homolog A-like [Salvia hispanica]	14	14	46	109.22	0.997	-0.01	0.80521	0.990726	24.55	7.21	11.14	3	3	13	13	13	13	14	14
XP_047948766.1	chaperonin CPN60-like 1, mitochondrial [Salvia hispanica]	11	1	46	109.18	0.807	-0.31	0.208857	0.647217	14.33	12.21	5.19	3	3	1	1	1	1	1	1
XP_047966122.1	40S ribosomal protein S7-like [Salvia hispanica]	7	1	46	109.07	1.082	0.11	0.882707	0.993737	15.6	14.96	13.87	3	3	1	1	1	1	1	1
XP_047980992.1	ruBisCO large subunit-binding protein subunit alpha-like [Salvia hispanica]	13	1	56	108.93
XP_047962639.1	serpin-ZX [Salvia hispanica]	10	10	52	108.76	1.053	0.07	0.984564	0.998397	23.54	1.36	2.38	3	3	10	10	9	10	9	10
XP_047980148.1	polyadenylate-binding protein 2-like [Salvia hispanica]	10	5	45	108.45	0.944	-0.08	0.611196	0.961049	19.54	10.96	13.9	3	3	4	4	4	5	5	4
XP_047980573.1	calreticulin-like [Salvia hispanica]	15	3	56	108.02	0.889	-0.17	0.427131	0.871142	21.71	10.41	12.42	3	3	3	3	3	3	3	3
XP_047960766.1	26S proteasome regulatory subunit 4 homolog A-like [Salvia hispanica]	11	1	63	107.74	1.526	0.61	0.072507	0.331848	17.14	14.96	19.3	3	3	1	1	1	1	1	1
XP_047950933.1	acetyl-CoA acetyltransferase, cytosolic 1-like [Salvia hispanica]	11	3	45	107.61	1.009	0.01	0.85298	0.993737	62.29	11.74	14.57	3	3	3	3	3	3	3	3
XP_047970331.1	40S ribosomal protein S17-like [Salvia hispanica]	9	1	54	106.79	1.214	0.28	0.482859	0.894956	56.01	53.87	44.42	3	3	1	1	1	1	1	1
XP_047937647.1	proteasome subunit beta type-2-A-like [Salvia hispanica]	9	9	54	106.74	1.215	0.28	0.480776	0.893494	23.6	9.88	6.44	3	3	9	9	9	9	9	9
XP_047952898.1	mitochondrial outer membrane protein porin of 34 kDa-like [Salvia hispanica]	5	4	44	106.22	1.082	0.11	0.881568	0.993737	16.25	9.82	7.84	3	3	4	4	4	4	4	4
XP_047943548.1	ATP synthase subunit gamma, mitochondrial-like [Salvia hispanica]	11	3	51	105.88	1.282	0.36	0.336332	0.802265	35.28	14.65	64.54	3	3	2	2	2	2	2	2
XP_047956458.1	betaine aldehyde dehydrogenase, chloroplastic-like [Salvia hispanica]	10	8	42	105.83	1.127	0.17	0.730073	0.989188	26.67	7.93	3.35	3	3	8	8	8	8	8	8
XP_047971506.1	17.3 kDa class II heat shock protein-like [Salvia hispanica]	5	5	45	105.42	0.799	-0.32	0.190587	0.619798	20.74	12.43	5.81	3	3	7	7	7	7	7	7
XP_047947426.1	40S ribosomal protein S3-3 [Salvia hispanica]	11	2	55	105.41	0.788	-0.34	0.169826	0.584584	11.77	2.27	8.02	3	3	2	2	2	2	2	2
XP_047946818.1	26S proteasome regulatory subunit 8 homolog A [Salvia hispanica]	10	2	48	105.25	0.996	-0.01	0.8034	0.990726	10.7	10.11	11.11	3	3	2	2	2	2	2	2
XP_047975500.1	GDSL esterase/lipase At1g71250, partial [Salvia hispanica]	6	6	50	104.7	1.155	0.21	0.646203	0.977616	14.12	7.99	4.62	3	3	6	6	6	6	6	6
XP_047945478.1	glutamate decarboxylase-like [Salvia hispanica]	8	8	43	104.26	1.275	0.35	0.349286	0.810574	31.93	5.37	7.26	3	3	7	7	7	7	7	7
XP_047944865.1	T-complex protein 1 subunit eta-like [Salvia hispanica]	13	1	47	104.19	1.107	0.15	0.797399	0.990726	8.11	8.89	2.84	3	3	1	1	1	1	1	1
XP_047942099.1	26S proteasome regulatory subunit 4 homolog A [Salvia hispanica]	11	1	61	103.73
XP_047958378.1	40S ribosomal protein SA-like [Salvia hispanica]	7	7	43	103.72	1.08	0.11	0.890132	0.993737	18.06	1.45	6.96	3	3	7	7	7	7	7	7
XP_047956411.1	11-beta-hydroxysteroid dehydrogenase A-like [Salvia hispanica]	10	10	49	103.69	1.258	0.33	0.382877	0.833112	25.65	9.06	13.95	3	3	10	10	10	10	10	10
XP_047956636.1	proteasome subunit alpha type-7 [Salvia hispanica]	8	8	44	102.83	0.994	-0.01	0.794404	0.990726	16.88	5.66	6.42	3	3	6	6	6	8	8	7
XP_047982453.1	T-complex protein 1 subunit eta [Salvia hispanica]	13	1	46	102.64	1.107	0.15	0.795335	0.990726	13.27	13.91	6.5	3	3	1	1	1	1	1	1
XP_047983335.1	protein disulfide-isomerase like 2-1-like [Salvia hispanica]	12	9	46	102.59	1.02	0.03	0.890902	0.993737	17.84	24.87	2.43	3	3	8	7	8	8	8	8
XP_047978180.1	elongation factor Tu, mitochondrial-like [Salvia hispanica]	12	3	55	102.5	1.161	0.21	0.628322	0.969456	20.12	13.65	3.8	3	3	3	3	3	3	3	3
XP_047971711.1	UDP-arabinopyranose mutase 1-like [Salvia hispanica]	6	1	43	102.14	0.44	-1.18	3.14442e-05	0.000359111	25.59	25.25	9.91	2	3	1	1		1	1	1
XP_047966527.1	enoyl-[acyl-carrier-protein] reductase [NADH] 1, chloroplastic-like [Salvia hispanica]	10	2	51	102.13	0.96	-0.06	0.670341	0.984545	18.99	5.61	5.01	3	3	2	2	2	2	2	2
XP_047939059.1	2,3-bisphosphoglycerate-independent phosphoglycerate mutase-like isoform X2 [Salvia hispanica]	11	4	43	102.01	1.105	0.14	0.804521	0.990726	17.29	10.39	3.25	3	3	4	3	4	3	3	3
XP_047939302.1	ketol-acid reductoisomerase, chloroplastic-like [Salvia hispanica]	6	6	34	101.94	0.988	-0.02	0.774915	0.990726	13.89	7.08	4.1	3	3	6	6	6	6	6	6
XP_047971597.1	V-type proton ATPase catalytic subunit A-like [Salvia hispanica]	12	12	45	101.59	1.068	0.09	0.933178	0.998084	16.69	3.71	6.36	3	3	9	11	11	11	12	12
XP_047972091.1	40S ribosomal protein S3-2 [Salvia hispanica]	12	3	59	101.58	0.989	-0.02	0.775888	0.990726	38.55	4.83	19.38	3	3	2	2	2	3	2	3
XP_047970203.1	heat shock 70 kDa protein 15-like [Salvia hispanica]	12	2	50	101.33	0.01	-6.64	1e-17	1.42924e-16			25.52		3				1	1	1
XP_047960066.1	proteasome subunit alpha type-5 [Salvia hispanica]	7	7	43	101.3	0.926	-0.11	0.549825	0.938389	14.48	8.05	2.3	3	3	7	7	7	6	6	6
XP_047963404.1	galactokinase [Salvia hispanica]	8	4	43	100.9	0.983	-0.02	0.754657	0.990726	36.51	11.93	9.48	3	3	4	4	4	4	4	4
XP_047943778.1	heat shock 70 kDa protein 14-like [Salvia hispanica]	10	5	50	100.55	1.06	0.08	0.961672	0.998397	30.92	15.64	26.49	3	3	5	5	5	5	5	4
XP_047939531.1	enoyl-[acyl-carrier-protein] reductase [NADH] 1, chloroplastic-like [Salvia hispanica]	10	2	51	100.45	1.027	0.04	0.918884	0.997963	13.79	12.88	6.56	3	3	2	2	2	2	2	2
XP_047945140.1	proteasome subunit alpha type-2-A [Salvia hispanica]	10	5	37	100.13	1.056	0.08	0.974763	0.998397	18.35	5.52	5.63	3	3	5	5	4	5	5	5
XP_047961153.1	S-formylglutathione hydrolase [Salvia hispanica]	7	7	42	100.11	1.119	0.16	0.757821	0.990726	15.4	3.69	3.56	3	3	7	7	7	7	7	7
XP_047942050.1	mitochondrial-processing peptidase subunit alpha-like [Salvia hispanica]	11	9	49	100.1	1.23	0.3	0.445407	0.879044	29.91	6.79	10.79	3	3	8	8	8	8	8	8
XP_047964168.1	putative transferase At4g12130, mitochondrial [Salvia hispanica]	11	11	51	99.89	1.054	0.08	0.980723	0.998397	36.5	14.67	1.71	3	3	5	6	6	9	9	10
XP_047941463.1	aspartate aminotransferase, cytoplasmic-like [Salvia hispanica]	9	5	43	99.57	1.363	0.45	0.209789	0.648198	24.05	7.92	15.84	3	3	5	5	5	5	5	5
XP_047957564.1	glutathione S-transferase F9-like isoform X2 [Salvia hispanica]	7	1	46	98.98	3.046	1.61	3.19931e-07	4.13709e-06	91.28	40.58	131.1	2	3		1	1	1	1	1
XP_047981967.1	thioredoxin H-type 1-like [Salvia hispanica]	5	4	42	98.38	0.935	-0.1	0.579156	0.946125	30.13	11.41	5.43	3	3	5	5	5	5	5	5
XP_047971012.1	6-phosphogluconate dehydrogenase, decarboxylating 3, chloroplastic-like [Salvia hispanica]	11	2	57	98.25	1.396	0.48	0.170928	0.586452	23.92	19.29	3.87	3	3	2	2	2	2	2	2
XP_047958450.1	bifunctional protein FolD 2-like [Salvia hispanica]	9	9	42	98.23	0.985	-0.02	0.763402	0.990726	17.3	11.72	2.05	3	3	7	8	8	8	8	8
XP_047971917.1	14-3-3-like protein 16R [Salvia hispanica]	8	2	43	98.08	1.181	0.24	0.570259	0.939891	8.82	4.09	15.56	2	3	1	1		1	1	1
XP_047943576.1	60S ribosomal protein L12-3-like [Salvia hispanica]	5	5	36	97.38	0.876	-0.19	0.388036	0.837775	19.87	6.62	3.9	3	3	5	5	5	5	5	5
XP_047938526.1	prohibitin-1, mitochondrial-like [Salvia hispanica]	8	2	39	96.96	0.984	-0.02	0.758305	0.990726	26.8	14.31	6.62	3	3	2	2	2	2	2	2
XP_047977377.1	transketolase, chloroplastic [Salvia hispanica]	12	7	50	96.76	0.974	-0.04	0.720714	0.989188	20.22	4.03	5.96	3	3	6	6	6	7	7	7
XP_047980941.1	heat shock 70 kDa protein 8 [Salvia hispanica]	9	9	38	96.59	1.193	0.25	0.537032	0.928826	31.37	6.57	6.93	3	3	8	8	8	8	8	8
XP_047937976.1	40S ribosomal protein S3a [Salvia hispanica]	7	2	46	96.46	0.818	-0.29	0.232867	0.677534	14.9	20.19	10.44	3	3	2	2	2	2	2	2
XP_047980142.1	ruBisCO large subunit-binding protein subunit alpha-like [Salvia hispanica]	11	3	47	96.45	0.87	-0.2	0.368451	0.825555	37.17	36.72	7.28	2	3		1	1	1	1	1
XP_047975244.1	40S ribosomal protein S14-3 [Salvia hispanica]	6	6	33	96.44	1.504	0.59	0.0840197	0.358367	38.22	1.97	4.88	3	3	6	6	6	6	6	6
XP_047954541.1	NADH dehydrogenase [ubiquinone] iron-sulfur protein 1, mitochondrial [Salvia hispanica]	12	5	44	96.27	1.149	0.2	0.663933	0.982392	16.49	21.75	1.86	3	3	4	3	4	4	4	4
XP_047969569.1	phosphomannomutase/phosphoglucomutase isoform X2 [Salvia hispanica]	10	10	52	96.26	1.059	0.08	0.965691	0.998397	17.54	6.4	2.34	3	3	9	9	9	9	9	9
XP_047951075.1	peroxisomal acyl-coenzyme A oxidase 1-like [Salvia hispanica]	10	10	42	96.26	1.246	0.32	0.410398	0.866159	28.96	3.86	7.13	3	3	9	10	10	10	10	10
XP_047967519.1	3-hydroxyacyl-[acyl-carrier-protein] dehydratase FabZ-like [Salvia hispanica]	6	2	38	95.56	1.11	0.15	0.785477	0.990726	7.12	0.47	9.6	3	3	2	2	2	2	2	2
XP_047948488.1	probable enoyl-CoA hydratase 1, peroxisomal [Salvia hispanica]	10	10	41	95.55	1.031	0.04	0.932992	0.998084	26.23	8.76	9.46	3	3	10	10	8	10	10	9
XP_047953714.1	14-3-3-like protein [Salvia hispanica]	7	2	42	94.97	0.854	-0.23	0.323756	0.795108	17.74	4.47	3.79	3	3	2	2	2	2	2	2
XP_047962692.1	aldehyde dehydrogenase family 7 member B4-like [Salvia hispanica]	9	1	42	94.67	1.071	0.1	0.922239	0.997963	40.56	41.62	10.81	3	3	1	1	1	1	1	1
XP_047971013.1	6-phosphogluconate dehydrogenase, decarboxylating 3, chloroplastic-like [Salvia hispanica]	10	1	52	94.45	1.474	0.56	0.102931	0.40772	14.14	7.06	12.65	3	3	1	1	1	1	1	1
XP_047945826.1	polyadenylate-binding protein 2-like [Salvia hispanica]	9	3	44	94.14	0.942	-0.09	0.605895	0.958828	23.6	6.51	12.64	3	3	2	2	2	2	2	2
XP_047966094.1	aspartic proteinase A1-like isoform X1 [Salvia hispanica]	6	4	60	93.97	0.76	-0.4	0.122708	0.464241	16.34	5.28	9.41	3	3	4	4	4	4	4	4
XP_047938365.1	gamma-interferon-responsive lysosomal thiol protein isoform X1 [Salvia hispanica]	5	1	41	93.91	1.183	0.24	0.564268	0.939891	9.14	4.62	12.02	3	3	1	1	1	1	1	1
XP_047951226.1	major allergen Pru ar 1-like [Salvia hispanica]	6	2	49	93.86	0.632	-0.66	0.0149972	0.100145	61.43	14.22	11.57	3	3	2	2	2	2	2	2
XP_047959428.1	SNF1-related protein kinase regulatory subunit gamma-1-like [Salvia hispanica]	8	8	37	93.81	1.034	0.05	0.943982	0.998397	19.9	7.4	7.46	3	3	7	7	7	8	8	7
XP_047961108.1	40S ribosomal protein S5-like [Salvia hispanica]	9	2	38	93.73	0.78	-0.36	0.154298	0.551001	13.41	20.13	6.73	3	3	2	1	2	2	2	2
XP_047950355.1	aspartyl protease AED3 [Salvia hispanica]	7	6	39	93.66	1.003	0	0.827493	0.993737	15.3	7.51	4.12	3	3	6	6	6	6	6	6
XP_047966805.1	delta-1-pyrroline-5-carboxylate dehydrogenase 12A1, mitochondrial-like [Salvia hispanica]	12	12	51	93.42	1.122	0.17	0.748676	0.990726	16.26	4.19	3.07	3	3	11	11	11	11	11	11
XP_047954795.1	adenylate kinase 4-like [Salvia hispanica]	11	5	53	93.26	1.198	0.26	0.525763	0.923142	30.76	19.96	23.78	3	3	5	5	4	4	5	5
XP_047941123.1	protein argonaute 4-like [Salvia hispanica]	15	15	52	92.92	1.013	0.02	0.865988	0.993737	32.26	9.03	4.08	3	3	13	12	12	13	13	13
XP_047950516.1	protein disulfide isomerase-like 2-3 [Salvia hispanica]	10	4	43	91.95	0.87	-0.2	0.370529	0.825555	13.07	15.79	4.24	3	3	4	4	3	4	4	4
XP_047949998.1	elongation factor 1-gamma 2-like [Salvia hispanica]	6	3	38	91.46	1.223	0.29	0.461364	0.881606	14	11.69	20.65	3	3	3	3	3	2	3	3
XP_047952880.1	galactose mutarotase-like [Salvia hispanica]	9	9	35	91.33	0.806	-0.31	0.206856	0.643722	20.48	8.85	2.36	3	3	7	9	9	9	9	9
XP_047960258.1	11S globulin seed storage protein Ana o 2.0101-like [Salvia hispanica]	8	8	42	91.25	1.084	0.12	0.873764	0.993737	24.74	2.54	10.86	3	3	7	7	7	8	7	7
XP_047960426.1	nucleolin 1-like [Salvia hispanica]	11	6	41	91.22	0.79	-0.34	0.173039	0.588187	19.31	4.4	13.47	3	3	3	3	3	6	6	4
XP_047969487.1	biotin carboxylase 1, chloroplastic-like [Salvia hispanica]	7	7	33	91.17	1.072	0.1	0.917423	0.997963	16.45	3.09	6	3	3	7	7	7	7	7	7
XP_047957925.1	26S proteasome regulatory subunit 8 homolog A-like [Salvia hispanica]	9	1	43	91.16
XP_047968812.1	14-3-3 protein 1 [Salvia hispanica]	7	5	47	91.11	0.938	-0.09	0.590442	0.949993	29.31	19.5	22.53	3	3	5	5	4	5	5	4
XP_047955806.1	glutathione S-transferase DHAR2-like [Salvia hispanica]	6	6	43	90.99	0.812	-0.3	0.219782	0.65563	27.94	12.15	6.96	3	3	5	6	6	6	5	6
XP_047983927.1	60S ribosomal protein L6-like [Salvia hispanica]	9	1	35	90.81	0.804	-0.32	0.20115	0.635195	17.35	15.19	15.43	3	3	1	1	1	1	1	1
XP_047980368.1	guanine nucleotide-binding protein subunit beta-like protein [Salvia hispanica]	8	8	42	90.51	1.265	0.34	0.370456	0.825555	26.23	14.87	16.44	3	3	8	8	8	8	8	8
XP_047961376.1	heat shock 70 kDa protein 15-like, partial [Salvia hispanica]	8	3	37	89.4	1.301	0.38	0.301366	0.764838	21.1	10.38	6.29	3	3	3	3	3	3	3	3
XP_047956115.1	superoxide dismutase [Mn], mitochondrial-like [Salvia hispanica]	8	8	42	89.32	0.875	-0.19	0.38298	0.833112	20.14	6.65	7.62	3	3	7	8	7	8	8	8
XP_047976679.1	60S ribosomal protein L4-1-like [Salvia hispanica]	10	4	41	89.17	0.825	-0.28	0.249339	0.69629	36.52	6.25	27.23	3	3	3	4	4	4	4	4
XP_047951800.1	calreticulin-like [Salvia hispanica]	14	2	48	89.14	0.816	-0.29	0.229252	0.671111	21.98	13.02	10.97	3	3	2	2	2	2	2	2
XP_047964464.1	60S ribosomal protein L11-like isoform X1 [Salvia hispanica]	5	1	38	88.88	1.058	0.08	0.968824	0.998397	2.43	6.85	7.19	3	3	1	1	1	1	1	1
XP_047946852.1	leucine--tRNA ligase, cytoplasmic-like [Salvia hispanica]	11	3	43	88.35	1.29	0.37	0.320995	0.793593	25.96	25.65	23.64	3	3	3	2	3	2	3	3
XP_047968854.1	adenosine kinase 2 [Salvia hispanica]	7	5	42	88.31	1.126	0.17	0.73542	0.989188	10.94	1.65	5.35	3	3	5	5	5	5	5	5
XP_047938510.1	40S ribosomal protein S5-like [Salvia hispanica]	8	3	38	87.76	0.425	-1.24	1.45492e-05	0.000168523	30.94	18.69	3.28	3	3	3	3	3	3	3	3
XP_047980363.1	ADP,ATP carrier protein, mitochondrial [Salvia hispanica]	9	3	37	87.62	0.896	-0.16	0.449445	0.879044	17.34	3.6	7.26	3	3	3	3	3	3	3	3
XP_047944613.1	elongation factor 1-delta-like [Salvia hispanica]	11	6	48	87.29	1.034	0.05	0.945543	0.998397	23.17	13.18	2.94	3	3	4	5	5	5	5	5
XP_047959762.1	superoxide dismutase [Cu-Zn]-like [Salvia hispanica]	4	4	28	87.12	0.889	-0.17	0.427044	0.871142	26.13	11.51	5.86	3	3	4	4	4	4	4	4
XP_047981491.1	alcohol dehydrogenase class-3-like [Salvia hispanica]	6	2	33	86.66	0.969	-0.05	0.70171	0.989188	33.87	4.4	6.54	3	3	2	2	2	2	2	2
XP_047980933.1	cysteine synthase [Salvia hispanica]	7	7	35	86.15	1.004	0.01	0.834455	0.993737	28.34	7.29	17.22	3	3	7	7	7	7	7	7
XP_047961615.1	40S ribosomal protein S18 [Salvia hispanica]	5	1	35	85.97	1.613	0.69	0.0390816	0.203225	24.31	27.44	4.65	3	3	1	1	1	1	1	1
XP_047981164.1	alcohol dehydrogenase class-3 [Salvia hispanica]	6	2	33	85.85	1.087	0.12	0.865246	0.993737	18.56	12.83	6.27	3	3	2	2	2	2	2	2
XP_047962765.1	alanine--tRNA ligase-like [Salvia hispanica]	11	4	45	85.61	1.045	0.06	0.986053	0.998541	16.49	7.74	1.99	3	3	4	4	4	4	4	4
XP_047941747.1	thiamine thiazole synthase 2, chloroplastic-like [Salvia hispanica]	7	7	37	85.45	1.011	0.02	0.857787	0.993737	11.05	3.8	0.25	3	3	6	6	6	6	6	6
XP_047982698.1	glucose-6-phosphate isomerase, cytosolic [Salvia hispanica]	10	4	38	85.31	1.338	0.42	0.242798	0.695936	8.98	6.48	15.85	3	3	3	3	3	3	3	2
XP_047964263.1	transaldolase-like [Salvia hispanica]	8	8	37	84.67	1.169	0.23	0.603963	0.958474	15.63	1.84	8.97	3	3	8	8	8	7	8	8
XP_047947993.1	auxin-induced protein PCNT115-like [Salvia hispanica]	7	5	38	84.66	1.078	0.11	0.894913	0.993737	16.64	7.27	3.49	3	3	5	5	5	5	5	5
XP_047971294.1	fructose-bisphosphate aldolase 3, chloroplastic [Salvia hispanica]	8	8	43	84.37	1.143	0.19	0.681598	0.987449	28.22	2.23	6.27	3	3	8	8	8	9	9	9
XP_047966312.1	adenylate kinase 4 [Salvia hispanica]	10	4	43	84.16	1.093	0.13	0.843011	0.993737	25.38	8.88	5.36	3	3	4	4	4	4	4	4
XP_047961999.1	cell wall / vacuolar inhibitor of fructosidase 1-like [Salvia hispanica]	5	5	30	84.15	0.814	-0.3	0.223995	0.662764	24.98	11.03	8.6	3	3	5	5	5	5	5	5
XP_047972204.1	prohibitin-3, mitochondrial-like [Salvia hispanica]	6	6	36	84.09	1.06	0.08	0.96024	0.998397	23.63	5.09	2.79	3	3	5	5	5	5	5	5
XP_047959670.1	26S proteasome regulatory subunit 7-like [Salvia hispanica]	10	10	38	83.96	1.082	0.11	0.881886	0.993737	23.13	4.88	2.75	3	3	10	10	10	10	10	10
XP_047979926.1	dipeptidyl-peptidase 5 isoform X1 [Salvia hispanica]	11	11	42	83.39	1.101	0.14	0.815846	0.993622	23.51	8.71	4.04	3	3	10	10	10	11	11	11
XP_047955325.1	proteasome subunit beta type-1-like [Salvia hispanica]	6	6	33	83.1	1.208	0.27	0.497754	0.907167	21.79	4.87	8.02	3	3	6	6	6	6	6	6
XP_047966272.1	vacuolar-processing enzyme [Salvia hispanica]	6	6	40	83.01	0.984	-0.02	0.760078	0.990726	21.75	13.24	8.63	3	3	5	6	6	6	6	6
XP_047976856.1	3-hydroxyacyl-[acyl-carrier-protein] dehydratase FabZ-like [Salvia hispanica]	5	1	32	82.63	1.152	0.2	0.653298	0.979048	12.31	9.61	1.57	3	3	1	1	1	1	1	1
XP_047973310.1	aspartate aminotransferase, chloroplastic [Salvia hispanica]	8	7	32	82.45	1.048	0.07	0.995871	0.998541	23.56	8.37	8.19	3	3	7	6	7	7	7	7
XP_047981022.1	transketolase, chloroplastic-like [Salvia hispanica]	8	3	37	82.43	1.074	0.1	0.910274	0.997963	13.91	11.24	9.95	3	3	3	3	3	3	3	3
XP_047949897.1	probable alpha-mannosidase At5g13980 isoform X1 [Salvia hispanica]	11	5	37	82.24	1.11	0.15	0.7863	0.990726	14.97	4.25	9.36	3	3	4	4	4	5	5	5
XP_047969681.1	obg-like ATPase 1 [Salvia hispanica]	9	9	30	82.18	1.059	0.08	0.962964	0.998397	20.74	2.12	5.58	3	3	7	7	7	7	7	7
XP_047962312.1	DEAD-box ATP-dependent RNA helicase 38-like [Salvia hispanica]	10	3	40	81.83	0.812	-0.3	0.219974	0.65563	20.96	16.76	7.18	3	3	3	2	2	3	3	3
XP_047974580.1	40S ribosomal protein S4-1-like [Salvia hispanica]	10	6	37	81.75	1.232	0.3	0.439939	0.875814	23.64	3.45	11.5	3	3	6	6	6	6	6	6
XP_047977356.1	uncharacterized protein LOC125219424 [Salvia hispanica]	4	4	30	81.4	0.977	-0.03	0.734012	0.989188	19.77	6.16	11.61	3	3	4	4	4	4	4	4
XP_047979736.1	2S seed storage albumin protein-like [Salvia hispanica]	6	6	44	80.97	0.976	-0.04	0.727958	0.989188	34.44	30.63	7.66	3	3	6	6	6	6	6	6
XP_047948137.1	serine hydroxymethyltransferase 4-like [Salvia hispanica]	11	5	42	80.2	1.239	0.31	0.425733	0.871142	30.82	0.8	10.1	3	3	4	5	5	5	5	5
XP_047959917.1	40S ribosomal protein S19-3 [Salvia hispanica]	6	6	34	80.06	0.987	-0.02	0.769661	0.990726	17.44	9.59	8.57	3	3	5	6	6	6	6	5
XP_047954584.1	eukaryotic translation initiation factor 3 subunit B-like [Salvia hispanica]	11	1	38	79.95	0.998	0	0.810174	0.991624	18.82	12.71	14.69	3	3	1	1	1	1	1	1
XP_047981862.1	gamma carbonic anhydrase 2, mitochondrial-like [Salvia hispanica]	8	8	31	79.38	1.089	0.12	0.857835	0.993737	21.53	9.55	9.01	3	3	8	8	8	8	8	8
XP_047974544.1	tubulin alpha-5 chain-like [Salvia hispanica]	7	2	40	79.18	1.211	0.28	0.491488	0.904274	37.01	27.53	42.41	3	3	2	2	2	2	2	2
XP_047983950.1	2-Cys peroxiredoxin BAS1, chloroplastic-like [Salvia hispanica]	5	1	28	78.98	1.071	0.1	0.922462	0.997963	16.9	10.74	13.37	3	3	1	1	1	1	1	1
XP_047983123.1	uncharacterized oxidoreductase At4g09670 [Salvia hispanica]	8	8	30	78.4	1.043	0.06	0.977225	0.998397	18.08	3.37	5.89	3	3	7	7	7	7	7	7
XP_047955701.1	chloroplast envelope quinone oxidoreductase homolog [Salvia hispanica]	8	4	38	78.27	1.003	0	0.828876	0.993737	10.73	11.8	6.09	3	3	4	4	4	4	4	4
XP_047955815.1	citrate synthase, mitochondrial-like isoform X1 [Salvia hispanica]	6	1	38	78.2	1.251	0.32	0.397663	0.851619	13.58	4.93	10	3	3	1	1	1	1	1	1
XP_047955840.1	heat shock cognate 70 kDa protein-like isoform X1 [Salvia hispanica]	3	1	31	78	1.016	0.02	0.876866	0.993737	23.37	38.95	10.26	3	3	1	1	1	1	1	1
XP_047971326.1	UPF0098 protein CPn_0877/CP_0992/CPj0877/CpB0906 [Salvia hispanica]	7	7	46	77.83	1.018	0.03	0.886152	0.993737	22.64	14.45	6.73	3	3	7	7	7	7	7	7
XP_047983662.1	40S ribosomal protein S3a-like [Salvia hispanica]	6	1	39	77.27	0.802	-0.32	0.197849	0.63129	24.59	24.21	25.57	2	3		1	1	1	1	1
XP_047940381.1	ATP-dependent 6-phosphofructokinase 2, partial [Salvia hispanica]	11	11	42	76.92	1.026	0.04	0.913081	0.997963	19.63	16.04	9.85	3	3	9	10	9	9	9	9
XP_047968284.1	late embryogenesis abundant protein Dc3-like [Salvia hispanica]	5	5	31	76.7	0.503	-0.99	0.000418319	0.00405703	22.63	13.73	8.31	3	3	5	6	6	6	6	5
XP_047950379.1	proteasome subunit beta type-6-like [Salvia hispanica]	8	8	35	76.63	1.103	0.14	0.809677	0.991624	32.58	7.52	2.21	3	3	8	9	8	9	9	8
XP_047950975.1	citrate synthase, mitochondrial [Salvia hispanica]	8	3	48	76.17	1.091	0.13	0.852091	0.993737	30.08	10.49	9.61	3	3	2	2	2	2	2	2
XP_047954600.1	galactokinase-like [Salvia hispanica]	5	1	30	75.56
XP_047940633.1	glycine--tRNA ligase, mitochondrial 1-like [Salvia hispanica]	10	10	37	75.46	1.382	0.47	0.186246	0.619798	31.15	6.44	11.58	3	3	9	9	9	9	9	9
XP_047963442.1	T-complex protein 1 subunit epsilon-like [Salvia hispanica]	10	10	34	75.44	1.107	0.15	0.797429	0.990726	18.13	9.78	3.35	3	3	10	10	10	10	10	10
XP_047982928.1	2-Cys peroxiredoxin BAS1, chloroplastic-like [Salvia hispanica]	5	1	27	75.31	1.067	0.09	0.936048	0.998084	10.08	7.34	7.46	3	3	1	1	1	1	1	1
XP_047954590.1	RGG repeats nuclear RNA binding protein A-like [Salvia hispanica]	9	6	49	75.22	0.833	-0.26	0.269169	0.724519	29.71	6.64	19.38	3	3	3	3	2	6	5	6
XP_047976454.1	proteasome subunit alpha type-1-B-like [Salvia hispanica]	4	4	25	75.19	1.04	0.06	0.964861	0.998397	11.18	5.59	4.59	3	3	4	4	4	4	4	4
XP_047975188.1	17.8 kDa class I heat shock protein-like [Salvia hispanica]	7	1	44	75.07	0.493	-1.02	0.000288547	0.00282084	91.09	55.49	37.83	3	3	1	1	1	1	1	1
XP_047956603.1	18.2 kDa class I heat shock protein-like [Salvia hispanica]	7	1	43	75.07	0.948	-0.08	0.627456	0.969456	80.26	54.72	78.37	3	3	1	1	1	1	1	1
XP_047941706.1	succinate--CoA ligase [ADP-forming] subunit alpha-2, mitochondrial [Salvia hispanica]	7	7	31	74.95	1.061	0.09	0.955594	0.998397	26.36	36.83	48.64	3	3	6	6	5	7	7	7
XP_047969968.1	probable protein phosphatase 2C 28 [Salvia hispanica]	8	8	30	74.87	1.032	0.05	0.93717	0.998084	13.02	6.2	5.47	3	3	8	8	8	8	8	8
XP_047981414.1	beta-glucosidase BoGH3B-like [Salvia hispanica]	10	10	31	74.53	0.926	-0.11	0.550812	0.938558	17.87	13.08	3.29	3	3	5	8	8	8	8	8
XP_047981505.1	LOW QUALITY PROTEIN: leucine--tRNA ligase, cytoplasmic-like [Salvia hispanica]	10	2	36	74.45	1.943	0.96	0.00311609	0.0266284	50.13	33.36	25.88	3	3	1	1	1	1	1	1
XP_047982406.1	eukaryotic translation initiation factor 2 subunit gamma-like [Salvia hispanica]	10	10	34	74.42	1.082	0.11	0.881706	0.993737	22.74	7.98	8.79	3	3	9	9	8	9	9	8
XP_047971657.1	heat shock protein 90-6, mitochondrial [Salvia hispanica]	12	9	40	73.87	1.17	0.23	0.60066	0.956488	31.4	6.8	12.4	3	3	7	7	6	8	8	7
XP_047941156.1	tubulin alpha-3 chain isoform X1 [Salvia hispanica]	7	2	35	73.53	1.902	0.93	0.00434022	0.0354766	86.77	38.69	126.85	3	3	1	1	1	1	1	1
XP_047951175.1	eukaryotic translation initiation factor 3 subunit B-like [Salvia hispanica]	12	2	35	73.52	1.25	0.32	0.401412	0.856812	16.89	16.15	2.18	2	2	1	1		2		2
XP_047947563.1	protein usf-like [Salvia hispanica]	7	7	31	72.57	0.923	-0.12	0.539383	0.929392	21.11	7.2	4.03	3	3	7	6	7	7	7	7
XP_047948683.1	citrate synthase, glyoxysomal-like [Salvia hispanica]	8	8	34	72.25	1.046	0.07	0.989524	0.998541	17.79	1.72	5.32	3	3	7	7	7	8	8	8
XP_047939054.1	40S ribosomal protein S18-like [Salvia hispanica]	5	1	34	72.25	1.164	0.22	0.617084	0.966766	7.3	3.08	9.4	3	3	1	1	1	1	1	1
XP_047970332.1	40S ribosomal protein S17-2-like [Salvia hispanica]	9	3	44	71.86	0.916	-0.13	0.516499	0.918252	15.81	17.71	9.06	3	3	2	2	2	2	2	2
XP_047958265.1	argininosuccinate synthase, chloroplastic [Salvia hispanica]	8	5	35	71.86	1.066	0.09	0.938251	0.998084	31.46	13.93	17.29	3	3	5	5	5	5	5	5
XP_047965337.1	chaperonin 60 subunit beta 3, chloroplastic-like [Salvia hispanica]	10	1	32	71.8	0.905	-0.14	0.478286	0.890537	20.41	20.5	8.49	3	3	1	1	1	1	1	1
XP_047938483.1	lactoylglutathione lyase isoform X1 [Salvia hispanica]	8	8	36	71.74	1.107	0.15	0.796866	0.990726	19.23	6.23	4.53	3	3	7	8	8	7	7	7
XP_047938804.1	GTP-binding nuclear protein Ran-3-like [Salvia hispanica]	5	5	33	71.19	1.041	0.06	0.969897	0.998397	26.21	13.25	4.64	3	3	5	5	5	5	5	5
XP_047941073.1	calnexin homolog [Salvia hispanica]	11	11	40	70.88	1.348	0.43	0.229027	0.671111	31.02	4.43	10.16	3	3	9	8	9	9	10	9
XP_047981755.1	probable methionine--tRNA ligase [Salvia hispanica]	10	10	41	70.84	1.231	0.3	0.442858	0.878278	24	17.94	8.25	3	3	9	8	9	9	9	10
XP_047950348.1	aspartate aminotransferase, mitochondrial [Salvia hispanica]	6	6	31	70.63	0.859	-0.22	0.338337	0.805157	36.77	8.73	10.96	3	3	6	5	6	6	5	6
XP_047960723.1	carbonic anhydrase 2-like [Salvia hispanica]	6	6	33	70.5	0.891	-0.17	0.432336	0.871142	52.93	12.83	5.79	3	3	5	5	5	5	5	5
XP_047980578.1	uncharacterized protein LOC125222146 [Salvia hispanica]	9	8	33	70.27	0.613	-0.71	0.0100505	0.0735428	35.8	21.42	5.24	3	3	6	5	6	8	8	8
XP_047951881.1	aspartate aminotransferase, cytoplasmic [Salvia hispanica]	8	4	36	69.92	1.172	0.23	0.596344	0.953838	12.81	2.98	14.39	3	3	3	3	3	4	4	4
XP_047948247.1	eukaryotic peptide chain release factor GTP-binding subunit ERF3A isoform X1 [Salvia hispanica]	8	8	34	69.91	0.857	-0.22	0.33211	0.797802	24.9	9.91	4.22	3	3	7	8	8	8	8	8
XP_047939440.1	eukaryotic translation initiation factor 3 subunit C-like [Salvia hispanica]	10	3	35	69.61	1.522	0.61	0.0745008	0.337276	36.18	13.99	29.29	3	3	3	3	3	2	2	3
XP_047949727.1	T-complex protein 1 subunit delta-like [Salvia hispanica]	10	4	33	69.52	1.239	0.31	0.424489	0.871142	25.94	16.3	6.89	3	3	4	2	4	3	3	3
XP_047971849.1	probable phospholipid hydroperoxide glutathione peroxidase [Salvia hispanica]	8	4	29	69.5	0.866	-0.21	0.357395	0.823255	21.26	3.07	3.13	3	3	3	4	4	4	4	4
XP_047941248.1	T-complex protein 1 subunit delta [Salvia hispanica]	12	6	36	69.46	0.937	-0.09	0.586531	0.948524	25.01	34.57	8.76	3	3	5	5	2	6	6	6
XP_047954879.1	isopentenyl-diphosphate Delta-isomerase I-like [Salvia hispanica]	7	7	31	69.4	1.293	0.37	0.316722	0.789867	25.72	6.09	12.86	3	3	7	7	7	7	7	7
XP_047979722.1	ADP-ribosylation factor 2 isoform X1 [Salvia hispanica]	5	5	28	69.35	1.195	0.26	0.532153	0.925617	13.94	10.56	5.32	3	3	5	5	5	5	5	5
XP_047971701.1	40S ribosomal protein S10-1-like [Salvia hispanica]	3	2	25	69.33	0.843	-0.25	0.293388	0.755574	14.92	8.18	5.05	3	3	2	2	2	2	2	2
XP_047972622.1	mitochondrial dicarboxylate/tricarboxylate transporter DTC [Salvia hispanica]	8	8	30	69.03	1.462	0.55	0.111304	0.433136	24.09	5.78	11.33	3	3	8	8	8	8	8	8
XP_047983732.1	LOW QUALITY PROTEIN: 60S acidic ribosomal protein P0-like [Salvia hispanica]	4	4	28	68.99	1.033	0.05	0.940205	0.998397	23.41	8.46	10.75	3	3	4	4	4	4	4	4
XP_047978653.1	agglutinin-2-like [Salvia hispanica]	4	4	27	68.9	1.125	0.17	0.737512	0.989188	25.97	20.48	2.11	3	3	4	4	4	4	4	4
XP_047980975.1	D-3-phosphoglycerate dehydrogenase 3, chloroplastic-like [Salvia hispanica]	9	5	36	68.85	1.031	0.04	0.934402	0.998084	22.46	6.54	14.13	3	3	5	5	4	5	5	5
XP_047983088.1	16.9 kDa class I heat shock protein 1-like [Salvia hispanica]	4	4	25	68.84	1.142	0.19	0.685649	0.987464	26.76	9.25	13.58	3	3	4	4	4	3	3	3
XP_047957651.1	60S ribosomal protein L7-4-like [Salvia hispanica]	6	1	34	68.83	1.963	0.97	0.00266149	0.0229038	24.71	13.96	68.88	3	3	1	1	1	1	1	1
XP_047980366.1	arginase 1, mitochondrial [Salvia hispanica]	6	6	28	68.77	1.186	0.25	0.555394	0.939021	24.47	5.58	9.72	3	3	5	6	6	6	6	6
XP_047982299.1	arginine--tRNA ligase, cytoplasmic-like [Salvia hispanica]	12	12	37	68.68	1.093	0.13	0.843375	0.993737	29.24	10.65	12.17	3	3	11	11	11	11	11	12
XP_047972798.1	alpha-galactosidase 1-like [Salvia hispanica]	5	3	29	68.62	1.015	0.02	0.875883	0.993737	18.95	15.66	8.64	3	3	3	3	3	3	3	3
XP_047940999.1	V-type proton ATPase subunit B 2-like [Salvia hispanica]	8	8	31	68.42	1.071	0.1	0.92002	0.997963	25.67	9.82	14.56	3	3	8	8	8	7	8	8
XP_047949786.1	asparagine--tRNA ligase, cytoplasmic 1 [Salvia hispanica]	8	8	27	68.27	1.044	0.06	0.980845	0.998397	21.21	7.29	4.18	3	3	8	8	7	8	8	8
XP_047960925.1	LOW QUALITY PROTEIN: eukaryotic translation initiation factor 5A-2 [Salvia hispanica]	4	2	27	68.1	1.033	0.05	0.941091	0.998397	27.78	16.74	4.28	3	3	2	2	2	2	2	2
XP_047954436.1	glucose-6-phosphate isomerase, cytosolic-like [Salvia hispanica]	7	1	30	68.01	1.258	0.33	0.38393	0.833112	22.69	10.33	17.52	3	3	1	1	1	1	1	1
XP_047943452.1	60S ribosomal protein L5-like [Salvia hispanica]	7	6	30	67.9	0.896	-0.16	0.449092	0.879044	24.99	1.67	7.19	3	3	5	5	5	6	6	6
XP_047972972.1	40S ribosomal protein S4-1 [Salvia hispanica]	7	3	28	67.63	1.236	0.31	0.431061	0.871142	23.15	11.5	11.89	3	3	3	3	3	3	3	3
XP_047969446.1	2-oxoglutarate dehydrogenase, mitochondrial-like [Salvia hispanica]	8	2	36	67.52	1.084	0.12	0.874637	0.993737	38.96	7.02	12.27	3	3	2	2	2	2	2	2
XP_047944967.1	nascent polypeptide-associated complex subunit beta-like [Salvia hispanica]	7	5	29	67.26	0.988	-0.02	0.774464	0.990726	38.28	20.95	77.05	3	3	4	4	4	5	5	5
XP_047940725.1	primary amine oxidase [Salvia hispanica]	9	9	36	66.78	1.049	0.07	0.999365	0.999365	19.96	3.87	0.54	3	3	7	7	7	7	7	7
XP_047955349.1	aspartyl protease family protein 2-like [Salvia hispanica]	8	8	28	66.67	0.953	-0.07	0.643301	0.977616	20.62	21.37	14.28	3	3	6	6	5	6	6	6
XP_047938080.1	probable ATP synthase 24 kDa subunit, mitochondrial [Salvia hispanica]	9	5	36	66.43	0.995	-0.01	0.798063	0.990726	14.84	5.41	4.92	3	3	5	4	5	5	5	5
XP_047945527.1	elongation factor 1-delta-like [Salvia hispanica]	9	4	34	66.29	1.006	0.01	0.839422	0.993737	13.19	2.77	4.45	3	3	4	4	4	4	4	4
XP_047965095.1	probable phospholipid hydroperoxide glutathione peroxidase [Salvia hispanica]	5	2	26	66.06	0.874	-0.19	0.381423	0.833063	13.69	0.35	10.28	3	3	2	2	2	2	2	2
XP_047941384.1	sorbitol dehydrogenase [Salvia hispanica]	6	6	28	65.64	1.03	0.04	0.931453	0.998084	20.85	5.03	10.39	3	3	6	6	6	6	6	6
XP_047957548.1	60S ribosomal protein L7-2-like [Salvia hispanica]	6	1	32	65.55	0.01	-6.64	1e-17	1.42924e-16			52.45		3				1	1	1
XP_047942244.1	ATP synthase subunit O, mitochondrial [Salvia hispanica]	6	6	38	65.53	1.012	0.02	0.862599	0.993737	33.83	9.39	2.74	3	3	6	6	6	6	6	6
XP_047951552.1	UDP-glucuronic acid decarboxylase 6-like [Salvia hispanica]	8	4	33	65.47	0.973	-0.04	0.719235	0.989188	9.98	6.36	16	3	3	2	2	2	3	2	3
XP_047968618.1	ubiquitin C-terminal hydrolase 12-like isoform X1 [Salvia hispanica]	12	12	46	65.43	1.105	0.14	0.801913	0.990726	18.65	12.17	3	3	3	11	11	11	11	11	11
XP_047970988.1	eukaryotic translation initiation factor 5A-4 [Salvia hispanica]	6	4	33	65.27	0.931	-0.1	0.565513	0.939891	17.54	1.39	3.76	3	3	4	4	4	4	4	4
XP_047971017.1	aspartyl protease AED3-like [Salvia hispanica]	6	5	29	65.24	0.952	-0.07	0.640654	0.977616	16.41	4.07	8.44	3	3	5	5	5	5	5	5
XP_047971815.1	nucleolar protein 56-like [Salvia hispanica]	9	2	33	65.19	1.439	0.53	0.129436	0.482965	13.17	4.15	27.36	3	3	2	2	2	2	2	2
XP_047956880.1	proteasome subunit alpha type-4 [Salvia hispanica]	6	6	31	64.96	0.935	-0.1	0.581843	0.946125	12.77	6.68	5.79	3	3	7	6	6	6	6	6
XP_047956129.1	pyruvate dehydrogenase E1 component subunit beta-1, mitochondrial [Salvia hispanica]	8	7	30	64.36	1.007	0.01	0.844933	0.993737	13.96	4.61	17.55	3	3	6	6	6	7	6	7
XP_047955963.1	18.2 kDa class I heat shock protein-like [Salvia hispanica]	6	1	32	63.57	1.323	0.4	0.265785	0.720954	19.13	19.51	8.62	3	3	1	1	1	1	1	1
XP_047962797.1	dihydrolipoyllysine-residue acetyltransferase component 3 of pyruvate dehydrogenase complex, mitochondrial-like [Salvia hispanica]	8	8	32	63.2	1.062	0.09	0.954728	0.998397	21.38	1.89	3.73	3	3	6	7	7	8	8	8
XP_047967670.1	proteasome subunit beta type-5-like [Salvia hispanica]	5	2	26	63.19	0.964	-0.05	0.685237	0.987464	31.66	18.79	6.76	3	3	2	2	2	2	2	2
XP_047943302.1	40S ribosomal protein S2-4-like [Salvia hispanica]	5	5	29	62.99	0.656	-0.61	0.0243179	0.150845	39.33	15.33	9.96	3	3	5	5	5	5	5	5
XP_047942648.1	dirigent protein 1-like [Salvia hispanica]	5	3	23	62.58	1.593	0.67	0.0452606	0.229973	21.65	16.21	16.52	3	3	3	3	3	3	3	3
XP_047972778.1	eukaryotic initiation factor 4A-3-like [Salvia hispanica]	6	4	25	62.46	1.116	0.16	0.767382	0.990726	18.77	18.04	10.68	3	3	4	3	4	4	4	4
XP_047939140.1	galactose mutarotase-like [Salvia hispanica]	4	4	25	62.36	1.09	0.12	0.85411	0.993737	13.2	8.56	2.35	3	3	4	4	4	4	4	4
XP_047981756.1	T-complex protein 1 subunit alpha-like [Salvia hispanica]	8	6	42	62.29	0.981	-0.03	0.747809	0.990726	15.19	3.47	10.76	3	3	6	6	6	6	6	6
XP_047957547.1	uncharacterized protein At5g48480-like [Salvia hispanica]	5	5	25	62.27	0.814	-0.3	0.223888	0.662764	14.47	5.65	3.75	3	3	5	5	5	5	5	5
XP_047977108.1	6,7-dimethyl-8-ribityllumazine synthase, chloroplastic-like [Salvia hispanica]	4	4	23	62.06	1.276	0.35	0.347738	0.810406	72.33	18.19	19.07	3	3	3	4	4	2	2	2
XP_047950849.1	dihydroxy-acid dehydratase, chloroplastic [Salvia hispanica]	9	9	30	61.89	1.136	0.18	0.702936	0.989188	21.56	5.06	14.45	3	3	7	7	7	7	6	7
XP_047937962.1	fasciclin-like arabinogalactan protein 10 [Salvia hispanica]	6	6	25	61.84	1.371	0.46	0.199407	0.632101	28.43	11.43	21.72	3	3	6	6	6	5	5	5
XP_047978281.1	acetylornithine deacetylase [Salvia hispanica]	8	8	34	61.81	1.068	0.1	0.931248	0.998084	17.44	5.42	6.59	3	3	7	8	8	8	8	7
XP_047983161.1	pyruvate kinase 1, cytosolic-like [Salvia hispanica]	8	1	29	61.56	1.167	0.22	0.609419	0.960915	7.18	6.29	7.04	2	3	1	1		1	1	1
XP_047965944.1	protein disulfide isomerase-like 2-3 [Salvia hispanica]	9	3	34	61.24	0.738	-0.44	0.0917384	0.378092	9.55	2.26	5.36	3	3	2	2	2	3	3	3
XP_047980319.1	vacuolar-sorting receptor 1-like [Salvia hispanica]	5	4	24	61.2	0.956	-0.06	0.657184	0.980561	22.38	10.75	7.34	3	3	4	4	4	4	4	4
XP_047983599.1	alpha-xylosidase 1-like [Salvia hispanica]	10	4	39	60.8	0.854	-0.23	0.323247	0.795108	14.86	9.35	18.93	3	3	3	3	3	4	3	4
XP_047961236.1	6-phosphogluconate dehydrogenase, decarboxylating 2-like [Salvia hispanica]	8	6	28	60.74	0.995	-0.01	0.801002	0.990726	25.51	8.54	5.37	3	3	6	6	6	6	6	6
XP_047964942.1	universal stress protein PHOS34-like isoform X1 [Salvia hispanica]	3	3	23	60.52	0.87	-0.2	0.370158	0.825555	10.02	6.46	6.28	3	3	3	3	3	3	3	3
XP_047947318.1	eukaryotic translation initiation factor 3 subunit C-like isoform X1 [Salvia hispanica]	8	1	30	60.45
XP_047946296.1	60S ribosomal protein L11 [Salvia hispanica]	5	1	30	60.18	0.988	-0.02	0.772209	0.990726	27.75	22.28	25	3	3	1	1	1	1	1	1
XP_047971940.1	protein HOTHEAD-like [Salvia hispanica]	8	8	29	60.1	0.74	-0.43	0.0946763	0.38373	23.38	14.3	13.06	3	3	7	7	7	7	7	7
XP_047980315.1	60S ribosomal protein L14-2 [Salvia hispanica]	4	2	24	59.94	1.037	0.05	0.957214	0.998397	7.36	2.09	4.62	3	3	2	2	2	2	2	2
XP_047953245.1	formate dehydrogenase, mitochondrial [Salvia hispanica]	6	6	31	59.78	1.1	0.14	0.818839	0.993737	25.57	3.51	6.12	3	3	6	6	6	6	6	6
XP_047969402.1	subtilisin-like protease SBT1.5 [Salvia hispanica]	7	7	29	59.66	0.725	-0.46	0.0765448	0.338785	29.11	4.55	11.1	3	3	6	7	6	7	7	6
XP_047982063.1	ATP-citrate synthase alpha chain protein 2 [Salvia hispanica]	6	3	27	59.34	1.221	0.29	0.468026	0.882903	34.24	26.58	9.1	3	3	3	3	3	3	3	3
XP_047955319.1	glutamine synthetase cytosolic isozyme [Salvia hispanica]	5	2	28	59.17	1.021	0.03	0.898164	0.995143	18.07	5.08	10	3	3	2	2	2	2	2	2
XP_047944080.1	ATP-dependent Clp protease ATP-binding subunit ClpA homolog CD4B, chloroplastic [Salvia hispanica]	10	5	26	58.99	0.961	-0.06	0.675196	0.985609	20.8	13.75	10.35	3	3	4	4	3	5	4	5
XP_047981416.1	3-hydroxyacyl-[acyl-carrier-protein] dehydratase FabZ-like isoform X1 [Salvia hispanica]	3	1	21	58.63	1.468	0.55	0.107295	0.420238	2.71	1.62	2.59	2	3	1	1		1	1	1
XP_047938916.1	CBS domain-containing protein CBSX3, mitochondrial-like [Salvia hispanica]	6	2	27	58.15	0.977	-0.03	0.7336	0.989188	27.6	15.69	6.65	3	3	2	2	2	2	2	2
XP_047945950.1	translationally-controlled tumor protein homolog [Salvia hispanica]	5	5	27	58.04	1.028	0.04	0.921198	0.997963	27.59	0.62	6.83	3	3	6	6	6	5	6	6
XP_047938567.1	inosine-5'-monophosphate dehydrogenase 2 isoform X1 [Salvia hispanica]	9	5	29	57.72	1.513	0.6	0.0789323	0.34543	22.16	13.79	18.78	3	3	3	3	3	3	3	3
XP_047938824.1	proteasome subunit alpha type-2-A-like [Salvia hispanica]	8	3	26	57.66	1.289	0.37	0.324029	0.795108	20.08	13.94	13.56	3	3	2	2	1	3	3	3
XP_047981765.1	eukaryotic translation initiation factor 3 subunit H [Salvia hispanica]	7	7	26	57.62	1.134	0.18	0.708786	0.989188	28.4	1.56	6.07	3	3	7	7	6	6	5	6
XP_047969896.1	serine/threonine-protein kinase SRK2A [Salvia hispanica]	5	5	22	57.56	1.04	0.06	0.968137	0.998397	15.23	2.56	3.04	3	3	5	5	5	5	5	5
XP_047965383.1	alanine--tRNA ligase-like [Salvia hispanica]	9	2	31	57.53	1.357	0.44	0.21669	0.655617	18.33	12.91	13.06	3	3	2	2	2	2	2	2
XP_047951437.1	eukaryotic translation initiation factor 3 subunit M-like isoform X2 [Salvia hispanica]	9	5	33	57.49	1.235	0.3	0.433308	0.871142	26.08	13.33	46.21	3	3	4	4	4	3	4	4
XP_047948297.1	40S ribosomal protein S15 [Salvia hispanica]	4	1	29	57.41	1.073	0.1	0.913606	0.997963	33.87	34.28	11.42	3	3	1	1	1	1	1	1
XP_047974255.1	nucleoside diphosphate kinase 3-like [Salvia hispanica]	7	7	30	57.26	0.985	-0.02	0.761185	0.990726	21.52	3.92	6.27	3	3	7	7	7	7	7	7
XP_047974063.1	ran-binding protein 1 homolog c-like [Salvia hispanica]	7	7	24	56.8	0.682	-0.55	0.0385631	0.201058	25.34	12.23	13.69	3	3	4	5	5	7	7	7
XP_047970229.1	dnaJ homolog subfamily B member 13-like [Salvia hispanica]	5	5	22	56.71	0.872	-0.2	0.376464	0.825555	38.82	19.41	12.82	3	3	5	4	5	5	5	5
XP_047957090.1	alpha-galactosidase 3-like [Salvia hispanica]	6	6	26	56.64	1.151	0.2	0.655403	0.979048	26.48	19.99	4.73	3	3	4	5	5	3	3	3
XP_047962285.1	ubiquitin receptor RAD23d-like [Salvia hispanica]	6	6	26	56.59	0.831	-0.27	0.263181	0.717872	23.52	13.72	5.6	3	3	6	6	6	6	5	6
XP_047980347.1	2-oxoglutarate dehydrogenase, mitochondrial-like [Salvia hispanica]	8	1	28	56.49	1.232	0.3	0.440057	0.875814	11.52	7.74	10.31	3	3	1	1	1	1	1	1
XP_047979748.1	elongation factor 1-beta 2-like isoform X1 [Salvia hispanica]	7	3	28	56.05	1.019	0.03	0.888062	0.993737	19.14	29.75	13.9	3	3	3	2	3	3	3	3
XP_047949967.1	mitochondrial-processing peptidase subunit alpha-like [Salvia hispanica]	9	8	30	55.92	1.07	0.1	0.923078	0.997963	19.8	2.37	9.47	3	3	6	6	6	7	7	7
XP_047965107.1	GTP-binding protein SAR1A-like [Salvia hispanica]	7	3	21	55.89	1.712	0.78	0.0188333	0.121447	33.35	35.44	11.78	3	3	3	3	2	2	3	3
XP_047946250.1	peptidyl-prolyl cis-trans isomerase CYP20-1-like [Salvia hispanica]	6	6	31	55.72	0.993	-0.01	0.793369	0.990726	11.24	4.34	1.61	3	3	6	6	6	6	6	6
XP_047954849.1	probable cytosolic oligopeptidase A [Salvia hispanica]	9	9	32	55.58	0.995	-0.01	0.800619	0.990726	26.76	10.99	1.21	3	3	5	7	7	7	8	7
XP_047943320.1	ectonucleotide pyrophosphatase/phosphodiesterase family member 3-like [Salvia hispanica]	5	5	29	55.48	1.117	0.16	0.762777	0.990726	17.6	12.34	0.37	3	3	5	5	5	5	5	5
XP_047949432.1	RNA-binding protein FUS-like [Salvia hispanica]	12	7	28	55.44	0.653	-0.61	0.0231845	0.144917	30.21	7.74	7.93	3	3	4	4	4	6	7	7
XP_047955719.1	DEAD-box ATP-dependent RNA helicase 38-like [Salvia hispanica]	8	1	31	55.21	1.206	0.27	0.503784	0.908669	49.61	28.29	40.49	3	3	1	1	1	1	1	1
XP_047969962.1	dynamin-related protein 3A-like [Salvia hispanica]	6	6	23	55.07	0.96	-0.06	0.669657	0.98415	21.53	24.45	14.1	3	3	6	6	4	5	5	5
XP_047982962.1	beta-xylosidase/alpha-L-arabinofuranosidase 1-like [Salvia hispanica]	5	5	22	55.05	0.984	-0.02	0.757353	0.990726	17.83	8.59	7.71	3	3	5	5	5	5	5	5
XP_047972986.1	universal stress protein A-like protein [Salvia hispanica]	4	4	20	54.84	0.962	-0.06	0.677143	0.985669	35.71	8.66	3.82	3	3	4	4	4	4	4	4
XP_047969767.1	40S ribosomal protein S10-1-like isoform X2 [Salvia hispanica]	3	2	19	54.74	0.764	-0.39	0.128815	0.481383	11.05	6.3	2.75	3	3	2	2	2	2	2	2
XP_047952446.1	GTP-binding protein SAR1A [Salvia hispanica]	6	1	21	54.64	1.51	0.59	0.080861	0.352272	17.41	10.69	17.9	3	3	1	1	1	1	1	1
XP_047970101.1	puromycin-sensitive aminopeptidase isoform X1 [Salvia hispanica]	4	4	23	54.49	1.179	0.24	0.576514	0.945638	18.13	10.57	3.92	3	3	4	4	4	4	4	4
XP_047950605.1	pathogenesis-related protein STH-21-like [Salvia hispanica]	3	3	23	54.43	0.595	-0.75	0.00655796	0.0502434	29.06	22.41	6.83	3	3	3	3	3	3	3	3
XP_047967333.1	pyruvate kinase 2, cytosolic-like [Salvia hispanica]	7	3	27	54.3	1.158	0.21	0.635232	0.977616	32.44	11.89	48.9	3	3	3	3	3	3	3	3
XP_047947976.1	pyruvate, phosphate dikinase 2 isoform X1 [Salvia hispanica]	11	11	35	54.29	1.184	0.24	0.561061	0.939844	23.42	14.76	21.65	3	3	11	11	10	10	9	10
XP_047959927.1	alcohol dehydrogenase-like [Salvia hispanica]	6	6	22	54.11	1.219	0.29	0.470966	0.88595	21.41	12.19	6.57	3	3	6	6	6	6	6	6
XP_047970804.1	succinate dehydrogenase [ubiquinone] flavoprotein subunit 1, mitochondrial [Salvia hispanica]	8	4	33	54.07	1.224	0.29	0.460303	0.881606	21.82	11.56	3.64	3	3	3	4	4	4	4	4
XP_047979788.1	patellin-3-like [Salvia hispanica]	8	5	28	54	0.967	-0.05	0.695399	0.989188	13.74	10.83	6.84	3	3	2	2	2	2	2	2
XP_047945131.1	hexokinase-2 [Salvia hispanica]	9	9	31	53.99	1.738	0.8	0.0154645	0.102984	27.5	2.91	18.97	3	3	7	8	8	6	7	7
XP_047947444.1	beta-glucosidase 44-like [Salvia hispanica]	6	6	21	53.95	1.078	0.11	0.896918	0.994586	28	14.03	13.85	3	3	6	6	6	6	6	6
XP_047981115.1	14-3-3 protein 7 [Salvia hispanica]	5	4	32	53.89	0.872	-0.2	0.375429	0.825555	27.61	14.76	8.26	3	3	3	3	3	4	4	4
XP_047946190.1	membrane protein PM19L [Salvia hispanica]	2	2	15	53.87	0.617	-0.7	0.0108795	0.0787923	45.59	29.91	9.43	3	3	2	2	2	2	2	2
XP_047946607.1	nucleolar protein 56-like [Salvia hispanica]	8	1	29	53.84	1.033	0.05	0.940442	0.998397	33.92	15.64	20.71	3	3	1	1	1	1	1	1
XP_047943803.1	probable aspartyl aminopeptidase [Salvia hispanica]	4	4	18	53.74	1.18	0.24	0.574105	0.945494	21.91	15.56	5.11	3	3	4	4	4	3	3	3
XP_047974387.1	enolase 1, chloroplastic [Salvia hispanica]	7	7	28	53.72	1.122	0.17	0.746435	0.990385	29.21	3.53	13.52	3	3	5	6	6	7	6	7
XP_047956495.1	glutathione S-transferase 2-like [Salvia hispanica]	7	7	38	53.65	1.249	0.32	0.402162	0.856914	24.03	7.74	11.99	3	3	7	7	7	7	7	7
XP_047941164.1	adenylosuccinate synthetase 2, chloroplastic-like [Salvia hispanica]	6	6	20	53.58	1.061	0.09	0.955928	0.998397	19.97	7.27	4.92	3	3	5	5	5	5	5	5
XP_047956419.1	CBS domain-containing protein CBSX3, mitochondrial-like [Salvia hispanica]	7	3	33	53.57	1.041	0.06	0.969887	0.998397	22.71	7.42	9.29	3	3	3	3	3	3	3	3
XP_047949969.1	selenium-binding protein 1-like [Salvia hispanica]	6	5	21	53.57	0.881	-0.18	0.402397	0.856914	20.31	4.02	18.86	3	3	5	4	5	5	5	5
XP_047972553.1	thioredoxin reductase NTRB isoform X1 [Salvia hispanica]	7	7	24	53.52	1.069	0.1	0.928412	0.998084	25.94	3.13	11.95	3	3	5	5	5	6	6	7
XP_047939311.1	proliferating cell nuclear antigen [Salvia hispanica]	6	6	26	53.35	1.336	0.42	0.246535	0.695984	41.52	5.5	5.32	3	3	5	5	5	4	4	4
XP_047939691.1	osmotin-like protein [Salvia hispanica]	2	2	19	53.27	0.868	-0.2	0.364413	0.825555	12.08	11.54	4.08	3	3	2	2	2	2	2	2
XP_047966349.1	methionine gamma-lyase-like [Salvia hispanica]	7	5	23	53.23	1.043	0.06	0.976633	0.998397	33.29	8.26	3.89	3	3	4	4	4	4	4	4
XP_047939385.1	protein LE25-like [Salvia hispanica]	4	4	24	53.2	0.412	-1.28	7.2237e-06	8.44723e-05	38.5	16.03	11.4	3	3	3	3	3	3	3	3
XP_047943331.1	GLABROUS1 enhancer-binding protein-like [Salvia hispanica]	6	6	24	52.49	0.816	-0.29	0.228593	0.671111	33.27	4.15	9.07	3	3	4	4	4	6	5	6
XP_047977506.1	protein argonaute 1 [Salvia hispanica]	8	8	26	52.32	1.085	0.12	0.870185	0.993737	25.68	5.56	14.17	3	3	8	8	7	8	8	8
XP_047942352.1	damage-control phosphatase At2g17340-like isoform X1 [Salvia hispanica]	9	9	30	52.21	1.155	0.21	0.643846	0.977616	46.24	10.84	6.97	3	3	8	9	9	9	9	9
XP_047953532.1	isocitrate dehydrogenase [NADP]-like [Salvia hispanica]	7	3	22	52.08	1.114	0.16	0.772228	0.990726	23.41	23.35	46.77	3	3	2	2	2	3	3	2
XP_047945368.1	40S ribosomal protein S16-like [Salvia hispanica]	4	1	19	52.02	1.383	0.47	0.185666	0.619798	7.66	8.58	4.32	3	3	1	1	1	1	1	1
XP_047942651.1	dirigent protein 21-like [Salvia hispanica]	4	2	18	51.78	1.364	0.45	0.208098	0.64624	17.93	8.28	19.04	3	3	2	2	2	2	2	2
XP_047982494.1	methylmalonate-semialdehyde dehydrogenase [acylating], mitochondrial [Salvia hispanica]	6	6	28	51.52	1.114	0.16	0.77464	0.990726	32.45	4.02	7.11	3	3	6	6	6	6	6	6
XP_047937959.1	superoxide dismutase [Cu-Zn] [Salvia hispanica]	3	1	21	51.23	0.776	-0.37	0.148914	0.536003	33.17	24.77	27.3	3	3	1	1	1	1	1	1
XP_047948545.1	auxin-induced protein PCNT115-like isoform X1 [Salvia hispanica]	5	2	25	51.08	0.896	-0.16	0.448509	0.879044	29.01	2.5	19.31	3	3	2	2	2	2	2	2
XP_047938366.1	gamma-interferon-responsive lysosomal thiol protein isoform X2 [Salvia hispanica]	6	2	28	50.97	0.954	-0.07	0.648593	0.977616	26.79	22.24	12.3	3	3	2	2	2	2	2	2
XP_047955645.1	pyrophosphate--fructose 6-phosphate 1-phosphotransferase subunit beta [Salvia hispanica]	4	4	20	50.95	0.928	-0.11	0.557206	0.939021	20.16	13.71	6.07	3	3	4	4	4	4	4	4
XP_047944290.1	xylose isomerase [Salvia hispanica]	6	6	29	50.88	1.269	0.34	0.360729	0.825555	22.19	18.9	3.15	3	3	5	6	6	6	6	6
XP_047982174.1	LOW QUALITY PROTEIN: UDP-glucosyltransferase 29-like [Salvia hispanica]	5	5	28	50.8	0.972	-0.04	0.713483	0.989188	13.36	3.93	14.58	3	3	3	3	3	3	3	3
XP_047950484.1	glutathione reductase, cytosolic-like [Salvia hispanica]	7	4	26	50.72	1.035	0.05	0.947261	0.998397	13.11	12.98	20.67	3	3	2	3	3	2	2	2
XP_047956903.1	gamma carbonic anhydrase-like 2, mitochondrial [Salvia hispanica]	5	5	24	50.57	1.128	0.17	0.727104	0.989188	16.59	11.95	6.74	3	3	4	4	4	5	4	5
XP_047946428.1	lactoylglutathione lyase [Salvia hispanica]	4	4	33	50.33	1.011	0.02	0.859792	0.993737	36.41	21.82	8.02	3	3	4	4	4	4	4	4
XP_047956171.1	40S ribosomal protein S15-4-like [Salvia hispanica]	4	1	27	50.23	0.913	-0.13	0.503736	0.908669	14.54	15.08	7.33	3	3	1	1	1	1	1	1
XP_047960251.1	UDP-glucose 6-dehydrogenase 3 [Salvia hispanica]	6	3	25	49.89	1.127	0.17	0.73084	0.989188	20.69	9.21	10.75	3	3	3	3	3	3	3	3
XP_047969422.1	11 kDa late embryogenesis abundant protein-like [Salvia hispanica]	3	3	21	49.84	0.568	-0.82	0.0032783	0.027917	54.01	22.68	32.12	3	3	2	3	3	3	3	3
XP_047974669.1	40S ribosomal protein S20-2-like [Salvia hispanica]	3	1	19	49.76	0.631	-0.67	0.0146222	0.0992688	16.75	10.64	15.53	3	3	1	1	1	1	1	1
XP_047970052.1	importin subunit alpha-like [Salvia hispanica]	7	4	35	49.63	1.06	0.08	0.959381	0.998397	38.18	26.64	5.93	3	3	4	4	3	4	4	4
XP_047960882.1	NADP-dependent malic enzyme-like [Salvia hispanica]	9	9	28	49.3	1.124	0.17	0.742157	0.9892	22.36	2.27	2.96	3	3	9	9	9	9	9	9
XP_047939826.1	uncharacterized protein LOC125187305 [Salvia hispanica]	4	4	16	49.24	0.486	-1.04	0.00022346	0.00221107	40.81	21.36	8.97	3	3	4	4	3	4	4	4
XP_047951686.1	phenylcoumaran benzylic ether reductase POP1-like [Salvia hispanica]	6	4	26	49.09	1.135	0.18	0.705504	0.989188	35.49	22.15	11.64	3	3	4	4	4	4	4	4
XP_047945393.1	26S proteasome non-ATPase regulatory subunit 14 homolog [Salvia hispanica]	3	3	21	49.08	1.051	0.07	0.991551	0.998541	15.23	2.67	7.89	3	3	3	3	3	3	3	3
AVW82639.1	eukaryotic translation initiation factor 3 subunit E [Salvia hispanica]	8	2	26	48.99	1.21	0.27	0.494671	0.904274	35.86	16.17	29.13	3	3	2	2	2	2	2	2
XP_047966092.1	probable 6-phosphogluconolactonase 4, chloroplastic [Salvia hispanica]	7	7	24	48.9	0.914	-0.13	0.509206	0.915746	33.16	1.61	6.09	3	3	7	7	7	7	7	7
XP_047937669.1	probable ATP synthase 24 kDa subunit, mitochondrial [Salvia hispanica]	8	4	25	48.76	0.938	-0.09	0.590273	0.949993	25.16	21.66	10.7	3	3	3	4	3	4	4	4
XP_047972627.1	26S proteasome non-ATPase regulatory subunit 12 homolog A-like [Salvia hispanica]	7	7	26	48.34	1.277	0.35	0.345808	0.810406	37.31	16.79	29.93	3	3	7	6	7	6	7	7
XP_047954836.1	putative germin-like protein 2-1 [Salvia hispanica]	5	5	22	48.18	0.821	-0.28	0.240411	0.692066	27.98	8.49	9.21	3	3	5	5	4	5	5	5
XP_047939742.1	eukaryotic translation initiation factor 3 subunit M-like [Salvia hispanica]	6	2	28	48.17	1.162	0.22	0.624802	0.967691	42.38	97.47	17.11	3	3	1	1	1	1	1	1
XP_047964635.1	cyanate hydratase [Salvia hispanica]	6	6	28	47.95	0.907	-0.14	0.484934	0.897217	22.51	7.98	4.47	3	3	6	6	5	6	6	6
XP_047960816.1	40S ribosomal protein S7-like [Salvia hispanica]	6	5	20	47.7	1.198	0.26	0.523725	0.92256	25.01	22.51	14.45	3	3	4	3	4	5	5	5
XP_047982636.1	ras-related protein RABC1 [Salvia hispanica]	5	4	21	47.64	1.684	0.75	0.0232437	0.144917	27.9	7.1	11.89	3	3	4	4	4	4	4	4
XP_047937599.1	glutathione reductase, cytosolic-like [Salvia hispanica]	5	2	21	47.63	1.164	0.22	0.618863	0.967691	18.06	7.66	8.64	3	3	2	2	2	2	2	2
XP_047938346.1	adenylate kinase 4-like isoform X1 [Salvia hispanica]	4	1	18	47.35	1.472	0.56	0.104303	0.410495	35.88	33.26	9.76	3	3	1	1	1	1	1	1
XP_047950565.1	20 kDa chaperonin, chloroplastic [Salvia hispanica]	4	4	18	47.33	0.96	-0.06	0.670731	0.984545	15.72	5.61	2.8	3	3	4	4	4	4	4	4
XP_047944168.1	40S ribosomal protein S8 [Salvia hispanica]	4	1	16	47.33
XP_047982750.1	ras-related protein RABD1-like [Salvia hispanica]	6	4	34	47.12	2.376	1.25	8.83515e-05	0.000963978	28.84	6.21	38.99	3	3	4	4	4	4	4	4
XP_047948073.1	phosphoglycerate kinase, chloroplastic [Salvia hispanica]	5	3	24	46.89	0.794	-0.33	0.182066	0.612904	15.46	42.43	5.73	3	3	2	1	2	3	3	3
XP_047974615.1	40S ribosomal protein S8-like [Salvia hispanica]	5	2	17	46.71	0.684	-0.55	0.0404313	0.209352	44.91	40.15	21.94	2	3	1		1	1	1	1
XP_047957749.1	succinate--CoA ligase [ADP-forming] subunit beta, mitochondrial [Salvia hispanica]	6	1	22	46.66	0.01	-6.64	1e-17	1.42924e-16			8.32		2					1	1
XP_047963251.1	3-ketoacyl CoA thiolase 1, peroxisomal-like [Salvia hispanica]	5	4	24	46.21	1.406	0.49	0.160447	0.564696	18.2	4.69	6.2	3	3	2	2	2	3	3	3
XP_047952203.1	proteasome subunit beta type-5-B-like [Salvia hispanica]	4	1	19	45.91
XP_047942434.1	putative 3,4-dihydroxy-2-butanone kinase [Salvia hispanica]	5	5	20	45.59	1.282	0.36	0.336465	0.802265	19.39	16.83	10.2	3	3	5	4	4	5	5	5
XP_047964236.1	mitochondrial outer membrane protein porin 2-like [Salvia hispanica]	5	2	19	45.45	0.96	-0.06	0.672051	0.985214	29.29	41.08	21.18	3	3	2	2	2	2	2	2
XP_047962623.1	GTP-binding protein SAR1A-like [Salvia hispanica]	5	1	16	45.43	0.77	-0.38	0.138447	0.508818	49.96	57.01	16.55	3	3	1	1	1	1	1	1
XP_047943811.1	aminoacylase-1 isoform X1 [Salvia hispanica]	6	6	24	45.42	1.155	0.21	0.645449	0.977616	21.35	13.85	9.1	3	3	5	6	6	4	5	5
XP_047953042.1	probable dehydrin LEA [Salvia hispanica]	3	3	21	45.41	0.639	-0.65	0.0175514	0.11531	45.54	27.25	23.5	3	3	3	2	3	3	3	3
XP_047954447.1	26S proteasome non-ATPase regulatory subunit 7 homolog A [Salvia hispanica]	5	5	22	45.3	1.066	0.09	0.937309	0.998084	24.06	4.09	2.15	3	3	5	5	5	5	5	5
XP_047955392.1	fructokinase-2-like [Salvia hispanica]	5	5	22	45.04	1.084	0.12	0.876414	0.993737	30.91	7.07	4.22	3	3	5	5	5	5	5	5
XP_047955775.1	protein ASPARTIC PROTEASE IN GUARD CELL 1-like [Salvia hispanica]	3	3	17	45.03	1.015	0.02	0.872766	0.993737	22.58	55.44	9.6	3	3	2	2	1	2	2	2
XP_047951763.1	2-oxoglutarate dehydrogenase, mitochondrial-like [Salvia hispanica]	7	1	21	44.91	1.033	0.05	0.939099	0.998328	7.33	6.87	9.47	3	3	1	1	1	1	1	1
XP_047981628.1	coatomer subunit delta-like [Salvia hispanica]	6	6	29	44.9	0.984	-0.02	0.758256	0.990726	25.4	12.16	4.98	3	3	6	5	6	6	6	6
XP_047956605.1	17.8 kDa class I heat shock protein-like [Salvia hispanica]	5	1	27	44.83	1.387	0.47	0.1804	0.608135	5.68	4.41	4.41	3	3	1	1	1	1	1	1
XP_047982318.1	uridine 5'-monophosphate synthase [Salvia hispanica]	7	7	24	44.77	1.12	0.16	0.754797	0.990726	14.48	3.02	3.2	3	3	6	6	6	6	6	6
XP_047973127.1	26S proteasome non-ATPase regulatory subunit 4 homolog [Salvia hispanica]	4	1	19	44.75	0.939	-0.09	0.593471	0.952198	17.27	13.37	10.03	3	3	1	1	1	1	1	1
XP_047938668.1	eukaryotic translation initiation factor 3 subunit E-like [Salvia hispanica]	8	2	27	44.59	0.973	-0.04	0.718556	0.989188	23.06	13.36	7.03	3	3	2	2	2	2	2	2
XP_047959052.1	chaperonin CPN60-like 2, mitochondrial [Salvia hispanica]	7	7	21	44.58	1.066	0.09	0.939685	0.998397	21.15	12.11	1.91	3	3	7	6	6	7	6	7
XP_047963714.1	eukaryotic translation initiation factor 3 subunit I-like [Salvia hispanica]	5	2	21	44.43	0.966	-0.05	0.692835	0.989188	30.52	13.18	7.21	3	3	2	2	2	2	2	2
XP_047946563.1	40S ribosomal protein S21-2 [Salvia hispanica]	3	3	15	44.39	0.889	-0.17	0.425603	0.871142	38.17	13.95	13.53	3	3	3	2	3	3	3	3
XP_047962760.1	probable CoA ligase CCL8 [Salvia hispanica]	6	6	26	44.35	0.965	-0.05	0.690338	0.989188	41.5	16.2	11.09	3	3	5	6	6	5	6	6
XP_047959689.1	eukaryotic peptide chain release factor subunit 1-3-like [Salvia hispanica]	5	2	20	44.14	1.85	0.89	0.0065345	0.0502211	15.36	11.73	24.68	3	3	1	2	2	2	2	1
XP_047957738.1	MLP-like protein 423 [Salvia hispanica]	3	3	17	44.09	0.681	-0.55	0.0382509	0.200183	22.39	12.91	6.73	3	3	3	3	3	3	3	3
XP_047976781.1	26S proteasome non-ATPase regulatory subunit 6 homolog [Salvia hispanica]	6	6	20	44.02	1.102	0.14	0.811937	0.991624	8.37	7.26	23.6	3	3	3	3	3	3	4	4
XP_047959070.1	40S ribosomal protein S20-2 [Salvia hispanica]	3	1	18	43.82	0.812	-0.3	0.2182	0.65563	29.46	18.74	21.26	3	3	1	1	1	1	1	1
XP_047981379.1	stem-specific protein TSJT1 [Salvia hispanica]	5	5	27	43.79	1.052	0.07	0.989483	0.998541	20.47	5.36	2.73	3	3	5	5	5	5	5	5
XP_047946746.1	superoxide dismutase [Cu-Zn]-like [Salvia hispanica]	3	1	20	43.73	0.927	-0.11	0.551407	0.938558	33.88	31.8	14.2	3	3	1	1	1	1	1	1
XP_047979033.1	eukaryotic translation initiation factor 3 subunit G-like [Salvia hispanica]	4	4	19	43.67	1.13	0.18	0.720637	0.989188	27.06	10.96	11.79	3	3	4	4	4	4	4	4
XP_047954565.1	annexin Gh1-like [Salvia hispanica]	7	5	24	43.67	1.092	0.13	0.846539	0.993737	15.83	13.26	8.45	3	3	4	4	4	4	4	4
XP_047956879.1	probable fructokinase-6, chloroplastic [Salvia hispanica]	5	5	21	43.47	1.217	0.28	0.47684	0.890537	22.49	5.66	2.34	3	3	5	5	5	5	5	5
XP_047938356.1	60S ribosomal protein L22-2-like [Salvia hispanica]	3	2	18	43.31	1.006	0.01	0.83977	0.993737	9.6	8.83	4.61	3	3	2	2	2	2	2	2
XP_047962524.1	methionine aminopeptidase 2B-like [Salvia hispanica]	4	4	16	43.19	1.057	0.08	0.972931	0.998397	19.74	6.88	6.81	3	3	4	4	4	4	4	4
XP_047968436.1	uncharacterized protein LOC125212345 [Salvia hispanica]	3	3	16	43.11	0.4	-1.32	3.72237e-06	4.41624e-05	29.88	33.44	8.95	3	3	3	3	2	3	3	3
XP_047950000.1	profilin [Salvia hispanica]	3	2	16	42.92	0.761	-0.39	0.123006	0.464649	18.39	15.18	10.87	3	3	2	2	2	2	2	2
XP_047971340.1	serine carboxypeptidase-like [Salvia hispanica]	4	4	15	42.91	0.89	-0.17	0.430084	0.871142	39.51	7.22	15.97	3	3	4	4	4	4	4	4
XP_047969719.1	aminopeptidase P1 [Salvia hispanica]	6	6	16	42.81	1.113	0.15	0.778123	0.990726	34.83	8.27	3.38	3	3	5	5	5	5	5	5
XP_047963611.1	nuclear transport factor 2B [Salvia hispanica]	4	4	17	42.78	0.842	-0.25	0.291615	0.751801	14.82	4.45	5.73	3	3	3	4	4	4	4	4
XP_047978611.1	eukaryotic translation initiation factor 2 subunit alpha homolog [Salvia hispanica]	6	3	24	42.77	0.915	-0.13	0.511107	0.916468	27.39	8.15	10.14	3	3	3	3	3	3	3	3
XP_047943287.1	14-3-3-like protein D [Salvia hispanica]	5	3	19	42.76	0.711	-0.49	0.0624643	0.291341	30.13	24.78	34.38	3	3	3	3	2	2	3	3
XP_047982186.1	NADPH-dependent aldo-keto reductase, chloroplastic-like [Salvia hispanica]	6	3	18	42.74	0.997	0	0.806614	0.991133	16.87	22.79	8.74	3	3	2	2	2	2	2	2
XP_047979869.1	eukaryotic translation initiation factor 5A-2 [Salvia hispanica]	4	2	21	42.51	1.285	0.36	0.331518	0.797802	22.41	11.96	5.18	3	3	2	2	2	2	2	2
XP_047961016.1	alpha-xylosidase 1-like [Salvia hispanica]	8	2	27	42.45	1.017	0.02	0.88163	0.993737	35.12	27.45	21.12	3	3	1	1	1	2	2	2
XP_047944880.1	40S ribosomal protein S15a-like [Salvia hispanica]	4	4	20	42.43	1.248	0.32	0.405093	0.859416	16.42	5.28	4.54	3	3	4	4	4	4	4	4
XP_047974913.1	60S ribosomal protein L22-2 [Salvia hispanica]	3	2	16	42.33	1.097	0.13	0.829913	0.993737	20.69	8.92	4.75	3	3	2	2	2	2	2	2
XP_047982524.1	uricase [Salvia hispanica]	8	8	23	42.22	1.123	0.17	0.745291	0.989404	28.17	6.69	4.3	3	3	8	8	8	7	7	8
XP_047980798.1	3-isopropylmalate dehydratase large subunit, chloroplastic-like [Salvia hispanica]	5	5	16	42.07	1.016	0.02	0.878746	0.993737	26.05	13.99	5.57	3	3	5	5	5	4	4	4
XP_047969547.1	probable histone H2B.1 [Salvia hispanica]	4	4	30	42.01	1.125	0.17	0.739168	0.989188	39.23	6.62	20.03	3	3	5	5	5	4	5	5
XP_047945796.1	nucleosome assembly protein 1;3-like [Salvia hispanica]	7	1	24	42.01	0.932	-0.1	0.570318	0.939891	28.31	7.27	25.08	3	3	1	1	1	1	1	1
XP_047948708.1	DEAD-box ATP-dependent RNA helicase 15 isoform X1 [Salvia hispanica]	5	5	22	41.92	1.102	0.14	0.813099	0.991624	11.45	6.09	6.94	3	3	4	4	4	4	4	4
XP_047960377.1	patellin-3-like [Salvia hispanica]	8	5	26	41.89	1.338	0.42	0.242925	0.695936	38.08	10.47	17.56	3	3	4	4	4	5	5	5
XP_047946495.1	reactive Intermediate Deaminase A, chloroplastic-like [Salvia hispanica]	6	3	21	41.71	0.775	-0.37	0.1462	0.529354	21.27	8.8	6.46	3	3	2	3	3	3	3	3
XP_047948310.1	leucine aminopeptidase 1-like [Salvia hispanica]	4	1	14	41.71	1.133	0.18	0.711147	0.989188	13.09	3.14	10.12	3	3	1	1	1	1	1	1
XP_047953146.1	peptidyl-prolyl cis-trans isomerase A1-like [Salvia hispanica]	5	5	23	41.69	0.824	-0.28	0.247183	0.695984	32.74	5.31	5.37	3	3	5	5	5	5	5	5
XP_047969874.1	valine--tRNA ligase, mitochondrial 1-like [Salvia hispanica]	10	10	23	41.61	1.56	0.64	0.057097	0.27261	39.31	10.72	14.82	3	3	9	9	9	8	8	8
XP_047957783.1	low-specificity L-threonine aldolase 1-like isoform X2 [Salvia hispanica]	4	4	21	41.46	0.995	-0.01	0.800331	0.990726	31.07	5.9	7.19	3	3	4	4	4	4	4	4
XP_047955937.1	26S proteasome non-ATPase regulatory subunit 4 homolog [Salvia hispanica]	5	2	21	41.24	1.004	0.01	0.83153	0.993737	10.21	6.99	16.37	3	3	2	2	1	1	2	2
XP_047949978.1	uncharacterized protein LOC125195789 [Salvia hispanica]	5	5	20	41.21	1.245	0.32	0.412232	0.866291	30.82	11.8	9.42	3	3	5	5	5	5	5	5
XP_047969037.1	S-adenosylmethionine synthase 5 [Salvia hispanica]	4	4	14	41.1	0.899	-0.15	0.457693	0.880667	31.71	10.62	8.46	3	3	4	4	4	4	4	4
XP_047958422.1	probable fructokinase-7 [Salvia hispanica]	6	6	18	41.09	1.253	0.33	0.395044	0.849153	12.69	6.27	18.24	3	3	5	5	5	5	4	5
XP_047957195.1	mitochondrial outer membrane protein porin 2-like [Salvia hispanica]	4	1	17	41.05	0.93	-0.1	0.564284	0.939891	12	12.99	7.73	3	3	1	1	1	1	1	1
XP_047950241.1	60S ribosomal protein L8-like [Salvia hispanica]	3	3	14	40.82	0.876	-0.19	0.388381	0.837778	15.71	2.88	31.03	3	3	3	3	3	3	3	3
XP_047962576.1	aminoaldehyde dehydrogenase 2, peroxisomal [Salvia hispanica]	6	4	16	40.78	1.178	0.24	0.579	0.946125	19.81	8.64	4.86	3	3	3	3	3	3	3	3
XP_047971416.1	aspartate--tRNA ligase 2, cytoplasmic-like [Salvia hispanica]	6	6	23	40.66	1.265	0.34	0.369772	0.825555	27.38	7.49	4.99	3	3	6	6	6	6	6	6
XP_047963466.1	ATP-citrate synthase alpha chain protein 1 [Salvia hispanica]	4	1	19	40.54	1.085	0.12	0.872637	0.993737	12.13	6.54	12.78	3	3	1	1	1	1	1	1
XP_047953848.1	GDP-mannose 3,5-epimerase 2-like [Salvia hispanica]	4	4	17	40.35	1.111	0.15	0.784961	0.990726	18.72	12.09	15.61	3	3	2	3	3	3	3	3
XP_047948675.1	cullin-associated NEDD8-dissociated protein 1 [Salvia hispanica]	10	10	22	40.16	1.12	0.16	0.753277	0.990726	42.13	11.96	40.83	3	3	7	8	8	6	8	8
XP_047939376.1	proteasome subunit beta type-4-like [Salvia hispanica]	5	1	17	40.09	1.017	0.02	0.879989	0.993737	11.78	3.13	11.3	2	3		1	1	1	1	1
XP_047961248.1	activator of 90 kDa heat shock protein ATPase homolog [Salvia hispanica]	5	5	18	40	1.11	0.15	0.785811	0.990726	17.19	7.9	9.83	3	3	4	4	3	4	3	4
XP_047957099.1	quinone oxidoreductase PIG3-like [Salvia hispanica]	5	5	16	39.76	1.148	0.2	0.664911	0.982392	21.82	10.17	6.4	3	3	4	4	4	4	4	4
XP_047958553.1	benzaldehyde dehydrogenase, mitochondrial [Salvia hispanica]	3	1	20	39.55	1.222	0.29	0.464501	0.882903	9.02	10.8	7.81	3	2	1	1	1	1		1
XP_047957617.1	14-3-3-like protein GF14 iota [Salvia hispanica]	4	2	23	39.55	0.947	-0.08	0.623918	0.967691	20.92	12.47	20.03	2	3	2	2		2	1	2
XP_047961225.1	ubiquitin carboxyl-terminal hydrolase 6 [Salvia hispanica]	5	5	15	39.5	1.109	0.15	0.789364	0.990726	28.52	16.83	10.62	3	3	5	5	5	5	5	5
XP_047974474.1	3-oxoacyl-[acyl-carrier-protein] synthase I, chloroplastic-like [Salvia hispanica]	7	5	24	39.45	1.07	0.1	0.922941	0.997963	20.15	13.29	19.12	3	3	5	5	4	5	4	5
XP_047953594.1	alpha-soluble NSF attachment protein-like [Salvia hispanica]	5	5	16	39.15	0.982	-0.03	0.749585	0.990726	23.29	9.88	11.61	3	3	4	4	3	3	3	3
XP_047948039.1	probable xyloglucan endotransglucosylase/hydrolase protein 25 [Salvia hispanica]	3	3	17	39.02	0.832	-0.27	0.265269	0.720954	20.81	9.58	4.21	3	3	3	3	3	3	3	3
XP_047940562.1	dnaJ protein homolog [Salvia hispanica]	7	7	24	38.92	0.746	-0.42	0.102492	0.407303	33.98	20.27	8.98	3	3	6	5	7	7	7	7
XP_047966900.1	40S ribosomal protein S16-like [Salvia hispanica]	4	1	16	38.92	1.305	0.38	0.294829	0.757688	22.47	21.39	8.53	3	2	1	1	1		1	1
XP_047969184.1	reactive Intermediate Deaminase A, chloroplastic-like isoform X1 [Salvia hispanica]	4	1	18	38.85	0.756	-0.4	0.116733	0.447874	14.89	12.71	8.45	3	3	1	1	1	1	1	1
XP_047966301.1	importin subunit alpha-like [Salvia hispanica]	5	3	18	38.46	1.012	0.02	0.861386	0.993737	17.12	14.82	5.13	3	3	3	3	2	2	2	2
XP_047950691.1	probable voltage-gated potassium channel subunit beta [Salvia hispanica]	4	4	20	38.44	0.852	-0.23	0.318997	0.792306	34.76	14.6	16.34	3	3	2	2	2	3	3	3
XP_047960916.1	UDP-glucuronic acid decarboxylase 6 [Salvia hispanica]	5	1	18	38.42						17.19		2		1	1
XP_047967853.1	chloroplast envelope quinone oxidoreductase homolog [Salvia hispanica]	5	3	18	38.31	0.931	-0.1	0.565085	0.939891	33.27	66.02	46.65	3	3	2	2	1	2	2	1
XP_047966772.1	alanine--glyoxylate aminotransferase 2 homolog 1, mitochondrial [Salvia hispanica]	5	5	20	38.31	1.086	0.12	0.868395	0.993737	25.89	7.14	13.91	3	3	4	5	5	5	5	4
XP_047977062.1	eukaryotic peptide chain release factor subunit 1-3-like [Salvia hispanica]	6	3	18	38.1	1.376	0.46	0.193826	0.625466	37.44	4.88	7.84	3	3	2	2	2	2	2	2
XP_047965793.1	biotin carboxyl carrier protein of acetyl-CoA carboxylase, chloroplastic-like [Salvia hispanica]	4	3	20	38.05	0.699	-0.52	0.051701	0.256303	23.51	0.23	10.24	3	3	3	3	3	3	3	3
XP_047980834.1	low-temperature-induced cysteine proteinase-like [Salvia hispanica]	2	2	15	38	0.751	-0.41	0.109481	0.428115	21.92	7.81	13.72	3	3	2	2	2	2	2	2
XP_047945311.1	3-oxoacyl-[acyl-carrier-protein] synthase I, chloroplastic-like [Salvia hispanica]	6	5	22	37.77	1.263	0.34	0.373132	0.825555	44.35	1.46	7.58	3	3	4	4	4	4	4	4
XP_047954695.1	dehydrin DHN1 [Salvia hispanica]	3	3	20	37.76	0.386	-1.37	1.58762e-06	1.94982e-05	39.65	18.65	22.08	3	3	2	3	3	3	3	3
XP_047960989.1	phosphoserine aminotransferase 2, chloroplastic-like [Salvia hispanica]	6	6	18	37.69	0.974	-0.04	0.721969	0.989188	22.58	14.22	5.7	3	3	5	6	5	6	6	6
XP_047975155.1	probable proteasome inhibitor [Salvia hispanica]	4	4	16	37.6	0.969	-0.05	0.702097	0.989188	16.7	17.97	7.23	3	3	4	2	4	4	4	4
XP_047970605.1	ABC transporter E family member 2 isoform X1 [Salvia hispanica]	7	7	23	37.5	0.888	-0.17	0.42363	0.871142	25.58	10.01	2.9	3	3	6	6	5	7	7	7
XP_047962284.1	inosine-5'-monophosphate dehydrogenase 2-like [Salvia hispanica]	7	3	20	37.49	1.197	0.26	0.527832	0.924084	7.71	9.33	26.97	3	3	1	1	1	3	3	2
XP_047962401.1	hydroxyphenylpyruvate reductase [Salvia hispanica]	5	5	16	37.43	1.132	0.18	0.715263	0.989188	17.89	5.4	10	3	3	5	5	5	5	5	5
XP_047980805.1	eukaryotic translation initiation factor 3 subunit I-like [Salvia hispanica]	4	1	18	37.14	1.013	0.02	0.866967	0.993737	9	4.59	17.93	3	3	1	1	1	1	1	1
XP_047945825.1	proteasome subunit beta type-4-like [Salvia hispanica]	5	1	17	37.03	0.974	-0.04	0.720857	0.989188	8.94	5.06	7.91	3	3	1	1	1	1	1	1
XP_047942540.1	eukaryotic translation initiation factor-like [Salvia hispanica]	6	4	18	36.76	0.816	-0.29	0.228674	0.671111	31.57	19.76	3.78	3	3	3	3	3	3	3	3
XP_047949824.1	beta-galactosidase 5-like isoform X1 [Salvia hispanica]	5	5	25	36.75	1.052	0.07	0.988973	0.998541	26.07	16.36	1.31	3	3	5	5	5	5	5	5
XP_047975609.1	aquaporin PIP1-2 [Salvia hispanica]	3	3	14	36.66	1.067	0.09	0.934947	0.998084	44.65	18.23	6.9	3	3	3	3	3	3	3	3
XP_047950829.1	peroxiredoxin-2 [Salvia hispanica]	5	5	19	36.64	0.898	-0.16	0.45415	0.880667	16.71	6.52	5.05	3	3	4	5	5	5	5	5
XP_047938357.1	3-oxoacyl-[acyl-carrier-protein] synthase 3 A, chloroplastic-like [Salvia hispanica]	4	4	14	36.57	1.321	0.4	0.2687	0.724519	25.36	9.66	3.03	3	3	3	3	3	3	3	3
XP_047947113.1	thioredoxin H-type 1-like [Salvia hispanica]	5	4	19	36.54	0.931	-0.1	0.568514	0.939891	17.28	27.64	24.85	3	3	3	2	3	3	3	2
XP_047971551.1	probable pyridoxal 5'-phosphate synthase subunit PDX1 [Salvia hispanica]	4	4	14	36.43	0.962	-0.06	0.676479	0.985609	17.3	8.86	11.73	3	3	3	3	3	4	4	4
XP_047956794.1	outer envelope pore protein 24A, chloroplastic-like [Salvia hispanica]	5	5	15	36.18	1.243	0.31	0.416852	0.868702	19.67	4.18	13.46	3	3	4	4	4	4	4	4
XP_047983608.1	adenine phosphoribosyltransferase 1, chloroplastic-like [Salvia hispanica]	4	4	18	36.17	1.043	0.06	0.977723	0.998397	12.72	3.26	19.06	3	3	3	3	3	4	4	3
XP_047949971.1	tryptophan synthase beta chain 1 [Salvia hispanica]	4	4	15	36.16	1.142	0.19	0.684419	0.987464	31.73	25.6	7.84	3	3	4	4	4	4	4	4
XP_047971491.1	FAM10 family protein At4g22670 [Salvia hispanica]	4	4	13	36.15	0.888	-0.17	0.424995	0.871142	14.71	3.13	11.63	3	3	4	4	3	4	3	4
XP_047961172.1	spermidine synthase 1 [Salvia hispanica]	5	5	15	36.14	0.97	-0.04	0.708022	0.989188	36.69	23.96	4.62	3	3	5	3	5	5	5	5
XP_047941512.1	dihydrolipoyllysine-residue acetyltransferase component 4 of pyruvate dehydrogenase complex, chloroplastic-like [Salvia hispanica]	8	7	21	36.13	0.749	-0.42	0.106578	0.418774	32.21	24.9	14.75	3	3	4	5	5	5	5	4
XP_047939162.1	beta-galactosidase 8 [Salvia hispanica]	5	4	16	36.11	0.976	-0.04	0.727954	0.989188	31.18	17.64	4.91	3	3	4	4	4	4	4	4
XP_047980144.1	probable nucleolar protein 5-1 [Salvia hispanica]	6	3	21	36.02	1.317	0.4	0.275206	0.730296	39.68	58.09	24.93	3	3	3	3	3	3	3	3
XP_047978546.1	3-isopropylmalate dehydratase small subunit 1-like [Salvia hispanica]	4	4	13	35.9	1.326	0.41	0.261695	0.714618	22.72	17.49	23.41	3	3	2	2	2	2	2	2
XP_047939629.1	quinone oxidoreductase 1-like [Salvia hispanica]	5	4	17	35.69	1.24	0.31	0.423103	0.871142	25.49	5.64	8.74	3	3	3	3	3	3	3	3
XP_047941604.1	DEAD-box ATP-dependent RNA helicase 37-like [Salvia hispanica]	5	2	16	35.46	0.959	-0.06	0.664993	0.982392	23.4	46.02	34.37	3	3	2	2	1	2	1	2
XP_047963523.1	rRNA 2'-O-methyltransferase fibrillarin 2-like [Salvia hispanica]	4	4	16	35.42	0.962	-0.06	0.678953	0.985894	30.45	22.42	4.42	3	3	4	4	4	4	4	4
XP_047966797.1	uncharacterized protein LOC125211136 [Salvia hispanica]	3	3	17	35.18	0.679	-0.56	0.0371586	0.195788	20.2	6.62	10.47	3	3	3	3	3	3	3	3
XP_047955827.1	clathrin heavy chain 1-like [Salvia hispanica]	13	13	26	35.03	1.339	0.42	0.241592	0.693832	40.28	49.25	40.24	3	3	8	6	8	8	8	9
XP_047969414.1	probable 26S proteasome non-ATPase regulatory subunit 3 [Salvia hispanica]	6	6	17	35	0.837	-0.26	0.278698	0.736067	25.65	28.7	11.28	3	3	4	5	5	5	6	6
XP_047965741.1	importin subunit beta-1-like [Salvia hispanica]	5	5	30	34.97	1.353	0.44	0.222697	0.661934	39.24	8.49	31.52	3	3	5	5	5	5	5	5
XP_047979968.1	serine hydroxymethyltransferase 2, mitochondrial [Salvia hispanica]	7	7	18	34.86	1.142	0.19	0.683489	0.987464	13.69	1.05	2.5	3	3	6	6	6	7	7	7
XP_047938415.1	NADH dehydrogenase [ubiquinone] iron-sulfur protein 8, mitochondrial [Salvia hispanica]	4	4	17	34.79	1.069	0.1	0.92703	0.998084	21.03	9.25	13.25	3	3	4	4	4	3	4	3
XP_047956255.1	aminoacyl tRNA synthase complex-interacting multifunctional protein 1-like [Salvia hispanica]	8	8	19	34.72	1.034	0.05	0.942758	0.998397	41.33	11.55	3.95	3	3	6	7	7	7	7	7
XP_047958411.1	peptidyl-prolyl cis-trans isomerase CYP19-3-like [Salvia hispanica]	3	1	13	34.37	0.875	-0.19	0.38399	0.833112	25.86	21.62	20.59	3	3	1	1	1	1	1	1
XP_047958808.1	low-temperature-induced 65 kDa protein-like isoform X1 [Salvia hispanica]	5	5	13	34.22	0.81	-0.3	0.213717	0.650467	21.24	12.95	8.42	3	3	3	4	4	5	5	5
XP_047947797.1	protein transport protein SEC31 homolog B isoform X2 [Salvia hispanica]	7	5	15	34.15	1.147	0.2	0.669364	0.98415	16.46	10.85	15.6	3	3	4	4	4	4	3	4
XP_047972799.1	glucose-6-phosphate 1-dehydrogenase, cytoplasmic isoform [Salvia hispanica]	6	6	23	34.14	1.217	0.28	0.477745	0.890537	31.57	45.41	14.9	3	3	4	6	6	5	5	5
XP_047946901.1	2-dehydro-3-deoxyphosphooctonate aldolase 1 [Salvia hispanica]	6	6	14	34.12	1.188	0.25	0.551479	0.938558	20.38	4.83	10.93	3	3	5	6	6	6	6	6
XP_047940799.1	3-hydroxyisobutyryl-CoA hydrolase-like protein 3, mitochondrial isoform X3 [Salvia hispanica]	6	6	17	34.11	1.091	0.13	0.850401	0.993737	17.97	6.89	8.01	3	3	5	6	6	6	6	6
XP_047954588.1	RGG repeats nuclear RNA binding protein A-like [Salvia hispanica]	5	1	19	34.08	0.799	-0.32	0.190743	0.619798	16.2	17.52	8.07	3	3	1	1	1	1	1	1
XP_047948025.1	26S proteasome non-ATPase regulatory subunit 1 homolog A-like [Salvia hispanica]	5	3	16	33.97	1.082	0.11	0.883199	0.993737	12.98	8.13	13.67	3	3	3	3	3	3	3	3
XP_047938696.1	dirigent protein 1-like [Salvia hispanica]	3	3	15	33.96	1.295	0.37	0.311959	0.78514	25.8	34.43	13.34	3	3	2	3	3	3	3	3
XP_047960823.1	eukaryotic translation initiation factor 3 subunit A [Salvia hispanica]	8	8	19	33.84	0.949	-0.08	0.629902	0.971281	22.17	19.33	11.68	3	3	5	4	5	7	7	6
XP_047947911.1	uncharacterized protein LOC125193979 isoform X1 [Salvia hispanica]	4	4	17	33.81	0.854	-0.23	0.32511	0.795363	27.68	19.74	15.63	3	3	3	3	3	3	3	3
XP_047946733.1	uncharacterized protein LOC125193063 [Salvia hispanica]	5	5	19	33.77	0.747	-0.42	0.102803	0.40772	22.06	15.13	3.51	3	3	4	4	4	5	5	5
XP_047951733.1	ubiquinone biosynthesis protein COQ9, mitochondrial-like [Salvia hispanica]	6	4	22	33.73	0.935	-0.1	0.581142	0.946125	18.18	8.32	9.9	3	3	2	2	2	2	2	2
XP_047943809.1	stomatin-like protein 2, mitochondrial [Salvia hispanica]	6	4	17	33.73	1.043	0.06	0.978077	0.998397	39.68	1.92	16.64	3	3	4	4	4	4	4	4
XP_047951266.1	uncharacterized protein LOC125196699 [Salvia hispanica]	3	3	12	33.71	0.991	-0.01	0.784453	0.990726	12.99	5.6	5.57	3	3	3	3	3	3	3	3
XP_047970648.1	chaperone protein ClpB4, mitochondrial-like isoform X1 [Salvia hispanica]	7	6	19	33.66	1.2	0.26	0.518071	0.918252	25.42	17.04	16.79	3	3	5	5	5	6	4	6
XP_047942327.1	phenylalanine--tRNA ligase alpha subunit, cytoplasmic-like [Salvia hispanica]	5	5	20	33.6	0.953	-0.07	0.646391	0.977616	24.86	11.37	3.24	3	3	5	5	4	5	5	5
XP_047971758.1	stearoyl-[acyl-carrier-protein] 9-desaturase, chloroplastic [Salvia hispanica]	3	2	17	33.55	1.121	0.16	0.75091	0.990726	22.36	15.92	23.3	3	3	2	2	1	1	1	1
XP_047975163.1	putative phosphatidylglycerol/phosphatidylinositol transfer protein DDB_G0282179 [Salvia hispanica]	1	1	14	33.54	1.234	0.3	0.437025	0.8736	4.65	5.11	3.31	3	3	1	1	1	1	1	1
XP_047950190.1	cytochrome c1-2, heme protein, mitochondrial isoform X1 [Salvia hispanica]	4	4	15	33.5	1.498	0.58	0.0875137	0.366876	28.12	4.48	7.81	3	3	4	4	4	4	4	4
XP_047938602.1	ubiquitin carboxyl-terminal hydrolase 3-like [Salvia hispanica]	4	3	16	33.45	0.835	-0.26	0.273814	0.727523	19.45	40.8	26.79	3	3	3	2	3	3	3	2
XP_047944193.1	dirigent protein 1-like [Salvia hispanica]	4	4	12	33.44	0.935	-0.1	0.581579	0.946125	35.24	28.14	25.33	3	3	4	4	4	4	4	4
XP_047945797.1	nucleosome assembly protein 1;2-like [Salvia hispanica]	8	2	22	32.83	0.957	-0.06	0.658529	0.981368	14.86	15.53	45.01	2	3	1	1		2	1	2
XP_047951095.1	60S ribosomal protein L13a-4-like [Salvia hispanica]	3	3	12	32.73	0.711	-0.49	0.0623706	0.291341	39.81	28.7	27.13	3	3	3	3	3	3	3	3
XP_047982345.1	NADH dehydrogenase [ubiquinone] flavoprotein 2, mitochondrial-like [Salvia hispanica]	2	1	12	32.62	0.737	-0.44	0.0908367	0.376413	6.15	2.75	9.78	3	3	1	1	1	1	1	1
XP_047967285.1	succinate dehydrogenase subunit 5, mitochondrial-like [Salvia hispanica]	5	5	21	32.36	0.915	-0.13	0.512753	0.916825	18.53	14.29	7.35	3	3	3	3	3	4	4	4
XP_047945861.1	eukaryotic translation initiation factor 3 subunit L-like [Salvia hispanica]	3	3	13	32.26	1.086	0.12	0.867477	0.993737	34.27	4.91	40.85	3	3	3	3	3	2	3	3
XP_047978178.1	protein DNA-DAMAGE INDUCIBLE 1 [Salvia hispanica]	4	4	16	32.24	0.84	-0.25	0.285674	0.742235	19.26	11.59	12.73	3	3	3	3	3	4	3	4
XP_047938551.1	ATP synthase subunit delta', mitochondrial-like [Salvia hispanica]	3	3	16	32.23	0.867	-0.21	0.359297	0.824527	15.65	14.75	3.85	3	3	3	3	3	3	3	3
XP_047945522.1	serine carboxypeptidase-like 45 [Salvia hispanica]	5	5	20	32.16	1.075	0.1	0.90798	0.997963	37.09	27.71	10.67	3	3	4	4	4	4	4	4
XP_047966088.1	60S ribosomal protein L10a [Salvia hispanica]	2	1	12	32.15	0.726	-0.46	0.0771159	0.339588	8.54	12.74	4.74	3	3	1	1	1	1	1	1
XP_047942065.1	pyruvate dehydrogenase E1 component subunit alpha-3, chloroplastic-like [Salvia hispanica]	6	6	16	32.1	1.164	0.22	0.617886	0.967401	18.11	3.04	9.49	3	3	5	5	5	5	4	5
XP_047946539.1	UBP1-associated protein 2C-like [Salvia hispanica]	5	5	15	32.03	1.098	0.14	0.826726	0.993737	15.61	13.86	5.11	3	3	4	5	5	5	5	5
XP_047959295.1	SNF1-related protein kinase regulatory subunit gamma-like PV42a [Salvia hispanica]	5	5	13	31.95	1.166	0.22	0.611862	0.961049	53.17	6.26	25.68	3	3	4	4	4	4	5	5
XP_047951255.1	ATP-dependent 6-phosphofructokinase 6-like [Salvia hispanica]	5	5	19	31.92	1.096	0.13	0.834253	0.993737	17.75	2.74	7.93	3	3	5	5	5	5	5	5
XP_047949378.1	uncharacterized protein LOC125195243 [Salvia hispanica]	1	1	12	31.92	1.412	0.5	0.154428	0.551001	16.05	12.68	8.17	3	3	1	1	1	1	1	1
XP_047980966.1	RAN GTPase-activating protein 2-like [Salvia hispanica]	8	2	19	31.65	1.123	0.17	0.743641	0.9892	22.51	41.9	27.01	3	3	2	1	2	2	1	2
XP_047947913.1	pterin-4-alpha-carbinolamine dehydratase 2, mitochondrial isoform X1 [Salvia hispanica]	2	2	11	31.59	0.954	-0.07	0.649309	0.977616	11.83	6.89	5.38	3	3	2	2	2	2	2	2
XP_047972228.1	argininosuccinate synthase, chloroplastic-like [Salvia hispanica]	4	1	18	31.57	1.091	0.13	0.851952	0.993737	16.68	9.21	12.99	3	3	1	1	1	1	1	1
XP_047977862.1	universal stress protein in QAH/OAS sulfhydrylase 3'region-like [Salvia hispanica]	2	2	14	31.52	0.979	-0.03	0.740405	0.9892	13.47	3.53	5.46	3	3	2	2	2	2	2	2
XP_047955546.1	adenosine kinase 2-like [Salvia hispanica]	4	2	18	31.51	1.187	0.25	0.555004	0.939021	15.72	2.75	8.7	3	3	2	2	2	2	2	2
XP_047956615.1	class I heat shock protein-like [Salvia hispanica]	4	4	16	31.37	1.045	0.06	0.983417	0.998397	21.35	15.76	8.62	3	3	3	3	3	3	3	3
XP_047940173.1	LOW QUALITY PROTEIN: elongation factor Tu, chloroplastic-like [Salvia hispanica]	7	7	25	31.37	1.302	0.38	0.300196	0.764249	22.59	7	1.13	3	3	6	6	6	6	6	6
XP_047962481.1	ultraviolet-B receptor UVR8 [Salvia hispanica]	5	5	17	31.28	1.05	0.07	0.995314	0.998541	22.69	15.7	8.84	3	3	4	4	4	4	4	4
XP_047957465.1	60S ribosomal protein L17-2 isoform X1 [Salvia hispanica]	2	2	11	31.17	0.851	-0.23	0.315129	0.787501	17.58	11.55	16.17	3	3	2	2	2	2	2	2
XP_047963086.1	uncharacterized protein LOC125207682 isoform X1 [Salvia hispanica]	2	2	12	31.16	1.169	0.23	0.603376	0.958474	12.44	18.96	3.33	3	3	2	2	2	2	2	2
XP_047978575.1	protein transport protein SEC31 homolog B-like [Salvia hispanica]	7	5	15	31.15	1.281	0.36	0.33745	0.803829	26.58	7.95	9.71	3	3	3	3	3	4	4	4
XP_047967068.1	glutathione S-transferase T1-like isoform X2 [Salvia hispanica]	5	5	13	31.14	1.058	0.08	0.966154	0.998397	17.18	10.94	8.38	3	3	4	4	4	4	4	4
XP_047967217.1	glutaredoxin [Salvia hispanica]	4	4	15	31.08	0.635	-0.65	0.0161895	0.10752	18.34	13.56	8.26	3	3	4	3	4	5	5	4
XP_047982926.1	chromo domain-containing protein cec-1-like isoform X1 [Salvia hispanica]	6	6	19	30.93	0.677	-0.56	0.0357909	0.190159	23.09	3.72	11.43	3	3	3	3	3	4	4	4
XP_047968927.1	probable sarcosine oxidase [Salvia hispanica]	5	5	18	30.91	1.327	0.41	0.259297	0.712848	20.95	13.01	13.44	3	3	4	4	4	4	3	4
XP_047958967.1	aminomethyltransferase, mitochondrial [Salvia hispanica]	5	5	15	30.38	1.129	0.17	0.725292	0.989188	22.76	13.95	7.85	3	3	4	4	4	5	5	5
XP_047969313.1	probable protein phosphatase 2C 59 isoform X1 [Salvia hispanica]	4	4	14	30.38	1.107	0.15	0.795688	0.990726	19.81	2.55	5.19	3	3	4	4	4	4	4	4
XP_047975488.1	60S acidic ribosomal protein P2A-like [Salvia hispanica]	3	3	14	30.36	0.773	-0.37	0.142941	0.520636	36.69	18.93	5.21	3	3	2	2	2	2	2	2
XP_047948143.1	gamma aminobutyrate transaminase 3, chloroplastic-like [Salvia hispanica]	7	5	22	30.34	1.293	0.37	0.317059	0.789901	25.28	5.81	2.27	3	3	5	5	5	5	5	5
XP_047939026.1	60S ribosomal protein L14-2-like [Salvia hispanica]	3	2	12	30.32	1.21	0.28	0.492799	0.904274	23	15.02	6.6	3	3	2	2	2	2	2	2
XP_047951554.1	reticulon-4-interacting protein 1, mitochondrial [Salvia hispanica]	5	5	22	30.32	1.344	0.43	0.234477	0.681406	19.66	7.17	3.31	3	3	4	4	4	4	4	4
XP_047941530.1	UDP-glucose 6-dehydrogenase 1 [Salvia hispanica]	5	2	15	30.3	1.091	0.13	0.850904	0.993737	9.26	6.08	9.62	3	3	1	1	1	1	1	1
XP_047960501.1	SAL1 phosphatase-like [Salvia hispanica]	4	4	19	30.29	0.905	-0.14	0.477979	0.890537	21.02	16.7	12.88	3	3	3	4	4	3	3	4
XP_047977785.1	NADH dehydrogenase [ubiquinone] iron-sulfur protein 3 [Salvia hispanica]	4	4	16	30.28	1.42	0.51	0.146421	0.529369	23.89	8.98	9.67	3	3	3	3	3	4	4	3
XP_047969774.1	eukaryotic translation initiation factor 3 subunit D-like [Salvia hispanica]	4	4	15	30.21	1.054	0.08	0.980955	0.998397	14.13	3.57	7.47	3	3	4	4	3	4	4	4
XP_047982342.1	succinate dehydrogenase [ubiquinone] flavoprotein subunit, mitochondrial-like [Salvia hispanica]	5	1	21	30.1	1.57	0.65	0.0533498	0.263112	60.63	74.6	52.09	2	3		1	1	1	1	1
XP_047941791.1	hsp70-Hsp90 organizing protein 3-like [Salvia hispanica]	6	6	20	30.06	0.873	-0.2	0.379623	0.831361	18.9	16.29	8.39	3	3	5	5	4	6	6	6
XP_047972452.1	THO complex subunit 4A [Salvia hispanica]	6	6	15	29.99	0.947	-0.08	0.623262	0.967691	30.93	4.63	7.58	3	3	4	4	4	6	6	6
XP_047955578.1	probable UDP-arabinopyranose mutase 5 isoform X2 [Salvia hispanica]	4	4	14	29.96	1.295	0.37	0.313244	0.786004	17.33	12.1	15.15	3	3	3	4	4	3	3	3
XP_047943315.1	glutamate dehydrogenase A-like [Salvia hispanica]	3	3	13	29.96	0.979	-0.03	0.741005	0.9892	27.84	3.63	16.91	3	3	3	3	3	3	3	3
XP_047976559.1	coatomer subunit alpha-1-like [Salvia hispanica]	6	6	17	29.95	1.107	0.15	0.79781	0.990726	26.57	8.66	17.9	3	3	5	5	5	4	5	5
XP_047950576.1	external alternative NAD(P)H-ubiquinone oxidoreductase B2, mitochondrial-like [Salvia hispanica]	5	5	20	29.84	1.067	0.09	0.935221	0.998084	17.39	32.66	9.3	3	3	4	3	4	5	4	5
XP_047944178.1	ubiquitin fusion degradation protein 1 homolog [Salvia hispanica]	4	4	18	29.81	0.829	-0.27	0.257627	0.709854	11.85	1.73	19.81	3	3	3	3	3	3	4	4
XP_047983639.1	pyruvate decarboxylase 1 [Salvia hispanica]	4	2	21	29.81	1.321	0.4	0.2693	0.724519	11.9	8.61	27.17	3	3	2	2	2	2	2	2
XP_047957955.1	glycine-rich RNA-binding protein 2, mitochondrial-like [Salvia hispanica]	3	3	16	29.8	0.978	-0.03	0.736262	0.989188	15.86	14.42	12.58	3	3	2	2	2	2	2	2
XP_047942026.1	ruvB-like protein 1 [Salvia hispanica]	3	3	14	29.78	1.083	0.12	0.878646	0.993737	25.1	7.86	4.57	3	3	3	3	3	3	3	3
XP_047969705.1	glutamate--tRNA ligase, cytoplasmic-like [Salvia hispanica]	6	1	20	29.75	1.554	0.64	0.0596677	0.282066	32.32	22.99	23.84	3	3	1	1	1	1	1	1
XP_047968598.1	probable 6-phosphogluconolactonase 4, chloroplastic [Salvia hispanica]	3	3	22	29.59	0.828	-0.27	0.256652	0.709854	11.5	12.94	5.91	3	3	3	3	3	3	3	3
XP_047939586.1	14 kDa zinc-binding protein-like [Salvia hispanica]	3	3	14	29.54	0.963	-0.05	0.682414	0.987464	24.19	15.11	7.39	3	3	2	2	2	3	3	3
XP_047941113.1	formin-like protein 3 [Salvia hispanica]	2	2	13	29.47	0.725	-0.46	0.0758849	0.338134	14.32	22.16	3.74	3	3	2	2	2	2	2	2
XP_047938256.1	alanine aminotransferase 2, mitochondrial-like [Salvia hispanica]	4	3	15	29.45	1.023	0.03	0.902922	0.997623	36.88	14.77	25.59	3	3	3	3	3	3	2	3
XP_047970032.1	26S proteasome non-ATPase regulatory subunit 13 homolog A [Salvia hispanica]	6	5	20	29.43	1.057	0.08	0.970814	0.998397	36.2	12.29	17.57	3	3	5	5	5	5	5	5
XP_047962618.1	ATP-dependent Clp protease ATP-binding subunit ClpA homolog CD4B, chloroplastic-like [Salvia hispanica]	6	1	13	29.43	1.243	0.31	0.415221	0.86735	6.58	9.45	0.26	3	3	1	1	1	1	1	1
XP_047971821.1	cytochrome b-c1 complex subunit Rieske-4, mitochondrial-like [Salvia hispanica]	3	3	13	29.42	1.182	0.24	0.567497	0.939891	25.52	22.64	19.57	3	3	3	3	2	3	3	3
XP_047960829.1	hydroxyacylglutathione hydrolase cytoplasmic isoform X1 [Salvia hispanica]	4	4	17	29.33	1.234	0.3	0.437162	0.8736	24.88	16.06	7.71	3	3	4	4	4	4	4	4
XP_047979306.1	histone deacetylase HDT1-like [Salvia hispanica]	2	1	10	29.22	1.19	0.25	0.54513	0.932981	8.42	19.59	3.92	3	3	1	1	1	1	1	1
XP_047950577.1	ubiquitin carboxyl-terminal hydrolase 14-like [Salvia hispanica]	4	4	14	29.16	1.135	0.18	0.707203	0.989188	30.04	13.48	1.52	3	3	3	3	3	3	3	3
XP_047952227.1	UDP-glycosyltransferase 75C1-like [Salvia hispanica]	5	5	23	29.11	1.262	0.34	0.375521	0.825555	16.03	6.31	19.62	3	3	5	5	5	5	5	5
XP_047981451.1	ferritin-2, chloroplastic-like [Salvia hispanica]	4	4	19	28.99	1.749	0.81	0.0142208	0.0973546	32.2	18.16	9.13	3	3	4	4	4	4	4	4
XP_047939798.1	cysteine proteinase inhibitor 1-like [Salvia hispanica]	4	4	11	28.97	0.767	-0.38	0.132802	0.492518	18.58	9.5	8.5	3	3	4	4	4	4	4	4
XP_047959000.1	gamma carbonic anhydrase 1, mitochondrial-like [Salvia hispanica]	2	2	12	28.65	1.126	0.17	0.735863	0.989188	11.32	7.44	5.79	3	3	2	2	2	2	2	2
XP_047942094.1	glycine-rich RNA-binding protein GRP2A-like [Salvia hispanica]	2	2	12	28.44	1.031	0.04	0.931808	0.998084	21.18	13.3	14.76	3	3	2	2	2	2	2	2
XP_047973348.1	SEED MATURATION PROTEIN 1 [Salvia hispanica]	3	3	10	28.37	0.589	-0.76	0.00558252	0.0441543	22.08	12.43	11.63	3	3	2	2	2	2	2	2
XP_047967814.1	probable small nuclear ribonucleoprotein G [Salvia hispanica]	2	2	10	28.35	0.961	-0.06	0.673512	0.985214	13.18	7.58	8.43	3	3	2	2	2	2	2	2
XP_047939118.1	40S ribosomal protein S20-2-like [Salvia hispanica]	4	2	16	28.28	0.965	-0.05	0.690204	0.989188	24.96	17.2	10.79	3	3	2	2	2	2	2	2
XP_047941314.1	threonine--tRNA ligase, mitochondrial 1 [Salvia hispanica]	4	4	14	28.25	1.439	0.52	0.12982	0.483657	22.16	11.52	22.39	3	3	4	4	4	4	4	4
XP_047960948.1	coatomer subunit beta'-2-like [Salvia hispanica]	9	9	17	28.18	1.094	0.13	0.839373	0.993737	24.42	15.16	13.51	3	3	6	7	7	6	8	8
XP_047967371.1	amidophosphoribosyltransferase, chloroplastic-like [Salvia hispanica]	5	5	15	28.09	0.997	0	0.805536	0.990726	24.34	9.78	7.94	3	3	5	4	5	5	5	5
XP_047952220.1	homocysteine S-methyltransferase 3-like [Salvia hispanica]	3	3	11	28.01	1.016	0.02	0.877788	0.993737	18.22	6.18	5.27	3	3	3	3	3	3	3	3
XP_047971270.1	uncharacterized protein LOC125214328 [Salvia hispanica]	5	5	12	27.91	1.202	0.27	0.51303	0.916825	20.12	3.23	8.87	3	3	5	5	5	5	5	5
XP_047938364.1	phenylacetaldehyde reductase [Salvia hispanica]	3	3	14	27.72	1.14	0.19	0.691549	0.989188	11.44	7.49	11.66	3	3	3	3	3	3	3	3
XP_047972829.1	aspartyl protease family protein At5g10770-like [Salvia hispanica]	4	4	15	27.63	0.629	-0.67	0.0143033	0.0973739	18.43	15.07	6.08	3	3	4	3	4	4	4	4
XP_047948201.1	RAN GTPase-activating protein 2-like [Salvia hispanica]	7	1	13	27.59	0.627	-0.67	0.0136514	0.0942485	14.23	1.48	13.39	2	3	1	1		1	1	1
XP_047940671.1	uncharacterized protein LOC125188001 [Salvia hispanica]	2	2	11	27.55	1.101	0.14	0.81756	0.993737	10.38	4.7	6.16	3	3	2	2	2	2	2	2
XP_047969300.1	long chain acyl-CoA synthetase 4-like [Salvia hispanica]	4	4	12	27.45	1.041	0.06	0.969569	0.998397	22.17	8.7	22.48	3	3	2	3	3	3	3	4
XP_047961013.1	heat shock protein 90-5, chloroplastic-like [Salvia hispanica]	5	3	16	27.38	0.97	-0.04	0.706743	0.989188	24.97	7.36	35.96	3	3	3	3	2	3	2	3
XP_047976036.1	probable protein disulfide-isomerase A6 [Salvia hispanica]	3	1	16	27.29	1.368	0.45	0.202741	0.635195	41.46	30.25	43.01	2	3	1		1	1	1	1
XP_047980619.1	glutamate--tRNA ligase, cytoplasmic-like [Salvia hispanica]	7	2	20	27.27	1.171	0.23	0.598776	0.955851	29.48	17.07	28.44	3	2	1	1	1		1	1
XP_047957091.1	NPL4-like protein 1 [Salvia hispanica]	4	4	22	27.17	1.65	0.72	0.0298226	0.174092	28.86	17.89	16.18	3	3	4	4	4	4	4	4
XP_047948133.1	galactinol synthase 2-like [Salvia hispanica]	2	2	11	27.05	0.992	-0.01	0.7895	0.990726	25.72	21.64	8.35	3	3	2	2	2	2	2	2
XP_047980070.1	calmodulin-like [Salvia hispanica]	4	1	12	26.93	0.753	-0.41	0.112026	0.4339	24.66	4.03	27.32	3	3	1	1	1	1	1	1
XP_047951225.1	major allergen Pru ar 1-like [Salvia hispanica]	5	1	21	26.9	0.982	-0.03	0.752836	0.990726	46.97	42.72	36.64	3	3	1	1	1	1	1	1
XP_047940934.1	hsp70-Hsp90 organizing protein 1-like [Salvia hispanica]	4	4	14	26.8	0.763	-0.39	0.126504	0.476386	21.62	29.2	2.57	3	3	2	4	4	4	4	4
XP_047966074.1	60S ribosomal protein L5-like [Salvia hispanica]	4	3	12	26.52	1.408	0.49	0.157952	0.557837	67.64	7.96	3.54	3	3	3	3	3	3	2	3
XP_047945411.1	NADH-cytochrome b5 reductase-like protein [Salvia hispanica]	6	6	15	26.5	0.892	-0.16	0.436789	0.8736	23.58	13.85	7.28	3	3	5	6	6	5	6	6
XP_047971658.1	2-hydroxyisoflavanone dehydratase-like [Salvia hispanica]	3	3	10	26.48	0.896	-0.16	0.450578	0.879564	11.16	28.27	15.35	3	3	3	2	2	3	2	3
XP_047973249.1	superoxide dismutase [Cu-Zn], chloroplastic [Salvia hispanica]	2	2	10	26.41	1.179	0.24	0.575893	0.945638	28.04	12.52	16.78	3	3	2	2	2	2	2	2
XP_047961029.1	mannosylglycoprotein endo-beta-mannosidase-like [Salvia hispanica]	5	5	18	26.15	1.167	0.22	0.610525	0.961049	18.21	41.05	5.53	3	3	3	5	4	4	4	4
XP_047952697.1	methyl-CpG-binding domain-containing protein 11-like [Salvia hispanica]	5	5	10	25.86	0.01	-6.64	1e-17	1.42924e-16			17.5		3				4	4	4
XP_047956122.1	phosphoribosylformylglycinamidine cyclo-ligase, chloroplastic [Salvia hispanica]	5	5	12	25.86	1.182	0.24	0.566795	0.939891	24.91	8.34	4.35	3	3	5	5	5	5	5	5
XP_047972413.1	protein DJ-1 homolog D [Salvia hispanica]	5	5	13	25.77	1.225	0.29	0.457297	0.880667	22.67	5.7	18.45	3	3	4	4	4	4	3	4
XP_047955951.1	probable mannitol dehydrogenase 1 [Salvia hispanica]	4	4	13	25.75	0.918	-0.12	0.523075	0.92256	31.82	40.71	18.35	3	3	2	3	3	4	3	4
XP_047943768.1	probable calcium-binding protein CML13 [Salvia hispanica]	4	4	11	25.73	0.667	-0.58	0.0298738	0.174092	19.54	12.15	17.58	3	3	4	4	4	4	4	3
XP_047944971.1	probable NADH dehydrogenase [ubiquinone] 1 alpha subcomplex subunit 5, mitochondrial [Salvia hispanica]	3	3	10	25.64	0.891	-0.17	0.434211	0.87199	26.24	16.67	14.39	3	3	3	3	3	3	3	3
XP_047945635.1	glycine-rich RNA-binding protein 4, mitochondrial-like isoform X1 [Salvia hispanica]	2	2	10	25.6	0.862	-0.21	0.344933	0.809814	20	6.62	13.67	3	3	2	2	2	2	2	2
XP_047973281.1	26S proteasome non-ATPase regulatory subunit 8 homolog A-like [Salvia hispanica]	5	5	16	25.58	1.132	0.18	0.71677	0.989188	27.73	16.64	16.76	3	3	4	4	4	4	4	4
XP_047954589.1	RGG repeats nuclear RNA binding protein A-like [Salvia hispanica]	4	4	11	25.47	0.676	-0.57	0.0348293	0.186673	28.19	14.62	14.29	3	3	3	2	3	3	3	3
XP_047957170.1	acetyl-CoA acetyltransferase, cytosolic 1-like [Salvia hispanica]	5	5	14	25.47	0.992	-0.01	0.787759	0.990726	25.77	5.13	13.18	3	3	5	4	5	5	4	5
XP_047957715.1	NADH dehydrogenase [ubiquinone] 1 alpha subcomplex subunit 9, mitochondrial [Salvia hispanica]	7	1	23	25.41	0.94	-0.09	0.597964	0.95518	25.5	19.89	0.74	3	3	1	1	1	1	1	1
XP_047944297.1	protein disulfide isomerase-like 1-4 [Salvia hispanica]	8	8	25	25.3	1.073	0.1	0.912842	0.997963	29.65	6.56	4.86	3	3	8	7	7	7	6	7
XP_047982009.1	GTP-binding protein SAR1A-like [Salvia hispanica]	5	2	12	25.28	2.584	1.37	1.53595e-05	0.000177069	23.04	43.3	12.1	3	2	1	1	1	1		1
XP_047978641.1	lectin CPL-like [Salvia hispanica]	2	1	8	25.18	0.903	-0.15	0.472237	0.886441	14.15	5.67	23.26	3	3	1	1	1	1	1	1
XP_047980789.1	LOW QUALITY PROTEIN: patellin-3-like [Salvia hispanica]	4	4	12	25.1	1.187	0.25	0.552493	0.938558	36.66	5.83	17.08	3	3	3	3	3	3	3	3
XP_047938854.1	ubiquitin domain-containing protein DSK2b-like isoform X1 [Salvia hispanica]	4	4	13	24.96	0.825	-0.28	0.24957	0.69629	28.64	22.05	5.68	3	3	3	3	3	4	4	4
XP_047966590.1	60S acidic ribosomal protein P1-like [Salvia hispanica]	2	2	13	24.93	0.928	-0.11	0.557496	0.939021	75.58	26.49	37.19	3	3	2	2	2	2	2	2
XP_047946865.1	subtilisin-like protease SBT1.8 [Salvia hispanica]	3	3	11	24.93	0.937	-0.09	0.588677	0.948968	28.5	10.91	22.49	3	3	2	2	2	3	3	3
XP_047972214.1	protease 2 [Salvia hispanica]	7	7	19	24.83	1.179	0.24	0.575304	0.945638	23.74	15.55	7.26	3	3	7	6	7	6	6	6
XP_047938660.1	FK506-binding protein 2-like [Salvia hispanica]	4	4	10	24.82	1.051	0.07	0.994804	0.998541	25.18	2.02	10.48	3	3	3	3	3	4	3	4
XP_047939173.1	fumarylacetoacetase [Salvia hispanica]	3	3	12	24.78	1.361	0.44	0.211693	0.649929	29.24	6.45	6.79	3	3	3	3	3	3	3	3
XP_047981445.1	heterogeneous nuclear ribonucleoprotein 1 [Salvia hispanica]	3	2	15	24.7	0.564	-0.83	0.0029167	0.025012	17.82	53.08	7.52	3	3	1	1	1	1	1	1
XP_047962566.1	uncharacterized protein LOC125207319 [Salvia hispanica]	4	4	11	24.62	1.109	0.15	0.789752	0.990726	14.24	17.37	16.81	3	3	3	3	3	3	3	2
XP_047947588.1	flowering locus K homology domain-like [Salvia hispanica]	4	3	12	24.46	1.109	0.15	0.790915	0.990726	14.21	9.45	5.75	3	3	2	2	2	2	2	2
XP_047968853.1	3-isopropylmalate dehydrogenase, chloroplastic [Salvia hispanica]	2	2	12	24.25	1.395	0.48	0.172048	0.586452	24.23	25.53	8.24	3	3	2	2	2	2	2	2
XP_047944076.1	ATP synthase subunit d, mitochondrial [Salvia hispanica]	3	3	10	24.23	1.158	0.21	0.636117	0.977616	31.2	24.68	14.87	3	3	2	2	2	2	2	2
XP_047981090.1	acyl-coenzyme A oxidase 4, peroxisomal [Salvia hispanica]	8	8	20	24.15	1.226	0.29	0.4556	0.880667	13.55	2.33	5.81	3	3	7	7	7	7	7	7
XP_047955915.1	glycine-rich protein 2-like [Salvia hispanica]	2	2	10	24	1.232	0.3	0.441229	0.876719	59.45	5.98	6.42	3	3	2	2	2	2	2	2
XP_047966077.1	pyruvate decarboxylase 1 [Salvia hispanica]	3	1	12	23.85
XP_047951227.1	ferredoxin-dependent glutamate synthase, chloroplastic-like [Salvia hispanica]	8	8	14	23.83	1.213	0.28	0.487504	0.899893	34.46	8.64	13.49	3	3	7	7	6	6	6	7
XP_047956020.1	late embryogenesis abundant protein D-34-like [Salvia hispanica]	4	4	11	23.73	0.874	-0.19	0.382627	0.833112	28.79	18.35	7.19	3	3	4	4	4	4	4	4
XP_047947781.1	beta-galactosidase 9 [Salvia hispanica]	4	4	13	23.73	2.087	1.06	0.000973959	0.00888193	41.06	11.3	5.01	3	3	4	4	4	3	3	3
XP_047981893.1	eukaryotic translation initiation factor 2 subunit alpha homolog [Salvia hispanica]	4	1	18	23.66	1.155	0.21	0.644468	0.977616	10.35	19.95	3.95	3	3	1	1	1	1	1	1
XP_047948391.1	DNA damage-binding protein 1-like [Salvia hispanica]	6	6	21	23.65	1.403	0.49	0.163444	0.569839	37.71	14.88	4.34	3	3	6	6	6	6	6	6
XP_047951990.1	60S ribosomal protein L31 [Salvia hispanica]	4	1	17	23.61	0.804	-0.31	0.202573	0.635195	16.69	14.16	4.71	3	3	1	1	1	1	1	1
XP_047979899.1	T-complex protein 1 subunit alpha-like isoform X1 [Salvia hispanica]	4	2	18	23.45	1.275	0.35	0.349568	0.810574	31.48	22.94	11.53	3	3	1	1	1	1	1	1
XP_047957799.1	uncharacterized protein At4g28440-like [Salvia hispanica]	2	2	7	23.39	0.93	-0.1	0.564765	0.939891	32.33	14.51	3.24	3	3	2	2	2	2	2	2
XP_047944823.1	probable 2,3-bisphosphoglycerate-independent phosphoglycerate mutase [Salvia hispanica]	3	3	12	23.34	0.954	-0.07	0.647674	0.977616	10.42	18.67	9.27	3	3	3	3	2	3	3	3
XP_047975834.1	26S proteasome non-ATPase regulatory subunit 13 homolog B-like [Salvia hispanica]	3	2	14	22.98	1.022	0.03	0.899901	0.995635	7.51	7.69	1.27	3	3	1	1	1	1	1	1
XP_047981290.1	ubiquitin carboxyl-terminal hydrolase 3-like [Salvia hispanica]	3	2	11	22.97	0.899	-0.15	0.460465	0.881606	43.5	35.8	6.66	3	3	1	1	1	2	2	2
XP_047963744.1	stem-specific protein TSJT1-like [Salvia hispanica]	3	3	11	22.87	1.413	0.5	0.152954	0.548838	25.46	6.99	4.2	3	3	2	3	3	2	2	2
XP_047948315.1	calmodulin-7 [Salvia hispanica]	4	1	10	22.84	0.01	-6.64	1e-17	1.42924e-16			3.54		3				1	1	1
XP_047975840.1	eukaryotic translation initiation factor 3 subunit F [Salvia hispanica]	3	3	11	22.82	1.145	0.2	0.673424	0.985214	24.3	14.9	7.73	3	3	3	3	3	3	3	3
XP_047966806.1	nucleoside diphosphate kinase 2, chloroplastic-like [Salvia hispanica]	3	3	10	22.81	0.969	-0.05	0.702333	0.989188	21.24	3.69	18.22	3	3	2	3	3	3	3	3
XP_047938556.1	40S ribosomal protein S9-2-like [Salvia hispanica]	4	4	10	22.78	0.826	-0.28	0.251724	0.69939	27.26	21.16	30.46	3	3	2	2	1	4	3	4
XP_047970944.1	glutamine synthetase cytosolic isozyme-like [Salvia hispanica]	3	1	13	22.72
XP_047970556.1	putative 4-hydroxy-4-methyl-2-oxoglutarate aldolase 3 [Salvia hispanica]	3	2	14	22.56	1.313	0.39	0.282585	0.739701	38.46	8.91	5.64	3	3	2	2	2	2	2	2
XP_047955195.1	stearoyl-[acyl-carrier-protein] 9-desaturase, chloroplastic-like isoform X1 [Salvia hispanica]	2	1	18	22.55	0.88	-0.18	0.398282	0.851619	25.55	11.11	25.99	3	3	1	1	1	1	1	1
XP_047960670.1	60S ribosomal protein L18-2 [Salvia hispanica]	2	2	8	22.51	1.006	0.01	0.84005	0.993737	16.57	6.95	10.43	3	3	2	2	2	2	2	2
XP_047944882.1	nicotianamine aminotransferase 1-like [Salvia hispanica]	3	3	10	22.4	1.403	0.49	0.163063	0.569323	17.16	8.65	30.65	3	3	2	2	2	2	1	2
XP_047947872.1	malate synthase, glyoxysomal-like isoform X1 [Salvia hispanica]	4	2	11	22.29	0.915	-0.13	0.510876	0.916468	35.01	18.48	17.29	3	3	2	2	2	2	2	2
XP_047960245.1	GDSL esterase/lipase APG-like [Salvia hispanica]	4	4	16	22.24	1.089	0.12	0.859607	0.993737	24.87	7.03	4.57	3	3	4	4	4	4	4	4
XP_047942462.1	hypersensitive-induced response protein 2 [Salvia hispanica]	4	4	13	22.2	1.552	0.63	0.0603587	0.284233	20.97	0.73	5.5	3	3	4	4	4	4	4	4
XP_047948187.1	26S proteasome non-ATPase regulatory subunit 1 homolog A-like [Salvia hispanica]	4	2	9	22.15	0.956	-0.07	0.655297	0.979048	39.08	25.73	24.09	3	3	2	2	2	2	2	2
XP_047979048.1	universal stress protein PHOS32-like [Salvia hispanica]	4	4	10	22.14	0.896	-0.16	0.449129	0.879044	30.67	30.31	2.65	3	3	2	3	3	3	3	3
XP_047943337.1	pyridoxal 5'-phosphate synthase-like subunit PDX1.2 isoform X1 [Salvia hispanica]	4	4	11	22.14	1.045	0.06	0.984265	0.998397	27.73	40.48	10.57	3	3	2	4	4	4	4	4
XP_047957727.1	glutaredoxin-like [Salvia hispanica]	3	3	10	22.1	0.806	-0.31	0.207024	0.643722	21.4	9.33	8.98	3	3	3	3	2	3	3	3
XP_047944103.1	signal recognition particle subunit SRP68-like [Salvia hispanica]	4	4	14	21.99	1.089	0.12	0.858727	0.993737	28.61	11.03	12.06	3	3	3	3	3	3	3	3
XP_047962534.1	heat shock 22 kDa protein, mitochondrial-like [Salvia hispanica]	3	3	17	21.95	1.285	0.36	0.329847	0.797802	21.51	6.61	7.8	3	3	3	3	3	3	3	3
XP_047963717.1	UDP-sugar pyrophosphorylase-like [Salvia hispanica]	6	3	11	21.93	1.048	0.07	0.996877	0.998541	35.51	9.05	6.47	3	3	3	3	3	3	2	3
XP_047962745.1	mitochondrial amidoxime reducing component 2-like [Salvia hispanica]	3	3	16	21.86	1.001	0	0.821549	0.993737	32.33	10.1	2.64	3	3	3	3	3	3	3	3
XP_047981304.1	nudix hydrolase 3 [Salvia hispanica]	7	7	23	21.63	1.131	0.18	0.719708	0.989188	30.31	5.15	14.28	3	3	5	5	5	7	7	6
XP_047959974.1	uncharacterized protein LOC125205194 [Salvia hispanica]	3	3	9	21.61	0.491	-1.03	0.000270647	0.00266719	44.07	39.32	16.95	3	3	2	3	3	3	3	3
XP_047968004.1	protein TOC75-3, chloroplastic-like [Salvia hispanica]	5	5	16	21.59	1.072	0.1	0.91617	0.997963	19.07	13.37	1.06	3	3	2	2	2	3	3	3
XP_047952708.1	subtilisin-like protease SBT3 [Salvia hispanica]	2	2	11	21.58	0.586	-0.77	0.00520454	0.0419799	28.08	24.3	2.61	3	3	1	1	1	1	1	1
XP_047983315.1	acetolactate synthase small subunit 1, chloroplastic-like [Salvia hispanica]	3	3	10	21.57	1.014	0.02	0.869018	0.993737	12.63	6.58	3.06	3	3	3	3	3	3	3	3
XP_047962487.1	glycine cleavage system H protein 2, mitochondrial-like [Salvia hispanica]	2	1	13	21.54	0.432	-1.21	2.11718e-05	0.000242929	21.86	11.74	15.21	3	3	1	1	1	1	1	1
XP_047939553.1	ubiquinone biosynthesis protein COQ9, mitochondrial isoform X1 [Salvia hispanica]	3	1	10	21.52	1.003	0	0.829955	0.993737	12.06	19.53	5.69	3	3	1	1	1	1	1	1
XP_047966776.1	acyl-CoA-binding protein-like [Salvia hispanica]	3	3	14	21.5	0.471	-1.09	0.000120473	0.00124761	25.76	17.1	7.67	3	3	3	3	3	3	3	3
XP_047957630.1	polyvinylalcohol dehydrogenase-like [Salvia hispanica]	4	4	13	21.49	0.811	-0.3	0.217516	0.65563	22.5	34.29	22.13	3	3	2	3	3	4	3	4
XP_047945466.1	basic transcription factor 3-like [Salvia hispanica]	3	1	12	21.41	0.995	-0.01	0.800524	0.990726	38.62	30.79	38.82	3	3	1	1	1	1	1	1
XP_047980389.1	methylcrotonoyl-CoA carboxylase subunit alpha, mitochondrial isoform X1 [Salvia hispanica]	7	7	15	21.21	1.495	0.58	0.0894006	0.372223	30.97	13.23	13.21	3	3	4	4	4	5	5	5
XP_047962316.1	17.4 kDa class III heat shock protein [Salvia hispanica]	3	3	15	21.15	1.125	0.17	0.738264	0.989188	22.14	10.01	11.73	3	3	3	3	3	3	3	3
XP_047960950.1	nuclear pore complex protein NUP50A-like [Salvia hispanica]	5	5	9	21.1	0.743	-0.43	0.097379	0.391222	17.14	12.91	7.86	3	3	3	3	3	3	3	3
XP_047970827.1	heat shock 70 kDa protein 17 [Salvia hispanica]	6	6	11	21.1	1.062	0.09	0.954285	0.998397	38.93	9.09	7.91	3	3	5	4	5	6	6	6
XP_047981071.1	importin subunit alpha-2-like [Salvia hispanica]	5	2	15	21.03	1.018	0.03	0.885366	0.993737	24.29	16.69	10.42	3	3	2	2	2	2	2	2
XP_047956291.1	V-type proton ATPase subunit C-like [Salvia hispanica]	6	6	14	20.9	1.071	0.1	0.920959	0.997963	31.21	10.21	9.4	3	3	4	5	5	5	6	6
XP_047960230.1	3-isopropylmalate dehydrogenase, chloroplastic-like [Salvia hispanica]	5	5	16	20.88	0.872	-0.2	0.375985	0.825555	36.45	24.61	14.03	3	3	3	4	4	5	5	5
XP_047972086.1	cysteine--tRNA ligase 2, cytoplasmic-like [Salvia hispanica]	4	2	12	20.76	0.838	-0.26	0.280582	0.737628	39.94	74.11	48.34	3	3	1	2	1	2	2	2
XP_047958997.1	60S ribosomal protein L14-2-like [Salvia hispanica]	2	1	10	20.69	1.229	0.3	0.44812	0.879044	22.79	16.85	20.63	3	3	1	1	1	1	1	1
XP_047969411.1	60S ribosomal protein L3-1 [Salvia hispanica]	5	5	11	20.68	0.799	-0.32	0.190841	0.619798	50.73	6.49	37.28	3	3	4	3	4	5	4	5
XP_047943698.1	superoxide dismutase [Fe], chloroplastic-like [Salvia hispanica]	3	3	14	20.6	1.183	0.24	0.565148	0.939891	23.1	7.48	10.43	3	3	3	3	3	3	3	3
XP_047947775.1	putative cytochrome c oxidase subunit 6b-like [Salvia hispanica]	3	3	13	20.55	0.444	-1.17	3.65866e-05	0.000415896	41.86	18.66	19.8	3	3	3	3	3	3	3	3
XP_047979562.1	phospholipase D delta-like [Salvia hispanica]	4	4	9	20.49	1.916	0.94	0.00387777	0.0324481	67.88	22.63	77.38	3	3	2	2	2	1	2	2
XP_047980065.1	basic transcription factor 3-like [Salvia hispanica]	3	2	12	20.46	0.946	-0.08	0.620521	0.967691	40.21	26.78	33.23	3	3	1	1	1	2	2	2
XP_047983332.1	proline iminopeptidase [Salvia hispanica]	2	2	10	20.26	1.33	0.41	0.255124	0.706941	18.55	7.46	20.17	3	3	2	2	2	2	2	2
XP_047972781.1	uncharacterized protein LOC125215417 [Salvia hispanica]	4	4	16	20.22	1.377	0.46	0.191786	0.621652	40.38	3.67	43.24	3	3	3	3	3	3	4	4
XP_047969963.1	cystathionine beta-lyase, chloroplastic-like isoform X1 [Salvia hispanica]	5	5	12	20.15	1.001	0	0.82191	0.993737	21.98	37.09	7.74	3	3	3	3	2	3	3	3
XP_047969339.1	transcription initiation factor TFIID subunit 15b [Salvia hispanica]	2	2	10	20.04	0.724	-0.47	0.0752706	0.337276	18.62	12.47	6.1	3	3	2	2	2	2	2	2
XP_047946990.1	putative glucose-6-phosphate 1-epimerase [Salvia hispanica]	4	4	12	20	1.154	0.21	0.648955	0.977616	25	20.08	11.51	3	3	4	4	3	4	3	4
XP_047946907.1	acetate--CoA ligase CCL3-like [Salvia hispanica]	1	1	9	19.99	1.263	0.34	0.373125	0.825555	17.63	16.61	9.75	3	3	1	1	1	1	1	1
XP_047954591.1	late embryogenesis abundant protein D-29-like [Salvia hispanica]	5	5	9	19.95	0.01	-6.64	1e-17	1.42924e-16			27.27		3				5	4	5
XP_047955705.1	ruvB-like 2 [Salvia hispanica]	5	5	11	19.93	1.225	0.29	0.457009	0.880667	20.24	33.9	16.76	3	3	3	5	5	5	5	4
XP_047982727.1	UDP-glucuronic acid decarboxylase 6-like [Salvia hispanica]	3	1	8	19.89	1.195	0.26	0.533387	0.926509	7.28	5.68	0.92	3	3	1	1	1	1	1	1
XP_047939218.1	gamma aminobutyrate transaminase 3, chloroplastic-like [Salvia hispanica]	5	3	14	19.83	1.691	0.76	0.0219825	0.138467	47.7	40.56	19.11	3	3	2	3	3	2	2	2
XP_047967781.1	methionine gamma-lyase-like [Salvia hispanica]	3	1	8	19.83	0.998	0	0.81096	0.991624	8.12	9.64	7.28	3	3	1	1	1	1	1	1
XP_047940738.1	NADH dehydrogenase [ubiquinone] iron-sulfur protein 7, mitochondrial-like [Salvia hispanica]	2	2	9	19.8	0.927	-0.11	0.551877	0.938558	23.43	7.17	9.83	3	3	2	2	2	2	2	2
XP_047972742.1	isocitrate dehydrogenase [NAD] regulatory subunit 1, mitochondrial isoform X1 [Salvia hispanica]	3	3	13	19.76	1.121	0.17	0.749461	0.990726	45.83	15.61	24.73	3	3	3	3	3	3	3	3
XP_047974007.1	60S ribosomal protein L23a-1 [Salvia hispanica]	4	4	8	19.7	0.703	-0.51	0.0548613	0.264982	28.06	21.99	4.81	3	3	4	4	4	4	4	4
XP_047950412.1	mitochondrial-processing peptidase subunit alpha-like isoform X2 [Salvia hispanica]	2	1	7	19.66
XP_047960421.1	alpha-mannosidase 2 [Salvia hispanica]	2	2	8	19.61	1.255	0.33	0.390738	0.841378	20.54	10	10.34	3	3	2	2	2	2	2	2
XP_047973007.1	developmentally-regulated G-protein 3 [Salvia hispanica]	4	4	11	19.53	0.937	-0.09	0.58873	0.948968	34.07	14.59	23.39	3	3	4	4	4	4	2	4
XP_047960313.1	universal stress protein PHOS34-like [Salvia hispanica]	2	2	7	19.49	0.836	-0.26	0.277247	0.73412	23.69	15.28	5.15	3	3	2	2	2	2	2	2
XP_047969013.1	proteasome subunit beta type-7-A-like [Salvia hispanica]	3	3	11	19.46	1.052	0.07	0.989357	0.998541	12.99	6.26	6.57	3	3	3	3	3	2	2	2
XP_047968664.1	60S acidic ribosomal protein P2B-like isoform X1 [Salvia hispanica]	2	2	7	19.38	0.735	-0.44	0.0876659	0.366876	15.49	6.68	10.4	3	3	2	2	2	2	2	2
XP_047944177.1	uncharacterized protein LOC125190818 [Salvia hispanica]	2	2	13	19.37	1.568	0.65	0.0541441	0.263602	33.96	72.98	12.18	3	3	1	2	2	2	2	2
XP_047969947.1	formate--tetrahydrofolate ligase [Salvia hispanica]	5	5	10	19.33	1.015	0.02	0.874477	0.993737	20.64	45.06	41.08	3	3	3	2	3	2	3	3
XP_047954793.1	dihydropyrimidine dehydrogenase (NADP(+)), chloroplastic-like [Salvia hispanica]	8	8	12	19.32	0.9	-0.15	0.463534	0.882903	18.97	2.59	4.53	3	3	6	6	6	7	6	7
XP_047977209.1	annexin Gh1-like [Salvia hispanica]	3	1	9	19.32	1.104	0.14	0.80755	0.991559	18.05	18.42	12.75	3	3	1	1	1	1	1	1
XP_047941026.1	temperature-induced lipocalin-1 [Salvia hispanica]	4	4	10	19.26	1.161	0.21	0.628194	0.969456	30.66	2.42	10.78	3	3	4	4	4	4	4	4
XP_047983262.1	dihydroorotase, mitochondrial [Salvia hispanica]	4	4	11	19.11	0.941	-0.09	0.60074	0.956488	13.59	13.87	15.73	3	3	2	3	3	3	2	3
XP_047964507.1	cytochrome b-c1 complex subunit 7 [Salvia hispanica]	3	3	9	18.82	0.675	-0.57	0.0342677	0.185699	18.54	17.41	16.29	3	3	1	1	1	2	2	2
XP_047954643.1	uncharacterized protein LOC125200874 [Salvia hispanica]	4	3	9	18.82	0.994	-0.01	0.797289	0.990726	30.31	6.8	23.07	3	3	1	1	1	1	1	1
XP_047983538.1	histone H2A-like [Salvia hispanica]	2	2	9	18.76	0.789	-0.34	0.171814	0.586452	13.68	3.48	5.38	3	3	2	2	2	2	2	2
XP_047942022.1	DEAD-box ATP-dependent RNA helicase 37-like isoform X1 [Salvia hispanica]	4	1	11	18.69	0.937	-0.09	0.587795	0.948858	4.23	1.92	7.4	3	3	1	1	1	1	1	1
XP_047977388.1	small ubiquitin-related modifier 2-like [Salvia hispanica]	2	1	8	18.68	0.185	-2.44	1e-17	1.42924e-16	28.85	27.59	2.17	2	3	1	1		1	1	1
XP_047958697.1	N-terminal acetyltransferase A complex auxiliary subunit NAA15 [Salvia hispanica]	6	6	12	18.56	1.051	0.07	0.994734	0.998541	23.56	25.98	9.25	3	3	5	4	4	5	5	5
XP_047966943.1	vestitone reductase-like [Salvia hispanica]	5	5	8	18.53	1.182	0.24	0.568319	0.939891	25.41	18.02	7.06	3	3	5	4	5	5	5	5
XP_047948506.1	60S ribosomal protein L18a-like [Salvia hispanica]	2	2	8	18.45	0.857	-0.22	0.332087	0.797802	35.7	5.98	34.05	3	3	2	2	2	2	2	2
XP_047983923.1	cytochrome c oxidase subunit 6b-1-like, partial [Salvia hispanica]	2	2	8	18.41	0.854	-0.23	0.323406	0.795108	14.6	13.25	13.78	3	3	2	2	2	2	2	2
XP_047943597.1	40S ribosomal protein S12-like [Salvia hispanica]	2	2	8	18.36	0.659	-0.6	0.0258575	0.159585	20.06	12.44	15.31	3	3	2	2	2	2	2	2
XP_047940885.1	40S ribosomal protein S26-1-like [Salvia hispanica]	2	2	7	18.36	0.292	-1.78	8.5382e-10	1.1341e-08	33.37	4.33	49.01	3	3	2	2	2	2	2	2
XP_047943972.1	pyrophosphate-energized vacuolar membrane proton pump [Salvia hispanica]	3	3	6	18.32	1.688	0.76	0.0226152	0.142086	40.8	17.96	5.66	3	3	3	3	3	2	2	2
XP_047981401.1	mitochondrial phosphate carrier protein 3, mitochondrial [Salvia hispanica]	3	3	10	18.32	1.371	0.46	0.198951	0.631477	41.4	6.97	17.97	3	3	3	3	3	2	2	3
XP_047974417.1	peptide-N4-(N-acetyl-beta-glucosaminyl)asparagine amidase A-like [Salvia hispanica]	2	2	12	18.2	1.164	0.22	0.618324	0.967468	21.82	35.25	11.3	3	3	2	2	2	2	2	2
XP_047945308.1	3-oxoacyl-[acyl-carrier-protein] synthase I, chloroplastic-like [Salvia hispanica]	5	4	13	18.14	1.055	0.08	0.979853	0.998397	18.26	1.75	9.72	3	3	2	3	3	2	3	3
XP_047972899.1	transaldolase-like [Salvia hispanica]	2	2	7	18.13	0.959	-0.06	0.665245	0.982392	26.89	19.83	14.2	3	3	2	2	2	2	2	2
XP_047971333.1	sulfite reductase 1 [ferredoxin], chloroplastic-like [Salvia hispanica]	5	5	11	17.99	1.087	0.12	0.865192	0.993737	19.31	12.81	5.97	3	3	5	4	5	5	4	5
XP_047955097.1	spliceosome-associated protein 130 A [Salvia hispanica]	4	4	12	17.97	1.401	0.49	0.165445	0.572729	25.08	11.21	16.67	3	3	3	3	2	2	2	2
XP_047945094.1	small nuclear ribonucleoprotein-associated protein B'-like [Salvia hispanica]	2	2	8	17.96	1.027	0.04	0.918163	0.997963	22.06	19.76	12.55	3	3	2	2	2	2	2	2
XP_047971100.1	serine/arginine-rich splicing factor SR34A-like isoform X1 [Salvia hispanica]	2	2	8	17.95	0.67	-0.58	0.0314415	0.179121	20.8	13.1	5.77	3	3	2	2	2	2	2	2
XP_047962264.1	ras-related protein RABD2a [Salvia hispanica]	5	3	22	17.89	1.848	0.89	0.00664013	0.050714	18.37	7.23	16.1	3	3	3	3	3	3	3	3
XP_047970104.1	DEAD-box ATP-dependent RNA helicase 53, mitochondrial-like [Salvia hispanica]	4	4	7	17.88	1.249	0.32	0.403915	0.85858	34.58	20.76	8.78	3	3	3	3	2	3	3	3
XP_047951158.1	1,2-dihydroxy-3-keto-5-methylthiopentene dioxygenase 2 [Salvia hispanica]	3	3	9	17.83	1.005	0.01	0.83497	0.993737	23.3	11.81	4.31	3	3	3	2	3	3	3	3
XP_047953127.1	phenylalanine--tRNA ligase beta subunit, cytoplasmic-like [Salvia hispanica]	4	4	16	17.77	1.054	0.08	0.982808	0.998397	14.94	8.15	7.27	3	3	3	3	3	4	4	4
XP_047956862.1	ubiquitin-conjugating enzyme E2 36 isoform X1 [Salvia hispanica]	3	1	10	17.74	0.842	-0.25	0.290698	0.75102	15.12	6.72	16.83	3	3	1	1	1	1	1	1
XP_047969708.1	uncharacterized protein DDB_G0286299-like [Salvia hispanica]	2	2	12	17.74	0.967	-0.05	0.695003	0.989188	52.23	47.33	50.2	3	3	2	2	2	2	2	2
XP_047981778.1	probable methylenetetrahydrofolate reductase [Salvia hispanica]	2	2	9	17.72	0.861	-0.22	0.344075	0.808576	25.08	22.34	7.37	3	3	2	2	2	2	2	2
XP_047967158.1	40S ribosomal protein S28-2 [Salvia hispanica]	1	1	11	17.69	1.198	0.26	0.525783	0.923142	7.54	0.39	6.94	3	3	1	1	1	1	1	1
XP_047949997.1	protein DJ-1 homolog A-like [Salvia hispanica]	6	6	11	17.67	0.972	-0.04	0.714046	0.989188	25.66	3.45	4.02	3	3	5	5	5	5	5	5
XP_047955371.1	phragmoplastin DRP1E-like [Salvia hispanica]	2	2	7	17.63	1.521	0.61	0.0747115	0.337276	12.85	26.64	9.64	3	3	1	2	2	1	1	1
XP_047975950.1	macrophage migration inhibitory factor homolog isoform X1 [Salvia hispanica]	1	1	6	17.61	0.869	-0.2	0.367108	0.825555	17.56	9.24	16.99	3	3	1	1	1	1	1	1
XP_047956902.1	probable acetyltransferase NATA1-like [Salvia hispanica]	3	3	12	17.6	1.223	0.29	0.462104	0.882329	44.4	9.78	15.89	3	3	3	2	3	3	3	3
XP_047938856.1	branched-chain-amino-acid aminotransferase-like protein 2 [Salvia hispanica]	2	1	12	17.54	1.079	0.11	0.892725	0.993737	11.47	7.33	9.96	3	3	1	1	1	1	1	1
XP_047950819.1	putative invertase inhibitor [Salvia hispanica]	2	2	18	17.54	0.812	-0.3	0.218429	0.65563	22.68	10.71	8.77	3	3	2	2	2	3	2	3
XP_047957514.1	putative cytochrome c oxidase subunit 5b-like [Salvia hispanica]	3	2	7	17.52	0.903	-0.15	0.47125	0.88595	18.15	0.28	14.23	2	3	1		1	2	2	2
XP_047983322.1	peptidyl-prolyl cis-trans isomerase CYP19-3-like [Salvia hispanica]	3	1	9	17.44	0.01	-6.64	1e-17	1.42924e-16			81.61		3				1	1	1
XP_047967036.1	GEM-like protein 5 [Salvia hispanica]	3	3	9	17.4	1.219	0.29	0.472116	0.886441	14.84	9.22	1.49	3	3	3	3	3	3	3	3
XP_047973538.1	SNF1-related protein kinase regulatory subunit gamma-1-like [Salvia hispanica]	3	3	9	17.35	0.986	-0.02	0.765035	0.990726	21.44	6.17	15.68	3	3	2	2	2	2	2	2
XP_047981574.1	lysophospholipid acyltransferase LPEAT1-like isoform X1 [Salvia hispanica]	2	2	8	17.31	0.868	-0.2	0.363035	0.825555	33.1	27.69	5.96	3	3	2	2	2	2	2	2
XP_047966595.1	pyridoxal kinase-like [Salvia hispanica]	3	3	7	17.18	0.93	-0.1	0.563542	0.939891	38.52	31.3	16.35	3	3	2	2	2	2	2	2
XP_047979799.1	lipoamide acyltransferase component of branched-chain alpha-keto acid dehydrogenase complex, mitochondrial [Salvia hispanica]	4	4	10	17.17	1.024	0.03	0.908139	0.997963	37	3.67	5.86	3	3	3	3	3	4	4	4
XP_047982148.1	ras-related protein RABA2a [Salvia hispanica]	3	2	8	17.16	1.432	0.52	0.136035	0.502219	19.37	2.35	14.74	3	3	2	2	2	2	2	2
XP_047954856.1	purple acid phosphatase 7-like [Salvia hispanica]	2	2	8	17.15	0.697	-0.52	0.0500476	0.251163	22.78	0.71	3.05	3	3	2	2	2	2	2	2
XP_047971944.1	ABC transporter F family member 3 [Salvia hispanica]	4	4	12	17.15	1.127	0.17	0.732015	0.989188	33.12	29.99	4.4	3	3	3	3	3	4	4	4
XP_047960460.1	outer envelope pore protein 16-3, chloroplastic/mitochondrial [Salvia hispanica]	3	3	10	17.14	1.122	0.17	0.748195	0.990726	25.75	10.83	7.62	3	3	2	2	2	3	3	3
XP_047954313.1	2-alkenal reductase (NADP(+)-dependent)-like [Salvia hispanica]	4	4	11	17.1	1.145	0.2	0.673606	0.985214	28.58	19.6	4.16	3	3	3	4	4	4	4	4
XP_047955347.1	vacuolar protein sorting-associated protein 35A-like [Salvia hispanica]	3	3	9	17.03	1.298	0.38	0.306552	0.77478	33.64	10.43	25.57	3	3	3	3	3	3	3	3
XP_047959524.1	protein transport protein SEC13 homolog B-like [Salvia hispanica]	2	2	9	17	1.173	0.23	0.59376	0.952198	13.03	8.75	6.76	3	3	2	2	2	2	2	2
XP_047960926.1	NADH dehydrogenase [ubiquinone] flavoprotein 1, mitochondrial [Salvia hispanica]	5	5	14	16.99	1.243	0.31	0.417142	0.868702	25.67	12.02	13.34	3	3	4	4	4	4	4	5
XP_047944496.1	polyadenylate-binding protein 1 [Salvia hispanica]	2	2	7	16.99	0.905	-0.14	0.480095	0.892962	14.42	20.54	11.91	3	3	2	2	1	2	2	2
XP_047969543.1	biotin carboxyl carrier protein of acetyl-CoA carboxylase 2, chloroplastic-like isoform X1 [Salvia hispanica]	2	1	8	16.98	0.01	-6.64	1e-17	1.42924e-16			16.21		2				1	1
XP_047982383.1	pyruvate kinase isozyme A, chloroplastic [Salvia hispanica]	5	5	17	16.93	1.215	0.28	0.481478	0.893494	23.53	10.28	8.56	3	3	4	4	4	4	4	4
XP_047948117.1	DNA damage-repair/toleration protein DRT102-like [Salvia hispanica]	4	4	15	16.9	0.951	-0.07	0.639115	0.977616	29.42	38.24	13.98	3	3	3	3	4	4	4	4
XP_047975229.1	serine carboxypeptidase-like 42 isoform X1 [Salvia hispanica]	2	2	8	16.89	0.824	-0.28	0.247031	0.695984	14.48	8.1	2.68	3	3	2	2	2	2	2	2
XP_047975028.1	carbamoyl-phosphate synthase large chain, chloroplastic-like [Salvia hispanica]	6	6	9	16.89	1.354	0.44	0.220701	0.656996	28.31	23.87	10	3	3	5	4	5	4	4	4
XP_047980764.1	proteasome subunit beta type-3-A [Salvia hispanica]	4	4	20	16.86	1.198	0.26	0.525478	0.923142	28.89	6.23	8.41	3	3	4	4	4	4	4	4
XP_047941268.1	kunitz trypsin inhibitor 5-like [Salvia hispanica]	3	3	7	16.82	0.911	-0.13	0.497384	0.907167	34.18	51.25	29.11	3	3	1	3	3	2	3	3
XP_047981153.1	pentatricopeptide repeat-containing protein At1g80270, mitochondrial-like [Salvia hispanica]	2	2	9	16.78	1.151	0.2	0.657891	0.981016	18.94	19	16.6	3	3	1	2	2	2	2	2
XP_047942822.1	isovaleryl-CoA dehydrogenase, mitochondrial [Salvia hispanica]	3	3	8	16.71	1.167	0.22	0.609895	0.961046	20.45	8.12	26.08	3	3	2	2	2	2	1	2
XP_047966986.1	small ubiquitin-related modifier 2-like [Salvia hispanica]	2	1	7	16.67	0.241	-2.05	1.86207e-12	2.63057e-11	22.39	12.73	20.43	2	3		1	1	1	1	1
XP_047955900.1	lysosomal Pro-X carboxypeptidase [Salvia hispanica]	2	2	10	16.63	0.923	-0.12	0.53999	0.929392	24.98	17.68	9.21	3	3	2	2	2	2	2	2
XP_047950033.1	uncharacterized protein LOC125195824 [Salvia hispanica]	2	2	7	16.57	1.056	0.08	0.974466	0.998397	14.65	11.09	18.42	3	3	2	2	2	2	1	2
XP_047958492.1	60S ribosomal protein L26-1 [Salvia hispanica]	3	3	6	16.41	0.587	-0.77	0.00540686	0.0433258	27.03	12.09	34.57	3	3	2	2	2	3	2	3
XP_047945263.1	endo-1,3;1,4-beta-D-glucanase-like [Salvia hispanica]	3	3	9	16.39	0.952	-0.07	0.641102	0.977616	28.99	54.8	17.09	3	3	3	3	3	3	3	3
XP_047948151.1	bifunctional dTDP-4-dehydrorhamnose 3,5-epimerase/dTDP-4-dehydrorhamnose reductase [Salvia hispanica]	2	1	7	16.37	1.134	0.18	0.708958	0.989188	13.74	10.5	9.49	3	3	1	1	1	1	1	1
XP_047941430.1	flowering locus K homology domain [Salvia hispanica]	3	2	7	16.35	0.762	-0.39	0.125364	0.472825	26.06	22.56	10.96	3	3	1	1	1	1	1	1
XP_047978140.1	mitochondrial import receptor subunit TOM40-1-like [Salvia hispanica]	2	2	9	16.3	1.086	0.12	0.868001	0.993737	14.76	6.2	16.34	3	3	1	1	1	1	1	1
XP_047975565.1	MFP1 attachment factor 1-like [Salvia hispanica]	1	1	6	16.26	0.816	-0.29	0.228009	0.671111	17.55	6.57	20.14	2	3		1	1	1	1	1
XP_047940535.1	60S ribosomal protein L10a-1 isoform X1 [Salvia hispanica]	2	1	7	16.19	0.781	-0.36	0.157877	0.557837	14.7	16.38	3.4	3	3	1	1	1	1	1	1
XP_047971861.1	asparagine synthetase [glutamine-hydrolyzing] [Salvia hispanica]	4	2	11	16.18	0.644	-0.63	0.0193276	0.124307	26.08	26.4	4.16	2	3		2	2	2	2	2
XP_047940242.1	60S ribosomal protein L10-like [Salvia hispanica]	3	3	8	16.17	0.865	-0.21	0.354319	0.816939	59.54	5.9	32.11	3	3	3	3	3	3	3	3
XP_047969447.1	dolichyl-diphosphooligosaccharide--protein glycosyltransferase 48 kDa subunit-like [Salvia hispanica]	2	2	8	16.15	1.335	0.42	0.248302	0.69629	30.72	45.88	10.49	3	3	2	2	1	2	2	2
XP_047979801.1	epoxide hydrolase A-like [Salvia hispanica]	2	2	10	16.1	1.814	0.86	0.00864307	0.0651965	16.05	7.58	5.76	3	3	2	2	2	2	2	2
XP_047939170.1	uncharacterized protein LOC125186768 [Salvia hispanica]	1	1	6	16.05	1.078	0.11	0.896165	0.994202	15.33	3.29	13.46	3	3	1	1	1	1	1	1
XP_047943485.1	argininosuccinate lyase, chloroplastic [Salvia hispanica]	3	3	10	16.04	1.269	0.34	0.361536	0.825555	17.53	10.69	4.7	3	3	3	3	3	3	3	3
XP_047967874.1	beta-hexosaminidase 3-like [Salvia hispanica]	3	3	8	16.02	0.742	-0.43	0.0972614	0.391222	23.25	8.22	13.3	3	3	3	3	3	3	3	3
XP_047963914.1	probable protein disulfide-isomerase A6 [Salvia hispanica]	4	2	16	15.95	1.269	0.34	0.360798	0.825555	6.72	11.25	9.49	3	3	2	2	2	1	1	1
XP_047950159.1	glycerophosphodiester phosphodiesterase GDPDL4-like [Salvia hispanica]	4	4	9	15.9	1.623	0.7	0.0363785	0.192861	15.61	19.09	19.94	3	3	2	3	3	2	3	3
XP_047975435.1	bifunctional protein FolD 4, chloroplastic-like isoform X1 [Salvia hispanica]	2	1	8	15.72	1.026	0.04	0.914552	0.997963	19.41	16.26	9.57	3	3	1	1	1	1	1	1
XP_047950546.1	polygalacturonase inhibitor-like [Salvia hispanica]	4	4	9	15.7	0.871	-0.2	0.37188	0.825555	22.48	32.31	33.74	3	3	1	2	2	3	3	2
XP_047952614.1	pyridine nucleotide-disulfide oxidoreductase domain-containing protein 2 isoform X1 [Salvia hispanica]	3	3	12	15.63	1.07	0.1	0.924722	0.997963	11.98	8.11	8.9	3	3	3	3	3	3	3	3
XP_047953297.1	far upstream element-binding protein 1-like [Salvia hispanica]	4	3	8	15.49	0.998	0	0.811985	0.991624	41.69	32.89	15.81	3	3	2	2	2	1	2	2
XP_047972248.1	protein BOLA2 [Salvia hispanica]	1	1	6	15.49	0.86	-0.22	0.339664	0.807528	10.8	9.84	7.49	3	3	1	1	1	1	1	1
XP_047939406.1	putative 4-hydroxy-4-methyl-2-oxoglutarate aldolase 2 [Salvia hispanica]	3	2	9	15.49	1.285	0.36	0.330017	0.797802	23.2	38.98	19.04	3	3	1	2	2	2	2	2
XP_047966085.1	uncharacterized protein At1g32220, chloroplastic-like [Salvia hispanica]	3	3	15	15.47	0.934	-0.1	0.575888	0.945638	25.89	12.04	24.15	3	3	3	3	3	3	3	3
XP_047969450.1	serine-threonine kinase receptor-associated protein-like [Salvia hispanica]	4	4	9	15.45	1.037	0.05	0.955253	0.998397	15.36	9.11	4	3	3	3	4	4	4	4	4
XP_047938762.1	NADH dehydrogenase [ubiquinone] 1 beta subcomplex subunit 9-like [Salvia hispanica]	4	4	9	15.43	0.899	-0.15	0.45791	0.880667	52.26	12.57	1.12	3	3	3	3	3	4	4	4
XP_047943592.1	sucrose-phosphatase 1-like [Salvia hispanica]	4	4	11	15.41	1.23	0.3	0.446472	0.879044	50.26	15.28	22.04	3	3	1	1	1	2	2	2
XP_047969017.1	heterogeneous nuclear ribonucleoprotein 1 [Salvia hispanica]	3	2	8	15.34	1.044	0.06	0.981142	0.998397	27.91	8	22.94	3	3	1	1	1	2	1	2
XP_047969656.1	8-hydroxygeraniol dehydrogenase-like isoform X4 [Salvia hispanica]	1	1	6	15.33	0.798	-0.32	0.190116	0.619798	24.39	17.22	2.52	3	3	1	1	1	1	1	1
XP_047941694.1	peroxisomal and mitochondrial division factor 2-like [Salvia hispanica]	3	3	10	15.19	0.786	-0.35	0.166024	0.57392	20.44	6.27	21.06	3	3	3	3	3	2	2	2
XP_047951151.1	ADP-ribosylation factor 1 [Salvia hispanica]	2	2	7	15.16	1.569	0.65	0.0537256	0.263112	24.01	16.4	22.54	3	3	2	2	2	2	2	2
XP_047961604.1	non-specific lipid-transfer protein 2-like [Salvia hispanica]	1	1	6	15.16	0.783	-0.35	0.161188	0.566011	13.5	21.34	6.3	3	3	1	1	1	1	1	1
XP_047967484.1	ras-related protein Rab7 [Salvia hispanica]	2	2	6	15.15	1.526	0.61	0.0723493	0.331748	46.32	12.49	17.78	3	3	2	2	2	2	2	2
XP_047955413.1	oxygen-dependent coproporphyrinogen-III oxidase, chloroplastic [Salvia hispanica]	1	1	6	15.07	1.483	0.57	0.0969622	0.391049	35.48	77.32	18.63	3	3	1	1	1	1	1	1
XP_047951128.1	protein translation factor SUI1 homolog 2 [Salvia hispanica]	3	3	8	15.01	0.767	-0.38	0.132796	0.492518	28.32	52.32	3.59	3	3	2	2	3	3	3	3
XP_047973428.1	cysteine--tRNA ligase 2, cytoplasmic-like [Salvia hispanica]	4	2	6	14.93	1.635	0.71	0.0333297	0.185699	43.31	38.45	2.46	3	3	1	1	1	2	2	2
XP_047943845.1	acetylornithine aminotransferase, chloroplastic/mitochondrial [Salvia hispanica]	4	4	10	14.91	1	0	0.8198	0.993737	21.99	30.65	12.42	3	3	2	3	3	4	3	4
XP_047970306.1	dihydrolipoyllysine-residue acetyltransferase component 1 of pyruvate dehydrogenase complex, mitochondrial [Salvia hispanica]	3	1	12	14.89	0.676	-0.57	0.0349451	0.186884	32.03	23.44	23.41	3	3	1	1	1	1	1	1
XP_047956062.1	ribose-phosphate pyrophosphokinase 1-like isoform X1 [Salvia hispanica]	2	2	6	14.86	1.071	0.1	0.920392	0.997963	47.77	10.1	49.21	3	3	2	2	1	2	1	2
XP_047969809.1	glutathione S-transferase-like [Salvia hispanica]	4	4	16	14.85	0.972	-0.04	0.712766	0.989188	41.32	43.66	44.81	3	3	3	3	3	4	4	4
XP_047937695.1	multiple inositol polyphosphate phosphatase 1 [Salvia hispanica]	4	4	12	14.85	1.176	0.23	0.582816	0.946306	31.17	31.6	43.51	3	3	3	3	4	4	4	4
XP_047939159.1	40S ribosomal protein S25 [Salvia hispanica]	2	2	6	14.78	1.303	0.38	0.299314	0.762797	20.66	5.15	12.01	3	3	1	1	1	2	2	2
XP_047939411.1	NADH dehydrogenase [ubiquinone] 1 alpha subcomplex subunit 9, mitochondrial-like [Salvia hispanica]	7	1	19	14.78
XP_047979713.1	60S ribosomal protein L23 [Salvia hispanica]	2	2	8	14.76	1.023	0.03	0.90538	0.997963	9.25	8.18	6.48	3	3	2	2	2	2	2	2
XP_047950510.1	vesicle-fusing ATPase-like [Salvia hispanica]	3	3	9	14.76	1.208	0.27	0.499765	0.907609	28.45	7.2	12.52	3	3	2	2	2	3	3	3
XP_047963152.1	BAG family molecular chaperone regulator 7-like [Salvia hispanica]	3	3	11	14.75	0.974	-0.04	0.723268	0.989188	22.02	14.22	28.05	3	3	3	3	2	3	3	3
XP_047950900.1	glucose-1-phosphate adenylyltransferase small subunit, chloroplastic/amyloplastic [Salvia hispanica]	5	5	15	14.72	1.177	0.24	0.580179	0.946125	15.69	8.41	14.82	3	3	5	5	5	4	4	3
XP_047957488.1	bifunctional protein FolD 4, chloroplastic isoform X1 [Salvia hispanica]	3	2	9	14.72	1.409	0.49	0.156934	0.557481	52.73	24.13	36.15	3	3	2	2	2	2	2	2
XP_047945571.1	grpE protein homolog 2, mitochondrial-like [Salvia hispanica]	3	3	11	14.71	0.791	-0.34	0.175127	0.592813	44.91	33.37	0.53	3	3	2	2	3	3	3	3
XP_047974227.1	HMG1/2-like protein [Salvia hispanica]	2	2	6	14.7	0.417	-1.26	9.92104e-06	0.000115462	107.1	12.97	12.69	3	3	2	2	2	2	2	2
XP_047939532.1	ATP synthase subunit epsilon, mitochondrial-like [Salvia hispanica]	1	1	5	14.6	0.486	-1.04	0.00022012	0.00218688	21.07	27.97	31.94	3	3	1	1	1	1	1	1
XP_047983035.1	protein SRC2 homolog [Salvia hispanica]	1	1	6	14.48	0.945	-0.08	0.614765	0.964368	11.69	15.18	10.31	3	3	1	1	1	1	1	1
XP_047966245.1	40S ribosomal protein S23-like [Salvia hispanica]	2	2	5	14.41	0.759	-0.4	0.12072	0.460279	18.39	3.62	3.86	3	3	2	2	2	2	2	2
XP_047981146.1	fibrous sheath CABYR-binding protein [Salvia hispanica]	5	5	10	14.29	0.596	-0.75	0.00673576	0.0512841	22.53	56.2	11.58	3	3	1	1	2	2	3	3
XP_047955204.1	60S ribosomal protein L31-like isoform X1 [Salvia hispanica]	4	1	12	14.29	0.508	-0.98	0.000501823	0.00475371	40.09	32.2	37.17	3	3	1	1	1	1	1	1
XP_047962346.1	putative cytochrome c oxidase subunit 5b-like [Salvia hispanica]	2	1	6	14.27	0.01	-6.64	1e-17	1.42924e-16			21.98		3				1	1	1
XP_047970016.1	histone acetyltransferase KAT6A [Salvia hispanica]	5	5	14	14.24	0.931	-0.1	0.568021	0.939891	33.85	21.24	24.08	3	3	3	4	3	4	3	4
XP_047942180.1	leucine aminopeptidase-like [Salvia hispanica]	4	4	8	14.21	1.042	0.06	0.975763	0.998397	14.12	0.57	1.82	3	3	3	3	3	4	4	4
XP_047937683.1	subtilisin-like protease SBT3.3 [Salvia hispanica]	2	2	6	14.19	0.755	-0.41	0.113917	0.438445	13.87	17.27	11.5	3	3	1	1	1	2	2	2
XP_047938836.1	translocon-associated protein subunit alpha-like [Salvia hispanica]	1	1	5	14.19	1.356	0.44	0.219105	0.65563	29.63	15.15	22.38	3	3	1	1	1	1	1	1
XP_047967109.1	probable cysteine protease RD19D [Salvia hispanica]	3	3	12	14.17	1.037	0.05	0.957417	0.998397	15.51	8.72	8.96	3	3	2	2	2	2	2	2
XP_047971538.1	diphosphomevalonate decarboxylase 2 [Salvia hispanica]	2	2	7	14.15	1.051	0.07	0.994635	0.998541	13.07	4.53	2.44	3	3	2	2	2	2	2	2
XP_047939896.1	succinate dehydrogenase subunit 6, mitochondrial-like [Salvia hispanica]	1	1	6	14.1	1.08	0.11	0.887741	0.993737	20.68	10.86	18.39	3	3	1	1	1	1	1	1
XP_047956669.1	ultraviolet-B receptor UVR8-like [Salvia hispanica]	1	1	6	14.1	1.136	0.18	0.703181	0.989188	2.85	13.31	14.8	3	3	1	1	1	1	1	1
XP_047943479.1	glutamine--tRNA ligase, cytoplasmic [Salvia hispanica]	3	3	10	14.08	0.983	-0.02	0.75517	0.990726	27.89	17.47	8.26	3	3	3	3	3	3	3	3
XP_047940106.1	heavy metal-associated isoprenylated plant protein 39 [Salvia hispanica]	1	1	5	14.08	0.666	-0.59	0.0292989	0.17276	20.02	16.59	9.96	3	3	1	1	1	1	1	1
XP_047973191.1	ubiquitin-conjugating enzyme E2 7 [Salvia hispanica]	1	1	6	14.07	0.893	-0.16	0.440651	0.876283	3.5	7.1	5.91	3	3	1	1	1	1	1	1
XP_047948210.1	proton pump-interactor 1-like [Salvia hispanica]	4	4	8	14.07	1.266	0.34	0.366794	0.825555	24.84	13.17	11.69	3	3	4	4	4	4	3	4
XP_047949835.1	D-3-phosphoglycerate dehydrogenase 3, chloroplastic-like [Salvia hispanica]	5	1	13	14.04	100	6.64	1e-17	1.42924e-16		21.37		2		1	1
XP_047958498.1	40S ribosomal protein S24-1 [Salvia hispanica]	2	2	6	14.03	1.003	0	0.830351	0.993737	24.4	9.99	15.74	3	3	2	2	2	2	2	2
XP_047949383.1	profilin-like [Salvia hispanica]	2	1	6	14.02	0.904	-0.15	0.474103	0.889261	6.23	3.81	7.06	3	3	1	1	1	1	1	1
XP_047953713.1	protein PHOSPHATE-INDUCED 1-like [Salvia hispanica]	1	1	6	13.96	0.857	-0.22	0.332635	0.797802	24.47	19.82	5.95	3	3	1	1	1	1	1	1
XP_047938163.1	isoflavone reductase-like protein [Salvia hispanica]	3	2	11	13.93	1.183	0.24	0.56453	0.939891	18.59	41.13	3.75	3	3	1	2	2	2	2	2
XP_047966835.1	vacuolar protein sorting-associated protein 29 [Salvia hispanica]	2	2	7	13.93	0.944	-0.08	0.611491	0.961049	26.66	11.59	8.54	3	3	2	2	2	2	2	2
XP_047944742.1	peptidyl-prolyl cis-trans isomerase Pin1-like [Salvia hispanica]	4	4	6	13.9	0.826	-0.28	0.251073	0.69939	19.48	11.85	7.21	3	3	3	4	4	4	4	4
XP_047977030.1	probable calcium-binding protein CML21 isoform X1 [Salvia hispanica]	3	3	8	13.85	0.94	-0.09	0.600093	0.956488	29.25	4.02	7.02	3	3	2	3	3	3	3	3
XP_047965635.1	protein transport protein Sec61 subunit gamma-1 [Salvia hispanica]	2	2	9	13.77	1.042	0.06	0.972258	0.998397	27.02	16.57	8.51	3	3	2	2	2	2	2	2
XP_047950708.1	ferredoxin--NADP reductase, root isozyme, chloroplastic-like [Salvia hispanica]	2	2	7	13.7	1.533	0.62	0.0686966	0.318585	21.55	6.83	9.19	3	3	2	2	2	2	2	2
XP_047940342.1	mRNA-decapping enzyme-like protein isoform X1 [Salvia hispanica]	2	2	7	13.69	1.239	0.31	0.424884	0.871142	18.4	5.81	16.91	2	3	1	1		1	1	1
XP_047960897.1	40S ribosomal protein S12-like [Salvia hispanica]	1	1	5	13.68	0.631	-0.66	0.0148979	0.0997549	32.36	34.19	17.89	3	3	1	1	1	1	1	1
XP_047971842.1	uncharacterized protein LOC125214749 [Salvia hispanica]	2	2	13	13.65	1.094	0.13	0.840923	0.993737	17.74	5.65	7.24	3	3	2	2	2	2	2	2
XP_047982044.1	probable polygalacturonase [Salvia hispanica]	2	2	6	13.62	1.005	0.01	0.8386	0.993737	21.54	59.21	11.73	3	3	1	2	2	2	2	2
XP_047959720.1	H/ACA ribonucleoprotein complex subunit 2-like protein [Salvia hispanica]	2	2	6	13.59	0.637	-0.65	0.0166242	0.109809	18.46	17.04	15.3	3	3	2	2	2	2	2	2
XP_047940244.1	cytochrome b-c1 complex subunit 8-like [Salvia hispanica]	1	1	6	13.58	0.896	-0.16	0.449635	0.879044	13.88	14.41	6.15	3	3	1	1	1	1	1	1
XP_047965964.1	probable NAD(P)H dehydrogenase (quinone) FQR1-like 1 [Salvia hispanica]	3	3	10	13.53	1.198	0.26	0.523446	0.92256	32.06	56.72	31.53	3	3	2	2	1	2	3	3
XP_047963891.1	NADH dehydrogenase [ubiquinone] flavoprotein 2, mitochondrial-like [Salvia hispanica]	2	1	7	13.51	0.01	-6.64	1e-17	1.42924e-16			13.46		3				1	1	1
XP_047962310.1	glutathionyl-hydroquinone reductase YqjG [Salvia hispanica]	4	4	10	13.5	0.991	-0.01	0.783398	0.990726	20.2	11.06	9.65	3	3	4	4	4	4	4	4
XP_047941554.1	4-hydroxy-tetrahydrodipicolinate synthase, chloroplastic-like isoform X1 [Salvia hispanica]	1	1	6	13.44	0.82	-0.29	0.237188	0.683593	29.4	23.35	10.45	3	3	1	1	1	1	1	1
XP_047971786.1	monothiol glutaredoxin-S17 [Salvia hispanica]	2	2	6	13.37	1.743	0.8	0.0148819	0.0997549	18.72	20.13	14.32	2	3	1		1	1	1	1
XP_047951156.1	transmembrane emp24 domain-containing protein p24beta3-like isoform X1 [Salvia hispanica]	1	1	5	13.32	1.017	0.02	0.882003	0.993737	19.27	20.11	3.82	3	3	1	1	1	1	1	1
XP_047961109.1	cytochrome c [Salvia hispanica]	1	1	6	13.28	0.672	-0.57	0.0329044	0.185296	2.87	11.22	1.47	3	3	1	1	1	1	1	1
XP_047978651.1	lectin CPL-like [Salvia hispanica]	2	1	7	13.28	1.144	0.19	0.677969	0.985867	48.72	47.73	19.96	3	3	1	1	1	1	1	1
XP_047970065.1	guanylate-binding protein 4-like [Salvia hispanica]	2	2	7	13.25	0.696	-0.52	0.0488364	0.245589	60.02	58.54	17.86	3	3	2	1	2	2	2	2
XP_047975314.1	RNA-binding protein Y14A-like [Salvia hispanica]	2	2	7	13.25	1.042	0.06	0.972974	0.998397	19.28	10.16	18.14	3	3	1	1	1	1	1	1
XP_047959131.1	probable aquaporin TIP3-2 [Salvia hispanica]	1	1	11	13.23	0.911	-0.13	0.498365	0.907232	57.13	41.78	50.43	3	3	1	1	1	1	1	1
XP_047946284.1	cyclase-like protein 2 isoform X1 [Salvia hispanica]	1	1	6	13.22	1.006	0.01	0.838919	0.993737	24.54	24.04	15.45	3	3	1	1	1	1	1	1
XP_047982838.1	phosphoinositide phospholipase C 6-like isoform X1 [Salvia hispanica]	1	1	6	13.16	1.634	0.71	0.0334999	0.185699	19.15	9.57	21.85	3	3	1	1	1	1	1	1
XP_047953475.1	peptide-N4-(N-acetyl-beta-glucosaminyl)asparagine amidase A-like [Salvia hispanica]	2	2	6	13.13	1.191	0.25	0.543786	0.93238	41.39	33.15	17.87	3	3	1	1	1	1	1	1
XP_047958650.1	glycine cleavage system H protein 2, mitochondrial-like [Salvia hispanica]	2	1	6	13.02	0.871	-0.2	0.371707	0.825555	15.01	5.49	22.96	2	3	1	1		1	1	1
XP_047941980.1	pyruvate dehydrogenase E1 component subunit beta-1, mitochondrial-like [Salvia hispanica]	2	1	6	13.01	1.172	0.23	0.59545	0.953031	11.45	12.3	7.03	3	3	1	1	1	1	1	1
XP_047959942.1	probable inactive purple acid phosphatase 1 [Salvia hispanica]	5	5	14	12.99	0.929	-0.11	0.560967	0.939844	22.56	9.88	5.54	3	3	4	4	4	5	5	5
XP_047942419.1	alpha-L-arabinofuranosidase 1-like [Salvia hispanica]	3	3	9	12.98	1.278	0.35	0.343109	0.80855	18.36	6.4	15.56	3	3	2	2	2	2	2	2
XP_047949645.1	aspartic proteinase A1-like [Salvia hispanica]	3	3	8	12.91	1.039	0.05	0.962196	0.998397	44.59	12.34	10.53	3	3	3	3	3	3	3	3
XP_047964234.1	probable glucan 1,3-alpha-glucosidase [Salvia hispanica]	4	4	7	12.89	1.147	0.2	0.669188	0.98415	21.94	12.36	9.81	3	3	2	3	3	2	3	3
XP_047974785.1	pentatricopeptide repeat-containing protein At4g35850, mitochondrial [Salvia hispanica]	2	2	6	12.8	0.987	-0.02	0.769202	0.990726	21.47	12	26.29	3	3	2	2	2	2	2	1
XP_047941762.1	heavy metal-associated isoprenylated plant protein 26-like [Salvia hispanica]	3	3	6	12.8	1.307	0.39	0.291082	0.751219	30.24	56.86	8.73	3	3	2	1	2	2	2	2
XP_047963365.1	norbelladine synthase-like [Salvia hispanica]	3	3	8	12.74	1.112	0.15	0.779436	0.990726	22.03	23.19	10.2	3	3	3	2	3	3	3	3
XP_047970266.1	NHP2-like protein 1 [Salvia hispanica]	2	2	11	12.73	0.617	-0.7	0.011024	0.0790105	19.25	6.99	8.49	3	3	2	2	2	2	2	2
XP_047969735.1	ER membrane protein complex subunit 7 homolog [Salvia hispanica]	1	1	6	12.7	1.025	0.04	0.910064	0.997963	15.35	14.51	2.44	3	3	1	1	1	1	1	1
XP_047960128.1	signal recognition particle 54 kDa protein 2 isoform X1 [Salvia hispanica]	2	2	8	12.7	0.966	-0.05	0.692188	0.989188	42.42	23.53	14.33	3	3	1	1	1	2	2	2
XP_047950681.1	26S rRNA (cytosine-C(5))-methyltransferase NOP2B-like [Salvia hispanica]	1	1	5	12.68	1.085	0.12	0.872161	0.993737	19.25	19.86	9.15	3	3	1	1	1	1	1	1
XP_047978249.1	macro domain-containing protein VPA0103 [Salvia hispanica]	4	4	5	12.67	1.131	0.18	0.717691	0.989188	21.07	15.29	9.53	3	3	3	4	4	4	4	4
XP_047972088.1	signal recognition particle subunit SRP72-like [Salvia hispanica]	3	3	7	12.6	1.046	0.07	0.989208	0.998541	15.78	34.73	11.32	3	3	2	2	2	2	1	2
XP_047972341.1	protein TRI1-like [Salvia hispanica]	1	1	6	12.6	0.65	-0.62	0.0217935	0.137631	20.34	13.06	20.44	3	3	1	1	1	1	1	1
XP_047950208.1	ubiquitin-conjugating enzyme E2 36-like [Salvia hispanica]	3	1	10	12.59	1.093	0.13	0.843117	0.993737	24.55	21.77	15.69	2	3	1	1		1	1	1
XP_047974310.1	polyadenylate-binding protein RBP45-like [Salvia hispanica]	1	1	5	12.5	0.699	-0.52	0.0516766	0.256303	20.94	24.32	11.58	3	3	1	1	1	1	1	1
XP_047948433.1	acyl-coenzyme A oxidase 3, peroxisomal-like [Salvia hispanica]	3	3	6	12.49	0.535	-0.9	0.00124113	0.0112345	12.97	39.16	24.92	3	3	2	2	1	3	2	3
XP_047966958.1	dicamba O-demethylase, ferredoxin component [Salvia hispanica]	2	2	6	12.47	0.01	-6.64	1e-17	1.42924e-16			32.36		3				2	1	2
XP_047965993.1	protein FAM98A-like [Salvia hispanica]	2	2	7	12.3	1.142	0.19	0.682592	0.987464	27.16	18.43	48.38	3	3	1	1	1	2	1	2
XP_047973873.1	OVARIAN TUMOR DOMAIN-containing deubiquitinating enzyme 1-like [Salvia hispanica]	1	1	5	12.28	1.278	0.35	0.343438	0.80855	27.04	8.11	22.05	3	3	1	1	1	1	1	1
XP_047963951.1	monodehydroascorbate reductase [Salvia hispanica]	5	5	7	12.28	1.042	0.06	0.974673	0.998397	17.04	9.52	11.28	3	3	2	2	2	2	2	2
XP_047941432.1	transmembrane 9 superfamily member 11-like [Salvia hispanica]	2	2	7	12.26	0.936	-0.1	0.583123	0.946306	51.24	14.44	26.3	3	3	2	2	2	2	2	2
XP_047952242.1	major allergen Pru ar 1-like [Salvia hispanica]	2	2	5	12.18	0.719	-0.48	0.0695363	0.32126	5.93	1.51	17.49	2	3	1		1	2	2	2
XP_047947271.1	WD-40 repeat-containing protein MSI4-like [Salvia hispanica]	5	5	7	12.18	0.888	-0.17	0.424778	0.871142	22.68	26.76	18.8	3	3	3	3	4	4	3	4
XP_047983382.1	non-specific lipid-transfer protein 2-like [Salvia hispanica]	2	2	5	12.15	0.743	-0.43	0.0976455	0.391222	19.25	9.59	7.28	3	3	1	2	2	2	2	2
XP_047976047.1	syntaxin-71-like [Salvia hispanica]	1	1	6	12.1	1.343	0.43	0.236057	0.683593	20.59	15.06	8.73	3	3	1	1	1	1	1	1
XP_047980719.1	glutathione reductase, chloroplastic [Salvia hispanica]	2	2	7	12.02	0.989	-0.02	0.778634	0.990726	27.32	21.23	20.13	3	3	2	2	2	2	2	2
XP_047941830.1	small nuclear ribonucleoprotein SmD3b-like [Salvia hispanica]	3	3	5	12.02	1.055	0.08	0.979297	0.998397	30.47	14.11	45.36	3	3	2	2	2	2	2	1
XP_047942739.1	transcription factor Pur-alpha 1 isoform X2 [Salvia hispanica]	3	3	6	11.98	0.931	-0.1	0.568528	0.939891	23.53	18.9	16.22	3	3	3	3	3	3	3	3
XP_047946639.1	eukaryotic translation initiation factor 3 subunit K-like [Salvia hispanica]	3	3	9	11.93	1.137	0.18	0.701108	0.989188	24.25	10.19	8.72	3	3	3	3	3	3	3	3
XP_047965860.1	60S ribosomal protein L35a-3-like [Salvia hispanica]	1	1	4	11.93	0.727	-0.46	0.0790996	0.34543	14.31	12.11	18.39	3	3	1	1	1	1	1	1
XP_047965476.1	probable pectinesterase/pectinesterase inhibitor 51 [Salvia hispanica]	3	3	6	11.91	0.807	-0.31	0.208942	0.647217	53.04	43.52	30.63	3	3	1	1	1	2	2	2
XP_047939700.1	NADH--cytochrome b5 reductase 1-like isoform X1 [Salvia hispanica]	1	1	6	11.9	1.86	0.89	0.00605409	0.0469721	14.14	6.25	21.59	3	3	1	1	1	1	1	1
XP_047966246.1	bifunctional purine biosynthesis protein PurH isoform X1 [Salvia hispanica]	3	3	5	11.87	1.653	0.72	0.0293354	0.17276	31.04	12.53	24.79	3	3	1	2	2	2	3	3
XP_047950165.1	ATPase GET3A [Salvia hispanica]	3	3	6	11.86	0.935	-0.1	0.581183	0.946125	4.24	3.33	3.19	3	2	1	1	1		1	1
XP_047971731.1	transmembrane and coiled-coil domain-containing protein 4-like [Salvia hispanica]	2	2	5	11.85	1.108	0.15	0.794616	0.990726	24.71	13.89	16.76	3	3	1	1	1	2	2	2
XP_047974072.1	uncharacterized protein LOC125216413 [Salvia hispanica]	3	3	7	11.84	0.471	-1.09	0.000122056	0.00125867	27.59	38.68	15.34	3	3	1	2	2	2	2	2
XP_047980130.1	stomatin-like protein 2, mitochondrial [Salvia hispanica]	3	1	8	11.84	1.008	0.01	0.84763	0.993737	44.53	21.43	19.02	3	3	1	1	1	1	1	1
XP_047974484.1	allene oxide cyclase, chloroplastic-like [Salvia hispanica]	4	4	13	11.73	1.092	0.13	0.846668	0.993737	40.63	27.32	15.06	3	3	3	4	4	3	3	3
XP_047949828.1	glycolate oxidase 1-like [Salvia hispanica]	4	4	9	11.71	0.875	-0.19	0.384473	0.833112	19.21	1.51	5.14	3	3	3	3	3	3	3	3
XP_047971682.1	glutamine-dependent NAD(+) synthetase [Salvia hispanica]	4	4	7	11.67	1.264	0.34	0.372014	0.825555	34.73	12.46	67.14	3	3	3	3	3	1	3	3
XP_047943505.1	serine carboxypeptidase II-2-like [Salvia hispanica]	3	3	7	11.55	1.252	0.32	0.397594	0.851619	20.08	6.38	0.99	3	3	3	3	3	3	3	3
XP_047950502.1	ribose-phosphate pyrophosphokinase 4-like [Salvia hispanica]	3	1	7	11.52
XP_047943454.1	eukaryotic translation initiation factor 2 subunit beta [Salvia hispanica]	2	2	9	11.52	0.853	-0.23	0.319997	0.793177	10.77	4.89	6.04	3	3	2	2	2	2	2	2
XP_047959367.1	uncharacterized GPI-anchored protein At3g06035-like [Salvia hispanica]	1	1	5	11.49	1.389	0.47	0.177918	0.600597	22.61	15.69	8.9	3	3	1	1	1	1	1	1
XP_047977517.1	pectinesterase [Salvia hispanica]	1	1	6	11.45	1.109	0.15	0.790896	0.990726	11.06	10.11	5.2	3	3	1	1	1	1	1	1
XP_047970338.1	branched-chain-amino-acid aminotransferase-like protein 1 [Salvia hispanica]	5	4	15	11.43	1.222	0.29	0.463589	0.882903	25.59	6.4	35.87	3	3	4	4	4	3	4	4
XP_047944110.1	protein EARLY-RESPONSIVE TO DEHYDRATION 7, chloroplastic-like [Salvia hispanica]	3	3	6	11.37	1.12	0.16	0.754332	0.990726	39.7	41.05	26.18	3	3	1	2	2	3	2	3
XP_047957284.1	uric acid degradation bifunctional protein TTL-like isoform X1 [Salvia hispanica]	2	2	7	11.32	1.244	0.31	0.4149	0.86735	17.41	5.6	9.68	3	3	2	2	2	2	2	2
XP_047958451.1	glutathione S-transferase-like [Salvia hispanica]	2	2	7	11.32	0.81	-0.3	0.214694	0.652626	20.92	16.03	3.6	3	3	2	2	2	2	2	2
XP_047961093.1	lon protease homolog 1, mitochondrial-like [Salvia hispanica]	3	3	5	11.3	1.187	0.25	0.552996	0.938558	23.61	16.21	7.09	3	3	3	3	3	3	3	3
XP_047940905.1	protein transport protein Sec24-like At4g32640 isoform X1 [Salvia hispanica]	1	1	5	11.27	1.312	0.39	0.283914	0.739701	46.8	13.15	37.09	3	3	1	1	1	1	1	1
XP_047974562.1	clathrin light chain 1-like [Salvia hispanica]	1	1	5	11.26	0.659	-0.6	0.0255578	0.158135	20.89	19.31	7.54	3	3	1	1	1	1	1	1
XP_047974304.1	U1 small nuclear ribonucleoprotein 70 kDa [Salvia hispanica]	2	2	4	11.24	0.72	-0.47	0.0713295	0.328207	20.45	5.7	20.91	3	3	2	2	2	2	2	2
XP_047968778.1	late embryogenesis abundant protein 46-like [Salvia hispanica]	2	2	6	11.2	0.287	-1.8	5.07713e-10	6.7806e-09	21.14	9.18	19.01	3	3	1	1	1	1	1	1
XP_047977549.1	uncharacterized protein LOC125219576 isoform X1 [Salvia hispanica]	2	2	4	11.17	0.541	-0.89	0.00149196	0.0134551	39.6	72.46	7.75	3	3	1	1	2	1	2	2
XP_047975780.1	UDP-sugar pyrophosphorylase-like [Salvia hispanica]	4	1	5	11.12	0.01	-6.64	1e-17	1.42924e-16			32.84		3				1	1	1
XP_047969632.1	10 kDa chaperonin, mitochondrial-like [Salvia hispanica]	2	2	4	11.09	0.68	-0.56	0.0377178	0.197816	26.56	13.35	10.55	3	3	2	2	2	2	2	2
XP_047959096.1	40S ribosomal protein S13-like [Salvia hispanica]	2	2	4	10.98	1.019	0.03	0.887347	0.993737	25.03	12.91	15.93	3	3	2	2	2	2	2	2
XP_047948673.1	epoxide hydrolase A-like [Salvia hispanica]	2	2	6	10.93	1.276	0.35	0.348501	0.810406	33.27	10.39	9.02	3	3	2	2	2	2	2	2
XP_047946055.1	L-galactose dehydrogenase [Salvia hispanica]	2	2	7	10.92	0.833	-0.26	0.268453	0.724519	15.95	25.95	3.44	3	3	2	1	2	2	2	2
XP_047974042.1	DNA-directed RNA polymerases II, IV and V subunit 3-like [Salvia hispanica]	1	1	5	10.92	1.513	0.6	0.0791493	0.34543	16.19	16.66	13.31	3	3	1	1	1	1	1	1
XP_047974657.1	BAG family molecular chaperone regulator 7-like [Salvia hispanica]	3	3	6	10.91	0.895	-0.16	0.446975	0.879044	19.91	11.93	38.44	3	3	2	2	2	2	3	3
XP_047942140.1	60S ribosomal protein L27a-3-like [Salvia hispanica]	2	2	6	10.84	0.454	-1.14	5.91438e-05	0.000663062	35.92	20.9	36.52	3	3	2	2	2	2	2	2
XP_047954724.1	uncharacterized protein LOC125200930 [Salvia hispanica]	4	3	9	10.83	1.854	0.89	0.00634472	0.0489164	23.09	13.87	21.24	3	3	1	1	1	1	1	1
XP_047957931.1	uncharacterized protein LOC125203591 [Salvia hispanica]	3	3	6	10.8	1.083	0.11	0.879077	0.993737	30.47	14.17	12.52	3	3	3	3	3	3	3	3
XP_047943040.1	60S ribosomal protein L32-1-like [Salvia hispanica]	2	2	4	10.8	0.463	-1.11	8.64374e-05	0.000947323	40.05	1.56	35.85	3	3	2	2	2	2	2	2
XP_047948552.1	60S ribosomal protein L27-3 [Salvia hispanica]	2	2	5	10.77	0.706	-0.5	0.0578385	0.274052	13.51	19.72	23.79	3	3	1	1	1	2	2	2
XP_047981369.1	prolyl endopeptidase-like [Salvia hispanica]	1	1	5	10.76	1.257	0.33	0.385898	0.834633	11.82	10.01	5.7	3	3	1	1	1	1	1	1
XP_047974050.1	late histone H2B.L4-like [Salvia hispanica]	2	2	7	10.71	0.783	-0.35	0.160583	0.564696	9.41	8.47	7.69	3	3	2	2	2	1	1	1
XP_047966689.1	uncharacterized protein LOC125211055 [Salvia hispanica]	1	1	6	10.67	0.753	-0.41	0.111474	0.433136	19.48	16.53	4.83	3	3	1	1	1	1	1	1
XP_047979212.1	uncharacterized protein LOC125221132 [Salvia hispanica]	2	2	5	10.67	0.852	-0.23	0.319386	0.792466	14.34	7.94	11.8	3	3	1	2	2	2	2	2
XP_047966566.1	uncharacterized protein OsI_027940-like [Salvia hispanica]	2	2	4	10.65	0.804	-0.32	0.201398	0.635195	25.21	7.6	29.23	3	3	2	2	2	2	2	2
XP_047954180.1	histone H4 [Salvia hispanica]	3	3	5	10.62	1.784	0.83	0.0109291	0.0787923	27.07	63.34	26.05	3	2	1	3	3		1	1
XP_047949776.1	ran-binding protein 1 homolog c-like [Salvia hispanica]	1	1	4	10.57	0.853	-0.23	0.321601	0.793593	20.35	15.45	5.99	3	3	1	1	1	1	1	1
XP_047947791.1	(S)-ureidoglycine aminohydrolase [Salvia hispanica]	2	2	7	10.54	1.278	0.35	0.343553	0.80855	7.61	8.55	9.57	3	3	1	1	1	1	1	1
XP_047972490.1	UDP-glycosyltransferase 74F2-like [Salvia hispanica]	2	2	7	10.49	1.115	0.16	0.770718	0.990726	22.84	13.04	10.89	3	3	2	2	2	2	2	2
XP_047964048.1	plastidial pyruvate kinase 2-like [Salvia hispanica]	5	5	8	10.48	1.894	0.92	0.00461277	0.0375787	48.69	26.39	17.37	3	3	3	2	3	4	4	4
XP_047964701.1	dihydrolipoyllysine-residue acetyltransferase component 1 of pyruvate dehydrogenase complex, mitochondrial-like [Salvia hispanica]	3	1	8	10.48	0.01	-6.64	1e-17	1.42924e-16			34.2		2					1	1
XP_047983157.1	actin-11-like [Salvia hispanica]	1	1	6	10.45	1.083	0.11	0.879291	0.993737	5.94	8.53	7.47	3	3	1	1	1	1	1	1
XP_047972954.1	ferredoxin, root R-B1-like [Salvia hispanica]	1	1	6	10.41	0.01	-6.64	1e-17	1.42924e-16			15.93		3				1	1	1
XP_047982961.1	proline--tRNA ligase, cytoplasmic-like [Salvia hispanica]	4	4	13	10.38	1.312	0.39	0.283649	0.739701	19.35	14.78	42.3	3	3	3	3	3	3	4	4
XP_047982286.1	delta-1-pyrroline-5-carboxylate synthase [Salvia hispanica]	4	4	6	10.31	0.919	-0.12	0.526419	0.923595	27.81	15.17	3.41	3	3	2	2	2	3	2	3
XP_047972705.1	eIF5-mimic protein 1-like [Salvia hispanica]	2	2	7	10.23	1.05	0.07	0.997315	0.998541	33.32	24.79	26.1	3	3	2	2	2	2	2	2
XP_047976669.1	ricin B-like lectin R40G3 [Salvia hispanica]	2	2	6	10.18	0.925	-0.11	0.544263	0.93238	21.95	22.92	4.71	3	3	1	1	1	2	2	2
XP_047966636.1	annexin D7-like [Salvia hispanica]	2	2	7	10.14	1.117	0.16	0.764051	0.990726	15	7.54	11.02	3	3	2	2	1	2	2	2
XP_047938512.1	uncharacterized protein LOC125186206 [Salvia hispanica]	1	1	4	10.12	0.739	-0.44	0.0933989	0.379181	6.78	3.34	9.97	3	3	1	1	1	1	1	1
XP_047943857.1	calcium-binding protein CBP-like [Salvia hispanica]	1	1	4	10.09	1.235	0.3	0.433317	0.871142	11.98	11.57	5.21	3	3	1	1	1	1	1	1
XP_047965370.1	hevamine-A-like [Salvia hispanica]	1	1	4	10.09	1.019	0.03	0.890734	0.993737	21.32	20.65	10.12	2	3	1	1		1	1	1
XP_047944955.1	ras-related protein YPT3-like [Salvia hispanica]	2	1	4	10.09	1.664	0.73	0.026995	0.162903	10.22	14.62	15.82	3	3	1	1	1	1	1	1
XP_047979843.1	probable eukaryotic translation initiation factor 5-2 [Salvia hispanica]	2	2	5	10.07	0.812	-0.3	0.21882	0.65563	14.86	9.84	6.57	3	3	2	2	2	2	2	2
XP_047946748.1	acyl carrier protein 1, chloroplastic-like [Salvia hispanica]	1	1	5	10.06	0.779	-0.36	0.153154	0.548838	13.79	5.66	16.72	3	3	1	1	1	1	1	1
XP_047971496.1	ankyrin repeat domain-containing protein 2B-like [Salvia hispanica]	4	4	7	10.05	0.741	-0.43	0.0956927	0.387207	43.2	19.69	13.61	3	3	3	3	3	4	4	4
XP_047947570.1	ribonuclease 2 [Salvia hispanica]	2	2	6	10.05	0.621	-0.69	0.011836	0.0840908	60.47	16.88	36.05	3	3	1	2	2	1	2	2
XP_047967331.1	pyruvate kinase 1, cytosolic-like [Salvia hispanica]	4	2	6	10.03	0.958	-0.06	0.664252	0.982392	9.89	3.11	11.57	3	3	1	1	1	1	1	1
XP_047948734.1	thiosulfate/3-mercaptopyruvate sulfurtransferase 2-like isoform X1 [Salvia hispanica]	4	4	8	10.02	0.974	-0.04	0.72305	0.989188	26.51	9.43	5.97	3	3	4	4	4	4	4	4
XP_047956619.1	serine/threonine protein phosphatase 2A regulatory subunit B''beta-like [Salvia hispanica]	2	2	7	10	1.442	0.53	0.127278	0.478566	18.89	11.22	16.49	3	3	1	1	1	1	1	1
XP_047971978.1	glycine-rich RNA-binding protein RZ1C-like [Salvia hispanica]	2	2	4	10	0.787	-0.35	0.167422	0.577937	17.53	9.4	10.34	3	3	2	2	2	2	2	2
XP_047977694.1	peptidyl-prolyl cis-trans isomerase CYP22 [Salvia hispanica]	2	2	8	9.95	0.907	-0.14	0.485982	0.898442	14	3.21	10.98	3	3	2	2	2	2	2	2
XP_047962621.1	uncharacterized protein Os08g0359500-like [Salvia hispanica]	2	2	5	9.82	0.483	-1.05	0.000199188	0.00200336	29.42	63.44	12.96	3	3	1	1	1	2	2	2
XP_047976103.1	binding partner of ACD11 1-like isoform X1 [Salvia hispanica]	3	3	4	9.81	1.108	0.15	0.794156	0.990726	27.87	25.73	14.32	2	3	1		1	1	1	1
XP_047957362.1	alpha-L-fucosidase 3-like [Salvia hispanica]	2	2	5	9.8	0.938	-0.09	0.592647	0.952198	47.35	43.73	33.33	3	3	2	2	2	2	1	2
XP_047961335.1	probable nucleolar protein 5-2 [Salvia hispanica]	4	1	7	9.79	5.086	2.35	3.73035e-14	5.30057e-13	54.37	51.64	33.78	3	3	1	1	1	1	1	1
XP_047938440.1	elongation factor Ts, mitochondrial [Salvia hispanica]	3	3	5	9.78	1.288	0.37	0.324664	0.795363	4.55	22.15	6.67	3	3	1	1	1	2	2	2
XP_047978688.1	formin-like protein 13 [Salvia hispanica]	2	2	4	9.77	1.151	0.2	0.655511	0.979048	20.45	3.57	15.65	3	3	2	2	2	2	2	2
XP_047975250.1	serine/arginine-rich splicing factor SC35-like isoform X1 [Salvia hispanica]	2	2	5	9.75	0.141	-2.83	1e-17	1.42924e-16	64.84	51.17	16.6	3	3	1	1	1	2	2	2
XP_047957481.1	serine/threonine-protein phosphatase BSL1-like isoform X1 [Salvia hispanica]	2	1	5	9.64	0.01	-6.64	1e-17	1.42924e-16			5.51		2					1	1
XP_047940772.1	probable aquaporin PIP2-8 [Salvia hispanica]	1	1	4	9.59	1.845	0.88	0.00677232	0.0514023	30.89	26.57	6.72	3	3	1	1	1	1	1	1
XP_047960600.1	probable acyl-CoA dehydrogenase IBR3 [Salvia hispanica]	2	2	5	9.57	1.003	0	0.828404	0.993737	7.9	46.8	26.93	3	3	2	2	1	2	1	2
XP_047939394.1	inositol-3-phosphate synthase [Salvia hispanica]	2	2	7	9.55	1.703	0.77	0.0202271	0.12807	18.16	14.74	24.06	3	3	1	2	2	1	1	1
XP_047967591.1	zinc-finger homeodomain protein 1-like [Salvia hispanica]	2	2	5	9.55	0.803	-0.32	0.198946	0.631477	69.06	18.28	24.5	3	3	2	2	2	2	2	2
XP_047940621.1	topless-related protein 1 isoform X1 [Salvia hispanica]	2	1	4	9.44	0.902	-0.15	0.467514	0.882903	11.68	10.61	1.89	3	3	1	1	1	1	1	1
XP_047954394.1	protein HEAT-STRESS-ASSOCIATED 32 [Salvia hispanica]	2	2	6	9.44	0.912	-0.13	0.500277	0.907609	27.52	22.39	47.26	3	3	1	1	1	2	1	2
XP_047964424.1	mitochondrial import receptor subunit TOM7-1-like [Salvia hispanica]	2	2	4	9.41
XP_047966076.1	uncharacterized protein At5g48480-like [Salvia hispanica]	2	2	5	9.37	0.01	-6.64	1e-17	1.42924e-16			16.99		3				2	2	2
XP_047947003.1	protein JOKA2 isoform X1 [Salvia hispanica]	1	1	4	9.36	0.868	-0.2	0.362828	0.825555	24.41	25.21	4.63	3	3	1	1	1	1	1	1
XP_047939295.1	ribonuclease 2-like isoform X1 [Salvia hispanica]	1	1	5	9.32	0.631	-0.66	0.0148108	0.0997549	20.39	14.98	12.61	3	3	1	1	1	1	1	1
XP_047939984.1	ribose-phosphate pyrophosphokinase 4-like [Salvia hispanica]	3	1	6	9.32
XP_047939780.1	2-haloacrylate reductase-like [Salvia hispanica]	2	1	4	9.29
XP_047955897.1	multiprotein-bridging factor 1b-like [Salvia hispanica]	2	2	7	9.22	0.468	-1.09	0.000109706	0.00118115	72.4	63.42	40.04	3	3	2	1	2	2	2	2
XP_047982506.1	spermatogenesis-associated protein 20-like [Salvia hispanica]	4	2	11	9.21	1.564	0.65	0.0554372	0.267235	30.43	14.15	8.52	3	3	2	2	2	2	2	2
XP_047983525.1	uncharacterized protein At5g02240-like [Salvia hispanica]	1	1	3	9.02	0.927	-0.11	0.552823	0.938558	19.89	11.23	11.55	3	3	1	1	1	1	1	1
XP_047963350.1	uncharacterized protein LOC125207889 [Salvia hispanica]	3	3	9	9	0.87	-0.2	0.370261	0.825555	28.02	42.11	22.93	3	3	2	3	3	2	2	2
XP_047957668.1	erlin-2-B isoform X1 [Salvia hispanica]	3	3	9	8.98	1.362	0.45	0.211249	0.649929	47.47	12.58	27.67	3	3	3	3	3	3	3	3
XP_047976098.1	uncharacterized isomerase BH0283-like [Salvia hispanica]	2	2	4	8.97	2.027	1.02	0.00158628	0.0142532	30.19	25.04	17.15	3	3	1	1	1	1	1	1
XP_047965450.1	nuclear pore complex protein NUP98A-like [Salvia hispanica]	2	2	6	8.95	1.266	0.34	0.367558	0.825555	16.03	14.89	6.87	3	3	1	1	1	1	1	1
XP_047982120.1	dihydrolipoyllysine-residue acetyltransferase component 5 of pyruvate dehydrogenase complex, chloroplastic [Salvia hispanica]	4	3	9	8.9	1.154	0.21	0.648017	0.977616	39.25	15.57	8.34	3	3	3	2	3	3	2	3
XP_047982317.1	thioredoxin-like protein Clot [Salvia hispanica]	3	3	9	8.9	0.584	-0.78	0.00494252	0.0399984	46.56	12.26	13.84	3	3	3	3	3	3	3	2
XP_047958095.1	protein transport protein SEC13 homolog B-like [Salvia hispanica]	1	1	4	8.89	1.064	0.09	0.944874	0.998397	39.31	30.79	16.06	3	3	1	1	1	1	1	1
XP_047972846.1	protein OPI10 homolog [Salvia hispanica]	1	1	6	8.84	1.016	0.02	0.877801	0.993737	17.69	14.87	3.43	3	3	1	1	1	1	1	1
XP_047981809.1	scopoletin glucosyltransferase-like [Salvia hispanica]	1	1	4	8.83	1.099	0.14	0.824052	0.993737	19.38	17.08	7.4	3	3	1	1	1	1	1	1
XP_047949988.1	low-temperature-induced cysteine proteinase-like [Salvia hispanica]	1	1	3	8.79	0.735	-0.44	0.088116	0.368129	19.35	18.17	8.56	2	3		1	1	1	1	1
XP_047947140.1	alpha-galactosidase-like isoform X1 [Salvia hispanica]	2	1	5	8.79	1.036	0.05	0.953493	0.998397	16.41	12.74	13.89	2	3		1	1	1	1	1
XP_047958850.1	ADP-ribosylation factor-like protein 8c isoform X1 [Salvia hispanica]	2	2	4	8.78	1.507	0.59	0.0824218	0.353402	25.79	33.06	25.21	3	2	2	2	2		1	1
XP_047959805.1	uncharacterized protein LOC125205051 [Salvia hispanica]	1	1	6	8.75	0.738	-0.44	0.0911822	0.377072	14.62	10.01	11.39	3	3	1	1	1	1	1	1
XP_047980730.1	histidine--tRNA ligase, cytoplasmic-like [Salvia hispanica]	2	2	7	8.75	1.203	0.27	0.512514	0.916825	14.58	7.61	14.8	3	3	1	1	1	1	1	1
XP_047942261.1	ATP-dependent Clp protease proteolytic subunit 2, mitochondrial-like [Salvia hispanica]	1	1	4	8.74	0.9	-0.15	0.461236	0.881606	28.92	27.04	20.94	3	3	1	1	1	1	1	1
XP_047941479.1	subtilisin-like protease SBT1.3 [Salvia hispanica]	3	3	8	8.72	1.016	0.02	0.878873	0.993737	34.82	8.45	14.47	3	3	3	3	2	3	3	3
XP_047956166.1	epoxide hydrolase A-like [Salvia hispanica]	2	2	4	8.72	1.353	0.44	0.222902	0.661934	14.41	22.08	17.4	3	3	1	1	1	1	1	1
XP_047941188.1	glycine-rich RNA-binding protein blt801-like isoform X1 [Salvia hispanica]	1	1	4	8.71	100	6.64	1e-17	1.42924e-16		4.88		2			1	1
XP_047962930.1	protein NCA1 [Salvia hispanica]	1	1	4	8.7	1.176	0.23	0.583504	0.946306	55.68	109.86	30.44	3	3	1	1	1	1	1	1
XP_047961979.1	glucan endo-1,3-beta-glucosidase-like [Salvia hispanica]	2	2	4	8.61	0.679	-0.56	0.0371396	0.195788	35.1	24.27	19.36	3	3	1	1	1	1	1	1
XP_047960354.1	peroxiredoxin-2F, mitochondrial [Salvia hispanica]	3	3	5	8.6	0.979	-0.03	0.73944	0.989188	18.57	10.42	4.65	3	3	3	3	3	3	3	3
XP_047945103.1	nudix hydrolase 16, mitochondrial-like isoform X1 [Salvia hispanica]	1	1	4	8.57	2.962	1.57	6.4648e-07	8.14431e-06	46.01	48.95	31.18	3	2	1	1	1		1	1
XP_047980371.1	60S ribosomal protein L37a-1 [Salvia hispanica]	1	1	3	8.53	0.866	-0.21	0.358712	0.824527	19.09	8.62	29.15	3	3	1	1	1	1	1	1
XP_047959434.1	uncharacterized protein PF3D7_1120000-like isoform X1 [Salvia hispanica]	2	1	6	8.5	0.614	-0.7	0.0103137	0.07502	13.49	9.37	10.55	3	3	1	1	1	1	1	1
XP_047943286.1	serine/arginine-rich splicing factor RSZ22-like [Salvia hispanica]	1	1	3	8.47	0.69	-0.53	0.0446638	0.228365	37.36	28.07	29.75	3	3	1	1	1	1	1	1
XP_047948542.1	auxin-induced protein PCNT115-like [Salvia hispanica]	2	1	6	8.46	0.961	-0.06	0.673136	0.985214	36.48	15.76	30.62	3	3	1	1	1	1	1	1
XP_047940779.1	thioredoxin H2-like [Salvia hispanica]	2	2	5	8.41	0.909	-0.14	0.493435	0.904274	19.06	14.34	9.54	3	3	2	2	2	2	2	2
XP_047972913.1	monodehydroascorbate reductase, chloroplastic/mitochondrial [Salvia hispanica]	2	2	10	8.38	1.217	0.28	0.477455	0.890537	25.92	27.76	11.52	3	3	2	2	1	2	2	2
XP_047947658.1	eukaryotic translation initiation factor-like [Salvia hispanica]	4	4	4	8.3	0.915	-0.13	0.51059	0.916468	13.4	6	11.64	3	3	2	2	2	3	3	3
XP_047976753.1	uncharacterized protein LOC125218968 [Salvia hispanica]	1	1	4	8.21	1.223	0.29	0.462893	0.882903	7.11	20.51	4.19	3	3	1	1	1	1	1	1
XP_047948063.1	37S ribosomal protein MRP17, mitochondrial-like [Salvia hispanica]	1	1	4	8.19	1.809	0.85	0.00901099	0.0675548	57.63	13.94	56.72	3	3	1	1	1	1	1	1
XP_047954801.1	neutral ceramidase 2-like [Salvia hispanica]	2	2	4	8.18	0.774	-0.37	0.144439	0.523751	17.04	17.82	7.71	3	3	1	1	1	1	1	1
XP_047963470.1	dihydroorotate dehydrogenase (quinone), mitochondrial [Salvia hispanica]	3	3	7	8.16	0.894	-0.16	0.443092	0.878278	31.32	10.52	29.64	3	3	3	3	3	3	3	2
XP_047940735.1	far upstream element-binding protein 2-like isoform X1 [Salvia hispanica]	2	1	4	8.14	0.846	-0.24	0.301167	0.764838	12.1	10.44	9.77	3	3	1	1	1	1	1	1
XP_047969622.1	YTH domain-containing protein ECT4-like [Salvia hispanica]	3	3	8	8.13	0.734	-0.45	0.0871643	0.366876	23.32	20.9	10.42	3	3	2	2	2	2	2	2
XP_047940572.1	importin-5-like [Salvia hispanica]	2	2	4	8.12	1.594	0.67	0.0448959	0.228595	41.75	9.22	18.35	3	3	2	2	2	2	2	2
XP_047981508.1	glutamate-1-semialdehyde 2,1-aminomutase, chloroplastic-like [Salvia hispanica]	2	2	6	8.05	100	6.64	1e-17	1.42924e-16		40.63		3		1	1	2
XP_047961994.1	transmembrane emp24 domain-containing protein p24delta3-like, partial [Salvia hispanica]	2	2	5	8.02	1.553	0.64	0.0599352	0.282783	21.45	8.62	11.75	3	3	2	2	2	2	2	2
XP_047940985.1	copper methylamine oxidase-like isoform X1 [Salvia hispanica]	2	2	4	7.97	0.942	-0.09	0.604341	0.958474	20.18	24.58	32.43	3	3	2	2	2	1	2	2
XP_047967531.1	uncharacterized protein LOC125211681 [Salvia hispanica]	3	3	4	7.86	1	0	0.816363	0.993622	18.32	32.19	23.09	3	3	2	2	1	3	2	3
XP_047971898.1	protein EXORDIUM-like 2 [Salvia hispanica]	3	3	7	7.85	1.11	0.15	0.785301	0.990726	20.12	5.01	12.03	3	3	3	3	3	3	3	3
XP_047975884.1	presequence protease 1, chloroplastic/mitochondrial [Salvia hispanica]	1	1	4	7.8	1.016	0.02	0.876273	0.993737	29.07	18.31	21.32	3	3	1	1	1	1	1	1
XP_047958836.1	60S ribosomal protein L28-1-like [Salvia hispanica]	3	3	9	7.8	1.057	0.08	0.973031	0.998397	29.37	5.61	15.67	3	3	3	3	3	3	3	3
XP_047967770.1	proteasome assembly chaperone 2 [Salvia hispanica]	1	1	5	7.78	0.87	-0.2	0.368284	0.825555	26.31	12.85	26.25	3	3	1	1	1	1	1	1
XP_047956302.1	pre-mRNA-processing factor 19-like [Salvia hispanica]	2	2	5	7.77	1.047	0.07	0.993661	0.998541	35.52	10.95	9.41	2	2	2		2		2	2
XP_047982933.1	ribulose-phosphate 3-epimerase, cytoplasmic isoform [Salvia hispanica]	2	2	5	7.76	0.939	-0.09	0.594398	0.952227	14.71	11.29	8.85	3	3	1	1	1	1	1	1
XP_047971124.1	succinate dehydrogenase [ubiquinone] iron-sulfur subunit 3, mitochondrial [Salvia hispanica]	1	1	3	7.75	0.97	-0.04	0.707395	0.989188	26.14	20.17	10.8	3	3	1	1	1	1	1	1
XP_047940209.1	chaperone protein ClpB3, chloroplastic [Salvia hispanica]	2	1	3	7.73	1.037	0.05	0.95673	0.998397	18.07	17.32	22.08	3	3	1	1	1	1	1	1
XP_047975189.1	tryptophan--tRNA ligase, cytoplasmic [Salvia hispanica]	2	2	5	7.71	1.098	0.13	0.827733	0.993737	31.16	39.11	16	3	3	2	1	2	2	2	2
XP_047954924.1	7-deoxyloganetic acid glucosyl transferase-like [Salvia hispanica]	4	4	4	7.71	1.153	0.21	0.650996	0.978368	61.15	18.39	36.93	3	3	2	2	2	2	4	4
XP_047975183.1	uridine kinase-like protein 3 isoform X1 [Salvia hispanica]	3	2	5	7.7
XP_047982752.1	pathogenesis-related leaf protein 6-like [Salvia hispanica]	2	2	3	7.7	0.01	-6.64	1e-17	1.42924e-16			27.89		3				1	1	1
XP_047977085.1	importin subunit beta-1-like [Salvia hispanica]	1	1	4	7.63	1.251	0.32	0.39946	0.853392	29.29	4.31	25.05	3	3	1	1	1	1	1	1
XP_047946402.1	uncharacterized protein LOC125192792 [Salvia hispanica]	1	1	3	7.61	0.738	-0.44	0.0921638	0.378902	22.05	16.42	12.58	3	3	1	1	1	1	1	1
XP_047940904.1	zinc finger BED domain-containing protein DAYSLEEPER [Salvia hispanica]	3	3	4	7.57	0.872	-0.2	0.375184	0.825555	30.92	35.48	22.28	3	3	3	2	3	2	3	3
XP_047972224.1	probable pre-mRNA-splicing factor ATP-dependent RNA helicase DEAH2 isoform X1 [Salvia hispanica]	1	1	4	7.53	1.217	0.28	0.4762	0.890537	22.72	22.31	7.8	2	3		1	1	1	1	1
XP_047971916.1	CXXC motif containing zinc binding protein [Salvia hispanica]	1	1	3	7.52	0.823	-0.28	0.243606	0.695936	15.3	14.79	7.79	3	3	1	1	1	1	1	1
XP_047977443.1	electron transfer flavoprotein subunit alpha, mitochondrial [Salvia hispanica]	3	3	4	7.46	0.01	-6.64	1e-17	1.42924e-16			23.9		3				2	2	1
XP_047969372.1	abscisic-aldehyde oxidase-like isoform X1 [Salvia hispanica]	3	3	6	7.46	1.168	0.22	0.607424	0.958828	14.06	8.27	13.75	3	3	2	2	2	2	2	2
XP_047939785.1	probable steroid-binding protein 3 [Salvia hispanica]	2	2	3	7.44	0.872	-0.2	0.376397	0.825555	21.22	16.39	11.03	3	3	2	2	2	2	2	2
XP_047970481.1	signal recognition particle 9 kDa protein-like [Salvia hispanica]	2	2	3	7.41	1.292	0.37	0.317454	0.790079	29.79	27.56	1.65	3	3	1	2	2	2	2	2
XP_047954933.1	protein transport protein Sec24-like At3g07100 isoform X1 [Salvia hispanica]	2	2	6	7.41	1.375	0.46	0.19501	0.625466	19.23	49.07	4.27	3	3	2	2	1	2	2	2
XP_047954987.1	U2 small nuclear ribonucleoprotein B'' [Salvia hispanica]	1	1	6	7.41	1.139	0.19	0.69392	0.989188	29.45	25.69	22.15	3	3	1	1	1	1	1	1
XP_047976983.1	proteasome subunit alpha type-4-like isoform X1 [Salvia hispanica]	1	1	6	7.38	1.107	0.15	0.79564	0.990726	11.66	14.33	5.13	3	3	1	1	1	1	1	1
XP_047951777.1	NASP-related protein sim3-like [Salvia hispanica]	2	2	7	7.36	0.77	-0.38	0.137182	0.505691	52.5	53.73	78.59	3	3	1	1	1	2	2	2
XP_047943373.1	iron-sulfur cluster assembly protein 1-like [Salvia hispanica]	2	2	6	7.35	0.869	-0.2	0.365914	0.825555	75.76	12.2	18.2	3	3	2	2	2	2	2	2
XP_047949404.1	translin [Salvia hispanica]	1	1	5	7.33	0.737	-0.44	0.0908689	0.376413	34.43	30	7.73	3	3	1	1	1	1	1	1
XP_047955663.1	protein BTR1 [Salvia hispanica]	2	2	3	7.32	1.147	0.2	0.668745	0.98415	10.17	8.59	5.57	3	3	1	1	1	1	1	1
XP_047965121.1	ubiquitin-conjugating enzyme E2 variant 1C-like [Salvia hispanica]	1	1	3	7.32	1.237	0.31	0.429937	0.871142	29.18	26.71	15.53	3	3	1	1	1	1	1	1
XP_047973045.1	asparagine synthetase [glutamine-hydrolyzing] 2 [Salvia hispanica]	3	1	8	7.3
XP_047961189.1	protein MODIFIER OF SNC1 11-like isoform X1 [Salvia hispanica]	1	1	5	7.25	0.628	-0.67	0.0139345	0.0956628	12.27	5.58	21.63	2	3		1	1	1	1	1
XP_047964541.1	protein GET4 isoform X1 [Salvia hispanica]	2	2	3	7.21	1.337	0.42	0.244405	0.695984	17.13	11.65	25.52	3	3	2	2	2	2	1	2
XP_047954409.1	SNW/SKI-interacting protein A-like [Salvia hispanica]	2	2	4	7.19	0.869	-0.2	0.365184	0.825555	41.34	50.24	7.18	3	3	2	1	2	2	2	2
XP_047971868.1	2-hydroxyacyl-CoA lyase-like [Salvia hispanica]	2	2	3	7.17	0.986	-0.02	0.764651	0.990726	36.7	16.09	13.87	3	3	1	2	2	2	2	2
XP_047939408.1	translation machinery-associated protein 22-like isoform X1 [Salvia hispanica]	1	1	5	7.17	0.675	-0.57	0.0346289	0.186007	6.64	5.52	2.64	3	3	1	1	1	1	1	1
XP_047957868.1	eukaryotic translation initiation factor 6-2 [Salvia hispanica]	2	2	6	7.17	1.022	0.03	0.899049	0.995143	19.94	10.47	8.06	3	3	2	2	2	2	2	2
XP_047951531.1	UBX domain-containing protein 1 [Salvia hispanica]	2	2	4	7.1	0.933	-0.1	0.575498	0.945638	18.35	15.38	22.44	3	3	1	1	1	1	1	1
XP_047958237.1	NADH dehydrogenase [ubiquinone] iron-sulfur protein 4, mitochondrial [Salvia hispanica]	1	1	3	7.09	0.895	-0.16	0.446136	0.879044	15.41	15.07	6.69	3	3	1	1	1	1	1	1
XP_047942178.1	transcription initiation factor IIB-2-like [Salvia hispanica]	2	2	3	7.07	0.874	-0.19	0.380677	0.832177	14.11	17.02	5.41	3	3	2	2	2	2	2	2
XP_047979348.1	coatomer subunit gamma [Salvia hispanica]	3	3	4	7.07	1.251	0.32	0.398195	0.851619	30.51	14.39	28.24	3	3	3	3	3	3	3	3
XP_047967867.1	probable prefoldin subunit 5 [Salvia hispanica]	3	3	3	7.05	0.766	-0.38	0.131672	0.489812	14.83	50.63	16.6	3	3	1	2	1	3	3	3
XP_047959301.1	ras-related protein Rab11B-like [Salvia hispanica]	3	2	3	6.96	100	6.64	1e-17	1.42924e-16		25.11		3		1	1	1
XP_047942490.1	peptidyl-prolyl cis-trans isomerase FKBP53-like [Salvia hispanica]	3	3	3	6.88	0.61	-0.71	0.00932399	0.0684319	11.72	11.6	3.6	3	3	2	2	2	3	3	3
XP_047941837.1	peptide methionine sulfoxide reductase A1-like [Salvia hispanica]	1	1	4	6.85	0.982	-0.03	0.751541	0.990726	16.09	18.27	14.76	3	3	1	1	1	1	1	1
XP_047942278.1	coiled-coil domain-containing protein SCD2-like isoform X1 [Salvia hispanica]	1	1	5	6.84	1.65	0.72	0.0299176	0.174092	21.44	21.73	12.91	3	3	1	1	1	1	1	1
XP_047982980.1	60S ribosomal protein L30-like [Salvia hispanica]	2	2	3	6.84	0.675	-0.57	0.0342379	0.185699	17.81	12.91	16.26	3	3	1	2	2	1	2	2
XP_047941855.1	glycerol kinase [Salvia hispanica]	3	3	9	6.77	1.419	0.51	0.147171	0.531294	31.65	8.18	45.91	3	3	3	3	2	2	3	3
XP_047946559.1	PITH domain-containing protein At3g04780-like [Salvia hispanica]	1	1	3	6.76	0.993	-0.01	0.79077	0.990726	13.63	19.69	25.73	3	3	1	1	1	1	1	1
XP_047973462.1	putative methyltransferase DDB_G0268948 [Salvia hispanica]	2	2	3	6.69	1.362	0.45	0.210926	0.649929	32.39	23.23	61.31	2	3		1	1	2	1	1
XP_047949302.1	lectin CPL-like [Salvia hispanica]	1	1	3	6.63	1.311	0.39	0.285779	0.742235	22.75	20.93	10.99	3	3	1	1	1	1	1	1
XP_047954915.1	NAP1-related protein 2-like [Salvia hispanica]	1	1	3	6.62	0.788	-0.34	0.1707	0.586452	22.62	16.16	17.71	2	3	1	1		1	1	1
XP_047954159.1	protein transport protein SEC23-like [Salvia hispanica]	2	2	4	6.62	1.063	0.09	0.948683	0.998397	25.11	19.33	11.37	3	3	1	2	2	1	1	1
XP_047951432.1	NADH dehydrogenase [ubiquinone] 1 alpha subcomplex subunit 13-B [Salvia hispanica]	2	2	7	6.61	1.156	0.21	0.643165	0.977616	19.83	15.29	17.1	3	3	1	1	1	1	1	1
XP_047959473.1	heterogeneous nuclear ribonucleoprotein 1-like [Salvia hispanica]	1	1	4	6.6	0.811	-0.3	0.216751	0.655617	8.42	4.88	25.02	3	3	1	1	1	1	1	1
XP_047962381.1	probable L-ascorbate peroxidase 6, chloroplastic/mitochondrial isoform X1 [Salvia hispanica]	3	3	6	6.6	1.206	0.27	0.503512	0.908669	9.45	2.47	5.63	3	3	1	1	1	2	2	2
XP_047963050.1	IAA-amino acid hydrolase ILR1-like 4 [Salvia hispanica]	1	1	3	6.59	0.89	-0.17	0.431311	0.871142	8.03	5.05	8.24	3	3	1	1	1	1	1	1
XP_047969529.1	multiple organellar RNA editing factor 8, chloroplastic/mitochondrial [Salvia hispanica]	1	1	2	6.58	0.984	-0.02	0.758018	0.990726	15.37	15.03	9.24	3	3	1	1	1	1	1	1
XP_047967261.1	tropinone reductase-like 3 [Salvia hispanica]	2	2	3	6.52	0.917	-0.12	0.519099	0.918667	16.65	13.18	6.29	3	3	2	2	2	2	2	2
XP_047981946.1	purple acid phosphatase 2-like [Salvia hispanica]	2	2	5	6.48	0.86	-0.22	0.341216	0.808075	17.47	22.26	14.75	3	3	2	2	2	2	2	2
XP_047975616.1	monothiol glutaredoxin-S12, chloroplastic-like [Salvia hispanica]	2	2	6	6.47	1.039	0.05	0.962367	0.998397	18.77	13.39	9.53	3	3	1	2	2	2	2	2
XP_047975140.1	serine/threonine-protein phosphatase BSL3-like isoform X1 [Salvia hispanica]	2	1	3	6.45	1.13	0.18	0.721006	0.989188	23.89	25.44	21.27	2	3	1	1		1	1	1
XP_047946196.1	acid phosphatase 1-like [Salvia hispanica]	2	2	10	6.44	1.546	0.63	0.0631323	0.293896	23.28	9.02	18.57	3	3	2	2	2	2	2	2
XP_047958975.1	acyl carrier protein 1, chloroplastic-like [Salvia hispanica]	1	1	3	6.41	0.588	-0.77	0.00554689	0.044015	23.35	20.95	20.04	3	3	1	1	1	1	1	1
XP_047955034.1	amidase 1 [Salvia hispanica]	2	2	4	6.37	1.013	0.02	0.865078	0.993737	2.3	1.08	10.61	2	3		1	1	2	2	2
XP_047939616.1	ubiquitin-like modifier-activating enzyme 5 [Salvia hispanica]	3	3	4	6.37	1.099	0.14	0.822337	0.993737	34.46	23.45	6.88	3	3	2	2	2	2	2	2
XP_047972897.1	THO complex subunit 4D-like isoform X1 [Salvia hispanica]	1	1	6	6.37	1.127	0.17	0.729697	0.989188	33.07	2.88	87.3	3	3	1	1	1	1	1	1
XP_047972754.1	U-box domain-containing protein 9-like [Salvia hispanica]	1	1	6	6.36	1.166	0.22	0.611746	0.961049	20.69	8.93	17.93	3	3	1	1	1	1	1	1
XP_047958694.1	H/ACA ribonucleoprotein complex subunit 3-like protein [Salvia hispanica]	1	1	2	6.35	0.85	-0.24	0.311592	0.785083	15.05	9.47	14.98	2	3	1	1		1	1	1
XP_047961540.1	plant UBX domain-containing protein 10 [Salvia hispanica]	2	2	4	6.32	0.913	-0.13	0.505242	0.910628	21.51	32.6	10.76	3	3	2	2	1	2	2	2
XP_047953244.1	protein NUCLEAR FUSION DEFECTIVE 2-like [Salvia hispanica]	2	2	6	6.31	0.812	-0.3	0.219884	0.65563	31.58	15.3	8.77	3	3	2	2	2	2	2	2
XP_047970545.1	acetyl-coenzyme A carboxylase carboxyl transferase subunit beta, chloroplastic-like [Salvia hispanica]	1	1	4	6.27	1.005	0.01	0.835007	0.993737	14.81	16.47	10.15	3	3	1	1	1	1	1	1
XP_047972597.1	uncharacterized protein LOC125215270 [Salvia hispanica]	1	1	3	6.27	0.787	-0.35	0.16831	0.580184	13.09	10.84	6.83	3	3	1	1	1	1	1	1
XP_047943343.1	serine/arginine-rich SC35-like splicing factor SCL30A isoform X1 [Salvia hispanica]	2	2	5	6.21	0.347	-1.53	1.09967e-07	1.42958e-06	8.58	4.97	8.69	3	3	2	2	2	2	2	2
XP_047955228.1	glucosidase 2 subunit beta [Salvia hispanica]	2	2	5	6.18	0.87	-0.2	0.369548	0.825555	24.48	15.88	32.75	3	3	2	2	2	2	2	1
XP_047976142.1	lysM domain-containing GPI-anchored protein 1 [Salvia hispanica]	1	1	2	6.12	100	6.64	1e-17	1.42924e-16		7.26		3		1	1	1
XP_047976285.1	sm-like protein LSM3A [Salvia hispanica]	2	2	7	6.05	1.156	0.21	0.640972	0.977616	15.24	0.67	12.69	3	3	2	2	2	2	2	2
XP_047961795.1	peroxiredoxin-2E-2, chloroplastic-like [Salvia hispanica]	1	1	5	6.05	0.942	-0.09	0.607172	0.958828	9.41	10.3	4.08	3	3	1	1	1	1	1	1
XP_047947586.1	subtilisin-like protease SBT1.7 [Salvia hispanica]	2	2	5	6.03	0.832	-0.27	0.265588	0.720954	29.72	24.28	30.79	2	3	1	1		1	1	1
XP_047966018.1	transmembrane 9 superfamily member 3-like [Salvia hispanica]	1	1	3	6.01	0.724	-0.47	0.0754868	0.337276	16.36	17.59	3.94	3	3	1	1	1	1	1	1
XP_047959712.1	villin-3 isoform X1 [Salvia hispanica]	3	3	7	6	15.715	3.97	1e-17	1.42924e-16	61.05	81.6	23.73	3	2	1	1	1	1		1
XP_047974626.1	quinone oxidoreductase-like protein 2 homolog [Salvia hispanica]	2	2	3	5.96	0.972	-0.04	0.715867	0.989188	7.92	7.19	0.73	3	3	1	1	1	1	2	2
XP_047970684.1	fasciclin-like arabinogalactan protein 7 [Salvia hispanica]	2	2	4	5.95	2.179	1.12	0.00045714	0.00441601	18.15	16.26	22	3	3	1	1	1	1	1	1
XP_047971222.1	N-carbamoylputrescine amidase [Salvia hispanica]	3	3	8	5.94	1.103	0.14	0.811543	0.991624	28.43	9.63	6.91	3	3	3	3	3	3	3	3
XP_047975415.1	zinc finger CCCH domain-containing protein 11-like [Salvia hispanica]	3	3	5	5.9	0.774	-0.37	0.144418	0.523751	20.01	14.16	9.34	3	3	2	2	1	2	2	2
XP_047972706.1	ras-related protein RHN1 [Salvia hispanica]	2	1	4	5.82	1.402	0.49	0.16434	0.572145	10.47	13.23	9.95	3	3	1	1	1	1	1	1
XP_047960191.1	exportin-2-like [Salvia hispanica]	3	3	5	5.82	0.99	-0.01	0.782731	0.990726	44.13	53.81	45.38	3	3	3	2	3	2	3	3
XP_047958264.1	aromatic aminotransferase ISS1 [Salvia hispanica]	1	1	3	5.81	1.241	0.31	0.420103	0.871142	10.32	6.67	10.16	3	3	1	1	1	1	1	1
XP_047966742.1	malonyl CoA-acyl carrier protein transacylase-like [Salvia hispanica]	3	3	10	5.77	0.976	-0.04	0.72776	0.989188	24.37	25.42	6.75	3	3	2	2	2	2	2	2
XP_047981629.1	LOW QUALITY PROTEIN: long chain acyl-CoA synthetase 6, peroxisomal-like [Salvia hispanica]	3	3	5	5.77	1.314	0.39	0.281056	0.737809	17.39	9.27	9.43	3	3	2	2	2	3	3	3
XP_047978870.1	uridine/cytidine kinase UKL1, chloroplastic-like [Salvia hispanica]	2	1	6	5.77	0.922	-0.12	0.535911	0.928826	4.4	0.77	15.12	2	3	1		1	1	1	1
XP_047938073.1	phenolic glucoside malonyltransferase 1-like [Salvia hispanica]	1	1	5	5.73	0.981	-0.03	0.748517	0.990726	18.8	21.39	4.7	3	3	1	1	1	1	1	1
XP_047978229.1	serine carboxypeptidase-like 13 [Salvia hispanica]	1	1	3	5.68	0.896	-0.16	0.449952	0.879044	20.91	14.15	12.51	3	3	1	1	1	1	1	1
XP_047946456.1	lectin CPL-like [Salvia hispanica]	1	1	6	5.63	1.067	0.09	0.936414	0.998084	1.19	7.41	0.53	3	2	1	1	1		1	1
XP_047957674.1	coatomer subunit epsilon-1-like [Salvia hispanica]	3	2	8	5.6	1.262	0.34	0.375961	0.825555	26.21	7.91	9.34	3	3	2	2	2	2	2	2
XP_047968803.1	coatomer subunit beta-1-like [Salvia hispanica]	4	4	5	5.6	1.314	0.39	0.279791	0.737628	43.66	35.78	33.36	3	3	3	2	3	3	2	3
XP_047948335.1	ubiquitin carboxyl-terminal hydrolase MINDY-2-like [Salvia hispanica]	2	2	5	5.57	0.944	-0.08	0.612442	0.961341	36.35	12.02	36.47	3	3	1	1	1	1	1	1
XP_047963997.1	60S ribosomal protein L21-1-like [Salvia hispanica]	3	3	3	5.56	0.827	-0.27	0.253422	0.703024	28.18	18.23	22.77	3	3	3	3	3	3	3	3
XP_047969362.1	26S proteasome regulatory subunit RPN13 [Salvia hispanica]	2	2	4	5.56	0.976	-0.04	0.728757	0.989188	32.66	3.88	5.79	3	3	2	2	2	2	2	2
XP_047971367.1	protein arginine N-methyltransferase 1.5 isoform X1 [Salvia hispanica]	2	2	5	5.55	1.048	0.07	0.99698	0.998541	26.64	7.97	7.58	3	3	2	2	2	2	2	2
XP_047973737.1	vacuolar protein sorting-associated protein 26B isoform X1 [Salvia hispanica]	1	1	2	5.53	0.935	-0.1	0.580491	0.946125	26.99	22.35	29.65	3	3	1	1	1	1	1	1
XP_047952983.1	coatomer subunit gamma-2-like, partial [Salvia hispanica]	1	1	2	5.51	0.92	-0.12	0.529474	0.925617	33.57	24.64	18.32	3	2	1	1	1		1	1
XP_047942468.1	protein GAMETE CELL DEFECTIVE 1, mitochondrial [Salvia hispanica]	1	1	2	5.51	1.116	0.16	0.766481	0.990726	25.39	23.91	9.56	2	3	1	1		1	1	1
XP_047950393.1	trafficking protein particle complex subunit 3 [Salvia hispanica]	2	2	4	5.48	1.21	0.28	0.493528	0.904274	11.89	16.9	14.54	3	3	1	1	1	2	2	2
XP_047952036.1	WD repeat-containing protein VIP3 [Salvia hispanica]	1	1	4	5.46	1.372	0.46	0.197664	0.63129	16.51	21.69	8.32	3	3	1	1	1	1	1	1
XP_047972458.1	putative BPI/LBP family protein At1g04970 [Salvia hispanica]	2	2	10	5.45	1.12	0.16	0.752678	0.990726	20.71	37.32	20.8	3	3	2	2	1	2	2	2
XP_047967802.1	cold shock domain-containing protein 3-like [Salvia hispanica]	1	1	5	5.44
XP_047966547.1	pyruvate kinase, cytosolic isozyme-like [Salvia hispanica]	3	3	8	5.42	1.058	0.08	0.966917	0.998397	57.72	19.79	19.24	3	3	3	2	3	3	3	3
XP_047962469.1	hsp70 nucleotide exchange factor FES1-like [Salvia hispanica]	1	1	2	5.38	0.812	-0.3	0.219739	0.65563	9.39	8.19	6.54	3	3	1	1	1	1	1	1
XP_047951801.1	stress-response A/B barrel domain-containing protein UP3-like [Salvia hispanica]	1	1	2	5.38	0.745	-0.43	0.100238	0.400297	45.55	20.32	31.47	2	3	1	1		1	1	1
XP_047940360.1	ABC transporter F family member 1-like [Salvia hispanica]	4	4	6	5.37	1.077	0.11	0.898322	0.995143	27.37	17.96	27.42	3	3	2	2	2	2	3	3
XP_047962904.1	delta-aminolevulinic acid dehydratase, chloroplastic-like [Salvia hispanica]	1	1	4	5.37	1.284	0.36	0.331906	0.797802	20.72	24.54	9.9	3	3	1	1	1	1	1	1
XP_047975852.1	mitochondrial uncoupling protein 1 [Salvia hispanica]	2	2	6	5.36	1.215	0.28	0.481167	0.893494	10.48	28.5	11.53	3	3	2	2	1	2	2	2
XP_047954342.1	gamma-soluble NSF attachment protein [Salvia hispanica]	1	1	3	5.36
XP_047959789.1	calreticulin-3 [Salvia hispanica]	1	1	3	5.34	1.074	0.1	0.910303	0.997963	19.68	7.48	15.17	3	3	1	1	1	1	1	1
XP_047950990.1	probable bifunctional methylthioribulose-1-phosphate dehydratase/enolase-phosphatase E1 1 [Salvia hispanica]	1	1	2	5.34	0.01	-6.64	1e-17	1.42924e-16			7.38		2				1	1
XP_047972087.1	molybdopterin biosynthesis protein CNX1 [Salvia hispanica]	1	1	5	5.3	1.061	0.09	0.957595	0.998397	21.85	9.47	24	3	3	1	1	1	1	1	1
XP_047956957.1	plant UBX domain-containing protein 4-like [Salvia hispanica]	3	1	5	5.24	0.01	-6.64	1e-17	1.42924e-16			66.84		2				1	1
XP_047956146.1	translocon-associated protein subunit beta isoform X1 [Salvia hispanica]	1	1	3	5.21	4.078	2.03	7.47304e-11	1.00352e-09	91.37	22.11	87.41	3	3	1	1	1	1	1	1
XP_047964070.1	serine/threonine-protein phosphatase PP2A-2 catalytic subunit-like isoform X1 [Salvia hispanica]	2	1	4	5.2
XP_047949554.1	ornithine aminotransferase, mitochondrial [Salvia hispanica]	1	1	4	5.14	1.233	0.3	0.439291	0.875814	39.06	36.08	16.95	2	3	1		1	1	1	1
XP_047944702.1	omega-amidase, chloroplastic-like [Salvia hispanica]	2	2	3	5.1	1.028	0.04	0.922893	0.997963	15.9	5.37	5.84	3	3	2	2	2	2	2	2
XP_047949996.1	phytochrome-associated serine/threonine-protein phosphatase 3 [Salvia hispanica]	2	2	6	5.09	1.336	0.42	0.245692	0.695984	14.87	6.7	17.01	3	3	2	2	2	2	2	2
XP_047964220.1	uncharacterized protein LOC125208611 [Salvia hispanica]	1	1	4	5.05	1.109	0.15	0.788533	0.990726	14.5	22.74	4.26	3	3	1	1	1	1	1	1
XP_047955470.1	uncharacterized protein At2g27730, mitochondrial-like isoform X1 [Salvia hispanica]	1	1	2	5.04	1.009	0.01	0.850178	0.993737	19.31	11.58	21.04	3	3	1	1	1	1	1	1
XP_047982829.1	late embryogenesis abundant protein D-34-like [Salvia hispanica]	2	2	7	5.04	0.72	-0.47	0.0714429	0.328207	54.72	7	38.18	3	3	2	2	2	1	2	2
XP_047971533.1	protein MEMO1 [Salvia hispanica]	2	2	3	5.03	1.229	0.3	0.44788	0.879044	34.05	17.77	16.24	3	3	2	2	2	2	2	2
XP_047966545.1	serine/threonine-protein phosphatase PP1 isozyme 2-like [Salvia hispanica]	1	1	5	5	1.656	0.73	0.0286336	0.169856	15.47	16.42	5.12	3	3	1	1	1	1	1	1
XP_047981446.1	2-isopropylmalate synthase A-like isoform X1 [Salvia hispanica]	1	1	3	4.99	1.133	0.18	0.71367	0.989188	63	82.76	33.41	3	3	1	1	1	1	1	1
XP_047950785.1	methylthioribose-1-phosphate isomerase [Salvia hispanica]	1	1	2	4.95	0.994	-0.01	0.795857	0.990726	16.47	17.18	11.68	2	3	1	1		1	1	1
XP_047964239.1	ribose-phosphate pyrophosphokinase 4 [Salvia hispanica]	2	2	3	4.88	1.323	0.4	0.265289	0.720954	36.66	64.03	71.26	3	3	1	2	1	1	2	2
XP_047974349.1	germin-like protein 5-1 [Salvia hispanica]	1	1	2	4.84	0.805	-0.31	0.203242	0.635195	5.81	5.32	3.08	3	3	1	1	1	1	1	1
XP_047971043.1	nucleolin-like isoform X1 [Salvia hispanica]	1	1	3	4.81	0.802	-0.32	0.198376	0.63129	43.74	37.69	30.12	2	3	1	1		1	1	1
XP_047979629.1	UBP1-associated protein 2A-like [Salvia hispanica]	1	1	2	4.79	0.76	-0.4	0.122679	0.464241	21.79	23.42	6.89	3	3	1	1	1	1	1	1
XP_047980964.1	uncharacterized protein LOC125222416 isoform X1 [Salvia hispanica]	3	3	4	4.79	1.032	0.05	0.936513	0.998084	22.74	6.74	11.64	3	3	3	3	3	3	3	3
XP_047956148.1	tubulin-folding cofactor A [Salvia hispanica]	1	1	2	4.75
XP_047949804.1	ornithine transcarbamylase, chloroplastic-like [Salvia hispanica]	1	1	2	4.69	0.94	-0.09	0.597233	0.954635	8.61	3.53	10.6	2	3		1	1	1	1	1
XP_047983756.1	non-specific lipid-transfer protein 1-like [Salvia hispanica]	1	1	2	4.66	0.789	-0.34	0.172741	0.587993	9.42	9.12	3.62	3	3	1	1	1	1	1	1
XP_047952085.1	apoptosis inhibitor 5-like protein API5 [Salvia hispanica]	2	2	2	4.6	0.01	-6.64	1e-17	1.42924e-16			36.41		2					2	2
XP_047980084.1	importin beta-like SAD2 [Salvia hispanica]	1	1	2	4.6	1.131	0.18	0.718532	0.989188	38.27	23.67	37.21	3	3	1	1	1	1	1	1
XP_047939168.1	triacylglycerol lipase OBL1 [Salvia hispanica]	2	2	2	4.59	1.772	0.83	0.0119249	0.0844769	47.24	9.62	63.29	3	3	2	2	2	1	2	2
XP_047939952.1	coiled-coil domain-containing protein 124 [Salvia hispanica]	3	3	3	4.58	1.442	0.53	0.127538	0.478805	27.96	5.74	39.46	2	3		1	1	1	2	1
XP_047957880.1	LOW QUALITY PROTEIN: subtilisin-like protease SBT1.4 [Salvia hispanica]	1	1	2	4.53	0.01	-6.64	1e-17	1.42924e-16			14.68		2				1		1
XP_047939489.1	bifunctional phosphatase IMPL2, chloroplastic isoform X2 [Salvia hispanica]	1	1	3	4.52	0.824	-0.28	0.245746	0.695984	16.33	13.79	13	3	3	1	1	1	1	1	1
XP_047962789.1	uncharacterized protein LOC125207468 [Salvia hispanica]	1	1	5	4.51	1.628	0.7	0.0351387	0.187509	27.23	28.67	10.95	3	3	1	1	1	1	1	1
XP_047982284.1	RAN GTPase-activating protein 1 [Salvia hispanica]	1	1	2	4.5
XP_047977633.1	nuclear transport factor 2A-like [Salvia hispanica]	1	1	3	4.49	0.01	-6.64	1e-17	1.42924e-16			27.26		3				1	1	1
XP_047940374.1	berberine bridge enzyme-like 15 [Salvia hispanica]	3	3	3	4.48	0.724	-0.47	0.0751321	0.337276	34.47	32.77	6.98	3	3	2	3	3	3	3	3
XP_047962399.1	uncharacterized protein LOC125207198 [Salvia hispanica]	2	2	2	4.46	0.01	-6.64	1e-17	1.42924e-16			16.7		3				1	1	1
XP_047946206.1	ran guanine nucleotide release factor-like [Salvia hispanica]	1	1	7	4.44	1.46	0.55	0.112963	0.435459	78.88	30.94	83.79	3	3	1	1	1	1	1	1
XP_047974478.1	probable hydroxyacylglutathione hydrolase 2, chloroplastic [Salvia hispanica]	2	2	4	4.41	1.054	0.08	0.983443	0.998397	31.91	10.59	12.11	3	3	1	2	2	2	2	2
XP_047944292.1	switch-associated protein 70 [Salvia hispanica]	1	1	2	4.39	0.791	-0.34	0.174744	0.592338	12.71	17.84	22.75	3	3	1	1	1	1	1	1
XP_047966278.1	NADH dehydrogenase [ubiquinone] 1 beta subcomplex subunit 7-like [Salvia hispanica]	1	1	2	4.35	0.912	-0.13	0.501339	0.907609	11.51	11.92	6.18	3	3	1	1	1	1	1	1
XP_047966732.1	spermatogenesis-associated protein 20-like isoform X1 [Salvia hispanica]	3	1	7	4.3	1.332	0.41	0.251826	0.69939	17.41	8.35	13.5	3	3	1	1	1	1	1	1
XP_047944707.1	PHD finger protein ALFIN-LIKE 5-like [Salvia hispanica]	2	2	5	4.29	0.923	-0.12	0.538521	0.928826	36.15	28.3	2.76	3	3	2	2	2	2	2	2
XP_047947355.1	28 kDa ribonucleoprotein, chloroplastic-like [Salvia hispanica]	2	2	8	4.28	1.857	0.89	0.00615337	0.0475913	29.64	34.63	7.12	3	3	2	2	2	2	2	2
XP_047971630.1	uncharacterized protein LOC125214585 [Salvia hispanica]	4	4	9	4.25	1.3	0.38	0.304039	0.770022	25.28	38.85	45.58	3	3	3	3	2	2	3	3
XP_047940651.1	isoleucine--tRNA ligase, cytoplasmic [Salvia hispanica]	2	2	2	4.24	1.312	0.39	0.283046	0.739701	29.33	43	62.36	3	3	2	2	1	1	2	2
XP_047980344.1	golgin candidate 6-like [Salvia hispanica]	2	2	4	4.23	1.296	0.37	0.310594	0.783377	26.83	23.31	11.44	3	3	1	1	1	1	1	1
XP_047981203.1	plant UBX domain-containing protein 8-like isoform X1 [Salvia hispanica]	3	3	7	4.21	1.057	0.08	0.971905	0.998397	31.85	20.06	15.32	3	3	2	2	2	3	3	3
XP_047956654.1	nicotinate phosphoribosyltransferase 2-like [Salvia hispanica]	1	1	2	4.19	1.489	0.57	0.0931751	0.378902	15.06	14.56	5.77	2	3	1		1	1	1	1
XP_047972549.1	15.7 kDa heat shock protein, peroxisomal-like [Salvia hispanica]	2	2	7	4.18	1.343	0.43	0.235846	0.683593	14.38	12.37	15.03	3	3	1	1	1	1	1	1
XP_047943863.1	eukaryotic translation initiation factor 3 subunit J-like [Salvia hispanica]	3	3	4	4.15	0.877	-0.19	0.391154	0.841531	39.6	27.98	7	3	3	3	3	3	3	3	3
XP_047964356.1	serine/arginine-rich-splicing factor SR34-like [Salvia hispanica]	1	1	2	4.12	0.01	-6.64	1e-17	1.42924e-16			20.72		3				1	1	1
XP_047969629.1	protein TOPLESS-RELATED PROTEIN 2-like [Salvia hispanica]	2	1	2	4.12
XP_047969103.1	stress-response A/B barrel domain-containing protein At5g22580 [Salvia hispanica]	1	1	4	4.08	1.143	0.19	0.681384	0.987449	21.17	9.39	22.27	2	3	1	1		1	1	1
XP_047942295.1	heterogeneous nuclear ribonucleoprotein 1-like [Salvia hispanica]	1	1	3	4.06	0.01	-6.64	1e-17	1.42924e-16			9.8		3				1	1	1
XP_047948074.1	eukaryotic translation initiation factor-like [Salvia hispanica]	4	2	9	4.02	0.831	-0.27	0.264572	0.720863	2.78	2.43	1.48	3	3	1	1	1	1	1	1
XP_047966550.1	RGS1-HXK1-interacting protein 1 isoform X1 [Salvia hispanica]	1	1	2	4	0.947	-0.08	0.623837	0.967691	9.52	10.78	14.76	3	3	1	1	1	1	1	1
XP_047976749.1	pre-mRNA-processing factor 39-2 isoform X1 [Salvia hispanica]	1	1	2	4	1.263	0.34	0.373512	0.825555	21.72	20.58	11.79	3	3	1	1	1	1	1	1
XP_047982099.1	LOW QUALITY PROTEIN: xanthine dehydrogenase 1-like [Salvia hispanica]	2	2	2	3.98	1.472	0.56	0.104186	0.410495	13.34	8.76	11.35	3	3	1	2	2	1	1	1
XP_047939709.1	mitochondrial acidic protein mam33 [Salvia hispanica]	1	1	2	3.9	0.993	-0.01	0.791962	0.990726	37.23	44.52	5.93	3	3	1	1	1	1	1	1
XP_047977812.1	beta-galactosidase 8-like [Salvia hispanica]	2	1	2	3.9	1.104	0.14	0.805595	0.990726	45.77	12.67	42.01	3	2	1	1	1		1	1
XP_047957271.1	non-classical arabinogalactan protein 31 [Salvia hispanica]	1	1	2	3.9	0.95	-0.07	0.632545	0.974127	31.29	21.75	29.14	2	3		1	1	1	1	1
XP_047941301.1	nucleoid-associated protein At4g30620, chloroplastic-like [Salvia hispanica]	1	1	3	3.89	0.01	-6.64	1e-17	1.42924e-16			26.26		3				1	1	1
XP_047944164.1	probable ADP-ribosylation factor GTPase-activating protein AGD8 [Salvia hispanica]	2	2	2	3.87	1.015	0.02	0.875774	0.993737	10	4.6	11.07	2	3		1	1	2	2	2
XP_047950559.1	guanosine deaminase-like isoform X1 [Salvia hispanica]	1	1	1	3.87	1.063	0.09	0.951272	0.998397	14.76	6.35	22.76	3	3	1	1	1	1	1	1
XP_047971029.1	agmatine deiminase-like [Salvia hispanica]	2	2	4	3.85	0.966	-0.05	0.692861	0.989188	25.64	67.58	13.34	3	3	1	2	1	2	2	1
XP_047971694.1	actin-depolymerizing factor 3-like [Salvia hispanica]	2	1	8	3.84	1.321	0.4	0.268778	0.724519	68.45	31.45	34.63	3	3	1	1	1	1	1	1
XP_047942371.1	uncharacterized protein LOC125189165 isoform X1 [Salvia hispanica]	1	1	3	3.83	0.674	-0.57	0.0338521	0.185699	13.86	6.65	11.47	3	3	1	1	1	1	1	1
XP_047977998.1	polyadenylate-binding protein RBP45-like isoform X1 [Salvia hispanica]	1	1	2	3.83	0.923	-0.12	0.538482	0.928826	21.07	16.93	10.42	3	3	1	1	1	1	1	1
XP_047952989.1	copper transport protein ATX1-like [Salvia hispanica]	2	2	3	3.82	0.757	-0.4	0.116949	0.448001	23.03	22.01	1.44	2	3	1		1	1	1	1
XP_047959146.1	ubiquitin-fold modifier 1-like isoform X1 [Salvia hispanica]	1	1	3	3.82	0.952	-0.07	0.640503	0.977616	18.42	18.24	6.48	2	2	1	1			1	1
XP_047939716.1	phenylacetaldehyde reductase-like [Salvia hispanica]	1	1	1	3.8	1.568	0.65	0.0539357	0.263112	29.19	8.36	26.77	3	2	1	1	1	1		1
XP_047959855.1	protein decapping 5-like [Salvia hispanica]	1	1	2	3.8	100	6.64	1e-17	1.42924e-16		28.33		2		1	1
XP_047938504.1	WD-40 repeat-containing protein MSI2 [Salvia hispanica]	1	1	2	3.78
XP_047944023.1	V-type proton ATPase subunit E-like [Salvia hispanica]	2	2	2	3.77	0.973	-0.04	0.717788	0.989188	25.04	15.26	16.62	3	3	2	2	2	2	2	2
XP_047941864.1	40S ribosomal protein S11-2 [Salvia hispanica]	1	1	2	3.77	0.254	-1.98	1.01512e-11	1.40963e-10	62.77	24.39	47.08	3	3	1	1	1	1	1	1
XP_047969348.1	polyadenylate-binding protein RBP47-like isoform X1 [Salvia hispanica]	1	1	3	3.77	0.674	-0.57	0.0338878	0.185699	11.24	9.8	7.03	3	3	1	1	1	1	1	1
XP_047939470.1	vacuolar protein sorting-associated protein 32 homolog 2-like [Salvia hispanica]	1	1	2	3.75
XP_047943720.1	calcineurin subunit B-like [Salvia hispanica]	1	1	2	3.74	1.64	0.71	0.0321973	0.182576	45.06	49.38	71.06	3	3	1	1	1	1	1	1
XP_047946561.1	ras-related protein RABF2b-like [Salvia hispanica]	2	1	2	3.73	100	6.64	1e-17	1.42924e-16		3.52		3		1	1	1
XP_047967019.1	serine hydroxymethyltransferase 3, chloroplastic-like [Salvia hispanica]	2	2	2	3.71	0.954	-0.07	0.648608	0.977616	8.83	9.11	3.58	3	3	1	1	1	1	1	1
XP_047947871.1	trifunctional UDP-glucose 4,6-dehydratase/UDP-4-keto-6-deoxy-D-glucose 3,5-epimerase/UDP-4-keto-L-rhamnose-reductase RHM1 [Salvia hispanica]	2	1	5	3.71						89.11	10.69	3	3	1	1	1	1	1	1
XP_047947544.1	probable sucrose-phosphate synthase 1 [Salvia hispanica]	1	1	2	3.69	1.047	0.07	0.992789	0.998541	5.99	12.53	13.03	3	3	1	1	1	1	1	1
XP_047941212.1	insulin-degrading enzyme-like 1, peroxisomal [Salvia hispanica]	3	3	4	3.64	1.271	0.35	0.358202	0.824337	27.78	5.76	18.17	3	3	2	2	2	3	2	3
XP_047980972.1	glutathione S-transferase T1-like [Salvia hispanica]	1	1	2	3.59	0.01	-6.64	1e-17	1.42924e-16			7.15		3				1	1	1
XP_047941581.1	L-galactono-1,4-lactone dehydrogenase, mitochondrial [Salvia hispanica]	1	1	2	3.57	1.012	0.02	0.862782	0.993737	21.28	18.93	11.67	3	3	1	1	1	1	1	1
XP_047945254.1	LL-diaminopimelate aminotransferase, chloroplastic-like [Salvia hispanica]	1	1	3	3.56	0.885	-0.18	0.414554	0.86735	9.33	17.54	4.3	3	3	1	1	1	1	1	1
XP_047958400.1	putative protease Do-like 14 [Salvia hispanica]	1	1	2	3.53	0.996	-0.01	0.802639	0.990726	18.92	5.14	19.8	2	3		1	1	1	1	1
XP_047951617.1	protein RETICULATA-RELATED 3, chloroplastic-like [Salvia hispanica]	1	1	2	3.52	0.01	-6.64	1e-17	1.42924e-16			4.49		2					1	1
XP_047966390.1	protein BTR1-like [Salvia hispanica]	2	2	2	3.52	0.916	-0.13	0.515489	0.918252	7.87	3.64	8.25	2	3		1	1	1	1	1
XP_047938910.1	nicalin-1-like [Salvia hispanica]	2	2	5	3.51	1.319	0.4	0.272894	0.727321	40.95	19.5	35.2	3	3	2	2	2	2	2	2
XP_047962238.1	AP-1 complex subunit mu-2-like [Salvia hispanica]	2	2	3	3.49	1.718	0.78	0.0180775	0.117817	12.89	7.32	14.24	3	3	1	1	1	1	1	1
XP_047981940.1	polyadenylate-binding protein RBP47B' isoform X1 [Salvia hispanica]	2	2	3	3.47	100	6.64	1e-17	1.42924e-16		18.92		3		1	1	1
XP_047953226.1	shikimate O-hydroxycinnamoyltransferase-like [Salvia hispanica]	1	1	6	3.46	1.151	0.2	0.65552	0.979048	15.01	7.71	11.44	3	3	1	1	1	1	1	1
XP_047962922.1	reticulon-like protein B13 [Salvia hispanica]	1	1	2	3.46	1.092	0.13	0.848734	0.993737	18.47	3.2	19.43	2	3		1	1	1	1	1
XP_047974517.1	angio-associated migratory cell protein [Salvia hispanica]	1	1	3	3.45	1.263	0.34	0.372683	0.825555	42.26	33.97	6.52	3	3	1	1	1	1	1	1
XP_047955107.1	NEDD8-conjugating enzyme Ubc12-like [Salvia hispanica]	1	1	3	3.43	1.163	0.22	0.622	0.967691	14.85	14.55	11.04	3	3	1	1	1	1	1	1
XP_047950243.1	uncharacterized protein LOC125195973 [Salvia hispanica]	2	2	5	3.42	1.083	0.12	0.87891	0.993737	38.08	46.03	22.93	3	3	2	2	2	2	2	2
XP_047946132.1	NADH dehydrogenase [ubiquinone] iron-sulfur protein 5-B [Salvia hispanica]	1	1	6	3.41	0.797	-0.33	0.188171	0.619798	16.15	9.32	13.38	3	3	1	1	1	1	1	1
XP_047981179.1	DEAD-box ATP-dependent RNA helicase 6-like [Salvia hispanica]	2	2	4	3.4	1.224	0.29	0.459632	0.881606	36.16	70.11	54.48	3	3	1	1	1	1	1	1
XP_047958014.1	50S ribosomal protein L7/L12-like [Salvia hispanica]	1	1	2	3.38	0.01	-6.64	1e-17	1.42924e-16			4.22		3				1	1	1
XP_047954509.1	anthranilate synthase alpha subunit 2, chloroplastic-like [Salvia hispanica]	2	2	3	3.36	1.138	0.19	0.698007	0.989188	15.52	3.39	5.38	3	3	2	2	2	2	2	2
XP_047969838.1	glycine-rich protein DOT1-like [Salvia hispanica]	2	2	4	3.34	0.776	-0.37	0.147828	0.532877	36	49.85	5.83	3	3	2	1	2	2	2	2
XP_047947298.1	serine/threonine-protein phosphatase PP2A-2 catalytic subunit-like [Salvia hispanica]	2	1	4	3.33	100	6.64	1e-17	1.42924e-16		2.68		2			1	1
XP_047980796.1	dynamin-2B-like isoform X1 [Salvia hispanica]	2	2	7	3.31	1.186	0.25	0.555845	0.939021	19.17	53.57	4.36	3	3	2	1	2	2	2	2
XP_047963765.1	pantothenate kinase 2-like [Salvia hispanica]	3	3	3	3.24	1.027	0.04	0.916844	0.997963	18.48	37.86	20.36	3	2	1	2	1		2	2
XP_047954586.1	DEAD-box ATP-dependent RNA helicase 37-like [Salvia hispanica]	4	2	6	3.24	1.297	0.37	0.309728	0.782	9.76	24.82	1.3	3	3	1	1	1	1	1	1
XP_047956722.1	TPR repeat-containing thioredoxin TDX [Salvia hispanica]	3	3	3	3.12	0.99	-0.02	0.779537	0.990726	8.57	9.7	2.86	3	3	1	1	1	1	1	1
XP_047953617.1	cysteine synthase, chloroplastic/chromoplastic-like isoform X2 [Salvia hispanica]	1	1	1	3.08	0.01	-6.64	1e-17	1.42924e-16			21.57		2				1	1
XP_047956117.1	eukaryotic translation initiation factor-like [Salvia hispanica]	1	1	1	3.02	0.695	-0.52	0.0484719	0.244763	11.58	6	10.59	2	3	1	1		1	1	1
XP_047981948.1	mitochondrial import receptor subunit TOM20-like isoform X1 [Salvia hispanica]	1	1	1	2.98							48.82		3				1	1	1
XP_047983495.1	binding partner of ACD11 1 [Salvia hispanica]	1	1	1	2.97	0.836	-0.26	0.276434	0.732759	10.5	6.2	9.97	3	3	1	1	1	1	1	1
XP_047983164.1	phenylacetaldehyde reductase-like [Salvia hispanica]	1	1	2	2.94	0.937	-0.09	0.586812	0.948524	20.2	11.35	14.31	3	3	1	1	1	1	1	1
XP_047945749.1	peroxisomal fatty acid beta-oxidation multifunctional protein AIM1-like [Salvia hispanica]	1	1	1	2.92	0.01	-6.64	1e-17	1.42924e-16			14.27		3				1	1	1
XP_047939932.1	cysteine proteinase inhibitor A-like [Salvia hispanica]	2	2	3	2.92	1.268	0.34	0.364248	0.825555	10.6	19.21	19.62	3	3	1	1	1	1	1	1
XP_047981325.1	uncharacterized protein LOC125222644 [Salvia hispanica]	1	1	1	2.91
XP_047972869.1	transcription initiation factor TFIID subunit 15 [Salvia hispanica]	1	1	1	2.9	0.01	-6.64	1e-17	1.42924e-16			21.92		2				1		1
XP_047969621.1	peptidyl-prolyl cis-trans isomerase NIMA-interacting 4 [Salvia hispanica]	1	1	1	2.79	0.01	-6.64	1e-17	1.42924e-16			39.15		3				1	1	1
XP_047957802.1	V-type proton ATPase 16 kDa proteolipid subunit [Salvia hispanica]	1	1	5	2.77	1.264	0.34	0.370645	0.825555	26.84	24.28	18.51	3	3	1	1	1	1	1	1
XP_047953829.1	polygalacturonase inhibitor-like [Salvia hispanica]	2	2	2	2.76	0.603	-0.73	0.00798053	0.0603852	18.33	10.94	43.76	3	3	1	1	1	2	1	2
XP_047974409.1	ras-related protein Rab11D [Salvia hispanica]	2	1	2	2.76	0.844	-0.24	0.29683	0.759635	14.34	1.97	14.15	3	3	1	1	1	1	1	1
XP_047977729.1	splicing factor U2af small subunit B-like [Salvia hispanica]	1	1	1	2.71	0.01	-6.64	1e-17	1.42924e-16			17.38		2				1		1
XP_047981215.1	TOM1-like protein 4 [Salvia hispanica]	1	1	3	2.68	0.551	-0.86	0.00203218	0.0180606	40.08	37.56	15.26	2	3	1		1	1	1	1
XP_047959663.1	LOW QUALITY PROTEIN: D-3-phosphoglycerate dehydrogenase 1, chloroplastic-like [Salvia hispanica]	2	1	3	2.65	1.125	0.17	0.737444	0.989188	36.12	15.73	41.47	2	3		1	1	1	1	1
XP_047957518.1	uncharacterized protein LOC125203251 [Salvia hispanica]	1	1	3	2.63	0.527	-0.92	0.000961125	0.00879771	15.73	19.36	7.68	3	3	1	1	1	1	1	1
XP_047942195.1	uncharacterized protein LOC125189062 isoform X1 [Salvia hispanica]	1	1	1	2.63	0.01	-6.64	1e-17	1.42924e-16			24.09		3				1	1	1
XP_047959022.1	ubiquitin-fold modifier-conjugating enzyme 1 [Salvia hispanica]	1	1	1	2.61	1.02	0.03	0.893187	0.993737	16.88	15.4	7.84	3	3	1	1	1	1	1	1
XP_047971514.1	mitochondrial Rho GTPase 1-like [Salvia hispanica]	1	1	1	2.61	1.664	0.73	0.0269542	0.162903	24.16	22.3	17.86	2	3	1	1		1	1	1
XP_047979994.1	ran-binding protein M homolog [Salvia hispanica]	1	1	2	2.6	0.571	-0.81	0.00355119	0.0298251	124.16	2.34	91.68	2	2	1	1			1	1
XP_047953296.1	PITH domain-containing protein 1 [Salvia hispanica]	1	1	2	2.6	0.825	-0.28	0.248045	0.69629	12.42	12.14	3.14	2	3	1	1		1	1	1
XP_047973303.1	actin-related protein 4 isoform X1 [Salvia hispanica]	2	2	2	2.54	0.834	-0.26	0.270361	0.724519	18.41	17.25	9.42	3	3	2	2	2	2	2	2
XP_047945048.1	uncharacterized protein At4g28440-like [Salvia hispanica]	1	1	5	2.52	0.804	-0.32	0.201482	0.635195	20.74	39.33	8.69	3	3	1	1	1	1	1	1
XP_047962582.1	uncharacterized protein LOC125207333 [Salvia hispanica]	2	2	2	2.52	0.653	-0.62	0.0228368	0.14311	20.66	11.71	16.76	3	3	1	1	1	1	1	1
XP_047967054.1	peptidyl-prolyl cis-trans isomerase FKBP12 [Salvia hispanica]	1	1	1	2.52	0.885	-0.18	0.413103	0.86735	13.94	5.41	23.64	3	3	1	1	1	1	1	1
XP_047966427.1	uncharacterized protein LOC125210864 isoform X1 [Salvia hispanica]	1	1	1	2.51	0.804	-0.31	0.201843	0.635195	15.19	12.61	18.9	3	3	1	1	1	1	1	1
XP_047968282.1	mitochondrial import inner membrane translocase subunit Tim9-like [Salvia hispanica]	1	1	1	2.51	0.858	-0.22	0.335936	0.802265	14.56	14.09	14.66	2	3	1	1		1	1	1
XP_047967125.1	nitrogen regulatory protein P-II homolog isoform X1 [Salvia hispanica]	2	2	3	2.5	0.01	-6.64	1e-17	1.42924e-16			38.79		3				2	1	2
XP_047955689.1	UTP--glucose-1-phosphate uridylyltransferase-like isoform X1 [Salvia hispanica]	1	1	1	2.49
XP_047971575.1	protein adenylyltransferase SelO [Salvia hispanica]	1	1	1	2.48	1.123	0.17	0.743965	0.9892	9.26	11.36	6.24	3	3	1	1	1	1	1	1
XP_047940768.1	bifunctional purple acid phosphatase 26-like [Salvia hispanica]	1	1	1	2.48	0.886	-0.17	0.41729	0.868702	41.46	39.2	14.23	3	3	1	1	1	1	1	1
XP_047946512.1	YTH domain-containing protein ECT3-like [Salvia hispanica]	2	2	2	2.48	0.552	-0.86	0.00205949	0.0182369	62.56	60.49	14.6	2	3	1	1		1	1	1
XP_047960305.1	DNA-directed RNA polymerases II and IV subunit 5A-like [Salvia hispanica]	1	1	2	2.47	0.645	-0.63	0.0196201	0.124874	37.75	16.25	25.96	3	3	1	1	1	1	1	1
XP_047938566.1	DNA-directed RNA polymerases II, IV and V subunit 6A-like [Salvia hispanica]	1	1	4	2.47	1.615	0.69	0.0385827	0.201058	53.62	24.44	69.61	3	3	1	1	1	1	1	1
XP_047959816.1	RNA-binding KH domain-containing protein RCF3 [Salvia hispanica]	1	1	1	2.47	1.083	0.11	0.880249	0.993737	32.65	18.69	33.63	3	3	1	1	1	1	1	1
XP_047953563.1	dirigent protein 21-like [Salvia hispanica]	1	1	1	2.46
XP_047973944.1	reticulon-like protein B2 [Salvia hispanica]	1	1	2	2.43	0.841	-0.25	0.289675	0.749964	43.8	36.43	26.92	3	3	1	1	1	1	1	1
XP_047957143.1	AT-hook motif nuclear-localized protein 28-like [Salvia hispanica]	1	1	1	2.42	0.702	-0.51	0.0537791	0.263112	26.53	20.78	19.09	3	3	1	1	1	1	1	1
XP_047945773.1	(S)-8-oxocitronellyl enol synthase ISY1 [Salvia hispanica]	3	3	7	2.41	0.962	-0.06	0.676209	0.985609	62.91	19.76	12.87	3	3	3	3	3	3	3	3
XP_047960110.1	serine carboxypeptidase-like 25 isoform X1 [Salvia hispanica]	2	2	2	2.4	0.898	-0.16	0.455657	0.880667	43.28	42.66	10.08	2	3	1		1	2	2	2
XP_047941296.1	3-hydroxyisobutyryl-CoA hydrolase-like protein 2, mitochondrial [Salvia hispanica]	1	1	2	2.39
XP_047967334.1	alpha-glucan phosphorylase, H isozyme-like [Salvia hispanica]	1	1	1	2.39	1.276	0.35	0.348413	0.810406	14.67	11.58	6.14	3	3	1	1	1	1	1	1
XP_047938258.1	uncharacterized protein LOC125186003 isoform X1 [Salvia hispanica]	1	1	1	2.38	0.956	-0.06	0.65577	0.979048	41.67	34.83	52.86	3	3	1	1	1	1	1	1
XP_047938426.1	plant UBX domain-containing protein 4-like [Salvia hispanica]	3	1	5	2.37	0.989	-0.02	0.777911	0.990726	34.03	20.01	33.78	2	3	1		1	1	1	1
XP_047978493.1	U5 small nuclear ribonucleoprotein 40 kDa protein-like [Salvia hispanica]	2	2	2	2.36	1.216	0.28	0.478427	0.890537	6.97	0.42	7.09	2	3		1	1	1	1	1
XP_047972052.1	uncharacterized protein At4g28440-like [Salvia hispanica]	1	1	1	2.32	0.858	-0.22	0.335845	0.802265	8.58	4.11	11.07	3	3	1	1	1	1	1	1
XP_047965783.1	monocopper oxidase-like protein SKU5 [Salvia hispanica]	1	1	1	2.31	2.8	1.49	2.50009e-06	2.98059e-05	18.38	18.79	5.93	3	3	1	1	1	1	1	1
XP_047972206.1	diaminopimelate decarboxylase 1, chloroplastic-like [Salvia hispanica]	1	1	1	2.31	0.891	-0.17	0.433433	0.871142	24.04	17.78	22.26	3	3	1	1	1	1	1	1
XP_047948014.1	protein CutA, chloroplastic-like isoform X1 [Salvia hispanica]	1	1	3	2.31	1.093	0.13	0.844826	0.993737	30.95	34.06	26.62	2	3		1	1	1	1	1
XP_047979858.1	acyl-coenzyme A thioesterase 13-like [Salvia hispanica]	1	1	3	2.31	100	6.64	1e-17	1.42924e-16		39.01		3		1	1	1
XP_047942112.1	superoxide dismutase [Cu-Zn] 2 isoform X1 [Salvia hispanica]	1	1	2	2.28	0.571	-0.81	0.00351568	0.0296287	39.01	28.62	23.68	3	3	1	1	1	1	1	1
XP_047982579.1	uncharacterized protein LOC125223460 [Salvia hispanica]	2	2	5	2.28	1.29	0.37	0.321476	0.793593	7.42	5.71	3.25	3	3	1	1	1	1	1	1
XP_047957877.1	ureidoglycolate hydrolase [Salvia hispanica]	3	3	4	2.27	100	6.64	1e-17	1.42924e-16		21.2		2		1	1
XP_047958438.1	calcium-binding allergen Ole e 8-like [Salvia hispanica]	2	2	6	2.27	0.993	-0.01	0.792482	0.990726	14.46	27.67	8.45	3	3	1	1	1	2	1	2
XP_047943586.1	10 kDa chaperonin, mitochondrial-like [Salvia hispanica]	1	1	1	2.27
XP_047945518.1	probable histone-arginine methyltransferase 1.3 isoform X1 [Salvia hispanica]	1	1	4	2.25	1.327	0.41	0.260252	0.713066	26.89	26.17	21.26	3	3	1	1	1	1	1	1
XP_047977516.1	pectinesterase 2-like [Salvia hispanica]	1	1	1	2.25	0.901	-0.15	0.465852	0.882903	10.16	10.44	9.8	3	2	1	1	1	1	1
XP_047980425.1	ubiquitin-like domain-containing protein CIP73 isoform X1 [Salvia hispanica]	1	1	1	2.25	1.245	0.32	0.411743	0.866214	42.08	46.68	23.58	2	3	1	1		1	1	1
XP_047950897.1	protein TRI1-like [Salvia hispanica]	1	1	2	2.24	0.624	-0.68	0.0126468	0.0893314	14.04	14.06	9.86	2	3		1	1	1	1	1
XP_047955882.1	oleosin G [Salvia hispanica]	1	1	1	2.23
XP_047974287.1	phosphomevalonate kinase, peroxisomal [Salvia hispanica]	1	1	1	2.23	1.016	0.02	0.878699	0.993737	28.92	28.95	9.82	2	2		1	1		1	1
XP_047950673.1	TBC1 domain family member 13-like [Salvia hispanica]	1	1	1	2.22	1.009	0.01	0.85132	0.993737	9.66	9.2	0.13	2	2		1	1		1	1
XP_047972647.1	glycerol-3-phosphate dehydrogenase SDP6, mitochondrial-like [Salvia hispanica]	1	1	1	2.22
XP_047962374.1	cytochrome b5-like [Salvia hispanica]	1	1	2	2.22	100	6.64	1e-17	1.42924e-16		16.51		3		1	1	1
XP_047968311.1	PI-PLC X domain-containing protein At5g67130-like [Salvia hispanica]	1	1	1	2.21
XP_047956522.1	cinnamoyl-CoA reductase 1-like [Salvia hispanica]	1	1	3	2.21	2.336	1.22	0.000123627	0.00125894	49.16	12.95	61.39	3	3	1	1	1	1	1	1
XP_047956195.1	acylamino-acid-releasing enzyme 1-like [Salvia hispanica]	2	2	7	2.17	1.153	0.21	0.649611	0.977616	26.5	9.33	8.79	3	3	2	2	2	2	2	2
XP_047938226.1	uncharacterized protein LOC125185690 [Salvia hispanica]	1	1	1	2.16	1.029	0.04	0.926534	0.998084	24.88	26.86	17.8	2	3	1	1		1	1	1
XP_047959006.1	cannabidiolic acid synthase-like [Salvia hispanica]	2	2	2	2.15	0.706	-0.5	0.0573314	0.27261	60.22	46.51	54.12	3	3	1	1	1	2	1	2
XP_047962463.1	nuclear transport factor 2 [Salvia hispanica]	1	1	4	2.15	1.21	0.27	0.494104	0.904274	14.76	10.73	12.4	3	3	1	1	1	1	1	1
XP_047982924.1	probable aspartyl protease At4g16563 [Salvia hispanica]	1	1	2	2.15	0.994	-0.01	0.795437	0.990726	15.9	7.33	15.47	3	3	1	1	1	1	1	1
XP_047964378.1	uncharacterized protein LOC125208901 [Salvia hispanica]	1	1	1	2.13	0.01	-6.64	1e-17	1.42924e-16			15.97		3				1	1	1
XP_047962719.1	serine/arginine-rich splicing factor SR34B-like isoform X1 [Salvia hispanica]	1	1	1	2.13	1.048	0.07	0.994439	0.998541	22.68	7.69	21.35	2	3	1		1	1	1	1
XP_047954263.1	tryptophan synthase alpha chain-like [Salvia hispanica]	2	2	3	2.11	1.132	0.18	0.715254	0.989188	23.4	8.23	11.21	3	3	2	2	2	2	2	2
XP_047964431.1	small nuclear ribonucleoprotein Sm D2-like [Salvia hispanica]	1	1	1	2.11	0.804	-0.31	0.202078	0.635195	25.13	23.52	7.01	3	3	1	1	1	1	1	1
XP_047955542.1	importin subunit alpha-9 [Salvia hispanica]	1	1	1	2.1
XP_047940407.1	splicing factor 3B subunit 1-like [Salvia hispanica]	1	1	1	2.1
XP_047947915.1	DNA-binding protein DDB_G0278111 isoform X1 [Salvia hispanica]	1	1	1	2.09	1.093	0.13	0.84406	0.993737	5.62	7.17	2.08	3	3	1	1	1	1	1	1
XP_047945504.1	protein phosphatase 1 regulatory inhibitor subunit PPP1R7 homolog [Salvia hispanica]	1	1	1	2.08	1.393	0.48	0.173628	0.589369	30.85	3.06	29.41	2	2		1	1	1		1
XP_047958428.1	acetylglutamate kinase, chloroplastic-like [Salvia hispanica]	1	1	1	2.07	4.099	2.04	6.33573e-11	8.60252e-10	24.17	30.55	7.87	3	2	1	1	1	1		1
XP_047959399.1	DEAD-box ATP-dependent RNA helicase 20 [Salvia hispanica]	4	3	6	2.06	1.058	0.08	0.967052	0.998397	14.59	16.28	3.76	3	3	1	2	2	3	2	3
XP_047960290.1	eukaryotic translation initiation factor 1A-like [Salvia hispanica]	1	1	1	2.06	0.624	-0.68	0.0127581	0.0893434	13.06	7.69	13.13	2	3		1	1	1	1	1
XP_047960246.1	AP-1 complex subunit gamma-2-like isoform X1 [Salvia hispanica]	1	1	1	2.06
XP_047968571.1	protein WVD2-like 7 [Salvia hispanica]	1	1	1	2.06						28.61	10.41	3	3	1	1	1	1	1	1
XP_047939535.1	cytochrome b-c1 complex subunit 9-like [Salvia hispanica]	1	1	1	2.05	0.999	0	0.812887	0.991624	7.04	5.51	6.05	3	3	1	1	1	1	1	1
XP_047957801.1	glutathione S-transferase L3-like [Salvia hispanica]	2	2	7	2.04	1.093	0.13	0.843742	0.993737	31.13	18.06	10.5	3	3	2	2	2	2	2	2
XP_047982603.1	methylthioribose kinase 1-like isoform X1 [Salvia hispanica]	2	2	5	2.04	1.144	0.19	0.678086	0.985867	22.35	20.14	24.31	3	3	1	1	1	2	2	2
XP_047960019.1	serine/threonine protein phosphatase 2A 55 kDa regulatory subunit B beta isoform-like [Salvia hispanica]	3	3	4	2.04	1.161	0.22	0.626302	0.969399	43.6	18.18	25.72	3	3	2	2	2	2	2	2
XP_047959451.1	uncharacterized protein LOC125204766 [Salvia hispanica]	1	1	1	2.03	0.792	-0.34	0.177432	0.599783	26.07	20.42	19.15	3	3	1	1	1	1	1	1
XP_047961174.1	CDK5RAP3-like protein [Salvia hispanica]	1	1	3	2.02	1.053	0.07	0.984916	0.998397	32.62	16.35	56.26	3	3	1	1	1	1	1	1
XP_047981353.1	dnaJ protein ERDJ3A isoform X2 [Salvia hispanica]	1	1	3	2.02	1.971	0.98	0.00249393	0.0218454	9.49	3.9	28.29	3	3	1	1	1	1	1	1
XP_047957562.1	carbonyl reductase [NADPH] 1-like [Salvia hispanica]	1	1	4	2.01						21.97	24.07	3	3	1	1	1	1	1	1
XP_047958764.1	uncharacterized protein At5g49945 [Salvia hispanica]	1	1	2	2.01	1.718	0.78	0.0180187	0.117817	36.11	31.7	27.95	2	3		1	1	1	1	1
XP_047946164.1	probable methyltransferase PMT9 [Salvia hispanica]	1	1	2	2	0.817	-0.29	0.231428	0.674952	16.17	16.29	15.52	2	3		1	1	1	1	1
XP_047960287.1	protein PHLOEM PROTEIN 2-LIKE A1-like [Salvia hispanica]	1	1	1	2	0.01	-6.64	1e-17	1.42924e-16			4.66		3				1	1	1
XP_047969684.1	FT-interacting protein 3 [Salvia hispanica]	1	1	3	2	1.068	0.09	0.93181	0.998084	8.44	13.1	12.4	3	3	1	1	1	1	1	1
XP_047960257.1	pectinesterase-like [Salvia hispanica]	1	1	1	1.99	0.782	-0.36	0.158176	0.557837	16.18	15.79	4.25	2	3	1		1	1	1	1
XP_047966885.1	ultraviolet-B receptor UVR8 [Salvia hispanica]	1	1	1	1.99	0.01	-6.64	1e-17	1.42924e-16			17.34		3				1	1	1
XP_047966137.1	glycine-rich RNA-binding protein 3, mitochondrial-like [Salvia hispanica]	1	1	1	1.99	0.01	-6.64	1e-17	1.42924e-16			18.2		3				1	1	1
XP_047960719.1	60S ribosomal protein L27a-2-like [Salvia hispanica]	2	2	3	1.99	0.01	-6.64	1e-17	1.42924e-16			22.66		3				2	2	2
XP_047956040.1	vesicle-associated membrane protein 721-like [Salvia hispanica]	1	1	1	1.98	0.01	-6.64	1e-17	1.42924e-16			22.43		3				1	1	1
XP_047941703.1	phospholipase A-2-activating protein isoform X1 [Salvia hispanica]	3	3	8	1.97	0.993	-0.01	0.793731	0.990726	38.74	26.92	30.46	3	3	2	2	2	2	2	2
XP_047962881.1	AP-4 complex subunit mu isoform X1 [Salvia hispanica]	2	2	2	1.97	1.015	0.02	0.874315	0.993737	10.64	5.27	10.66	2	3	1		1	1	1	1
XP_047953410.1	AT-hook motif nuclear-localized protein 10-like [Salvia hispanica]	1	1	1	1.96
XP_047951762.1	uncharacterized protein At2g34160-like [Salvia hispanica]	2	2	2	1.96	1.09	0.12	0.853246	0.993737	29.79	57.39	68.3	3	3	2	1	2	1	2	2
XP_047956039.1	ELKS/Rab6-interacting/CAST family member 1-like [Salvia hispanica]	2	2	3	1.96	0.884	-0.18	0.411678	0.866214	33.05	21.24	5.61	3	3	2	2	2	2	2	2
XP_047972192.1	light-induced protein, chloroplastic-like [Salvia hispanica]	2	2	3	1.96	1.658	0.73	0.0282399	0.168749	35.07	13.79	1.91	3	3	1	1	1	2	1	2
XP_047969269.1	PWWP domain-containing protein 3 [Salvia hispanica]	1	1	1	1.96	0.01	-6.64	1e-17	1.42924e-16			10.25		3				1	1	1
XP_047941719.1	probable sucrose-phosphate synthase 1 isoform X1 [Salvia hispanica]	1	1	1	1.95	0.01	-6.64	1e-17	1.42924e-16			12.45		3				1	1	1
XP_047972104.1	alpha-mannosidase [Salvia hispanica]	2	2	3	1.95	0.971	-0.04	0.709067	0.989188	35.46	20.68	29.83	3	3	1	1	1	1	1	1
XP_047946299.1	calcyclin-binding protein-like [Salvia hispanica]	1	1	1	1.93	1.22	0.29	0.468465	0.882903	16.81	12.63	14.89	3	3	1	1	1	1	1	1
XP_047946026.1	enoyl-[acyl-carrier-protein] reductase, mitochondrial [Salvia hispanica]	2	2	4	1.93	1.509	0.59	0.0812144	0.353121	30.23	29.21	56.42	3	3	1	1	1	2	1	2
XP_047981672.1	3-phosphoshikimate 1-carboxyvinyltransferase 2 isoform X1 [Salvia hispanica]	1	1	1	1.93	0.01	-6.64	1e-17	1.42924e-16			20.59		3				1	1	1
XP_047964695.1	fumarate hydratase 1, mitochondrial-like [Salvia hispanica]	2	2	2	1.92	0.01	-6.64	1e-17	1.42924e-16			3.7		2					1	1
XP_047942206.1	ubiquitin-like protein 5 [Salvia hispanica]	1	1	1	1.92	0.767	-0.38	0.1335	0.494213	24.62	18.93	10.6	3	3	1	1	1	1	1	1
XP_047966277.1	glucan endo-1,3-beta-glucosidase 2-like [Salvia hispanica]	1	1	1	1.91
XP_047960162.1	protein ROOT HAIR DEFECTIVE 3-like [Salvia hispanica]	1	1	2	1.89	1.931	0.95	0.00344466	0.0292318	35.7	22.35	30.83	3	2	1	1	1		1	1
XP_047959993.1	thioredoxin H1 [Salvia hispanica]	1	1	1	1.87	0.841	-0.25	0.288135	0.746769	42.11	42.07	15.51	2	3		1	1	1	1	1
XP_047981978.1	cysteine desulfurase, mitochondrial [Salvia hispanica]	1	1	1	1.87	1.067	0.09	0.935627	0.998084	15.41	13.36	7	3	3	1	1	1	1	1	1
XP_047957614.1	pentatricopeptide repeat-containing protein At1g26460, mitochondrial [Salvia hispanica]	1	1	1	1.86	100	6.64	1e-17	1.42924e-16		23.61		2		1	1
XP_047982288.1	GPN-loop GTPase QQT2 [Salvia hispanica]	1	1	2	1.85	0.01	-6.64	1e-17	1.42924e-16			27.11		3				1	1	1
XP_047971439.1	protein fluG [Salvia hispanica]	1	1	1	1.85	1.599	0.68	0.043395	0.22375	2.9	2.8	1.87	2	2	1	1		1		1
XP_047948456.1	transmembrane 9 superfamily member 8-like [Salvia hispanica]	1	1	8	1.85	1.078	0.11	0.895886	0.994202	41.32	45.62	16.75	3	3	1	1	1	1	1	1
XP_047951154.1	serine/threonine-protein phosphatase 5-like [Salvia hispanica]	2	2	2	1.83	1.086	0.12	0.869419	0.993737	24.84	12.2	20.49	3	3	2	2	2	2	2	2
XP_047954295.1	tropinone reductase homolog At5g06060-like [Salvia hispanica]	1	1	1	1.83	1.597	0.68	0.0440132	0.225984	23.59	20.88	10.44	3	3	1	1	1	1	1	1
XP_047973079.1	serine/arginine-rich splicing factor SR45a isoform X1 [Salvia hispanica]	1	1	1	1.82
XP_047980606.1	aspartate-semialdehyde dehydrogenase-like [Salvia hispanica]	2	1	4	1.82	1.401	0.49	0.165188	0.572729	42.35	35.12	42.07	3	3	1	1	1	1	1	1
XP_047970719.1	aspartate-semialdehyde dehydrogenase-like [Salvia hispanica]	2	1	2	1.82	1.401	0.49	0.165188	0.572729	42.35	35.12	42.07	3	3	1	1	1	1	1	1
XP_047972926.1	adenylosuccinate lyase-like [Salvia hispanica]	1	1	1	1.8
XP_047982225.1	oryzain alpha chain-like [Salvia hispanica]	1	1	1	1.8	0.01	-6.64	1e-17	1.42924e-16			24.29		2				1		1
XP_047948052.1	coatomer subunit epsilon-1-like [Salvia hispanica]	3	2	10	1.8	1.315	0.4	0.278125	0.735647	26.1	17.17	11.59	3	3	1	2	2	2	2	2
XP_047952437.1	LOW QUALITY PROTEIN: phosphoglucomutase, chloroplastic-like [Salvia hispanica]	1	1	1	1.79	0.957	-0.06	0.6599	0.981616	35.53	25.3	32.06	3	3	1	1	1	1	1	1
XP_047971256.1	glucan endo-1,3-beta-glucosidase 6-like [Salvia hispanica]	2	2	2	1.79	1.189	0.25	0.547781	0.935553	29.58	9.96	14.47	3	3	2	2	2	2	2	2
XP_047979183.1	pumilio homolog 2-like, partial [Salvia hispanica]	2	2	2	1.79	0.01	-6.64	1e-17	1.42924e-16			16.91		3				1	1	1
XP_047966453.1	autophagy-related protein 18a-like [Salvia hispanica]	1	1	1	1.78	1.209	0.27	0.497209	0.907167	27.34	13.94	26.84	2	3		1	1	1	1	1
XP_047955983.1	protein NUCLEAR FUSION DEFECTIVE 4-like [Salvia hispanica]	1	1	1	1.77	1.106	0.15	0.799356	0.990726	25.44	11.63	27.64	2	3		1	1	1	1	1
XP_047946312.1	histidinol dehydrogenase, chloroplastic isoform X1 [Salvia hispanica]	1	1	4	1.77	2.112	1.08	0.00079223	0.00733413	100.97	69.36	97.62	3	3	1	1	1	1	1	1
XP_047942340.1	heterogeneous nuclear ribonucleoprotein F-like isoform X1 [Salvia hispanica]	1	1	1	1.77
XP_047948071.1	probable pectin methylesterase CGR3 [Salvia hispanica]	1	1	1	1.77
XP_047973178.1	selenium-binding protein 1-like [Salvia hispanica]	2	1	2	1.77	1.064	0.09	0.94479	0.998397	13.61	14.62	10.07	3	2	1	1	1	1		1
XP_047951198.1	haloacid dehalogenase-like hydrolase domain-containing protein At2g33255 [Salvia hispanica]	1	1	1	1.76	1.097	0.13	0.830827	0.993737	21.07	18.43	19.14	3	3	1	1	1	1	1	1
XP_047972421.1	molybdopterin synthase catalytic subunit [Salvia hispanica]	1	1	1	1.76	0.526	-0.93	0.000944731	0.00868016	17.06	13.01	12.02	3	3	1	1	1	1	1	1
XP_047962283.1	probable nucleoredoxin 1 [Salvia hispanica]	2	2	3	1.76	0.01	-6.64	1e-17	1.42924e-16			9.93		3				2	2	2
XP_047971820.1	actin-depolymerizing factor 3-like [Salvia hispanica]	2	1	5	1.75	3.326	1.73	3.14626e-08	4.15647e-07	78.43	36.09	81.93	3	3	1	1	1	1	1	1
XP_047965615.1	pantoate--beta-alanine ligase isoform X1 [Salvia hispanica]	1	1	1	1.75	1.268	0.34	0.364107	0.825555	8.74	14.52	14.9	3	3	1	1	1	1	1	1
XP_047970263.1	polyadenylate-binding protein 2-like isoform X1 [Salvia hispanica]	1	1	4	1.75	0.943	-0.09	0.607702	0.958828	27.61	22.87	20.07	3	3	1	1	1	1	1	1
XP_047959153.1	COP9 signalosome complex subunit 8-like [Salvia hispanica]	1	1	6	1.75	1.507	0.59	0.0823347	0.353402	9.28	4.78	9.85	3	3	1	1	1	1	1	1
XP_047942464.1	methionine S-methyltransferase-like isoform X1 [Salvia hispanica]	1	1	1	1.74	100	6.64	1e-17	1.42924e-16		3.16		2		1		1
XP_047952822.1	protein arginine methyltransferase NDUFAF7 homolog, mitochondrial-like [Salvia hispanica]	1	1	1	1.73
XP_047958758.1	uncharacterized protein At2g34160-like [Salvia hispanica]	1	1	1	1.7	0.73	-0.45	0.082375	0.353402	30.51	28.52	6.36	2	3		1	1	1	1	1
XP_047964743.1	exosome complex component CSL4 [Salvia hispanica]	1	1	1	1.7
XP_047953129.1	4-alpha-glucanotransferase DPE2 [Salvia hispanica]	1	1	3	1.7	2.176	1.12	0.000469261	0.00450462	68.99	96.31	103.24	2	2		1	1		1	1
XP_047938296.1	vestitone reductase-like [Salvia hispanica]	1	1	1	1.7	0.01	-6.64	1e-17	1.42924e-16			2.7		2					1	1
XP_047951662.1	alpha-aminoadipic semialdehyde synthase [Salvia hispanica]	1	1	3	1.68	1.185	0.25	0.55829	0.939712	15.96	17.85	14.21	3	3	1	1	1	1	1	1
XP_047957640.1	ubiquitin-conjugating enzyme E2 variant 1D [Salvia hispanica]	1	1	2	1.67	0.01	-6.64	1e-17	1.42924e-16			17.79		3				1	1	1
XP_047938306.1	cytosolic Fe-S cluster assembly factor NBP35-like [Salvia hispanica]	1	1	1	1.66	2.398	1.26	7.37348e-05	0.00081542	29.17	9.88	30.95	3	3	1	1	1	1	1	1
XP_047971831.1	uncharacterized protein LOC125214740 [Salvia hispanica]	1	1	2	1.66	0.506	-0.98	0.000469999	0.00450462	73.64	56.99	6.73	3	3	1	1	1	1	1	1
XP_047943633.1	translation initiation factor eIF-2B subunit gamma [Salvia hispanica]	1	1	6	1.65	1.057	0.08	0.970803	0.998397	4.13	3.44	1.68	3	3	1	1	1	1	1	1
XP_047958649.1	probable choline kinase 2 [Salvia hispanica]	1	1	2	1.65	0.845	-0.24	0.298392	0.762797	18.48	15.89	12.98	3	3	1	1	1	1	1	1
XP_047938776.1	nitrile-specifier protein 5 isoform X1 [Salvia hispanica]	1	1	6	1.65	1.29	0.37	0.322113	0.793593	26.66	13.2	27.7	3	3	1	1	1	1	1	1
XP_047962951.1	nodulin-related protein 2-like [Salvia hispanica]	1	1	2	1.64	0.917	-0.13	0.518489	0.918252	12.6	14.7	5.41	3	3	1	1	1	1	1	1
XP_047982398.1	65-kDa microtubule-associated protein 1-like [Salvia hispanica]	1	1	1	1.63	0.01	-6.64	1e-17	1.42924e-16			49.11		3				1	1	1
XP_047962661.1	sirohydrochlorin ferrochelatase isoform X1 [Salvia hispanica]	1	1	1	1.63	1.03	0.04	0.931178	0.998084	31.62	14.56	23.5	3	3	1	1	1	1	1	1
XP_047980302.1	uncharacterized protein LOC125221978 [Salvia hispanica]	2	2	5	1.62	1.276	0.35	0.347904	0.810406	37.83	25.99	5.77	3	3	2	2	2	2	2	2
XP_047965685.1	AP-4 complex subunit epsilon-like [Salvia hispanica]	1	1	2	1.61	0.722	-0.47	0.0735321	0.335911	52.84	51.95	11.67	2	3	1	1		1	1	1
XP_047941173.1	glyoxylate/succinic semialdehyde reductase 1 [Salvia hispanica]	1	1	4	1.6	1.508	0.59	0.0819406	0.353402	32.81	13.54	25.94	3	3	1	1	1	1	1	1
XP_047954382.1	mitogen-activated protein kinase homolog MMK2 [Salvia hispanica]	1	1	2	1.6	0.976	-0.04	0.728083	0.989188	11.36	88.17	6.19	3	3	1	1	1	1	1	1
XP_047970147.1	cytochrome b5-like isoform X1 [Salvia hispanica]	2	2	5	0	1.21	0.27	0.494687	0.904274	34.73	23.87	13.06	3	3	1	1	1	1	1	1
XP_047977037.1	ER membrane protein complex subunit 8/9 homolog [Salvia hispanica]	1	1	1	0	0.01	-6.64	1e-17	1.42924e-16			15.21		3				1	1	1
XP_047957675.1	probable N-succinyldiaminopimelate aminotransferase DapC [Salvia hispanica]	1	1	1	0	1.127	0.17	0.7297	0.989188	21.6	17.82	8.97	3	3	1	1	1	1	1	1
XP_047946978.1	electron transfer flavoprotein subunit beta, mitochondrial-like [Salvia hispanica]	1	1	7	0	1.088	0.12	0.862805	0.993737	48.16	21.53	43.44	3	3	1	1	1	1	1	1
XP_047972442.1	EEF1A lysine methyltransferase 1 [Salvia hispanica]	1	1	2	0	1.239	0.31	0.424503	0.871142	26.71	26.22	10.28	2	3	1		1	1	1	1
XP_047972002.1	formamidase-like isoform X3 [Salvia hispanica]	1	1	2	0	1.08	0.11	0.890401	0.993737	88.62	68.32	37.15	3	3	1	1	1	1	1	1
XP_047938937.1	SH3 domain-containing protein 3 [Salvia hispanica]	1	1	2	0	0.01	-6.64	1e-17	1.42924e-16			9.9		3				1	1	1
XP_047939511.1	heme-binding protein 2-like [Salvia hispanica]	1	1	5	0	1.028	0.04	0.921061	0.997963	65.42	38.69	61.04	3	3	1	1	1	1	1	1
XP_047964576.1	protein HEAT INTOLERANT 4-like [Salvia hispanica]	1	1	1	0	0.892	-0.16	0.437402	0.8736	26.21	4.94	18.71	3	3	1	1	1	1	1	1
XP_047975773.1	cytochrome P450 71A8-like [Salvia hispanica]	1	1	1	0	2.284	1.19	0.000190955	0.00193649	24.67	12.34	24.58	3	3	1	1	1	1	1	1
XP_047949968.1	dynamin-related protein 5A-like [Salvia hispanica]	1	1	1	0	0.662	-0.59	0.0273042	0.163724	7.59	23.07	19.73	3	3	1	1	1	1	1	1
XP_047958199.1	protein C2-DOMAIN ABA-RELATED 4-like [Salvia hispanica]	1	1	2	0	0.862	-0.21	0.347401	0.810406	23.48	16.65	26.8	2	3	1	1		1	1	1
XP_047970763.1	110 kDa U5 small nuclear ribonucleoprotein component CLO [Salvia hispanica]	3	3	4	0	1.505	0.59	0.0836766	0.357527	17.78	42.27	11.26	3	3	2	2	1	2	2	2
XP_047979980.1	U1 small nuclear ribonucleoprotein A [Salvia hispanica]	1	1	1	0	0.01	-6.64	1e-17	1.42924e-16			20.65		2					1	1
XP_047948588.1	uncharacterized protein LOC125194429 [Salvia hispanica]	1	1	1	0
XP_047943283.1	centromere/kinetochore protein zw10 homolog [Salvia hispanica]	1	1	2	0	100	6.64	1e-17	1.42924e-16		7.54		2		1	1
XP_047965390.1	pyridoxine/pyridoxamine 5'-phosphate oxidase 1, chloroplastic-like [Salvia hispanica]	2	2	2	0	1.568	0.65	0.0538695	0.263112	18.66	11.46	6.85	3	3	2	2	2	2	2	2
XP_047945132.1	probable 3-hydroxyisobutyrate dehydrogenase-like 1, mitochondrial [Salvia hispanica]	1	1	2	0	1.378	0.46	0.190961	0.619798	46.74	37.64	14.43	3	3	1	1	1	1	1	1
XP_047954760.1	HMG-Y-related protein A-like [Salvia hispanica]	1	1	1	0
XP_047954061.1	eukaryotic translation initiation factor-like [Salvia hispanica]	1	1	1	0	0.839	-0.25	0.283044	0.739701	14.8	17.02	10.99	3	3	1	1	1	1	1	1
XP_047963877.1	multiple organellar RNA editing factor 8, chloroplastic/mitochondrial-like [Salvia hispanica]	1	1	2	0	1.14	0.19	0.689795	0.989188	25.7	23.64	26.23	3	2	1	1	1	1	1
XP_047983787.1	ATPase family AAA domain-containing protein 3-B-like [Salvia hispanica]	1	1	1	0	0.907	-0.14	0.486567	0.898843	31.84	13.94	26.23	2	3		1	1	1	1	1
XP_047951249.1	cullin-4-like [Salvia hispanica]	1	1	2	0	0.888	-0.17	0.423531	0.871142	14.62	20.67	4.48	3	3	1	1	1	1	1	1
XP_047960061.1	uncharacterized protein LOC125205268 [Salvia hispanica]	1	1	6	0	1.278	0.35	0.343733	0.80855	39.9	25.66	30.03	3	3	1	1	1	1	1	1
XP_047969911.1	bifunctional aspartate aminotransferase and glutamate/aspartate-prephenate aminotransferase isoform X1 [Salvia hispanica]	1	1	3	0
XP_047950588.1	WD repeat-containing protein 43 [Salvia hispanica]	1	1	2	0	0.01	-6.64	1e-17	1.42924e-16			12.6		3				1	1	1
XP_047980724.1	probable inactive leucine-rich repeat receptor-like protein kinase At3g03770 [Salvia hispanica]	1	1	1	0	100	6.64	1e-17	1.42924e-16		15.73		3		1	1	1
XP_047969694.1	protein ENHANCED DISEASE RESISTANCE 2-like isoform X1 [Salvia hispanica]	1	1	2	0	0.902	-0.15	0.467587	0.882903	45.02	47.9	27.27	3	3	1	1	1	1	1	1
XP_047972014.1	bifunctional UDP-glucose 4-epimerase and UDP-xylose 4-epimerase 1-like isoform X1 [Salvia hispanica]	1	1	1	0
XP_047939050.1	MYG1 protein-like [Salvia hispanica]	1	1	1	0	1.018	0.03	0.884016	0.993737	25.01	21.66	21.3	2	3		1	1	1	1	1
XP_047966487.1	plasma membrane ATPase 3 [Salvia hispanica]	1	1	1	0
XP_047938622.1	vesicle transport v-SNARE 13-like [Salvia hispanica]	1	1	2	0	1.185	0.24	0.560045	0.939844	17.81	6.85	17.95	3	3	1	1	1	1	1	1
XP_047952258.1	NEDD8-activating enzyme E1 catalytic subunit-like [Salvia hispanica]	1	1	2	0	1.321	0.4	0.26981	0.724519	42.28	35.68	8.66	3	2	1	1	1	1	1
XP_047955737.1	acyl-CoA hydrolase 2 isoform X1 [Salvia hispanica]	1	1	1	0	0.01	-6.64	1e-17	1.42924e-16			7.36		2				1		1
XP_047947093.1	AP-4 complex subunit sigma [Salvia hispanica]	1	1	1	0	1.43	0.52	0.137736	0.506968	9.39	1.69	20.31	2	3	1	1		1	1	1
XP_047963192.1	putative ATP synthase protein YMF19 [Salvia hispanica]	1	1	5	0	1.24	0.31	0.422865	0.871142	44.72	31.28	35.1	3	3	1	1	1	1	1	1
XP_047945823.1	coatomer subunit zeta-1-like isoform X1 [Salvia hispanica]	1	1	2	0	0.609	-0.71	0.00919737	0.067955	13.06	12.43	8.09	3	3	1	1	1	1	1	1
XP_047950338.1	FGGY carbohydrate kinase domain-containing protein-like isoform X1 [Salvia hispanica]	1	1	6	0	1.657	0.73	0.0284777	0.169342	20.5	10.3	21.29	3	3	1	1	1	1	1	1
XP_047955950.1	periodic tryptophan protein 1 homolog [Salvia hispanica]	1	1	3	0	1.082	0.11	0.883737	0.993737	22.22	18.6	10.25	3	3	1	1	1	1	1	1
XP_047959163.1	thioredoxin-like protein slr0233 [Salvia hispanica]	1	1	2	0	0.718	-0.48	0.0693346	0.320935	8.51	8.47	8.95	3	3	1	1	1	1	1	1
XP_047955802.1	sterol carrier protein 2-like [Salvia hispanica]	2	2	4	0	0.772	-0.37	0.141498	0.517959	20.08	13.61	2.99	3	3	2	2	2	2	2	2
XP_047963501.1	pre-mRNA cleavage factor Im 25 kDa subunit 2 [Salvia hispanica]	1	1	3	0	1.195	0.26	0.532495	0.925617	25.67	11.43	24.57	3	3	1	1	1	1	1	1
XP_047938104.1	60S ribosomal protein L38-like [Salvia hispanica]	1	1	1	0	0.393	-1.35	2.45992e-06	2.94708e-05	17.88	1.99	24.68	2	3		1	1	1	1	1
XP_047969715.1	uncharacterized protein LOC125213297 isoform X1 [Salvia hispanica]	1	1	3	0	4.292	2.1	1.41458e-11	1.94227e-10	18.38	8.17	24.45	3	3	1	1	1	1	1	1
XP_047971271.1	UDP-D-apiose/UDP-D-xylose synthase 2-like [Salvia hispanica]	3	3	4	0	1.223	0.29	0.46088	0.881606	46.42	11.36	79.29	3	3	3	3	3	2	3	3
XP_047979908.1	chaperone protein dnaJ 10-like isoform X1 [Salvia hispanica]	1	1	3	0	0.86	-0.22	0.340901	0.808075	12.86	7.59	14.85	3	3	1	1	1	1	1	1
XP_047972604.1	DDB1- and CUL4-associated factor homolog 1-like [Salvia hispanica]	1	1	1	0	100	6.64	1e-17	1.42924e-16		20.23		3		1	1	1
XP_047957113.1	branched-chain amino acid aminotransferase 2, chloroplastic [Salvia hispanica]	1	1	3	0	1.084	0.12	0.875074	0.993737	16.63	14.32	11.35	3	3	1	1	1	1	1	1
XP_047954614.1	nuclear transport factor 2-like [Salvia hispanica]	1	1	2	0	0.01	-6.64	1e-17	1.42924e-16			72.01		3				1	1	1
XP_047971620.1	long chain acyl-CoA synthetase 8 isoform X1 [Salvia hispanica]	1	1	1	0	1.092	0.13	0.84829	0.993737	49.08	36.22	37.04	3	2	1	1	1		1	1
XP_047943374.1	SEC1 family transport protein SLY1 [Salvia hispanica]	2	2	4	0						8.59	28.96	3	3	1	1	1	1	1	1
XP_047959891.1	probable ubiquitin conjugation factor E4 [Salvia hispanica]	2	2	2	0	1.207	0.27	0.500233	0.907609	38.43	24.73	17.14	3	3	1	1	1	2	1	2
XP_047937788.1	uncharacterized protein LOC125185308 [Salvia hispanica]	2	2	5	0	1.035	0.05	0.947253	0.998397	37.59	30.44	13.97	3	3	1	1	1	1	1	1
XP_047942480.1	ATP-dependent Clp protease proteolytic subunit 6, chloroplastic [Salvia hispanica]	1	1	1	0
XP_047950446.1	ubiquinone biosynthesis monooxygenase COQ6, mitochondrial isoform X1 [Salvia hispanica]	1	1	1	0
XP_047973456.1	lanC-like protein GCL1 isoform X1 [Salvia hispanica]	1	1	4	0	1.509	0.59	0.0814896	0.353121	80.46	23.22	71	3	3	1	1	1	1	1	1
XP_047957777.1	uncharacterized protein LOC125203472 isoform X1 [Salvia hispanica]	1	1	1	0	0.724	-0.47	0.0749022	0.337276	29.24	10.35	23.76	3	3	1	1	1	1	1	1
XP_047943867.1	BAHD acyltransferase DCR [Salvia hispanica]	2	2	4	0	0.884	-0.18	0.411841	0.866214	5.1	2.45	14.21	3	3	1	1	1	2	1	2
XP_047970370.1	zinc finger CCCH domain-containing protein 36-like [Salvia hispanica]	2	2	4	0	0.909	-0.14	0.492285	0.904274	32.57	49.31	60.38	3	3	2	1	2	1	2	2
XP_047980260.1	ethanolamine-phosphate cytidylyltransferase [Salvia hispanica]	1	1	1	0	1.441	0.53	0.128096	0.480164	40.76	19.6	36.03	3	3	1	1	1	1	1	1
XP_047939144.1	mitochondrial outer membrane protein porin 4-like [Salvia hispanica]	1	1	1	0	0.01	-6.64	1e-17	1.42924e-16			2.7		3				1	1	1
XP_047960485.1	farnesylcysteine lyase [Salvia hispanica]	1	1	4	0	2.203	1.14	0.00037422	0.0036438	88.17	61.22	61.92	3	3	1	1	1	1	1	1
XP_047939215.1	ras-related protein RABB1c [Salvia hispanica]	1	1	4	0	1.645	0.72	0.0309021	0.178545	9.43	3.17	9.06	3	2	1	1	1	1	1
XP_047962000.1	serine carboxypeptidase-like 50, partial [Salvia hispanica]	1	1	6	0	1.195	0.26	0.532055	0.925617	11.41	8.15	7.56	3	3	1	1	1	1	1	1
XP_047967536.1	biotin carboxyl carrier protein of acetyl-CoA carboxylase isoform X1 [Salvia hispanica]	1	1	6	0	0.809	-0.31	0.212743	0.649929	11.21	3.93	11.32	3	3	1	1	1	1	1	1
XP_047960285.1	phosphatase IMPL1, chloroplastic isoform X1 [Salvia hispanica]	1	1	1	0	1.201	0.26	0.515849	0.918252	15.54	7.01	15.37	2	3		1	1	1	1	1
XP_047946467.1	copper chaperone for superoxide dismutase, chloroplastic/cytosolic-like isoform X1 [Salvia hispanica]	1	1	2	0	0.897	-0.16	0.45253	0.879993	31.62	13.48	31.92	3	2	1	1	1	1		1
XP_047962306.1	heavy metal-associated isoprenylated plant protein 33-like [Salvia hispanica]	1	1	1	0
XP_047970472.1	UDP-glucose:glycoprotein glucosyltransferase isoform X1 [Salvia hispanica]	1	1	2	0	1.775	0.83	0.0116479	0.0829956	42.89	45.68	20.08	3	3	1	1	1	1	1	1
XP_047949025.1	protein TPLATE [Salvia hispanica]	1	1	3	0	1.102	0.14	0.814235	0.992513	59.7	45.16	0.58	3	2	1	1	1		1	1
XP_047983121.1	long chain acyl-CoA synthetase 9, chloroplastic [Salvia hispanica]	1	1	4	0	1.305	0.38	0.294789	0.757688	49.14	44.64	28.5	3	3	1	1	1	1	1	1
XP_047938033.1	2-keto-3-deoxy-L-rhamnonate aldolase-like [Salvia hispanica]	2	2	3	0	1.046	0.07	0.989137	0.998541	8.5	10.71	7.84	3	3	2	2	2	2	2	2
XP_047971414.1	uncharacterized protein LOC125214428 [Salvia hispanica]	1	1	2	0	1.231	0.3	0.442271	0.878074	7.08	35.79	3.99	3	3	1	1	1	1	1	1
XP_047938151.1	COP9 signalosome complex subunit 6a-like [Salvia hispanica]	1	1	3	0	1.21	0.28	0.493474	0.904274	14.47	15.37	5.77	3	3	1	1	1	1	1	1
XP_047982956.1	eukaryotic translation initiation factor 4G-like isoform X1 [Salvia hispanica]	1	1	5	0	0.891	-0.17	0.432968	0.871142	14.27	6.33	21.5	3	3	1	1	1	1	1	1
XP_047967586.1	probable N-acetyl-gamma-glutamyl-phosphate reductase, chloroplastic [Salvia hispanica]	2	2	2	0	1.385	0.47	0.183205	0.615893	36.19	22.37	35.11	3	3	1	1	1	2	2	2
XP_047971156.1	calcium-dependent protein kinase SK5-like [Salvia hispanica]	1	1	1	0	0.01	-6.64	1e-17	1.42924e-16			12.73		3				1	1	1
XP_047972379.1	COP9 signalosome complex subunit 5a-like [Salvia hispanica]	1	1	2	0	0.993	-0.01	0.793751	0.990726	11.64	14.73	2.31	3	3	1	1	1	1	1	1
XP_047955081.1	probable linoleate 9S-lipoxygenase 5 [Salvia hispanica]	1	1	1	0	1.724	0.79	0.0171788	0.113167	21.16	9.41	102.57	2	3		1	1	1	1	1
XP_047971369.1	putative GDP-L-fucose synthase 2 [Salvia hispanica]	1	1	2	0	1.323	0.4	0.266088	0.720976	19.53	26.97	10.33	3	3	1	1	1	1	1	1
XP_047959345.1	anthocyanin 5-aromatic acyltransferase-like [Salvia hispanica]	1	1	3	0	1.535	0.62	0.068091	0.316377	24.71	12.1	24.35	3	3	1	1	1	1	1	1
XP_047954106.1	probable disease resistance RPP8-like protein 2 [Salvia hispanica]	1	1	3	0						22.15	14.82	3	3	1	1	1	1	1	1
XP_047970751.1	uncharacterized protein At4g28440-like [Salvia hispanica]	1	1	4	0	0.692	-0.53	0.0459807	0.233147	31.27	30.02	13.03	2	3	1	1		1	1	1
XP_047956196.1	cinnamoyl-CoA reductase 1-like [Salvia hispanica]	1	1	6	0	2.336	1.22	0.000123627	0.00125894	49.16	12.95	61.39	3	3	1	1	1	1	1	1
XP_047965345.1	vacuolar protein sorting-associated protein 26B-like [Salvia hispanica]	1	1	1	0
XP_047947392.1	deoxyhypusine synthase isoform X1 [Salvia hispanica]	1	1	2	0	0.993	-0.01	0.791092	0.990726	3.97	3.82	1.23	2	2		1	1		1	1
XP_047976654.1	exosome complex component RRP42-like isoform X1 [Salvia hispanica]	1	1	2	0	0.955	-0.07	0.653659	0.979048	10.89	17.19	4.52	3	3	1	1	1	1	1	1
XP_047958267.1	delta(3,5)-Delta(2,4)-dienoyl-CoA isomerase, peroxisomal [Salvia hispanica]	1	1	1	0	1.236	0.31	0.431116	0.871142	11	5.33	10.41	3	2	1	1	1	1	1

## Sheet: Quantified
AccAAssion	DAAscription	PAAptidAAs	UniquAA PAAptidAAs	PSMs	ScorAA SAAquAAst	Ratio: AA/To	Ratio (log2): AA/To	P-ValuAA: AA/To	Adj. P-ValuAA: AA/To	Variability [%]: AA/To	CV [%]: AA	CV [%]: To	Count: AA	Count: To	Count: AA 1	Count: AA 2	Count: AA 3	Count: To 1	Count: To 2	Count: To 3
XP_047950871.1	cocosin 1-like [Salvia hispanica]	43	43	2662	6214.14	1.241	0.31	0.419599	0.871142	41.77	2.12	9.53	3	3	51	50	51	48	49	49
XP_047974399.1	11S globulin seed storage protein 2-like [Salvia hispanica]	30	27	2632	4665.62	1.099	0.14	0.824559	0.993737	48.18	6.16	5.23	3	3	44	47	47	47	46	46
XP_047958388.1	11S globulin-like [Salvia hispanica]	46	45	1865	4408.9	1.29	0.37	0.321634	0.793593	39	4.55	3.87	3	3	46	50	50	47	46	47
XP_047952105.1	11S globulin seed storage protein Ana o 2.0101-like [Salvia hispanica]	37	32	2205	4378.17	1.249	0.32	0.402511	0.856914	32.15	4.72	7.07	3	3	35	38	37	39	38	37
XP_047976489.1	11S globulin seed storage protein 2-like [Salvia hispanica]	34	31	1595	3559.07	1.161	0.22	0.626919	0.969456	32.77	8.41	6.09	3	3	48	49	49	50	50	50
XP_047960314.1	vicilin Cor a 11.0101 [Salvia hispanica]	42	42	1299	2734.64	1.07	0.1	0.924475	0.997963	36.46	8.7	3.95	3	3	47	47	46	47	46	47
XP_047954700.1	11S globulin seed storage protein Jug r 4-like [Salvia hispanica]	33	30	1182	2728.28	1.109	0.15	0.789986	0.990726	44.17	2.3	10.42	3	3	25	28	28	29	27	29
XP_047958387.1	11S globulin-like [Salvia hispanica]	34	34	796	1804.45	1.19	0.25	0.54572	0.933339	28.39	5.48	2.62	3	3	39	38	40	40	38	40
XP_047965477.1	2S sulfur-rich seed storage protein 1-like [Salvia hispanica]	7	4	538	1296.28	0.837	-0.26	0.278886	0.736067	33.36	34.4	25.77	3	3	4	4	4	4	4	4
XP_047969551.1	2S seed storage protein-like [Salvia hispanica]	4	1	532	1279.28	0.725	-0.46	0.0766565	0.338785	10.01	13.82	6.96	3	3	2	2	2	2	2	2
XP_047983673.1	vicilin-like seed storage protein At2g28490 [Salvia hispanica]	22	22	494	1225.33	1.202	0.27	0.513182	0.916825	25.08	10.44	4.59	3	3	24	24	24	24	24	24
XP_047944240.1	LOW QUALITY PROTEIN: 13S globulin seed storage protein 1-like [Salvia hispanica]	8	3	536	1121.02	1.31	0.39	0.286938	0.744454	11.72	16.91	31.5	3	3	1	2	2	1	1	1
XP_047948475.1	embryonic protein DC-8 isoform X1 [Salvia hispanica]	43	43	398	1061.69	0.844	-0.25	0.296277	0.759635	32.42	13.69	11.13	3	3	46	47	47	47	48	48
XP_047961271.1	late embryogenesis abundant protein D-34-like [Salvia hispanica]	16	16	244	821.73	1.058	0.08	0.968552	0.998397	27.78	9.8	6.26	3	3	18	18	17	18	18	18
XP_047955639.1	11S globulin seed storage protein Jug r 4-like [Salvia hispanica]	22	20	314	794.54	1.258	0.33	0.383847	0.833112	34.01	5.79	11.9	3	3	19	20	20	19	19	20
XP_047969400.1	heat shock cognate 70 kDa protein-like [Salvia hispanica]	30	14	340	789.17	1.163	0.22	0.620214	0.967691	34.61	7.68	0.69	3	3	16	17	17	17	16	17
XP_047969797.1	luminal-binding protein 4 [Salvia hispanica]	32	18	347	770.67	1.04	0.06	0.968218	0.998397	25.34	6.02	5.76	3	3	20	20	20	20	20	20
XP_047974299.1	vicilin-like seed storage protein At2g18540 [Salvia hispanica]	19	19	303	743.03	1.175	0.23	0.585435	0.948179	21.31	0.25	5.39	3	3	21	21	21	21	21	21
XP_047963313.1	heat shock cognate 70 kDa protein 2 [Salvia hispanica]	24	1	292	714.64	0.01	-6.64	1e-17	1.42924e-16			27.01		2				1		1
XP_047963324.1	heat shock cognate 70 kDa protein 2-like [Salvia hispanica]	24	2	283	707.3	1.071	0.1	0.920896	0.997963	37.46	8.57	12.17	3	3	2	2	2	2	2	2
XP_047964294.1	protein disulfide-isomerase-like [Salvia hispanica]	36	36	276	676.14	0.936	-0.1	0.584832	0.947831	26.6	10.3	1.28	3	3	36	36	36	36	36	36
AVW82634.1	glyceraldehyde-3-phosphate-dehydrogenase [Salvia hispanica]	18	7	292	648.33	1.227	0.3	0.452599	0.879993	36	24.52	13.32	3	3	7	7	7	8	8	8
XP_047971175.1	heat shock cognate 70 kDa protein 2-like [Salvia hispanica]	25	9	268	648.27	1.126	0.17	0.735061	0.989188	21.87	4.05	2.47	3	3	9	9	9	10	9	10
XP_047950706.1	oleosin H1-like [Salvia hispanica]	11	9	226	609.84	1.035	0.05	0.946575	0.998397	29.03	10.82	2.73	3	3	11	11	11	11	11	11
XP_047960252.1	NADPH-dependent aldehyde reductase 1, chloroplastic-like [Salvia hispanica]	17	17	352	604.53	1.162	0.22	0.622775	0.967691	29.03	3.96	2.71	3	3	19	21	21	20	20	20
XP_047954951.1	aspartic proteinase-like isoform X1 [Salvia hispanica]	18	11	294	595.81	1.054	0.08	0.984033	0.998397	27.22	9.89	13.04	3	3	12	12	12	12	12	12
XP_047963012.1	glyceraldehyde-3-phosphate dehydrogenase, cytosolic-like [Salvia hispanica]	18	2	277	592.08	1.156	0.21	0.641359	0.977616	41.42	34.73	24.1	3	3	2	2	2	2	2	2
XP_047972310.1	low-temperature-induced 65 kDa protein-like isoform X1 [Salvia hispanica]	33	33	237	590.58	0.734	-0.45	0.0864797	0.366876	24.15	13.79	10.89	3	3	32	32	32	34	34	34
XP_047973366.1	glyceraldehyde-3-phosphate dehydrogenase, cytosolic [Salvia hispanica]	18	1	272	573.41	1.499	0.58	0.0872091	0.366876	31.65	29.26	16.15	3	3	1	1	1	1	1	1
XP_047960080.1	11-beta-hydroxysteroid dehydrogenase A-like [Salvia hispanica]	19	17	224	572.81	1.587	0.67	0.0472185	0.238928	33.27	11.41	16.42	3	3	21	21	21	21	20	21
XP_047940916.1	ATP synthase subunit beta, mitochondrial [Salvia hispanica]	21	21	248	557.64	1.184	0.24	0.560594	0.939844	20.66	4.73	4.05	3	3	23	23	22	22	22	23
XP_047970570.1	chaperone protein ClpB1 [Salvia hispanica]	30	29	216	555.91	0.996	-0.01	0.802471	0.990726	29.02	7.71	4.82	3	3	29	29	29	28	28	29
XP_047955412.1	embryonic protein DC-8 [Salvia hispanica]	20	20	200	552.27	0.779	-0.36	0.1531	0.548838	32.16	15.67	11.89	3	3	21	21	21	21	21	21
XP_047952056.1	late embryogenesis abundant protein, group 3-like [Salvia hispanica]	23	23	195	548.52	0.467	-1.1	0.000102589	0.00111435	33.93	10.71	18.47	3	3	22	22	22	23	24	24
XP_047941308.1	succinate-semialdehyde dehydrogenase, mitochondrial isoform X2 [Salvia hispanica]	28	28	216	534.07	1.092	0.13	0.847789	0.993737	21.16	5.67	1.63	3	3	32	32	32	31	31	31
XP_047942127.1	aspartic proteinase-like [Salvia hispanica]	19	12	269	526.84	1.15	0.2	0.660327	0.981654	26.55	10.61	18.67	3	3	11	11	11	12	11	12
XP_047966170.1	oil body-associated protein 2C [Salvia hispanica]	14	14	258	513.82	1.091	0.13	0.849834	0.993737	25.16	8.3	6.16	3	3	22	23	23	23	23	23
XP_047980590.1	protein ADP-ribosyltransferase PARP3 isoform X1 [Salvia hispanica]	30	30	207	506.89	1.182	0.24	0.566701	0.939891	26.67	12.05	3.93	3	3	31	30	29	31	28	31
XP_047980384.1	bifunctional enolase 2/transcriptional activator [Salvia hispanica]	18	4	211	497.01	1.003	0	0.827536	0.993737	20.52	5.85	3.21	3	3	4	4	4	4	4	4
XP_047981438.1	enolase [Salvia hispanica]	18	4	204	493.52	1.13	0.18	0.720871	0.989188	17.76	10.02	11.22	3	3	1	2	2	2	2	2
XP_047962252.1	glyceraldehyde-3-phosphate dehydrogenase, cytosolic-like [Salvia hispanica]	16	7	219	483.2	1.221	0.29	0.468022	0.882903	30.43	50.3	80.87	3	3	9	9	9	9	8	9
XP_047940741.1	ribonuclease TUDOR 2-like [Salvia hispanica]	37	17	201	479.55	1.08	0.11	0.890518	0.993737	27.95	3.5	3.61	3	3	14	16	16	16	16	16
XP_047973018.1	vicilin-like seed storage protein At2g18540 [Salvia hispanica]	24	24	185	460.7	1.025	0.04	0.912203	0.997963	36.12	7.56	8.03	3	3	26	26	26	26	26	25
AVW82640.1	elongation factor 1-alpha [Salvia hispanica]	13	3	181	445.36	0.938	-0.09	0.591291	0.950734	20.45	9.71	8.73	3	3	6	6	6	6	6	6
XP_047948434.1	phosphoglycerate kinase, cytosolic [Salvia hispanica]	25	7	178	443.06	1.028	0.04	0.92148	0.997963	19.91	7.59	4.98	3	3	7	7	7	7	7	7
XP_047976638.1	elongation factor 2-like [Salvia hispanica]	26	26	224	432.38	1.236	0.31	0.430684	0.871142	28.62	6.1	4.17	3	3	29	28	27	29	29	29
XP_047957557.1	aconitate hydratase, cytoplasmic-like [Salvia hispanica]	26	20	183	427.03	1.119	0.16	0.75561	0.990726	23.08	7.41	5.92	3	3	21	20	20	21	21	21
XP_047945663.1	heat shock cognate protein 80-like [Salvia hispanica]	28	3	172	411.43	0.911	-0.13	0.498532	0.907232	28.87	39.07	7.07	3	3	2	3	3	3	3	3
XP_047969141.1	luminal-binding protein 5-like [Salvia hispanica]	18	4	196	409.05	1.131	0.18	0.719444	0.989188	21.15	4.78	4.82	3	3	4	4	4	4	4	4
XP_047969592.1	heat shock cognate protein 80-like [Salvia hispanica]	27	2	170	407.25	0.985	-0.02	0.762406	0.990726	28.96	7.53	19.36	3	3	1	2	2	1	2	2
XP_047979925.1	alcohol dehydrogenase 1 [Salvia hispanica]	16	13	165	395.18	1.067	0.09	0.935331	0.998084	26.86	6.12	2.55	3	3	14	15	16	16	15	16
XP_047944677.1	phosphoglycerate kinase, cytosolic-like [Salvia hispanica]	24	6	157	379.4	1.085	0.12	0.873093	0.993737	25.42	21.85	1.86	3	3	6	6	6	6	6	6
XP_047972682.1	malate synthase-like [Salvia hispanica]	24	22	149	376.13	1.05	0.07	0.996321	0.998541	20.59	2.94	4.87	3	3	25	25	25	24	25	25
XP_047946193.1	1-Cys peroxiredoxin PER1 [Salvia hispanica]	14	14	138	367.33	0.882	-0.18	0.406757	0.861451	21.54	11.31	6.54	3	3	16	16	15	16	16	16
XP_047960712.1	fructose-bisphosphate aldolase 1, cytoplasmic [Salvia hispanica]	17	7	132	363.67	1.034	0.05	0.942683	0.998397	19.06	7.59	5.11	3	3	7	7	7	7	7	7
XP_047950036.1	leucine aminopeptidase 2, chloroplastic-like [Salvia hispanica]	21	8	127	355.67	0.996	-0.01	0.804451	0.990726	25.19	4.67	10.29	3	3	8	8	8	8	8	8
XP_047979886.1	fructose-bisphosphate aldolase 6, cytosolic-like [Salvia hispanica]	16	6	127	342.02	1.017	0.02	0.88212	0.993737	16.82	5.24	1.98	3	3	6	6	6	6	6	6
XP_047975888.1	late embryogenesis abundant protein D-34-like [Salvia hispanica]	12	12	120	340.05	0.882	-0.18	0.403996	0.85858	13.53	6.9	7.49	3	3	14	13	14	13	13	13
XP_047982468.1	chaperonin CPN60-2, mitochondrial [Salvia hispanica]	24	13	134	337.02	1.032	0.05	0.936803	0.998084	26.76	9.03	5.12	3	3	14	14	14	13	14	14
XP_047966862.1	11-beta-hydroxysteroid dehydrogenase A-like [Salvia hispanica]	13	11	155	324.2	1.484	0.57	0.0963588	0.389258	24.46	17.93	18.95	3	3	15	15	15	15	15	15
XP_047940898.1	peptidyl-prolyl cis-trans isomerase [Salvia hispanica]	6	6	123	322.54	0.689	-0.54	0.0439636	0.225984	18.09	3.41	1.29	3	3	7	7	7	7	7	7
XP_047969008.1	5-methyltetrahydropteroyltriglutamate--homocysteine methyltransferase-like [Salvia hispanica]	23	8	148	314.72	1.196	0.26	0.530011	0.925617	22.31	5.95	4.64	3	3	6	6	6	8	8	8
XP_047938623.1	elongation factor 1-alpha-like [Salvia hispanica]	10	3	128	312.85	0.865	-0.21	0.353743	0.816939	21.2	14.33	9.55	3	3	5	5	5	5	5	5
XP_047944149.1	leucine aminopeptidase 2, chloroplastic-like [Salvia hispanica]	20	8	111	310.73	1.091	0.13	0.849867	0.993737	17.24	2.63	7.05	3	3	7	7	7	8	8	8
XP_047970107.1	cell division control protein 48 homolog E-like [Salvia hispanica]	24	1	140	308.89	1.123	0.17	0.74341	0.9892	20.79	20.37	9.85	3	3	1	1	1	1	1	1
XP_047951894.1	ribonuclease TUDOR 1 [Salvia hispanica]	29	9	140	306.49	1.057	0.08	0.969823	0.998397	20.02	12.8	8.31	3	3	8	8	7	8	8	8
XP_047976803.1	catalase [Salvia hispanica]	18	16	149	304.09	1.091	0.13	0.850812	0.993737	23.42	9.38	0.52	3	3	16	17	17	17	16	17
XP_047965780.1	phosphoenolpyruvate carboxylase-like [Salvia hispanica]	34	5	131	301.29	1.574	0.65	0.0516586	0.256303	18.5	17.86	12.67	3	3	3	3	4	3	3	3
XP_047980205.1	endoplasmin homolog isoform X1 [Salvia hispanica]	32	31	143	299.67	0.969	-0.04	0.704815	0.989188	24.91	6.81	4.72	3	3	29	29	27	31	30	31
XP_047941197.1	tripeptidyl-peptidase 2 isoform X1 [Salvia hispanica]	27	27	124	299.03	1.142	0.19	0.684496	0.987464	24.47	8.32	6.79	3	3	26	27	27	25	26	26
XP_047946425.1	heat shock cognate protein 80 [Salvia hispanica]	20	2	120	295.93	0.898	-0.16	0.454423	0.880667	42.28	9.73	16.31	3	3	2	2	2	2	2	2
XP_047941315.1	cell division cycle protein 48 homolog [Salvia hispanica]	23	3	125	293.63	1.203	0.27	0.511625	0.916724	17.16	4.24	10.28	3	3	3	3	3	3	3	3
XP_047977317.1	5-methyltetrahydropteroyltriglutamate--homocysteine methyltransferase [Salvia hispanica]	22	7	136	293.52	1.142	0.19	0.685596	0.987464	39.74	12.19	12.24	3	3	7	7	7	7	7	7
XP_047959447.1	phosphoenolpyruvate carboxylase [Salvia hispanica]	31	2	131	292.44	1.358	0.44	0.215782	0.65512	37.58	14.65	28.36	3	3	2	2	2	2	2	2
XP_047942176.1	actin-7 [Salvia hispanica]	14	4	133	290.72	1.214	0.28	0.482998	0.894956	20.86	2.65	1.94	3	3	4	4	4	4	4	4
XP_047958073.1	glyoxysomal fatty acid beta-oxidation multifunctional protein MFP-a [Salvia hispanica]	22	22	149	290.16	0.882	-0.18	0.406549	0.861451	32.81	10.6	5.44	3	3	22	23	23	23	23	23
XP_047961170.1	protein disulfide-isomerase-like [Salvia hispanica]	22	21	124	284.94	1.043	0.06	0.97698	0.998397	17.95	7.53	3.4	3	3	20	20	20	20	20	20
XP_047939042.1	aconitate hydratase, cytoplasmic [Salvia hispanica]	23	4	135	283.32	1.223	0.29	0.460893	0.881606	17.24	4.7	7.9	3	3	4	4	4	4	4	4
XP_047941192.1	actin-like [Salvia hispanica]	12	2	121	276.77	1.275	0.35	0.350575	0.811369	12.4	5.44	8.94	3	3	2	2	2	2	2	2
XP_047967143.1	oil body-associated protein 1A-like [Salvia hispanica]	9	9	121	274.49	1.081	0.11	0.88613	0.993737	25.9	14.34	11.14	3	3	12	12	11	12	12	12
XP_047947757.1	heat shock 70 kDa protein, mitochondrial-like [Salvia hispanica]	24	6	109	270.16	1.007	0.01	0.844562	0.993737	16.29	1.31	10	3	3	5	5	5	5	5	5
XP_047962809.1	eukaryotic initiation factor 4A-10-like isoform X2 [Salvia hispanica]	20	7	145	257.32	1.258	0.33	0.384721	0.833112	41.67	6.22	4.89	3	3	7	6	7	6	7	7
XP_047949819.1	3-ketoacyl-CoA thiolase 2, peroxisomal [Salvia hispanica]	15	10	94	253.61	1.019	0.03	0.890517	0.993737	28.94	12.22	7.47	3	3	10	10	10	10	10	10
XP_047968141.1	elongation factor 1-alpha [Salvia hispanica]	12	2	110	250.94	100	6.64	1e-17	1.42924e-16		19.92		3		1	1	1
XP_047947557.1	aconitate hydratase, cytoplasmic-like [Salvia hispanica]	20	1	121	248.69	0.928	-0.11	0.556222	0.939021	6.14	16.77	18.93	3	3	1	1	1	1	1	1
XP_047980659.1	cell division control protein 48 homolog E-like [Salvia hispanica]	19	1	105	248.17	0.01	-6.64	1e-17	1.42924e-16			6		3				1	1	1
XP_047971386.1	phosphoglucomutase, cytoplasmic [Salvia hispanica]	21	10	114	240.79	1.104	0.14	0.807771	0.991559	23.69	10.71	5.24	3	3	9	10	10	9	9	9
XP_047947174.1	probable mitochondrial-processing peptidase subunit beta, mitochondrial [Salvia hispanica]	18	18	95	233.13	1.115	0.16	0.770474	0.990726	30.96	2.13	7.63	3	3	18	18	18	18	18	18
XP_047945695.1	3-ketoacyl-CoA thiolase 2, peroxisomal-like [Salvia hispanica]	13	8	90	231.58	1.013	0.02	0.866794	0.993737	24.03	7.5	5.69	3	3	8	8	8	8	8	8
XP_047969531.1	malate dehydrogenase, mitochondrial [Salvia hispanica]	11	4	82	230.24	0.82	-0.29	0.236745	0.683593	41.28	11.44	8.44	3	3	3	3	3	3	3	3
XP_047949123.1	ATP synthase subunit alpha, mitochondrial [Salvia hispanica]	12	12	83	229.88	1.181	0.24	0.569925	0.939891	17.99	3.95	7.45	3	3	13	13	13	13	13	13
XP_047980552.1	heat shock 70 kDa protein, mitochondrial [Salvia hispanica]	21	3	91	229.66	1.162	0.22	0.624548	0.967691	18.54	23.35	38.14	3	3	2	2	1	3	2	3
XP_047954332.1	17.3 kDa class I heat shock protein-like [Salvia hispanica]	10	3	100	228.89	1.201	0.26	0.517604	0.918252	35.43	34.44	40.71	3	3	3	3	3	3	3	3
XP_047958614.1	elongation factor 1-gamma-like [Salvia hispanica]	15	5	92	228.59	0.892	-0.16	0.437515	0.8736	19.3	6.45	5.18	3	3	4	4	4	4	4	4
XP_047940305.1	malate dehydrogenase [Salvia hispanica]	8	8	101	224.04	1.144	0.19	0.676699	0.985609	21.6	1.96	3.79	3	3	10	10	10	10	10	10
XP_047970043.1	UDP-glucose 4-epimerase GEPI48-like isoform X1 [Salvia hispanica]	13	5	78	223.72	1.07	0.1	0.924871	0.997963	35.9	5.62	3.78	3	3	5	5	5	5	5	5
XP_047945225.1	glyceraldehyde-3-phosphate dehydrogenase, cytosolic [Salvia hispanica]	5	1	90	223.57	1.115	0.16	0.7688	0.990726	18.65	13.15	21.76	3	3	1	1	1	1	1	1
XP_047939371.1	oleosin 1-like [Salvia hispanica]	7	7	76	222.07	0.845	-0.24	0.298695	0.762797	35.14	22.65	7.66	3	3	7	7	7	7	7	7
XP_047944309.1	em-like protein GEA6 [Salvia hispanica]	10	10	91	221.26	0.642	-0.64	0.0186825	0.120793	28.23	22.98	11.4	3	3	11	11	10	11	11	11
XP_047947657.1	peroxygenase-like [Salvia hispanica]	10	10	92	220.66	1.247	0.32	0.40814	0.862883	18.92	0.54	6.48	3	3	13	13	13	13	13	13
XP_047943997.1	eukaryotic initiation factor 4A-2-like [Salvia hispanica]	18	1	126	214.48	1.199	0.26	0.521741	0.921989	7.49	16.58	3.13	3	3	1	1	1	1	1	1
XP_047970064.1	eukaryotic initiation factor 4A-14 [Salvia hispanica]	19	2	129	214.28	1.503	0.59	0.084864	0.360709	64.5	27.55	31.83	3	3	2	2	2	2	2	2
XP_047939461.1	nascent polypeptide-associated complex subunit alpha-like protein [Salvia hispanica]	9	5	78	212.14	0.96	-0.06	0.671977	0.985214	26.83	12.32	10.58	3	3	6	6	6	6	5	6
XP_047954553.1	oleosin H1-like [Salvia hispanica]	8	6	78	210.52	1.601	0.68	0.0425261	0.219733	29.45	8.97	9.58	3	3	7	7	6	7	7	7
XP_047954783.1	malate dehydrogenase 1, mitochondrial-like [Salvia hispanica]	11	5	79	210.38	1.066	0.09	0.938348	0.998084	21.54	13.62	12.3	3	3	4	4	4	4	4	4
XP_047945856.1	stromal 70 kDa heat shock-related protein, chloroplastic [Salvia hispanica]	15	4	89	208.26	1.026	0.04	0.914959	0.997963	17.87	3.83	6.28	3	3	4	4	4	4	4	4
XP_047970105.1	2,3-bisphosphoglycerate-independent phosphoglycerate mutase [Salvia hispanica]	19	12	90	207.84	1.098	0.13	0.827504	0.993737	14.71	5.03	1.88	3	3	10	11	12	12	12	12
XP_047975174.1	2S seed storage albumin protein-like [Salvia hispanica]	6	6	104	204.82	0.839	-0.25	0.284198	0.739701	26.36	11.13	14.55	3	3	7	7	7	7	7	7
XP_047972213.1	UTP--glucose-1-phosphate uridylyltransferase-like [Salvia hispanica]	16	4	86	202.31	1.135	0.18	0.705632	0.989188	18.23	3.05	5.33	3	3	4	4	4	4	4	4
XP_047972528.1	aminopeptidase M1 [Salvia hispanica]	23	23	88	201.29	1.363	0.45	0.209458	0.647993	33.93	6.19	20.28	3	3	22	22	22	21	21	21
XP_047981450.1	elongation factor 1-gamma 2-like [Salvia hispanica]	13	3	81	199.44	1.172	0.23	0.594558	0.952227	42.74	25.65	7.22	3	3	3	3	3	3	3	3
XP_047970573.1	14-3-3-like protein 16R [Salvia hispanica]	13	4	84	198.45	0.809	-0.31	0.211689	0.649929	20.59	9.52	8.48	3	3	3	3	3	3	3	3
XP_047954636.1	triosephosphate isomerase, cytosolic [Salvia hispanica]	9	8	86	197.18	1.148	0.2	0.666799	0.984092	20.23	1.87	0.77	3	3	8	8	7	8	8	8
XP_047954726.1	UTP--glucose-1-phosphate uridylyltransferase isoform X1 [Salvia hispanica]	17	5	85	196.03	1.143	0.19	0.679719	0.985894	19.08	9.44	8.55	3	3	4	4	4	5	5	5
XP_047944392.1	mitochondrial outer membrane protein porin of 34 kDa-like [Salvia hispanica]	8	7	73	194.16	1.255	0.33	0.390207	0.840976	20.93	11.34	9.51	3	3	7	7	7	7	7	7
XP_047971596.1	benzaldehyde dehydrogenase, mitochondrial-like [Salvia hispanica]	14	12	77	194.16	1.033	0.05	0.941638	0.998397	29.47	7.54	7.12	3	3	11	11	11	11	11	11
XP_047959510.1	dihydrolipoyl dehydrogenase, mitochondrial-like [Salvia hispanica]	13	4	71	186.57	1.181	0.24	0.569183	0.939891	14.09	10.29	19.66	3	3	3	3	3	3	2	3
XP_047980885.1	alcohol dehydrogenase 3 [Salvia hispanica]	11	8	76	185.22	1.045	0.06	0.985414	0.998488	23.41	3.58	5.67	3	3	8	8	8	8	8	7
XP_047960657.1	dihydrolipoyl dehydrogenase 2, chloroplastic-like [Salvia hispanica]	15	15	82	184.9	1.012	0.02	0.863317	0.993737	23.25	3.06	8.03	3	3	15	14	15	15	15	15
XP_047969839.1	14-3-3-like protein A [Salvia hispanica]	11	6	87	184.71	0.865	-0.21	0.35347	0.816939	21.31	5.63	6.23	3	3	6	6	6	6	6	6
XP_047979791.1	stromal 70 kDa heat shock-related protein, chloroplastic-like [Salvia hispanica]	13	2	76	181.07	1.094	0.13	0.842042	0.993737	18.64	6.74	4.01	3	3	2	2	2	2	2	2
XP_047967675.1	peroxygenase-like [Salvia hispanica]	8	8	82	180.31	1.373	0.46	0.196543	0.629556	27.87	3.9	9.34	3	3	9	10	10	9	9	9
XP_047966819.1	nucleolin 1-like [Salvia hispanica]	20	15	76	179.83	0.641	-0.64	0.018167	0.118021	51.7	16.21	14.66	3	3	12	13	13	15	14	15
XP_047946667.1	11-beta-hydroxysteroid dehydrogenase B-like isoform X1 [Salvia hispanica]	10	9	69	176.28	1.62	0.7	0.0372511	0.195788	26.41	8.65	19.12	3	3	10	10	9	10	10	10
AVW82638.1	beta-tubulin [Salvia hispanica]	12	3	76	174.44	1.108	0.15	0.792396	0.990726	36.48	13.96	5.89	3	3	3	3	3	2	2	2
XP_047947644.1	adenosylhomocysteinase-like [Salvia hispanica]	16	6	80	173.96	1.132	0.18	0.71576	0.989188	30.33	3.32	9.48	3	3	5	6	6	5	5	5
XP_047962412.1	probable UDP-arabinopyranose mutase 2 [Salvia hispanica]	11	7	90	172.71	1.124	0.17	0.741338	0.9892	22.53	13.91	9.2	3	3	7	8	8	8	7	8
XP_047961992.1	glucose-6-phosphate isomerase 1, chloroplastic [Salvia hispanica]	17	17	78	171	1.205	0.27	0.506245	0.911763	20.7	6.38	6.54	3	3	18	18	16	18	18	18
XP_047968707.1	2S sulfur-rich seed storage protein 1-like [Salvia hispanica]	4	4	82	169.72	0.818	-0.29	0.232016	0.675862	32.44	8.41	2.43	3	3	8	8	8	8	8	8
XP_047960705.1	lactoylglutathione lyase GLX1 [Salvia hispanica]	7	7	64	168.97	1.101	0.14	0.815959	0.993622	15.98	7.37	4.64	3	3	7	7	7	7	7	7
XP_047971700.1	heat shock protein 83 [Salvia hispanica]	16	10	78	168.52	0.949	-0.07	0.63232	0.974127	26.62	13.46	6.73	3	3	9	10	10	10	10	10
XP_047960833.1	ubiquitin-40S ribosomal protein S27a [Salvia hispanica]	7	7	87	168.02	0.954	-0.07	0.647654	0.977616	39.27	6.57	6.18	3	3	5	7	7	7	7	7
XP_047963854.1	ATP-citrate synthase beta chain protein 2 [Salvia hispanica]	16	16	74	166.34	1.247	0.32	0.407138	0.861512	27.09	7.78	1.39	3	3	14	15	15	14	15	15
XP_047982515.1	phosphoglucomutase, cytoplasmic-like isoform X1 [Salvia hispanica]	15	4	80	165.83	1.009	0.01	0.853251	0.993737	11.14	4.97	39.55	3	3	3	3	3	3	2	3
XP_047955602.1	nucleoside diphosphate kinase 1 isoform X1 [Salvia hispanica]	7	3	64	164.5	1.049	0.07	0.999365	0.999365	22.86	28.68	8.62	3	3	3	3	3	3	3	3
XP_047969663.1	60S ribosomal protein L4 [Salvia hispanica]	15	3	68	164	0.711	-0.49	0.0616343	0.289681	41.66	17.3	44.21	3	3	3	3	2	3	2	3
XP_047977099.1	11-beta-hydroxysteroid dehydrogenase B-like [Salvia hispanica]	13	2	72	161.78	1.225	0.29	0.456483	0.880667	21.87	12.34	9.31	3	3	2	2	2	2	2	2
XP_047975342.1	catalase-like [Salvia hispanica]	10	8	78	161.58	1.184	0.24	0.561764	0.939891	23.14	5.29	9.01	3	3	8	8	8	8	8	8
XP_047970766.1	UDP-glucose 4-epimerase GEPI48-like [Salvia hispanica]	13	5	61	161.02	1.089	0.12	0.857493	0.993737	22.63	8.91	1.54	3	3	5	5	5	5	4	5
XP_047958144.1	probable protein phosphatase 2C 39 isoform X1 [Salvia hispanica]	11	11	64	160.78	1.115	0.16	0.769966	0.990726	26.92	3.73	7.7	3	3	11	11	11	11	11	11
XP_047983947.1	2S seed storage albumin protein-like [Salvia hispanica]	5	5	70	159.71	0.991	-0.01	0.784751	0.990726	24.7	16.89	2.12	3	3	5	4	5	5	5	5
XP_047982005.1	MDIS1-interacting receptor like kinase 2-like [Salvia hispanica]	13	13	71	159.48	0.816	-0.29	0.22775	0.671111	22.05	11.13	17.04	3	3	11	11	11	13	13	12
XP_047941778.1	guanine nucleotide-binding protein subunit beta-like protein [Salvia hispanica]	9	4	70	159.23	1.142	0.19	0.684222	0.987464	18.16	13.21	6.04	3	3	3	3	3	3	3	3
XP_047977401.1	11-beta-hydroxysteroid dehydrogenase B-like [Salvia hispanica]	12	1	69	159.13	1.201	0.26	0.517705	0.918252	24.16	19.01	14.27	3	3	1	1	1	1	1	1
XP_047971728.1	dihydrolipoyl dehydrogenase 1, mitochondrial [Salvia hispanica]	11	2	62	158.2	0.951	-0.07	0.636848	0.977616	13.85	14.29	2.37	3	3	2	2	2	2	2	2
XP_047970829.1	isocitrate dehydrogenase [NADP], chloroplastic [Salvia hispanica]	13	9	69	157.37	1.104	0.14	0.805877	0.990726	33.03	6.82	2.42	3	3	9	9	9	8	9	9
XP_047965712.1	malate dehydrogenase, glyoxysomal [Salvia hispanica]	10	10	68	156.62	0.97	-0.04	0.708525	0.989188	23.03	23.33	10.55	3	3	9	9	9	9	9	9
XP_047954766.1	14-3-3-like protein 16R [Salvia hispanica]	11	2	65	155.55	0.829	-0.27	0.257947	0.709935	8.45	5.32	5.05	3	3	1	1	1	2	2	2
XP_047971261.1	probable serine protease EDA2 [Salvia hispanica]	14	14	60	154.97	1.071	0.1	0.922554	0.997963	23.7	11.07	4.47	3	3	13	13	13	13	13	13
XP_047961262.1	fructose-1,6-bisphosphatase, cytosolic isoform X1 [Salvia hispanica]	13	13	69	154.93	0.982	-0.03	0.749673	0.990726	20.32	2.96	3.84	3	3	13	13	13	13	13	13
XP_047969923.1	mannose/glucose-specific lectin Cramoll-like [Salvia hispanica]	3	3	62	154.8	1.014	0.02	0.870822	0.993737	19.33	9.19	10.72	3	3	4	4	4	4	4	4
XP_047970847.1	pyruvate kinase, cytosolic isozyme [Salvia hispanica]	12	12	63	154.47	1.11	0.15	0.787235	0.990726	28.92	3.81	11.7	3	3	12	12	12	12	12	12
XP_047970201.1	tubulin beta-2 chain [Salvia hispanica]	12	3	71	153.53	1.207	0.27	0.500835	0.907609	28.39	16.03	16.48	3	3	3	3	3	3	3	3
XP_047950377.1	26S proteasome regulatory subunit 6A homolog [Salvia hispanica]	12	11	70	151.03	1.052	0.07	0.990459	0.998541	26.14	10.27	0.53	3	3	11	11	10	11	11	11
XP_047952903.1	tubulin alpha chain isoform X1 [Salvia hispanica]	9	1	57	146.76	1.464	0.55	0.110223	0.429641	13.29	15.04	5.72	3	3	1	1	1	1	1	1
XP_047947777.1	prohibitin-1, mitochondrial-like [Salvia hispanica]	10	4	57	145.94	0.976	-0.04	0.727776	0.989188	17.87	2.14	3.96	3	3	4	4	4	4	4	4
XP_047948357.1	cysteine proteinase inhibitor 6 [Salvia hispanica]	8	8	57	144.97	0.897	-0.16	0.451931	0.879993	25.73	13.18	9.71	3	3	8	8	8	8	8	8
XP_047980903.1	nucleoside diphosphate kinase 1-like [Salvia hispanica]	7	3	60	144.62	0.952	-0.07	0.642845	0.977616	15.23	10.8	8.76	3	3	3	3	3	3	3	3
XP_047972424.1	T-complex protein 1 subunit theta [Salvia hispanica]	14	3	64	144.19	1.026	0.04	0.916166	0.997963	16.46	17.15	4.71	3	3	3	3	3	3	3	3
XP_047970482.1	tubulin beta-1 chain-like [Salvia hispanica]	10	2	61	143.87	1.127	0.17	0.731835	0.989188	17.78	3.59	7.83	3	3	2	2	2	2	2	2
XP_047978278.1	alpha-galactosidase 1-like isoform X2 [Salvia hispanica]	13	10	67	143.14	0.811	-0.3	0.216658	0.655617	28.66	7.04	4.41	3	3	11	11	9	10	10	10
XP_047947562.1	isocitrate lyase [Salvia hispanica]	11	11	53	143.03	1.116	0.16	0.765785	0.990726	19.12	11.81	6.67	3	3	8	9	9	10	10	10
XP_047976830.1	ruBisCO large subunit-binding protein subunit beta, chloroplastic [Salvia hispanica]	15	6	68	142.59	1.087	0.12	0.864024	0.993737	29.26	14.48	4.12	3	3	6	6	6	6	6	6
XP_047960064.1	alanine aminotransferase 2-like [Salvia hispanica]	11	10	55	142.36	1.125	0.17	0.737384	0.989188	22.4	4.78	8.4	3	3	10	10	9	9	9	9
XP_047957019.1	elongation factor Tu, mitochondrial-like [Salvia hispanica]	13	4	66	141.79	1.099	0.14	0.822693	0.993737	14.71	24.81	6.19	3	3	3	4	4	4	4	4
XP_047963416.1	2S seed storage albumin protein-like [Salvia hispanica]	3	3	73	140.74	0.671	-0.57	0.0323746	0.183157	28.19	13.62	12.7	3	3	3	3	3	4	3	4
XP_047947606.1	adenosylhomocysteinase [Salvia hispanica]	14	4	66	140.33	1.041	0.06	0.971414	0.998397	22.56	11.87	5.34	3	3	4	3	4	4	4	4
XP_047978754.1	guanosine nucleotide diphosphate dissociation inhibitor 2-like [Salvia hispanica]	14	4	66	140.27	0.958	-0.06	0.662279	0.982392	21.04	14.91	6.09	3	3	4	4	3	4	4	4
XP_047955364.1	UDP-arabinopyranose mutase 1-like [Salvia hispanica]	10	5	59	139.38	0.976	-0.03	0.730181	0.989188	46.9	19.86	11.76	3	3	5	5	5	5	5	5
XP_047970939.1	ruBisCO large subunit-binding protein subunit alpha [Salvia hispanica]	16	2	69	139.07	0.736	-0.44	0.0887791	0.370266	13.13	5.79	18.36	3	3	1	1	1	2	2	2
XP_047945235.1	urease accessory protein G [Salvia hispanica]	10	10	53	138.58	0.935	-0.1	0.579809	0.946125	26.06	6	3.53	3	3	10	10	10	10	10	10
XP_047970305.1	60S ribosomal protein L4-like [Salvia hispanica]	13	1	59	136.76	0.946	-0.08	0.620068	0.967691	10.08	4.02	12.24	3	3	1	1	1	1	1	1
XP_047971448.1	alpha-glucosidase 2-like isoform X1 [Salvia hispanica]	15	15	65	136.73	1.381	0.47	0.187158	0.619798	24.06	4.07	7.55	3	3	15	15	15	15	15	15
XP_047973239.1	lanC-like protein GCR2 [Salvia hispanica]	11	11	67	135.15	1.226	0.29	0.455007	0.880667	32.95	3.12	8.57	3	3	12	12	11	11	11	11
XP_047952142.1	T-complex protein 1 subunit zeta 1 [Salvia hispanica]	14	2	69	134.66	1.756	0.81	0.0135451	0.0937795	40.52	25.7	12.84	3	3	2	2	2	2	2	2
XP_047983645.1	ERBB-3 BINDING PROTEIN 1 [Salvia hispanica]	12	5	61	134.3	1.023	0.03	0.901974	0.997026	16.87	25.88	7.95	3	3	4	5	5	5	5	5
XP_047940369.1	tubulin alpha chain-like [Salvia hispanica]	9	1	52	133.56	1.915	0.94	0.00389005	0.0324481	23.17	30.91	10.22	3	2	1	1	1	1	1
XP_047980147.1	polyadenylate-binding protein 8-like [Salvia hispanica]	11	4	56	133.45	1.019	0.03	0.890185	0.993737	17.62	9.4	9.37	3	3	4	4	4	4	4	4
XP_047941832.1	serine/threonine-protein phosphatase 2A 65 kDa regulatory subunit A beta isoform [Salvia hispanica]	12	12	60	133.02	1.132	0.18	0.714869	0.989188	30.41	9.79	10.44	3	3	11	11	11	11	11	11
XP_047975370.1	NADPH-dependent aldo-keto reductase, chloroplastic-like [Salvia hispanica]	12	9	56	132.52	0.923	-0.12	0.539634	0.929392	18.03	4.21	14.82	3	3	8	9	9	8	9	9
XP_047975162.1	universal stress protein YxiE-like [Salvia hispanica]	6	6	47	132.16	0.945	-0.08	0.615734	0.965269	20.65	8.96	1.06	3	3	6	6	6	6	6	6
XP_047949902.1	tubulin alpha chain-like [Salvia hispanica]	8	1	51	131.14	0.923	-0.12	0.538267	0.928826	27.22	20.57	26.75	3	3	1	1	1	1	1	1
XP_047977857.1	ERBB-3 BINDING PROTEIN 1 [Salvia hispanica]	13	6	61	130.95	0.947	-0.08	0.624365	0.967691	18.88	59.86	21.04	3	3	6	6	4	5	4	5
XP_047941799.1	proteasome subunit alpha type-6 [Salvia hispanica]	10	10	50	130.74	1.025	0.03	0.909409	0.997963	17.71	2.17	3.84	3	3	10	10	10	10	10	10
XP_047981741.1	pyrophosphate--fructose 6-phosphate 1-phosphotransferase subunit alpha [Salvia hispanica]	15	15	62	130.47	1.074	0.1	0.911289	0.997963	21.88	3.46	4.72	3	3	15	15	15	15	15	15
XP_047954537.1	phosphoenolpyruvate carboxykinase (ATP) 1-like [Salvia hispanica]	17	14	70	130.4	1.116	0.16	0.766862	0.990726	18.82	18.55	6.52	3	3	12	11	12	13	13	12
XP_047976784.1	guanosine nucleotide diphosphate dissociation inhibitor 1 [Salvia hispanica]	12	2	64	130.01	1.003	0	0.827972	0.993737	19.69	7.99	16.48	3	3	2	2	2	2	2	2
XP_047960630.1	glutathione S-transferase F9-like isoform X1 [Salvia hispanica]	8	2	58	128.86	1.201	0.26	0.517035	0.918252	40.66	15.96	44.26	3	3	2	2	2	2	2	2
XP_047954398.1	ADP,ATP carrier protein 1, mitochondrial-like [Salvia hispanica]	11	5	52	128.73	0.919	-0.12	0.524319	0.92256	17.21	10.36	3.2	3	3	5	5	5	5	5	5
XP_047970805.1	uncharacterized protein Mb0911c [Salvia hispanica]	5	5	52	128.16	1.066	0.09	0.938461	0.998084	18.2	10.67	1.24	3	3	5	5	5	5	5	5
XP_047960435.1	serine--tRNA ligase [Salvia hispanica]	11	11	52	127.9	1.099	0.14	0.823671	0.993737	38.34	13.85	6.88	3	3	10	11	11	11	11	11
XP_047968488.1	glutamine synthetase cytosolic isozyme 2-like [Salvia hispanica]	9	7	58	127.76	1.104	0.14	0.808252	0.991624	28.13	8.63	5.35	3	3	7	7	7	7	7	7
XP_047982034.1	pyruvate decarboxylase 2 [Salvia hispanica]	11	8	60	127.45	1.087	0.12	0.863255	0.993737	40.42	3.99	2.44	3	3	8	9	9	9	9	9
XP_047981484.1	dihydrolipoyllysine-residue succinyltransferase component of 2-oxoglutarate dehydrogenase complex 2, mitochondrial-like [Salvia hispanica]	9	9	54	126.08	1.024	0.03	0.907438	0.997963	26.35	6.36	10.64	3	3	8	8	8	9	9	9
XP_047946849.1	aldose reductase [Salvia hispanica]	11	11	55	125.96	1.03	0.04	0.930382	0.998084	17.22	1.64	5.04	3	3	10	10	10	10	10	10
XP_047969064.1	malate dehydrogenase, chloroplastic-like [Salvia hispanica]	10	8	50	125.91	1.038	0.05	0.960904	0.998397	19.56	3.77	6.76	3	3	6	6	6	7	6	7
XP_047957208.1	ubiquitin-activating enzyme E1 1-like isoform X1 [Salvia hispanica]	16	5	68	125.03	1.277	0.35	0.346439	0.810406	26.16	13.44	14.52	3	3	5	4	5	4	4	4
XP_047954868.1	pyruvate kinase 1, cytosolic [Salvia hispanica]	14	7	53	124.43	1.105	0.14	0.804562	0.990726	26.52	6.86	8.13	3	3	7	7	7	7	7	7
XP_047956634.1	succinate--CoA ligase [ADP-forming] subunit beta, mitochondrial-like [Salvia hispanica]	14	9	54	124.25	0.996	-0.01	0.802952	0.990726	15.84	5.11	7.42	3	3	9	9	9	9	9	9
XP_047956888.1	60S ribosomal protein L9 [Salvia hispanica]	8	8	47	123.47	1.048	0.07	0.99645	0.998541	19.51	1.51	9.44	3	3	10	10	10	9	10	10
XP_047963175.1	60S ribosomal protein L6-like [Salvia hispanica]	11	3	49	123.21	1.243	0.31	0.416412	0.868702	21.47	4.25	15.87	3	3	3	3	3	3	3	3
XP_047959879.1	heat shock 70 kDa protein 15-like [Salvia hispanica]	14	4	56	123.15	0.979	-0.03	0.739462	0.989188	13.89	7.14	9.31	3	3	3	3	3	2	2	2
XP_047940190.1	proteasome subunit alpha type-3 [Salvia hispanica]	11	11	56	122.52	1.153	0.2	0.651712	0.978368	24.4	2.98	5.49	3	3	11	11	11	11	11	11
XP_047939109.1	oleosin L-like [Salvia hispanica]	3	3	58	121.35	0.994	-0.01	0.795879	0.990726	21.04	13.9	5.59	3	3	3	3	3	3	3	3
XP_047956924.1	40S ribosomal protein S17-like [Salvia hispanica]	10	2	60	121.25	0.947	-0.08	0.622306	0.967691	16.56	5.58	4.31	3	3	2	2	2	2	2	2
XP_047981660.1	lysine--tRNA ligase isoform X2 [Salvia hispanica]	13	13	50	120.86	1.067	0.09	0.935788	0.998084	23.25	4.89	7.05	3	3	12	12	12	11	12	12
XP_047972611.1	T-complex protein 1 subunit gamma isoform X1 [Salvia hispanica]	11	11	53	120.79	0.977	-0.03	0.732336	0.989188	16.96	2.87	6.29	3	3	11	10	11	10	10	10
XP_047956807.1	MA3 DOMAIN-CONTAINING TRANSLATION REGULATORY FACTOR 1 [Salvia hispanica]	13	13	58	120.54	1.13	0.18	0.721218	0.989188	33.52	13.83	12.52	3	3	13	11	13	13	13	13
XP_047967542.1	uncharacterized protein ECU03_1610 [Salvia hispanica]	10	10	52	120.54	0.521	-0.94	0.000786565	0.00733413	44.28	17.98	20.74	3	3	8	8	9	9	9	9
XP_047946754.1	NADP-dependent malic enzyme [Salvia hispanica]	13	13	59	120.47	1.08	0.11	0.88959	0.993737	21.58	1.45	3.58	3	3	12	13	13	13	12	13
XP_047957968.1	phospholipase D alpha 1 [Salvia hispanica]	22	22	82	120.2	1.236	0.31	0.430862	0.871142	24.22	2.12	8.2	3	3	21	21	20	21	20	21
XP_047940480.1	acetyl-CoA acetyltransferase, cytosolic 1 [Salvia hispanica]	10	2	48	120.15	1	0	0.818428	0.993737	26.98	31.1	6.04	3	3	2	2	2	2	2	2
XP_047971829.1	sucrose synthase 3-like [Salvia hispanica]	20	20	69	119.75	1.382	0.47	0.186711	0.619798	33.51	17.04	21.17	3	3	19	18	19	17	18	18
XP_047982417.1	histone deacetylase HDT1-like [Salvia hispanica]	8	7	45	119.67	0.918	-0.12	0.522108	0.921989	36.28	12.36	3.8	3	3	7	7	7	7	7	7
XP_047983193.1	fasciclin-like arabinogalactan protein 1 [Salvia hispanica]	7	7	45	119.49	0.96	-0.06	0.669288	0.98415	31.46	10.53	11.65	3	3	7	7	7	7	7	7
XP_047943253.1	26.5 kDa heat shock protein, mitochondrial [Salvia hispanica]	5	5	41	119.34	1.076	0.11	0.901761	0.997026	32.22	14.21	5.97	3	3	6	6	6	6	5	6
XP_047981597.1	eugenol synthase 2-like [Salvia hispanica]	11	10	53	118.77	0.825	-0.28	0.249475	0.69629	22.91	8.73	11.56	3	3	10	10	10	10	10	10
XP_047955716.1	chloroplast envelope quinone oxidoreductase homolog [Salvia hispanica]	11	7	60	118.64	1.147	0.2	0.668862	0.98415	30.43	9.69	6.64	3	3	6	6	6	6	6	6
XP_047950438.1	guanine nucleotide-binding protein subunit beta-like protein [Salvia hispanica]	7	2	53	117.93	0.893	-0.16	0.43945	0.875814	37.98	11.9	6.93	3	3	2	2	2	2	2	2
XP_047968216.1	26S proteasome regulatory subunit S10B homolog B-like isoform X2 [Salvia hispanica]	12	11	66	117.84	1.088	0.12	0.861931	0.993737	29.19	21.55	26	3	3	10	11	11	11	11	11
XP_047973987.1	pistil-specific extensin-like protein [Salvia hispanica]	6	6	42	117.75	0.883	-0.18	0.409308	0.864606	34.12	20.24	6.32	3	3	5	5	5	6	5	6
XP_047944102.1	probable alpha-mannosidase At5g13980 [Salvia hispanica]	11	5	45	117.06	1.11	0.15	0.78708	0.990726	14.65	7.87	6.93	3	3	4	4	4	4	4	4
XP_047967669.1	elongation factor 1-beta 2-like [Salvia hispanica]	9	5	45	116.96	0.898	-0.15	0.456194	0.880667	26.95	5.9	6.35	3	3	4	4	4	5	5	5
XP_047981274.1	T-complex protein 1 subunit beta [Salvia hispanica]	17	17	67	116.81	1.051	0.07	0.99216	0.998541	23.32	1.95	4.22	3	3	15	15	14	17	17	16
XP_047964121.1	aldehyde dehydrogenase family 7 member B4-like [Salvia hispanica]	9	1	49	116.26	1.452	0.54	0.118921	0.454839	28.65	1.12	25.82	3	3	1	1	1	1	1	1
XP_047962548.1	mitochondrial outer membrane protein porin of 36 kDa-like [Salvia hispanica]	8	8	45	116.21	1.027	0.04	0.918783	0.997963	14.97	9.9	3.17	3	3	7	7	7	7	7	7
XP_047965118.1	ATP synthase subunit gamma, mitochondrial [Salvia hispanica]	11	3	56	116.08	1.182	0.24	0.567231	0.939891	26.34	52.52	14.62	3	3	2	2	2	3	3	3
XP_047980273.1	vacuolar-sorting receptor 3-like [Salvia hispanica]	9	8	49	116.06	0.986	-0.02	0.765542	0.990726	26.44	10.79	6.07	3	3	6	6	7	8	8	8
XP_047980752.1	40S ribosomal protein S5-like [Salvia hispanica]	9	2	46	115.64	0.85	-0.23	0.312257	0.78514	13.04	8.72	10.71	3	3	1	1	1	1	1	1
XP_047977169.1	protein SLE1 [Salvia hispanica]	7	7	44	114.5	0.641	-0.64	0.0182054	0.118021	36.53	17.61	11.9	3	3	8	7	8	8	8	8
XP_047956761.1	probable galactinol--sucrose galactosyltransferase 2 [Salvia hispanica]	10	10	46	114.06	1.22	0.29	0.468545	0.882903	17.73	9.97	1.69	3	3	10	10	10	10	10	10
XP_047976901.1	desiccation-related protein PCC27-45-like [Salvia hispanica]	6	6	44	113.9	0.737	-0.44	0.0905757	0.376413	22.48	12.88	12.16	3	3	6	6	6	6	6	6
XP_047962902.1	pyruvate dehydrogenase E1 component subunit alpha, mitochondrial-like [Salvia hispanica]	13	13	60	113.82	1.068	0.1	0.931115	0.998084	30.47	9.74	4.97	3	3	11	12	12	12	12	12
XP_047943528.1	triosephosphate isomerase, chloroplastic [Salvia hispanica]	8	7	43	113.74	1.029	0.04	0.926023	0.998084	34.35	2.44	4.66	3	3	7	7	7	7	7	7
XP_047971642.1	26S proteasome non-ATPase regulatory subunit 11 homolog [Salvia hispanica]	12	1	52	113.57	0.812	-0.3	0.218253	0.65563	17.96	15.25	10.16	3	3	1	1	1	1	1	1
XP_047968278.1	40S ribosomal protein S7 [Salvia hispanica]	7	1	46	113.5	0.934	-0.1	0.578028	0.946125	7.59	6.67	7.23	3	3	1	1	1	1	1	1
XP_047939460.1	nascent polypeptide-associated complex subunit alpha-like protein [Salvia hispanica]	6	2	44	113.31	1.225	0.29	0.45799	0.880667	12.03	7.79	13.65	3	3	1	1	1	1	1	1
XP_047967069.1	probable phospholipid hydroperoxide glutathione peroxidase [Salvia hispanica]	8	7	46	113.27	0.76	-0.4	0.122044	0.464241	18.83	3.87	5.23	3	3	4	5	5	6	6	6
XP_047969401.1	NADH dehydrogenase [ubiquinone] iron-sulfur protein 1, mitochondrial-like [Salvia hispanica]	12	5	51	112.57	1.106	0.15	0.799973	0.990726	13.89	10.9	9.76	3	3	5	5	5	5	5	5
XP_047940998.1	peptidyl-prolyl cis-trans isomerase FKBP62-like [Salvia hispanica]	13	13	51	112.44	0.958	-0.06	0.663503	0.982392	27.37	8.89	3.55	3	3	11	11	11	12	12	12
XP_047982805.1	alpha-mannosidase At3g26720-like [Salvia hispanica]	10	10	46	112.36	1.071	0.1	0.922449	0.997963	29.41	12.94	10.36	3	3	9	9	8	9	10	10
XP_047940844.1	T-complex protein 1 subunit zeta 1-like [Salvia hispanica]	14	2	65	112.07	1.326	0.41	0.26064	0.713331	11.41	26.38	21.48	3	3	2	2	2	2	1	2
XP_047952006.1	oleosin L-like [Salvia hispanica]	4	4	42	111.9	1.181	0.24	0.569861	0.939891	33.03	27.11	10.41	3	3	4	4	4	4	4	4
XP_047962912.1	outer envelope pore protein 16-2, chloroplastic [Salvia hispanica]	4	4	38	111.83	0.96	-0.06	0.668808	0.98415	14.52	3.04	6.81	3	3	5	4	5	5	4	5
XP_047950070.1	serine hydroxymethyltransferase 4 [Salvia hispanica]	14	8	60	111.39	1.036	0.05	0.951073	0.998397	21.08	1.53	3.3	3	3	7	7	7	7	7	7
XP_047944554.1	T-complex protein 1 subunit theta-like [Salvia hispanica]	13	2	50	109.96	1.091	0.13	0.850736	0.993737	30.65	12	25.81	3	3	1	1	1	1	1	1
XP_047978045.1	phosphoenolpyruvate carboxykinase (ATP) 1-like [Salvia hispanica]	17	14	48	109.62	1.124	0.17	0.741663	0.9892	30.3	19.19	11.05	3	3	11	12	10	12	10	12
XP_047980818.1	26S proteasome regulatory subunit 6B homolog [Salvia hispanica]	10	9	48	109.61	1.064	0.09	0.947063	0.998397	23.02	6.36	7.42	3	3	9	9	9	9	8	9
XP_047948568.1	glutathione S-transferase U19-like isoform X1 [Salvia hispanica]	9	9	47	109.42	1.024	0.03	0.90806	0.997963	15.56	4.57	4.86	3	3	8	9	9	9	9	9
XP_047969338.1	ubiquitin-activating enzyme E1 1-like [Salvia hispanica]	16	5	57	109.4	1.244	0.31	0.414357	0.86735	16.35	9.62	13.77	3	3	4	4	4	4	4	5
XP_047964327.1	3-oxoacyl-[acyl-carrier-protein] reductase 4 [Salvia hispanica]	8	8	45	109.25	1.065	0.09	0.943028	0.998397	17.8	3.84	5.66	3	3	8	8	8	8	8	8
XP_047949685.1	26S proteasome non-ATPase regulatory subunit 2 homolog A-like [Salvia hispanica]	14	14	46	109.22	0.997	-0.01	0.80521	0.990726	24.55	7.21	11.14	3	3	13	13	13	13	14	14
XP_047948766.1	chaperonin CPN60-like 1, mitochondrial [Salvia hispanica]	11	1	46	109.18	0.807	-0.31	0.208857	0.647217	14.33	12.21	5.19	3	3	1	1	1	1	1	1
XP_047966122.1	40S ribosomal protein S7-like [Salvia hispanica]	7	1	46	109.07	1.082	0.11	0.882707	0.993737	15.6	14.96	13.87	3	3	1	1	1	1	1	1
XP_047962639.1	serpin-ZX [Salvia hispanica]	10	10	52	108.76	1.053	0.07	0.984564	0.998397	23.54	1.36	2.38	3	3	10	10	9	10	9	10
XP_047980148.1	polyadenylate-binding protein 2-like [Salvia hispanica]	10	5	45	108.45	0.944	-0.08	0.611196	0.961049	19.54	10.96	13.9	3	3	4	4	4	5	5	4
XP_047980573.1	calreticulin-like [Salvia hispanica]	15	3	56	108.02	0.889	-0.17	0.427131	0.871142	21.71	10.41	12.42	3	3	3	3	3	3	3	3
XP_047960766.1	26S proteasome regulatory subunit 4 homolog A-like [Salvia hispanica]	11	1	63	107.74	1.526	0.61	0.072507	0.331848	17.14	14.96	19.3	3	3	1	1	1	1	1	1
XP_047950933.1	acetyl-CoA acetyltransferase, cytosolic 1-like [Salvia hispanica]	11	3	45	107.61	1.009	0.01	0.85298	0.993737	62.29	11.74	14.57	3	3	3	3	3	3	3	3
XP_047970331.1	40S ribosomal protein S17-like [Salvia hispanica]	9	1	54	106.79	1.214	0.28	0.482859	0.894956	56.01	53.87	44.42	3	3	1	1	1	1	1	1
XP_047937647.1	proteasome subunit beta type-2-A-like [Salvia hispanica]	9	9	54	106.74	1.215	0.28	0.480776	0.893494	23.6	9.88	6.44	3	3	9	9	9	9	9	9
XP_047952898.1	mitochondrial outer membrane protein porin of 34 kDa-like [Salvia hispanica]	5	4	44	106.22	1.082	0.11	0.881568	0.993737	16.25	9.82	7.84	3	3	4	4	4	4	4	4
XP_047943548.1	ATP synthase subunit gamma, mitochondrial-like [Salvia hispanica]	11	3	51	105.88	1.282	0.36	0.336332	0.802265	35.28	14.65	64.54	3	3	2	2	2	2	2	2
XP_047956458.1	betaine aldehyde dehydrogenase, chloroplastic-like [Salvia hispanica]	10	8	42	105.83	1.127	0.17	0.730073	0.989188	26.67	7.93	3.35	3	3	8	8	8	8	8	8
XP_047971506.1	17.3 kDa class II heat shock protein-like [Salvia hispanica]	5	5	45	105.42	0.799	-0.32	0.190587	0.619798	20.74	12.43	5.81	3	3	7	7	7	7	7	7
XP_047947426.1	40S ribosomal protein S3-3 [Salvia hispanica]	11	2	55	105.41	0.788	-0.34	0.169826	0.584584	11.77	2.27	8.02	3	3	2	2	2	2	2	2
XP_047946818.1	26S proteasome regulatory subunit 8 homolog A [Salvia hispanica]	10	2	48	105.25	0.996	-0.01	0.8034	0.990726	10.7	10.11	11.11	3	3	2	2	2	2	2	2
XP_047975500.1	GDSL esterase/lipase At1g71250, partial [Salvia hispanica]	6	6	50	104.7	1.155	0.21	0.646203	0.977616	14.12	7.99	4.62	3	3	6	6	6	6	6	6
XP_047945478.1	glutamate decarboxylase-like [Salvia hispanica]	8	8	43	104.26	1.275	0.35	0.349286	0.810574	31.93	5.37	7.26	3	3	7	7	7	7	7	7
XP_047944865.1	T-complex protein 1 subunit eta-like [Salvia hispanica]	13	1	47	104.19	1.107	0.15	0.797399	0.990726	8.11	8.89	2.84	3	3	1	1	1	1	1	1
XP_047958378.1	40S ribosomal protein SA-like [Salvia hispanica]	7	7	43	103.72	1.08	0.11	0.890132	0.993737	18.06	1.45	6.96	3	3	7	7	7	7	7	7
XP_047956411.1	11-beta-hydroxysteroid dehydrogenase A-like [Salvia hispanica]	10	10	49	103.69	1.258	0.33	0.382877	0.833112	25.65	9.06	13.95	3	3	10	10	10	10	10	10
XP_047956636.1	proteasome subunit alpha type-7 [Salvia hispanica]	8	8	44	102.83	0.994	-0.01	0.794404	0.990726	16.88	5.66	6.42	3	3	6	6	6	8	8	7
XP_047982453.1	T-complex protein 1 subunit eta [Salvia hispanica]	13	1	46	102.64	1.107	0.15	0.795335	0.990726	13.27	13.91	6.5	3	3	1	1	1	1	1	1
XP_047983335.1	protein disulfide-isomerase like 2-1-like [Salvia hispanica]	12	9	46	102.59	1.02	0.03	0.890902	0.993737	17.84	24.87	2.43	3	3	8	7	8	8	8	8
XP_047978180.1	elongation factor Tu, mitochondrial-like [Salvia hispanica]	12	3	55	102.5	1.161	0.21	0.628322	0.969456	20.12	13.65	3.8	3	3	3	3	3	3	3	3
XP_047971711.1	UDP-arabinopyranose mutase 1-like [Salvia hispanica]	6	1	43	102.14	0.44	-1.18	3.14442e-05	0.000359111	25.59	25.25	9.91	2	3	1	1		1	1	1
XP_047966527.1	enoyl-[acyl-carrier-protein] reductase [NADH] 1, chloroplastic-like [Salvia hispanica]	10	2	51	102.13	0.96	-0.06	0.670341	0.984545	18.99	5.61	5.01	3	3	2	2	2	2	2	2
XP_047939059.1	2,3-bisphosphoglycerate-independent phosphoglycerate mutase-like isoform X2 [Salvia hispanica]	11	4	43	102.01	1.105	0.14	0.804521	0.990726	17.29	10.39	3.25	3	3	4	3	4	3	3	3
XP_047939302.1	ketol-acid reductoisomerase, chloroplastic-like [Salvia hispanica]	6	6	34	101.94	0.988	-0.02	0.774915	0.990726	13.89	7.08	4.1	3	3	6	6	6	6	6	6
XP_047971597.1	V-type proton ATPase catalytic subunit A-like [Salvia hispanica]	12	12	45	101.59	1.068	0.09	0.933178	0.998084	16.69	3.71	6.36	3	3	9	11	11	11	12	12
XP_047972091.1	40S ribosomal protein S3-2 [Salvia hispanica]	12	3	59	101.58	0.989	-0.02	0.775888	0.990726	38.55	4.83	19.38	3	3	2	2	2	3	2	3
XP_047970203.1	heat shock 70 kDa protein 15-like [Salvia hispanica]	12	2	50	101.33	0.01	-6.64	1e-17	1.42924e-16			25.52		3				1	1	1
XP_047960066.1	proteasome subunit alpha type-5 [Salvia hispanica]	7	7	43	101.3	0.926	-0.11	0.549825	0.938389	14.48	8.05	2.3	3	3	7	7	7	6	6	6
XP_047963404.1	galactokinase [Salvia hispanica]	8	4	43	100.9	0.983	-0.02	0.754657	0.990726	36.51	11.93	9.48	3	3	4	4	4	4	4	4
XP_047943778.1	heat shock 70 kDa protein 14-like [Salvia hispanica]	10	5	50	100.55	1.06	0.08	0.961672	0.998397	30.92	15.64	26.49	3	3	5	5	5	5	5	4
XP_047939531.1	enoyl-[acyl-carrier-protein] reductase [NADH] 1, chloroplastic-like [Salvia hispanica]	10	2	51	100.45	1.027	0.04	0.918884	0.997963	13.79	12.88	6.56	3	3	2	2	2	2	2	2
XP_047945140.1	proteasome subunit alpha type-2-A [Salvia hispanica]	10	5	37	100.13	1.056	0.08	0.974763	0.998397	18.35	5.52	5.63	3	3	5	5	4	5	5	5
XP_047961153.1	S-formylglutathione hydrolase [Salvia hispanica]	7	7	42	100.11	1.119	0.16	0.757821	0.990726	15.4	3.69	3.56	3	3	7	7	7	7	7	7
XP_047942050.1	mitochondrial-processing peptidase subunit alpha-like [Salvia hispanica]	11	9	49	100.1	1.23	0.3	0.445407	0.879044	29.91	6.79	10.79	3	3	8	8	8	8	8	8
XP_047964168.1	putative transferase At4g12130, mitochondrial [Salvia hispanica]	11	11	51	99.89	1.054	0.08	0.980723	0.998397	36.5	14.67	1.71	3	3	5	6	6	9	9	10
XP_047941463.1	aspartate aminotransferase, cytoplasmic-like [Salvia hispanica]	9	5	43	99.57	1.363	0.45	0.209789	0.648198	24.05	7.92	15.84	3	3	5	5	5	5	5	5
XP_047957564.1	glutathione S-transferase F9-like isoform X2 [Salvia hispanica]	7	1	46	98.98	3.046	1.61	3.19931e-07	4.13709e-06	91.28	40.58	131.1	2	3		1	1	1	1	1
XP_047981967.1	thioredoxin H-type 1-like [Salvia hispanica]	5	4	42	98.38	0.935	-0.1	0.579156	0.946125	30.13	11.41	5.43	3	3	5	5	5	5	5	5
XP_047971012.1	6-phosphogluconate dehydrogenase, decarboxylating 3, chloroplastic-like [Salvia hispanica]	11	2	57	98.25	1.396	0.48	0.170928	0.586452	23.92	19.29	3.87	3	3	2	2	2	2	2	2
XP_047958450.1	bifunctional protein FolD 2-like [Salvia hispanica]	9	9	42	98.23	0.985	-0.02	0.763402	0.990726	17.3	11.72	2.05	3	3	7	8	8	8	8	8
XP_047971917.1	14-3-3-like protein 16R [Salvia hispanica]	8	2	43	98.08	1.181	0.24	0.570259	0.939891	8.82	4.09	15.56	2	3	1	1		1	1	1
XP_047943576.1	60S ribosomal protein L12-3-like [Salvia hispanica]	5	5	36	97.38	0.876	-0.19	0.388036	0.837775	19.87	6.62	3.9	3	3	5	5	5	5	5	5
XP_047938526.1	prohibitin-1, mitochondrial-like [Salvia hispanica]	8	2	39	96.96	0.984	-0.02	0.758305	0.990726	26.8	14.31	6.62	3	3	2	2	2	2	2	2
XP_047977377.1	transketolase, chloroplastic [Salvia hispanica]	12	7	50	96.76	0.974	-0.04	0.720714	0.989188	20.22	4.03	5.96	3	3	6	6	6	7	7	7
XP_047980941.1	heat shock 70 kDa protein 8 [Salvia hispanica]	9	9	38	96.59	1.193	0.25	0.537032	0.928826	31.37	6.57	6.93	3	3	8	8	8	8	8	8
XP_047937976.1	40S ribosomal protein S3a [Salvia hispanica]	7	2	46	96.46	0.818	-0.29	0.232867	0.677534	14.9	20.19	10.44	3	3	2	2	2	2	2	2
XP_047980142.1	ruBisCO large subunit-binding protein subunit alpha-like [Salvia hispanica]	11	3	47	96.45	0.87	-0.2	0.368451	0.825555	37.17	36.72	7.28	2	3		1	1	1	1	1
XP_047975244.1	40S ribosomal protein S14-3 [Salvia hispanica]	6	6	33	96.44	1.504	0.59	0.0840197	0.358367	38.22	1.97	4.88	3	3	6	6	6	6	6	6
XP_047954541.1	NADH dehydrogenase [ubiquinone] iron-sulfur protein 1, mitochondrial [Salvia hispanica]	12	5	44	96.27	1.149	0.2	0.663933	0.982392	16.49	21.75	1.86	3	3	4	3	4	4	4	4
XP_047969569.1	phosphomannomutase/phosphoglucomutase isoform X2 [Salvia hispanica]	10	10	52	96.26	1.059	0.08	0.965691	0.998397	17.54	6.4	2.34	3	3	9	9	9	9	9	9
XP_047951075.1	peroxisomal acyl-coenzyme A oxidase 1-like [Salvia hispanica]	10	10	42	96.26	1.246	0.32	0.410398	0.866159	28.96	3.86	7.13	3	3	9	10	10	10	10	10
XP_047967519.1	3-hydroxyacyl-[acyl-carrier-protein] dehydratase FabZ-like [Salvia hispanica]	6	2	38	95.56	1.11	0.15	0.785477	0.990726	7.12	0.47	9.6	3	3	2	2	2	2	2	2
XP_047948488.1	probable enoyl-CoA hydratase 1, peroxisomal [Salvia hispanica]	10	10	41	95.55	1.031	0.04	0.932992	0.998084	26.23	8.76	9.46	3	3	10	10	8	10	10	9
XP_047953714.1	14-3-3-like protein [Salvia hispanica]	7	2	42	94.97	0.854	-0.23	0.323756	0.795108	17.74	4.47	3.79	3	3	2	2	2	2	2	2
XP_047962692.1	aldehyde dehydrogenase family 7 member B4-like [Salvia hispanica]	9	1	42	94.67	1.071	0.1	0.922239	0.997963	40.56	41.62	10.81	3	3	1	1	1	1	1	1
XP_047971013.1	6-phosphogluconate dehydrogenase, decarboxylating 3, chloroplastic-like [Salvia hispanica]	10	1	52	94.45	1.474	0.56	0.102931	0.40772	14.14	7.06	12.65	3	3	1	1	1	1	1	1
XP_047945826.1	polyadenylate-binding protein 2-like [Salvia hispanica]	9	3	44	94.14	0.942	-0.09	0.605895	0.958828	23.6	6.51	12.64	3	3	2	2	2	2	2	2
XP_047966094.1	aspartic proteinase A1-like isoform X1 [Salvia hispanica]	6	4	60	93.97	0.76	-0.4	0.122708	0.464241	16.34	5.28	9.41	3	3	4	4	4	4	4	4
XP_047938365.1	gamma-interferon-responsive lysosomal thiol protein isoform X1 [Salvia hispanica]	5	1	41	93.91	1.183	0.24	0.564268	0.939891	9.14	4.62	12.02	3	3	1	1	1	1	1	1
XP_047951226.1	major allergen Pru ar 1-like [Salvia hispanica]	6	2	49	93.86	0.632	-0.66	0.0149972	0.100145	61.43	14.22	11.57	3	3	2	2	2	2	2	2
XP_047959428.1	SNF1-related protein kinase regulatory subunit gamma-1-like [Salvia hispanica]	8	8	37	93.81	1.034	0.05	0.943982	0.998397	19.9	7.4	7.46	3	3	7	7	7	8	8	7
XP_047961108.1	40S ribosomal protein S5-like [Salvia hispanica]	9	2	38	93.73	0.78	-0.36	0.154298	0.551001	13.41	20.13	6.73	3	3	2	1	2	2	2	2
XP_047950355.1	aspartyl protease AED3 [Salvia hispanica]	7	6	39	93.66	1.003	0	0.827493	0.993737	15.3	7.51	4.12	3	3	6	6	6	6	6	6
XP_047966805.1	delta-1-pyrroline-5-carboxylate dehydrogenase 12A1, mitochondrial-like [Salvia hispanica]	12	12	51	93.42	1.122	0.17	0.748676	0.990726	16.26	4.19	3.07	3	3	11	11	11	11	11	11
XP_047954795.1	adenylate kinase 4-like [Salvia hispanica]	11	5	53	93.26	1.198	0.26	0.525763	0.923142	30.76	19.96	23.78	3	3	5	5	4	4	5	5
XP_047941123.1	protein argonaute 4-like [Salvia hispanica]	15	15	52	92.92	1.013	0.02	0.865988	0.993737	32.26	9.03	4.08	3	3	13	12	12	13	13	13
XP_047950516.1	protein disulfide isomerase-like 2-3 [Salvia hispanica]	10	4	43	91.95	0.87	-0.2	0.370529	0.825555	13.07	15.79	4.24	3	3	4	4	3	4	4	4
XP_047949998.1	elongation factor 1-gamma 2-like [Salvia hispanica]	6	3	38	91.46	1.223	0.29	0.461364	0.881606	14	11.69	20.65	3	3	3	3	3	2	3	3
XP_047952880.1	galactose mutarotase-like [Salvia hispanica]	9	9	35	91.33	0.806	-0.31	0.206856	0.643722	20.48	8.85	2.36	3	3	7	9	9	9	9	9
XP_047960258.1	11S globulin seed storage protein Ana o 2.0101-like [Salvia hispanica]	8	8	42	91.25	1.084	0.12	0.873764	0.993737	24.74	2.54	10.86	3	3	7	7	7	8	7	7
XP_047960426.1	nucleolin 1-like [Salvia hispanica]	11	6	41	91.22	0.79	-0.34	0.173039	0.588187	19.31	4.4	13.47	3	3	3	3	3	6	6	4
XP_047969487.1	biotin carboxylase 1, chloroplastic-like [Salvia hispanica]	7	7	33	91.17	1.072	0.1	0.917423	0.997963	16.45	3.09	6	3	3	7	7	7	7	7	7
XP_047968812.1	14-3-3 protein 1 [Salvia hispanica]	7	5	47	91.11	0.938	-0.09	0.590442	0.949993	29.31	19.5	22.53	3	3	5	5	4	5	5	4
XP_047955806.1	glutathione S-transferase DHAR2-like [Salvia hispanica]	6	6	43	90.99	0.812	-0.3	0.219782	0.65563	27.94	12.15	6.96	3	3	5	6	6	6	5	6
XP_047983927.1	60S ribosomal protein L6-like [Salvia hispanica]	9	1	35	90.81	0.804	-0.32	0.20115	0.635195	17.35	15.19	15.43	3	3	1	1	1	1	1	1
XP_047980368.1	guanine nucleotide-binding protein subunit beta-like protein [Salvia hispanica]	8	8	42	90.51	1.265	0.34	0.370456	0.825555	26.23	14.87	16.44	3	3	8	8	8	8	8	8
XP_047961376.1	heat shock 70 kDa protein 15-like, partial [Salvia hispanica]	8	3	37	89.4	1.301	0.38	0.301366	0.764838	21.1	10.38	6.29	3	3	3	3	3	3	3	3
XP_047956115.1	superoxide dismutase [Mn], mitochondrial-like [Salvia hispanica]	8	8	42	89.32	0.875	-0.19	0.38298	0.833112	20.14	6.65	7.62	3	3	7	8	7	8	8	8
XP_047976679.1	60S ribosomal protein L4-1-like [Salvia hispanica]	10	4	41	89.17	0.825	-0.28	0.249339	0.69629	36.52	6.25	27.23	3	3	3	4	4	4	4	4
XP_047951800.1	calreticulin-like [Salvia hispanica]	14	2	48	89.14	0.816	-0.29	0.229252	0.671111	21.98	13.02	10.97	3	3	2	2	2	2	2	2
XP_047964464.1	60S ribosomal protein L11-like isoform X1 [Salvia hispanica]	5	1	38	88.88	1.058	0.08	0.968824	0.998397	2.43	6.85	7.19	3	3	1	1	1	1	1	1
XP_047946852.1	leucine--tRNA ligase, cytoplasmic-like [Salvia hispanica]	11	3	43	88.35	1.29	0.37	0.320995	0.793593	25.96	25.65	23.64	3	3	3	2	3	2	3	3
XP_047968854.1	adenosine kinase 2 [Salvia hispanica]	7	5	42	88.31	1.126	0.17	0.73542	0.989188	10.94	1.65	5.35	3	3	5	5	5	5	5	5
XP_047938510.1	40S ribosomal protein S5-like [Salvia hispanica]	8	3	38	87.76	0.425	-1.24	1.45492e-05	0.000168523	30.94	18.69	3.28	3	3	3	3	3	3	3	3
XP_047980363.1	ADP,ATP carrier protein, mitochondrial [Salvia hispanica]	9	3	37	87.62	0.896	-0.16	0.449445	0.879044	17.34	3.6	7.26	3	3	3	3	3	3	3	3
XP_047944613.1	elongation factor 1-delta-like [Salvia hispanica]	11	6	48	87.29	1.034	0.05	0.945543	0.998397	23.17	13.18	2.94	3	3	4	5	5	5	5	5
XP_047959762.1	superoxide dismutase [Cu-Zn]-like [Salvia hispanica]	4	4	28	87.12	0.889	-0.17	0.427044	0.871142	26.13	11.51	5.86	3	3	4	4	4	4	4	4
XP_047981491.1	alcohol dehydrogenase class-3-like [Salvia hispanica]	6	2	33	86.66	0.969	-0.05	0.70171	0.989188	33.87	4.4	6.54	3	3	2	2	2	2	2	2
XP_047980933.1	cysteine synthase [Salvia hispanica]	7	7	35	86.15	1.004	0.01	0.834455	0.993737	28.34	7.29	17.22	3	3	7	7	7	7	7	7
XP_047961615.1	40S ribosomal protein S18 [Salvia hispanica]	5	1	35	85.97	1.613	0.69	0.0390816	0.203225	24.31	27.44	4.65	3	3	1	1	1	1	1	1
XP_047981164.1	alcohol dehydrogenase class-3 [Salvia hispanica]	6	2	33	85.85	1.087	0.12	0.865246	0.993737	18.56	12.83	6.27	3	3	2	2	2	2	2	2
XP_047962765.1	alanine--tRNA ligase-like [Salvia hispanica]	11	4	45	85.61	1.045	0.06	0.986053	0.998541	16.49	7.74	1.99	3	3	4	4	4	4	4	4
XP_047941747.1	thiamine thiazole synthase 2, chloroplastic-like [Salvia hispanica]	7	7	37	85.45	1.011	0.02	0.857787	0.993737	11.05	3.8	0.25	3	3	6	6	6	6	6	6
XP_047982698.1	glucose-6-phosphate isomerase, cytosolic [Salvia hispanica]	10	4	38	85.31	1.338	0.42	0.242798	0.695936	8.98	6.48	15.85	3	3	3	3	3	3	3	2
XP_047964263.1	transaldolase-like [Salvia hispanica]	8	8	37	84.67	1.169	0.23	0.603963	0.958474	15.63	1.84	8.97	3	3	8	8	8	7	8	8
XP_047947993.1	auxin-induced protein PCNT115-like [Salvia hispanica]	7	5	38	84.66	1.078	0.11	0.894913	0.993737	16.64	7.27	3.49	3	3	5	5	5	5	5	5
XP_047971294.1	fructose-bisphosphate aldolase 3, chloroplastic [Salvia hispanica]	8	8	43	84.37	1.143	0.19	0.681598	0.987449	28.22	2.23	6.27	3	3	8	8	8	9	9	9
XP_047966312.1	adenylate kinase 4 [Salvia hispanica]	10	4	43	84.16	1.093	0.13	0.843011	0.993737	25.38	8.88	5.36	3	3	4	4	4	4	4	4
XP_047961999.1	cell wall / vacuolar inhibitor of fructosidase 1-like [Salvia hispanica]	5	5	30	84.15	0.814	-0.3	0.223995	0.662764	24.98	11.03	8.6	3	3	5	5	5	5	5	5
XP_047972204.1	prohibitin-3, mitochondrial-like [Salvia hispanica]	6	6	36	84.09	1.06	0.08	0.96024	0.998397	23.63	5.09	2.79	3	3	5	5	5	5	5	5
XP_047959670.1	26S proteasome regulatory subunit 7-like [Salvia hispanica]	10	10	38	83.96	1.082	0.11	0.881886	0.993737	23.13	4.88	2.75	3	3	10	10	10	10	10	10
XP_047979926.1	dipeptidyl-peptidase 5 isoform X1 [Salvia hispanica]	11	11	42	83.39	1.101	0.14	0.815846	0.993622	23.51	8.71	4.04	3	3	10	10	10	11	11	11
XP_047955325.1	proteasome subunit beta type-1-like [Salvia hispanica]	6	6	33	83.1	1.208	0.27	0.497754	0.907167	21.79	4.87	8.02	3	3	6	6	6	6	6	6
XP_047966272.1	vacuolar-processing enzyme [Salvia hispanica]	6	6	40	83.01	0.984	-0.02	0.760078	0.990726	21.75	13.24	8.63	3	3	5	6	6	6	6	6
XP_047976856.1	3-hydroxyacyl-[acyl-carrier-protein] dehydratase FabZ-like [Salvia hispanica]	5	1	32	82.63	1.152	0.2	0.653298	0.979048	12.31	9.61	1.57	3	3	1	1	1	1	1	1
XP_047973310.1	aspartate aminotransferase, chloroplastic [Salvia hispanica]	8	7	32	82.45	1.048	0.07	0.995871	0.998541	23.56	8.37	8.19	3	3	7	6	7	7	7	7
XP_047981022.1	transketolase, chloroplastic-like [Salvia hispanica]	8	3	37	82.43	1.074	0.1	0.910274	0.997963	13.91	11.24	9.95	3	3	3	3	3	3	3	3
XP_047949897.1	probable alpha-mannosidase At5g13980 isoform X1 [Salvia hispanica]	11	5	37	82.24	1.11	0.15	0.7863	0.990726	14.97	4.25	9.36	3	3	4	4	4	5	5	5
XP_047969681.1	obg-like ATPase 1 [Salvia hispanica]	9	9	30	82.18	1.059	0.08	0.962964	0.998397	20.74	2.12	5.58	3	3	7	7	7	7	7	7
XP_047962312.1	DEAD-box ATP-dependent RNA helicase 38-like [Salvia hispanica]	10	3	40	81.83	0.812	-0.3	0.219974	0.65563	20.96	16.76	7.18	3	3	3	2	2	3	3	3
XP_047974580.1	40S ribosomal protein S4-1-like [Salvia hispanica]	10	6	37	81.75	1.232	0.3	0.439939	0.875814	23.64	3.45	11.5	3	3	6	6	6	6	6	6
XP_047977356.1	uncharacterized protein LOC125219424 [Salvia hispanica]	4	4	30	81.4	0.977	-0.03	0.734012	0.989188	19.77	6.16	11.61	3	3	4	4	4	4	4	4
XP_047979736.1	2S seed storage albumin protein-like [Salvia hispanica]	6	6	44	80.97	0.976	-0.04	0.727958	0.989188	34.44	30.63	7.66	3	3	6	6	6	6	6	6
XP_047948137.1	serine hydroxymethyltransferase 4-like [Salvia hispanica]	11	5	42	80.2	1.239	0.31	0.425733	0.871142	30.82	0.8	10.1	3	3	4	5	5	5	5	5
XP_047959917.1	40S ribosomal protein S19-3 [Salvia hispanica]	6	6	34	80.06	0.987	-0.02	0.769661	0.990726	17.44	9.59	8.57	3	3	5	6	6	6	6	5
XP_047954584.1	eukaryotic translation initiation factor 3 subunit B-like [Salvia hispanica]	11	1	38	79.95	0.998	0	0.810174	0.991624	18.82	12.71	14.69	3	3	1	1	1	1	1	1
XP_047981862.1	gamma carbonic anhydrase 2, mitochondrial-like [Salvia hispanica]	8	8	31	79.38	1.089	0.12	0.857835	0.993737	21.53	9.55	9.01	3	3	8	8	8	8	8	8
XP_047974544.1	tubulin alpha-5 chain-like [Salvia hispanica]	7	2	40	79.18	1.211	0.28	0.491488	0.904274	37.01	27.53	42.41	3	3	2	2	2	2	2	2
XP_047983950.1	2-Cys peroxiredoxin BAS1, chloroplastic-like [Salvia hispanica]	5	1	28	78.98	1.071	0.1	0.922462	0.997963	16.9	10.74	13.37	3	3	1	1	1	1	1	1
XP_047983123.1	uncharacterized oxidoreductase At4g09670 [Salvia hispanica]	8	8	30	78.4	1.043	0.06	0.977225	0.998397	18.08	3.37	5.89	3	3	7	7	7	7	7	7
XP_047955701.1	chloroplast envelope quinone oxidoreductase homolog [Salvia hispanica]	8	4	38	78.27	1.003	0	0.828876	0.993737	10.73	11.8	6.09	3	3	4	4	4	4	4	4
XP_047955815.1	citrate synthase, mitochondrial-like isoform X1 [Salvia hispanica]	6	1	38	78.2	1.251	0.32	0.397663	0.851619	13.58	4.93	10	3	3	1	1	1	1	1	1
XP_047955840.1	heat shock cognate 70 kDa protein-like isoform X1 [Salvia hispanica]	3	1	31	78	1.016	0.02	0.876866	0.993737	23.37	38.95	10.26	3	3	1	1	1	1	1	1
XP_047971326.1	UPF0098 protein CPn_0877/CP_0992/CPj0877/CpB0906 [Salvia hispanica]	7	7	46	77.83	1.018	0.03	0.886152	0.993737	22.64	14.45	6.73	3	3	7	7	7	7	7	7
XP_047983662.1	40S ribosomal protein S3a-like [Salvia hispanica]	6	1	39	77.27	0.802	-0.32	0.197849	0.63129	24.59	24.21	25.57	2	3		1	1	1	1	1
XP_047940381.1	ATP-dependent 6-phosphofructokinase 2, partial [Salvia hispanica]	11	11	42	76.92	1.026	0.04	0.913081	0.997963	19.63	16.04	9.85	3	3	9	10	9	9	9	9
XP_047968284.1	late embryogenesis abundant protein Dc3-like [Salvia hispanica]	5	5	31	76.7	0.503	-0.99	0.000418319	0.00405703	22.63	13.73	8.31	3	3	5	6	6	6	6	5
XP_047950379.1	proteasome subunit beta type-6-like [Salvia hispanica]	8	8	35	76.63	1.103	0.14	0.809677	0.991624	32.58	7.52	2.21	3	3	8	9	8	9	9	8
XP_047950975.1	citrate synthase, mitochondrial [Salvia hispanica]	8	3	48	76.17	1.091	0.13	0.852091	0.993737	30.08	10.49	9.61	3	3	2	2	2	2	2	2
XP_047940633.1	glycine--tRNA ligase, mitochondrial 1-like [Salvia hispanica]	10	10	37	75.46	1.382	0.47	0.186246	0.619798	31.15	6.44	11.58	3	3	9	9	9	9	9	9
XP_047963442.1	T-complex protein 1 subunit epsilon-like [Salvia hispanica]	10	10	34	75.44	1.107	0.15	0.797429	0.990726	18.13	9.78	3.35	3	3	10	10	10	10	10	10
XP_047982928.1	2-Cys peroxiredoxin BAS1, chloroplastic-like [Salvia hispanica]	5	1	27	75.31	1.067	0.09	0.936048	0.998084	10.08	7.34	7.46	3	3	1	1	1	1	1	1
XP_047954590.1	RGG repeats nuclear RNA binding protein A-like [Salvia hispanica]	9	6	49	75.22	0.833	-0.26	0.269169	0.724519	29.71	6.64	19.38	3	3	3	3	2	6	5	6
XP_047976454.1	proteasome subunit alpha type-1-B-like [Salvia hispanica]	4	4	25	75.19	1.04	0.06	0.964861	0.998397	11.18	5.59	4.59	3	3	4	4	4	4	4	4
XP_047975188.1	17.8 kDa class I heat shock protein-like [Salvia hispanica]	7	1	44	75.07	0.493	-1.02	0.000288547	0.00282084	91.09	55.49	37.83	3	3	1	1	1	1	1	1
XP_047956603.1	18.2 kDa class I heat shock protein-like [Salvia hispanica]	7	1	43	75.07	0.948	-0.08	0.627456	0.969456	80.26	54.72	78.37	3	3	1	1	1	1	1	1
XP_047941706.1	succinate--CoA ligase [ADP-forming] subunit alpha-2, mitochondrial [Salvia hispanica]	7	7	31	74.95	1.061	0.09	0.955594	0.998397	26.36	36.83	48.64	3	3	6	6	5	7	7	7
XP_047969968.1	probable protein phosphatase 2C 28 [Salvia hispanica]	8	8	30	74.87	1.032	0.05	0.93717	0.998084	13.02	6.2	5.47	3	3	8	8	8	8	8	8
XP_047981414.1	beta-glucosidase BoGH3B-like [Salvia hispanica]	10	10	31	74.53	0.926	-0.11	0.550812	0.938558	17.87	13.08	3.29	3	3	5	8	8	8	8	8
XP_047981505.1	LOW QUALITY PROTEIN: leucine--tRNA ligase, cytoplasmic-like [Salvia hispanica]	10	2	36	74.45	1.943	0.96	0.00311609	0.0266284	50.13	33.36	25.88	3	3	1	1	1	1	1	1
XP_047982406.1	eukaryotic translation initiation factor 2 subunit gamma-like [Salvia hispanica]	10	10	34	74.42	1.082	0.11	0.881706	0.993737	22.74	7.98	8.79	3	3	9	9	8	9	9	8
XP_047971657.1	heat shock protein 90-6, mitochondrial [Salvia hispanica]	12	9	40	73.87	1.17	0.23	0.60066	0.956488	31.4	6.8	12.4	3	3	7	7	6	8	8	7
XP_047941156.1	tubulin alpha-3 chain isoform X1 [Salvia hispanica]	7	2	35	73.53	1.902	0.93	0.00434022	0.0354766	86.77	38.69	126.85	3	3	1	1	1	1	1	1
XP_047951175.1	eukaryotic translation initiation factor 3 subunit B-like [Salvia hispanica]	12	2	35	73.52	1.25	0.32	0.401412	0.856812	16.89	16.15	2.18	2	2	1	1		2		2
XP_047947563.1	protein usf-like [Salvia hispanica]	7	7	31	72.57	0.923	-0.12	0.539383	0.929392	21.11	7.2	4.03	3	3	7	6	7	7	7	7
XP_047948683.1	citrate synthase, glyoxysomal-like [Salvia hispanica]	8	8	34	72.25	1.046	0.07	0.989524	0.998541	17.79	1.72	5.32	3	3	7	7	7	8	8	8
XP_047939054.1	40S ribosomal protein S18-like [Salvia hispanica]	5	1	34	72.25	1.164	0.22	0.617084	0.966766	7.3	3.08	9.4	3	3	1	1	1	1	1	1
XP_047970332.1	40S ribosomal protein S17-2-like [Salvia hispanica]	9	3	44	71.86	0.916	-0.13	0.516499	0.918252	15.81	17.71	9.06	3	3	2	2	2	2	2	2
XP_047958265.1	argininosuccinate synthase, chloroplastic [Salvia hispanica]	8	5	35	71.86	1.066	0.09	0.938251	0.998084	31.46	13.93	17.29	3	3	5	5	5	5	5	5
XP_047965337.1	chaperonin 60 subunit beta 3, chloroplastic-like [Salvia hispanica]	10	1	32	71.8	0.905	-0.14	0.478286	0.890537	20.41	20.5	8.49	3	3	1	1	1	1	1	1
XP_047938483.1	lactoylglutathione lyase isoform X1 [Salvia hispanica]	8	8	36	71.74	1.107	0.15	0.796866	0.990726	19.23	6.23	4.53	3	3	7	8	8	7	7	7
XP_047938804.1	GTP-binding nuclear protein Ran-3-like [Salvia hispanica]	5	5	33	71.19	1.041	0.06	0.969897	0.998397	26.21	13.25	4.64	3	3	5	5	5	5	5	5
XP_047941073.1	calnexin homolog [Salvia hispanica]	11	11	40	70.88	1.348	0.43	0.229027	0.671111	31.02	4.43	10.16	3	3	9	8	9	9	10	9
XP_047981755.1	probable methionine--tRNA ligase [Salvia hispanica]	10	10	41	70.84	1.231	0.3	0.442858	0.878278	24	17.94	8.25	3	3	9	8	9	9	9	10
XP_047950348.1	aspartate aminotransferase, mitochondrial [Salvia hispanica]	6	6	31	70.63	0.859	-0.22	0.338337	0.805157	36.77	8.73	10.96	3	3	6	5	6	6	5	6
XP_047960723.1	carbonic anhydrase 2-like [Salvia hispanica]	6	6	33	70.5	0.891	-0.17	0.432336	0.871142	52.93	12.83	5.79	3	3	5	5	5	5	5	5
XP_047980578.1	uncharacterized protein LOC125222146 [Salvia hispanica]	9	8	33	70.27	0.613	-0.71	0.0100505	0.0735428	35.8	21.42	5.24	3	3	6	5	6	8	8	8
XP_047951881.1	aspartate aminotransferase, cytoplasmic [Salvia hispanica]	8	4	36	69.92	1.172	0.23	0.596344	0.953838	12.81	2.98	14.39	3	3	3	3	3	4	4	4
XP_047948247.1	eukaryotic peptide chain release factor GTP-binding subunit ERF3A isoform X1 [Salvia hispanica]	8	8	34	69.91	0.857	-0.22	0.33211	0.797802	24.9	9.91	4.22	3	3	7	8	8	8	8	8
XP_047939440.1	eukaryotic translation initiation factor 3 subunit C-like [Salvia hispanica]	10	3	35	69.61	1.522	0.61	0.0745008	0.337276	36.18	13.99	29.29	3	3	3	3	3	2	2	3
XP_047949727.1	T-complex protein 1 subunit delta-like [Salvia hispanica]	10	4	33	69.52	1.239	0.31	0.424489	0.871142	25.94	16.3	6.89	3	3	4	2	4	3	3	3
XP_047971849.1	probable phospholipid hydroperoxide glutathione peroxidase [Salvia hispanica]	8	4	29	69.5	0.866	-0.21	0.357395	0.823255	21.26	3.07	3.13	3	3	3	4	4	4	4	4
XP_047941248.1	T-complex protein 1 subunit delta [Salvia hispanica]	12	6	36	69.46	0.937	-0.09	0.586531	0.948524	25.01	34.57	8.76	3	3	5	5	2	6	6	6
XP_047954879.1	isopentenyl-diphosphate Delta-isomerase I-like [Salvia hispanica]	7	7	31	69.4	1.293	0.37	0.316722	0.789867	25.72	6.09	12.86	3	3	7	7	7	7	7	7
XP_047979722.1	ADP-ribosylation factor 2 isoform X1 [Salvia hispanica]	5	5	28	69.35	1.195	0.26	0.532153	0.925617	13.94	10.56	5.32	3	3	5	5	5	5	5	5
XP_047971701.1	40S ribosomal protein S10-1-like [Salvia hispanica]	3	2	25	69.33	0.843	-0.25	0.293388	0.755574	14.92	8.18	5.05	3	3	2	2	2	2	2	2
XP_047972622.1	mitochondrial dicarboxylate/tricarboxylate transporter DTC [Salvia hispanica]	8	8	30	69.03	1.462	0.55	0.111304	0.433136	24.09	5.78	11.33	3	3	8	8	8	8	8	8
XP_047983732.1	LOW QUALITY PROTEIN: 60S acidic ribosomal protein P0-like [Salvia hispanica]	4	4	28	68.99	1.033	0.05	0.940205	0.998397	23.41	8.46	10.75	3	3	4	4	4	4	4	4
XP_047978653.1	agglutinin-2-like [Salvia hispanica]	4	4	27	68.9	1.125	0.17	0.737512	0.989188	25.97	20.48	2.11	3	3	4	4	4	4	4	4
XP_047980975.1	D-3-phosphoglycerate dehydrogenase 3, chloroplastic-like [Salvia hispanica]	9	5	36	68.85	1.031	0.04	0.934402	0.998084	22.46	6.54	14.13	3	3	5	5	4	5	5	5
XP_047983088.1	16.9 kDa class I heat shock protein 1-like [Salvia hispanica]	4	4	25	68.84	1.142	0.19	0.685649	0.987464	26.76	9.25	13.58	3	3	4	4	4	3	3	3
XP_047957651.1	60S ribosomal protein L7-4-like [Salvia hispanica]	6	1	34	68.83	1.963	0.97	0.00266149	0.0229038	24.71	13.96	68.88	3	3	1	1	1	1	1	1
XP_047980366.1	arginase 1, mitochondrial [Salvia hispanica]	6	6	28	68.77	1.186	0.25	0.555394	0.939021	24.47	5.58	9.72	3	3	5	6	6	6	6	6
XP_047982299.1	arginine--tRNA ligase, cytoplasmic-like [Salvia hispanica]	12	12	37	68.68	1.093	0.13	0.843375	0.993737	29.24	10.65	12.17	3	3	11	11	11	11	11	12
XP_047972798.1	alpha-galactosidase 1-like [Salvia hispanica]	5	3	29	68.62	1.015	0.02	0.875883	0.993737	18.95	15.66	8.64	3	3	3	3	3	3	3	3
XP_047940999.1	V-type proton ATPase subunit B 2-like [Salvia hispanica]	8	8	31	68.42	1.071	0.1	0.92002	0.997963	25.67	9.82	14.56	3	3	8	8	8	7	8	8
XP_047949786.1	asparagine--tRNA ligase, cytoplasmic 1 [Salvia hispanica]	8	8	27	68.27	1.044	0.06	0.980845	0.998397	21.21	7.29	4.18	3	3	8	8	7	8	8	8
XP_047960925.1	LOW QUALITY PROTEIN: eukaryotic translation initiation factor 5A-2 [Salvia hispanica]	4	2	27	68.1	1.033	0.05	0.941091	0.998397	27.78	16.74	4.28	3	3	2	2	2	2	2	2
XP_047954436.1	glucose-6-phosphate isomerase, cytosolic-like [Salvia hispanica]	7	1	30	68.01	1.258	0.33	0.38393	0.833112	22.69	10.33	17.52	3	3	1	1	1	1	1	1
XP_047943452.1	60S ribosomal protein L5-like [Salvia hispanica]	7	6	30	67.9	0.896	-0.16	0.449092	0.879044	24.99	1.67	7.19	3	3	5	5	5	6	6	6
XP_047972972.1	40S ribosomal protein S4-1 [Salvia hispanica]	7	3	28	67.63	1.236	0.31	0.431061	0.871142	23.15	11.5	11.89	3	3	3	3	3	3	3	3
XP_047969446.1	2-oxoglutarate dehydrogenase, mitochondrial-like [Salvia hispanica]	8	2	36	67.52	1.084	0.12	0.874637	0.993737	38.96	7.02	12.27	3	3	2	2	2	2	2	2
XP_047944967.1	nascent polypeptide-associated complex subunit beta-like [Salvia hispanica]	7	5	29	67.26	0.988	-0.02	0.774464	0.990726	38.28	20.95	77.05	3	3	4	4	4	5	5	5
XP_047940725.1	primary amine oxidase [Salvia hispanica]	9	9	36	66.78	1.049	0.07	0.999365	0.999365	19.96	3.87	0.54	3	3	7	7	7	7	7	7
XP_047955349.1	aspartyl protease family protein 2-like [Salvia hispanica]	8	8	28	66.67	0.953	-0.07	0.643301	0.977616	20.62	21.37	14.28	3	3	6	6	5	6	6	6
XP_047938080.1	probable ATP synthase 24 kDa subunit, mitochondrial [Salvia hispanica]	9	5	36	66.43	0.995	-0.01	0.798063	0.990726	14.84	5.41	4.92	3	3	5	4	5	5	5	5
XP_047945527.1	elongation factor 1-delta-like [Salvia hispanica]	9	4	34	66.29	1.006	0.01	0.839422	0.993737	13.19	2.77	4.45	3	3	4	4	4	4	4	4
XP_047965095.1	probable phospholipid hydroperoxide glutathione peroxidase [Salvia hispanica]	5	2	26	66.06	0.874	-0.19	0.381423	0.833063	13.69	0.35	10.28	3	3	2	2	2	2	2	2
XP_047941384.1	sorbitol dehydrogenase [Salvia hispanica]	6	6	28	65.64	1.03	0.04	0.931453	0.998084	20.85	5.03	10.39	3	3	6	6	6	6	6	6
XP_047957548.1	60S ribosomal protein L7-2-like [Salvia hispanica]	6	1	32	65.55	0.01	-6.64	1e-17	1.42924e-16			52.45		3				1	1	1
XP_047942244.1	ATP synthase subunit O, mitochondrial [Salvia hispanica]	6	6	38	65.53	1.012	0.02	0.862599	0.993737	33.83	9.39	2.74	3	3	6	6	6	6	6	6
XP_047951552.1	UDP-glucuronic acid decarboxylase 6-like [Salvia hispanica]	8	4	33	65.47	0.973	-0.04	0.719235	0.989188	9.98	6.36	16	3	3	2	2	2	3	2	3
XP_047968618.1	ubiquitin C-terminal hydrolase 12-like isoform X1 [Salvia hispanica]	12	12	46	65.43	1.105	0.14	0.801913	0.990726	18.65	12.17	3	3	3	11	11	11	11	11	11
XP_047970988.1	eukaryotic translation initiation factor 5A-4 [Salvia hispanica]	6	4	33	65.27	0.931	-0.1	0.565513	0.939891	17.54	1.39	3.76	3	3	4	4	4	4	4	4
XP_047971017.1	aspartyl protease AED3-like [Salvia hispanica]	6	5	29	65.24	0.952	-0.07	0.640654	0.977616	16.41	4.07	8.44	3	3	5	5	5	5	5	5
XP_047971815.1	nucleolar protein 56-like [Salvia hispanica]	9	2	33	65.19	1.439	0.53	0.129436	0.482965	13.17	4.15	27.36	3	3	2	2	2	2	2	2
XP_047956880.1	proteasome subunit alpha type-4 [Salvia hispanica]	6	6	31	64.96	0.935	-0.1	0.581843	0.946125	12.77	6.68	5.79	3	3	7	6	6	6	6	6
XP_047956129.1	pyruvate dehydrogenase E1 component subunit beta-1, mitochondrial [Salvia hispanica]	8	7	30	64.36	1.007	0.01	0.844933	0.993737	13.96	4.61	17.55	3	3	6	6	6	7	6	7
XP_047955963.1	18.2 kDa class I heat shock protein-like [Salvia hispanica]	6	1	32	63.57	1.323	0.4	0.265785	0.720954	19.13	19.51	8.62	3	3	1	1	1	1	1	1
XP_047962797.1	dihydrolipoyllysine-residue acetyltransferase component 3 of pyruvate dehydrogenase complex, mitochondrial-like [Salvia hispanica]	8	8	32	63.2	1.062	0.09	0.954728	0.998397	21.38	1.89	3.73	3	3	6	7	7	8	8	8
XP_047967670.1	proteasome subunit beta type-5-like [Salvia hispanica]	5	2	26	63.19	0.964	-0.05	0.685237	0.987464	31.66	18.79	6.76	3	3	2	2	2	2	2	2
XP_047943302.1	40S ribosomal protein S2-4-like [Salvia hispanica]	5	5	29	62.99	0.656	-0.61	0.0243179	0.150845	39.33	15.33	9.96	3	3	5	5	5	5	5	5
XP_047942648.1	dirigent protein 1-like [Salvia hispanica]	5	3	23	62.58	1.593	0.67	0.0452606	0.229973	21.65	16.21	16.52	3	3	3	3	3	3	3	3
XP_047972778.1	eukaryotic initiation factor 4A-3-like [Salvia hispanica]	6	4	25	62.46	1.116	0.16	0.767382	0.990726	18.77	18.04	10.68	3	3	4	3	4	4	4	4
XP_047939140.1	galactose mutarotase-like [Salvia hispanica]	4	4	25	62.36	1.09	0.12	0.85411	0.993737	13.2	8.56	2.35	3	3	4	4	4	4	4	4
XP_047981756.1	T-complex protein 1 subunit alpha-like [Salvia hispanica]	8	6	42	62.29	0.981	-0.03	0.747809	0.990726	15.19	3.47	10.76	3	3	6	6	6	6	6	6
XP_047957547.1	uncharacterized protein At5g48480-like [Salvia hispanica]	5	5	25	62.27	0.814	-0.3	0.223888	0.662764	14.47	5.65	3.75	3	3	5	5	5	5	5	5
XP_047977108.1	6,7-dimethyl-8-ribityllumazine synthase, chloroplastic-like [Salvia hispanica]	4	4	23	62.06	1.276	0.35	0.347738	0.810406	72.33	18.19	19.07	3	3	3	4	4	2	2	2
XP_047950849.1	dihydroxy-acid dehydratase, chloroplastic [Salvia hispanica]	9	9	30	61.89	1.136	0.18	0.702936	0.989188	21.56	5.06	14.45	3	3	7	7	7	7	6	7
XP_047937962.1	fasciclin-like arabinogalactan protein 10 [Salvia hispanica]	6	6	25	61.84	1.371	0.46	0.199407	0.632101	28.43	11.43	21.72	3	3	6	6	6	5	5	5
XP_047978281.1	acetylornithine deacetylase [Salvia hispanica]	8	8	34	61.81	1.068	0.1	0.931248	0.998084	17.44	5.42	6.59	3	3	7	8	8	8	8	7
XP_047983161.1	pyruvate kinase 1, cytosolic-like [Salvia hispanica]	8	1	29	61.56	1.167	0.22	0.609419	0.960915	7.18	6.29	7.04	2	3	1	1		1	1	1
XP_047965944.1	protein disulfide isomerase-like 2-3 [Salvia hispanica]	9	3	34	61.24	0.738	-0.44	0.0917384	0.378092	9.55	2.26	5.36	3	3	2	2	2	3	3	3
XP_047980319.1	vacuolar-sorting receptor 1-like [Salvia hispanica]	5	4	24	61.2	0.956	-0.06	0.657184	0.980561	22.38	10.75	7.34	3	3	4	4	4	4	4	4
XP_047983599.1	alpha-xylosidase 1-like [Salvia hispanica]	10	4	39	60.8	0.854	-0.23	0.323247	0.795108	14.86	9.35	18.93	3	3	3	3	3	4	3	4
XP_047961236.1	6-phosphogluconate dehydrogenase, decarboxylating 2-like [Salvia hispanica]	8	6	28	60.74	0.995	-0.01	0.801002	0.990726	25.51	8.54	5.37	3	3	6	6	6	6	6	6
XP_047964942.1	universal stress protein PHOS34-like isoform X1 [Salvia hispanica]	3	3	23	60.52	0.87	-0.2	0.370158	0.825555	10.02	6.46	6.28	3	3	3	3	3	3	3	3
XP_047946296.1	60S ribosomal protein L11 [Salvia hispanica]	5	1	30	60.18	0.988	-0.02	0.772209	0.990726	27.75	22.28	25	3	3	1	1	1	1	1	1
XP_047971940.1	protein HOTHEAD-like [Salvia hispanica]	8	8	29	60.1	0.74	-0.43	0.0946763	0.38373	23.38	14.3	13.06	3	3	7	7	7	7	7	7
XP_047980315.1	60S ribosomal protein L14-2 [Salvia hispanica]	4	2	24	59.94	1.037	0.05	0.957214	0.998397	7.36	2.09	4.62	3	3	2	2	2	2	2	2
XP_047953245.1	formate dehydrogenase, mitochondrial [Salvia hispanica]	6	6	31	59.78	1.1	0.14	0.818839	0.993737	25.57	3.51	6.12	3	3	6	6	6	6	6	6
XP_047969402.1	subtilisin-like protease SBT1.5 [Salvia hispanica]	7	7	29	59.66	0.725	-0.46	0.0765448	0.338785	29.11	4.55	11.1	3	3	6	7	6	7	7	6
XP_047982063.1	ATP-citrate synthase alpha chain protein 2 [Salvia hispanica]	6	3	27	59.34	1.221	0.29	0.468026	0.882903	34.24	26.58	9.1	3	3	3	3	3	3	3	3
XP_047955319.1	glutamine synthetase cytosolic isozyme [Salvia hispanica]	5	2	28	59.17	1.021	0.03	0.898164	0.995143	18.07	5.08	10	3	3	2	2	2	2	2	2
XP_047944080.1	ATP-dependent Clp protease ATP-binding subunit ClpA homolog CD4B, chloroplastic [Salvia hispanica]	10	5	26	58.99	0.961	-0.06	0.675196	0.985609	20.8	13.75	10.35	3	3	4	4	3	5	4	5
XP_047981416.1	3-hydroxyacyl-[acyl-carrier-protein] dehydratase FabZ-like isoform X1 [Salvia hispanica]	3	1	21	58.63	1.468	0.55	0.107295	0.420238	2.71	1.62	2.59	2	3	1	1		1	1	1
XP_047938916.1	CBS domain-containing protein CBSX3, mitochondrial-like [Salvia hispanica]	6	2	27	58.15	0.977	-0.03	0.7336	0.989188	27.6	15.69	6.65	3	3	2	2	2	2	2	2
XP_047945950.1	translationally-controlled tumor protein homolog [Salvia hispanica]	5	5	27	58.04	1.028	0.04	0.921198	0.997963	27.59	0.62	6.83	3	3	6	6	6	5	6	6
XP_047938567.1	inosine-5'-monophosphate dehydrogenase 2 isoform X1 [Salvia hispanica]	9	5	29	57.72	1.513	0.6	0.0789323	0.34543	22.16	13.79	18.78	3	3	3	3	3	3	3	3
XP_047938824.1	proteasome subunit alpha type-2-A-like [Salvia hispanica]	8	3	26	57.66	1.289	0.37	0.324029	0.795108	20.08	13.94	13.56	3	3	2	2	1	3	3	3
XP_047981765.1	eukaryotic translation initiation factor 3 subunit H [Salvia hispanica]	7	7	26	57.62	1.134	0.18	0.708786	0.989188	28.4	1.56	6.07	3	3	7	7	6	6	5	6
XP_047969896.1	serine/threonine-protein kinase SRK2A [Salvia hispanica]	5	5	22	57.56	1.04	0.06	0.968137	0.998397	15.23	2.56	3.04	3	3	5	5	5	5	5	5
XP_047965383.1	alanine--tRNA ligase-like [Salvia hispanica]	9	2	31	57.53	1.357	0.44	0.21669	0.655617	18.33	12.91	13.06	3	3	2	2	2	2	2	2
XP_047951437.1	eukaryotic translation initiation factor 3 subunit M-like isoform X2 [Salvia hispanica]	9	5	33	57.49	1.235	0.3	0.433308	0.871142	26.08	13.33	46.21	3	3	4	4	4	3	4	4
XP_047948297.1	40S ribosomal protein S15 [Salvia hispanica]	4	1	29	57.41	1.073	0.1	0.913606	0.997963	33.87	34.28	11.42	3	3	1	1	1	1	1	1
XP_047974255.1	nucleoside diphosphate kinase 3-like [Salvia hispanica]	7	7	30	57.26	0.985	-0.02	0.761185	0.990726	21.52	3.92	6.27	3	3	7	7	7	7	7	7
XP_047974063.1	ran-binding protein 1 homolog c-like [Salvia hispanica]	7	7	24	56.8	0.682	-0.55	0.0385631	0.201058	25.34	12.23	13.69	3	3	4	5	5	7	7	7
XP_047970229.1	dnaJ homolog subfamily B member 13-like [Salvia hispanica]	5	5	22	56.71	0.872	-0.2	0.376464	0.825555	38.82	19.41	12.82	3	3	5	4	5	5	5	5
XP_047957090.1	alpha-galactosidase 3-like [Salvia hispanica]	6	6	26	56.64	1.151	0.2	0.655403	0.979048	26.48	19.99	4.73	3	3	4	5	5	3	3	3
XP_047962285.1	ubiquitin receptor RAD23d-like [Salvia hispanica]	6	6	26	56.59	0.831	-0.27	0.263181	0.717872	23.52	13.72	5.6	3	3	6	6	6	6	5	6
XP_047980347.1	2-oxoglutarate dehydrogenase, mitochondrial-like [Salvia hispanica]	8	1	28	56.49	1.232	0.3	0.440057	0.875814	11.52	7.74	10.31	3	3	1	1	1	1	1	1
XP_047979748.1	elongation factor 1-beta 2-like isoform X1 [Salvia hispanica]	7	3	28	56.05	1.019	0.03	0.888062	0.993737	19.14	29.75	13.9	3	3	3	2	3	3	3	3
XP_047949967.1	mitochondrial-processing peptidase subunit alpha-like [Salvia hispanica]	9	8	30	55.92	1.07	0.1	0.923078	0.997963	19.8	2.37	9.47	3	3	6	6	6	7	7	7
XP_047965107.1	GTP-binding protein SAR1A-like [Salvia hispanica]	7	3	21	55.89	1.712	0.78	0.0188333	0.121447	33.35	35.44	11.78	3	3	3	3	2	2	3	3
XP_047946250.1	peptidyl-prolyl cis-trans isomerase CYP20-1-like [Salvia hispanica]	6	6	31	55.72	0.993	-0.01	0.793369	0.990726	11.24	4.34	1.61	3	3	6	6	6	6	6	6
XP_047954849.1	probable cytosolic oligopeptidase A [Salvia hispanica]	9	9	32	55.58	0.995	-0.01	0.800619	0.990726	26.76	10.99	1.21	3	3	5	7	7	7	8	7
XP_047943320.1	ectonucleotide pyrophosphatase/phosphodiesterase family member 3-like [Salvia hispanica]	5	5	29	55.48	1.117	0.16	0.762777	0.990726	17.6	12.34	0.37	3	3	5	5	5	5	5	5
XP_047949432.1	RNA-binding protein FUS-like [Salvia hispanica]	12	7	28	55.44	0.653	-0.61	0.0231845	0.144917	30.21	7.74	7.93	3	3	4	4	4	6	7	7
XP_047955719.1	DEAD-box ATP-dependent RNA helicase 38-like [Salvia hispanica]	8	1	31	55.21	1.206	0.27	0.503784	0.908669	49.61	28.29	40.49	3	3	1	1	1	1	1	1
XP_047969962.1	dynamin-related protein 3A-like [Salvia hispanica]	6	6	23	55.07	0.96	-0.06	0.669657	0.98415	21.53	24.45	14.1	3	3	6	6	4	5	5	5
XP_047982962.1	beta-xylosidase/alpha-L-arabinofuranosidase 1-like [Salvia hispanica]	5	5	22	55.05	0.984	-0.02	0.757353	0.990726	17.83	8.59	7.71	3	3	5	5	5	5	5	5
XP_047972986.1	universal stress protein A-like protein [Salvia hispanica]	4	4	20	54.84	0.962	-0.06	0.677143	0.985669	35.71	8.66	3.82	3	3	4	4	4	4	4	4
XP_047969767.1	40S ribosomal protein S10-1-like isoform X2 [Salvia hispanica]	3	2	19	54.74	0.764	-0.39	0.128815	0.481383	11.05	6.3	2.75	3	3	2	2	2	2	2	2
XP_047952446.1	GTP-binding protein SAR1A [Salvia hispanica]	6	1	21	54.64	1.51	0.59	0.080861	0.352272	17.41	10.69	17.9	3	3	1	1	1	1	1	1
XP_047970101.1	puromycin-sensitive aminopeptidase isoform X1 [Salvia hispanica]	4	4	23	54.49	1.179	0.24	0.576514	0.945638	18.13	10.57	3.92	3	3	4	4	4	4	4	4
XP_047950605.1	pathogenesis-related protein STH-21-like [Salvia hispanica]	3	3	23	54.43	0.595	-0.75	0.00655796	0.0502434	29.06	22.41	6.83	3	3	3	3	3	3	3	3
XP_047967333.1	pyruvate kinase 2, cytosolic-like [Salvia hispanica]	7	3	27	54.3	1.158	0.21	0.635232	0.977616	32.44	11.89	48.9	3	3	3	3	3	3	3	3
XP_047947976.1	pyruvate, phosphate dikinase 2 isoform X1 [Salvia hispanica]	11	11	35	54.29	1.184	0.24	0.561061	0.939844	23.42	14.76	21.65	3	3	11	11	10	10	9	10
XP_047959927.1	alcohol dehydrogenase-like [Salvia hispanica]	6	6	22	54.11	1.219	0.29	0.470966	0.88595	21.41	12.19	6.57	3	3	6	6	6	6	6	6
XP_047970804.1	succinate dehydrogenase [ubiquinone] flavoprotein subunit 1, mitochondrial [Salvia hispanica]	8	4	33	54.07	1.224	0.29	0.460303	0.881606	21.82	11.56	3.64	3	3	3	4	4	4	4	4
XP_047979788.1	patellin-3-like [Salvia hispanica]	8	5	28	54	0.967	-0.05	0.695399	0.989188	13.74	10.83	6.84	3	3	2	2	2	2	2	2
XP_047945131.1	hexokinase-2 [Salvia hispanica]	9	9	31	53.99	1.738	0.8	0.0154645	0.102984	27.5	2.91	18.97	3	3	7	8	8	6	7	7
XP_047947444.1	beta-glucosidase 44-like [Salvia hispanica]	6	6	21	53.95	1.078	0.11	0.896918	0.994586	28	14.03	13.85	3	3	6	6	6	6	6	6
XP_047981115.1	14-3-3 protein 7 [Salvia hispanica]	5	4	32	53.89	0.872	-0.2	0.375429	0.825555	27.61	14.76	8.26	3	3	3	3	3	4	4	4
XP_047946190.1	membrane protein PM19L [Salvia hispanica]	2	2	15	53.87	0.617	-0.7	0.0108795	0.0787923	45.59	29.91	9.43	3	3	2	2	2	2	2	2
XP_047946607.1	nucleolar protein 56-like [Salvia hispanica]	8	1	29	53.84	1.033	0.05	0.940442	0.998397	33.92	15.64	20.71	3	3	1	1	1	1	1	1
XP_047943803.1	probable aspartyl aminopeptidase [Salvia hispanica]	4	4	18	53.74	1.18	0.24	0.574105	0.945494	21.91	15.56	5.11	3	3	4	4	4	3	3	3
XP_047974387.1	enolase 1, chloroplastic [Salvia hispanica]	7	7	28	53.72	1.122	0.17	0.746435	0.990385	29.21	3.53	13.52	3	3	5	6	6	7	6	7
XP_047956495.1	glutathione S-transferase 2-like [Salvia hispanica]	7	7	38	53.65	1.249	0.32	0.402162	0.856914	24.03	7.74	11.99	3	3	7	7	7	7	7	7
XP_047941164.1	adenylosuccinate synthetase 2, chloroplastic-like [Salvia hispanica]	6	6	20	53.58	1.061	0.09	0.955928	0.998397	19.97	7.27	4.92	3	3	5	5	5	5	5	5
XP_047956419.1	CBS domain-containing protein CBSX3, mitochondrial-like [Salvia hispanica]	7	3	33	53.57	1.041	0.06	0.969887	0.998397	22.71	7.42	9.29	3	3	3	3	3	3	3	3
XP_047949969.1	selenium-binding protein 1-like [Salvia hispanica]	6	5	21	53.57	0.881	-0.18	0.402397	0.856914	20.31	4.02	18.86	3	3	5	4	5	5	5	5
XP_047972553.1	thioredoxin reductase NTRB isoform X1 [Salvia hispanica]	7	7	24	53.52	1.069	0.1	0.928412	0.998084	25.94	3.13	11.95	3	3	5	5	5	6	6	7
XP_047939311.1	proliferating cell nuclear antigen [Salvia hispanica]	6	6	26	53.35	1.336	0.42	0.246535	0.695984	41.52	5.5	5.32	3	3	5	5	5	4	4	4
XP_047939691.1	osmotin-like protein [Salvia hispanica]	2	2	19	53.27	0.868	-0.2	0.364413	0.825555	12.08	11.54	4.08	3	3	2	2	2	2	2	2
XP_047966349.1	methionine gamma-lyase-like [Salvia hispanica]	7	5	23	53.23	1.043	0.06	0.976633	0.998397	33.29	8.26	3.89	3	3	4	4	4	4	4	4
XP_047939385.1	protein LE25-like [Salvia hispanica]	4	4	24	53.2	0.412	-1.28	7.2237e-06	8.44723e-05	38.5	16.03	11.4	3	3	3	3	3	3	3	3
XP_047943331.1	GLABROUS1 enhancer-binding protein-like [Salvia hispanica]	6	6	24	52.49	0.816	-0.29	0.228593	0.671111	33.27	4.15	9.07	3	3	4	4	4	6	5	6
XP_047977506.1	protein argonaute 1 [Salvia hispanica]	8	8	26	52.32	1.085	0.12	0.870185	0.993737	25.68	5.56	14.17	3	3	8	8	7	8	8	8
XP_047942352.1	damage-control phosphatase At2g17340-like isoform X1 [Salvia hispanica]	9	9	30	52.21	1.155	0.21	0.643846	0.977616	46.24	10.84	6.97	3	3	8	9	9	9	9	9
XP_047953532.1	isocitrate dehydrogenase [NADP]-like [Salvia hispanica]	7	3	22	52.08	1.114	0.16	0.772228	0.990726	23.41	23.35	46.77	3	3	2	2	2	3	3	2
XP_047945368.1	40S ribosomal protein S16-like [Salvia hispanica]	4	1	19	52.02	1.383	0.47	0.185666	0.619798	7.66	8.58	4.32	3	3	1	1	1	1	1	1
XP_047942651.1	dirigent protein 21-like [Salvia hispanica]	4	2	18	51.78	1.364	0.45	0.208098	0.64624	17.93	8.28	19.04	3	3	2	2	2	2	2	2
XP_047982494.1	methylmalonate-semialdehyde dehydrogenase [acylating], mitochondrial [Salvia hispanica]	6	6	28	51.52	1.114	0.16	0.77464	0.990726	32.45	4.02	7.11	3	3	6	6	6	6	6	6
XP_047937959.1	superoxide dismutase [Cu-Zn] [Salvia hispanica]	3	1	21	51.23	0.776	-0.37	0.148914	0.536003	33.17	24.77	27.3	3	3	1	1	1	1	1	1
XP_047948545.1	auxin-induced protein PCNT115-like isoform X1 [Salvia hispanica]	5	2	25	51.08	0.896	-0.16	0.448509	0.879044	29.01	2.5	19.31	3	3	2	2	2	2	2	2
XP_047938366.1	gamma-interferon-responsive lysosomal thiol protein isoform X2 [Salvia hispanica]	6	2	28	50.97	0.954	-0.07	0.648593	0.977616	26.79	22.24	12.3	3	3	2	2	2	2	2	2
XP_047955645.1	pyrophosphate--fructose 6-phosphate 1-phosphotransferase subunit beta [Salvia hispanica]	4	4	20	50.95	0.928	-0.11	0.557206	0.939021	20.16	13.71	6.07	3	3	4	4	4	4	4	4
XP_047944290.1	xylose isomerase [Salvia hispanica]	6	6	29	50.88	1.269	0.34	0.360729	0.825555	22.19	18.9	3.15	3	3	5	6	6	6	6	6
XP_047982174.1	LOW QUALITY PROTEIN: UDP-glucosyltransferase 29-like [Salvia hispanica]	5	5	28	50.8	0.972	-0.04	0.713483	0.989188	13.36	3.93	14.58	3	3	3	3	3	3	3	3
XP_047950484.1	glutathione reductase, cytosolic-like [Salvia hispanica]	7	4	26	50.72	1.035	0.05	0.947261	0.998397	13.11	12.98	20.67	3	3	2	3	3	2	2	2
XP_047956903.1	gamma carbonic anhydrase-like 2, mitochondrial [Salvia hispanica]	5	5	24	50.57	1.128	0.17	0.727104	0.989188	16.59	11.95	6.74	3	3	4	4	4	5	4	5
XP_047946428.1	lactoylglutathione lyase [Salvia hispanica]	4	4	33	50.33	1.011	0.02	0.859792	0.993737	36.41	21.82	8.02	3	3	4	4	4	4	4	4
XP_047956171.1	40S ribosomal protein S15-4-like [Salvia hispanica]	4	1	27	50.23	0.913	-0.13	0.503736	0.908669	14.54	15.08	7.33	3	3	1	1	1	1	1	1
XP_047960251.1	UDP-glucose 6-dehydrogenase 3 [Salvia hispanica]	6	3	25	49.89	1.127	0.17	0.73084	0.989188	20.69	9.21	10.75	3	3	3	3	3	3	3	3
XP_047969422.1	11 kDa late embryogenesis abundant protein-like [Salvia hispanica]	3	3	21	49.84	0.568	-0.82	0.0032783	0.027917	54.01	22.68	32.12	3	3	2	3	3	3	3	3
XP_047974669.1	40S ribosomal protein S20-2-like [Salvia hispanica]	3	1	19	49.76	0.631	-0.67	0.0146222	0.0992688	16.75	10.64	15.53	3	3	1	1	1	1	1	1
XP_047970052.1	importin subunit alpha-like [Salvia hispanica]	7	4	35	49.63	1.06	0.08	0.959381	0.998397	38.18	26.64	5.93	3	3	4	4	3	4	4	4
XP_047960882.1	NADP-dependent malic enzyme-like [Salvia hispanica]	9	9	28	49.3	1.124	0.17	0.742157	0.9892	22.36	2.27	2.96	3	3	9	9	9	9	9	9
XP_047939826.1	uncharacterized protein LOC125187305 [Salvia hispanica]	4	4	16	49.24	0.486	-1.04	0.00022346	0.00221107	40.81	21.36	8.97	3	3	4	4	3	4	4	4
XP_047951686.1	phenylcoumaran benzylic ether reductase POP1-like [Salvia hispanica]	6	4	26	49.09	1.135	0.18	0.705504	0.989188	35.49	22.15	11.64	3	3	4	4	4	4	4	4
XP_047945393.1	26S proteasome non-ATPase regulatory subunit 14 homolog [Salvia hispanica]	3	3	21	49.08	1.051	0.07	0.991551	0.998541	15.23	2.67	7.89	3	3	3	3	3	3	3	3
AVW82639.1	eukaryotic translation initiation factor 3 subunit E [Salvia hispanica]	8	2	26	48.99	1.21	0.27	0.494671	0.904274	35.86	16.17	29.13	3	3	2	2	2	2	2	2
XP_047966092.1	probable 6-phosphogluconolactonase 4, chloroplastic [Salvia hispanica]	7	7	24	48.9	0.914	-0.13	0.509206	0.915746	33.16	1.61	6.09	3	3	7	7	7	7	7	7
XP_047937669.1	probable ATP synthase 24 kDa subunit, mitochondrial [Salvia hispanica]	8	4	25	48.76	0.938	-0.09	0.590273	0.949993	25.16	21.66	10.7	3	3	3	4	3	4	4	4
XP_047972627.1	26S proteasome non-ATPase regulatory subunit 12 homolog A-like [Salvia hispanica]	7	7	26	48.34	1.277	0.35	0.345808	0.810406	37.31	16.79	29.93	3	3	7	6	7	6	7	7
XP_047954836.1	putative germin-like protein 2-1 [Salvia hispanica]	5	5	22	48.18	0.821	-0.28	0.240411	0.692066	27.98	8.49	9.21	3	3	5	5	4	5	5	5
XP_047939742.1	eukaryotic translation initiation factor 3 subunit M-like [Salvia hispanica]	6	2	28	48.17	1.162	0.22	0.624802	0.967691	42.38	97.47	17.11	3	3	1	1	1	1	1	1
XP_047964635.1	cyanate hydratase [Salvia hispanica]	6	6	28	47.95	0.907	-0.14	0.484934	0.897217	22.51	7.98	4.47	3	3	6	6	5	6	6	6
XP_047960816.1	40S ribosomal protein S7-like [Salvia hispanica]	6	5	20	47.7	1.198	0.26	0.523725	0.92256	25.01	22.51	14.45	3	3	4	3	4	5	5	5
XP_047982636.1	ras-related protein RABC1 [Salvia hispanica]	5	4	21	47.64	1.684	0.75	0.0232437	0.144917	27.9	7.1	11.89	3	3	4	4	4	4	4	4
XP_047937599.1	glutathione reductase, cytosolic-like [Salvia hispanica]	5	2	21	47.63	1.164	0.22	0.618863	0.967691	18.06	7.66	8.64	3	3	2	2	2	2	2	2
XP_047938346.1	adenylate kinase 4-like isoform X1 [Salvia hispanica]	4	1	18	47.35	1.472	0.56	0.104303	0.410495	35.88	33.26	9.76	3	3	1	1	1	1	1	1
XP_047950565.1	20 kDa chaperonin, chloroplastic [Salvia hispanica]	4	4	18	47.33	0.96	-0.06	0.670731	0.984545	15.72	5.61	2.8	3	3	4	4	4	4	4	4
XP_047982750.1	ras-related protein RABD1-like [Salvia hispanica]	6	4	34	47.12	2.376	1.25	8.83515e-05	0.000963978	28.84	6.21	38.99	3	3	4	4	4	4	4	4
XP_047948073.1	phosphoglycerate kinase, chloroplastic [Salvia hispanica]	5	3	24	46.89	0.794	-0.33	0.182066	0.612904	15.46	42.43	5.73	3	3	2	1	2	3	3	3
XP_047974615.1	40S ribosomal protein S8-like [Salvia hispanica]	5	2	17	46.71	0.684	-0.55	0.0404313	0.209352	44.91	40.15	21.94	2	3	1		1	1	1	1
XP_047957749.1	succinate--CoA ligase [ADP-forming] subunit beta, mitochondrial [Salvia hispanica]	6	1	22	46.66	0.01	-6.64	1e-17	1.42924e-16			8.32		2					1	1
XP_047963251.1	3-ketoacyl CoA thiolase 1, peroxisomal-like [Salvia hispanica]	5	4	24	46.21	1.406	0.49	0.160447	0.564696	18.2	4.69	6.2	3	3	2	2	2	3	3	3
XP_047942434.1	putative 3,4-dihydroxy-2-butanone kinase [Salvia hispanica]	5	5	20	45.59	1.282	0.36	0.336465	0.802265	19.39	16.83	10.2	3	3	5	4	4	5	5	5
XP_047964236.1	mitochondrial outer membrane protein porin 2-like [Salvia hispanica]	5	2	19	45.45	0.96	-0.06	0.672051	0.985214	29.29	41.08	21.18	3	3	2	2	2	2	2	2
XP_047962623.1	GTP-binding protein SAR1A-like [Salvia hispanica]	5	1	16	45.43	0.77	-0.38	0.138447	0.508818	49.96	57.01	16.55	3	3	1	1	1	1	1	1
XP_047943811.1	aminoacylase-1 isoform X1 [Salvia hispanica]	6	6	24	45.42	1.155	0.21	0.645449	0.977616	21.35	13.85	9.1	3	3	5	6	6	4	5	5
XP_047953042.1	probable dehydrin LEA [Salvia hispanica]	3	3	21	45.41	0.639	-0.65	0.0175514	0.11531	45.54	27.25	23.5	3	3	3	2	3	3	3	3
XP_047954447.1	26S proteasome non-ATPase regulatory subunit 7 homolog A [Salvia hispanica]	5	5	22	45.3	1.066	0.09	0.937309	0.998084	24.06	4.09	2.15	3	3	5	5	5	5	5	5
XP_047955392.1	fructokinase-2-like [Salvia hispanica]	5	5	22	45.04	1.084	0.12	0.876414	0.993737	30.91	7.07	4.22	3	3	5	5	5	5	5	5
XP_047955775.1	protein ASPARTIC PROTEASE IN GUARD CELL 1-like [Salvia hispanica]	3	3	17	45.03	1.015	0.02	0.872766	0.993737	22.58	55.44	9.6	3	3	2	2	1	2	2	2
XP_047951763.1	2-oxoglutarate dehydrogenase, mitochondrial-like [Salvia hispanica]	7	1	21	44.91	1.033	0.05	0.939099	0.998328	7.33	6.87	9.47	3	3	1	1	1	1	1	1
XP_047981628.1	coatomer subunit delta-like [Salvia hispanica]	6	6	29	44.9	0.984	-0.02	0.758256	0.990726	25.4	12.16	4.98	3	3	6	5	6	6	6	6
XP_047956605.1	17.8 kDa class I heat shock protein-like [Salvia hispanica]	5	1	27	44.83	1.387	0.47	0.1804	0.608135	5.68	4.41	4.41	3	3	1	1	1	1	1	1
XP_047982318.1	uridine 5'-monophosphate synthase [Salvia hispanica]	7	7	24	44.77	1.12	0.16	0.754797	0.990726	14.48	3.02	3.2	3	3	6	6	6	6	6	6
XP_047973127.1	26S proteasome non-ATPase regulatory subunit 4 homolog [Salvia hispanica]	4	1	19	44.75	0.939	-0.09	0.593471	0.952198	17.27	13.37	10.03	3	3	1	1	1	1	1	1
XP_047938668.1	eukaryotic translation initiation factor 3 subunit E-like [Salvia hispanica]	8	2	27	44.59	0.973	-0.04	0.718556	0.989188	23.06	13.36	7.03	3	3	2	2	2	2	2	2
XP_047959052.1	chaperonin CPN60-like 2, mitochondrial [Salvia hispanica]	7	7	21	44.58	1.066	0.09	0.939685	0.998397	21.15	12.11	1.91	3	3	7	6	6	7	6	7
XP_047963714.1	eukaryotic translation initiation factor 3 subunit I-like [Salvia hispanica]	5	2	21	44.43	0.966	-0.05	0.692835	0.989188	30.52	13.18	7.21	3	3	2	2	2	2	2	2
XP_047946563.1	40S ribosomal protein S21-2 [Salvia hispanica]	3	3	15	44.39	0.889	-0.17	0.425603	0.871142	38.17	13.95	13.53	3	3	3	2	3	3	3	3
XP_047962760.1	probable CoA ligase CCL8 [Salvia hispanica]	6	6	26	44.35	0.965	-0.05	0.690338	0.989188	41.5	16.2	11.09	3	3	5	6	6	5	6	6
XP_047959689.1	eukaryotic peptide chain release factor subunit 1-3-like [Salvia hispanica]	5	2	20	44.14	1.85	0.89	0.0065345	0.0502211	15.36	11.73	24.68	3	3	1	2	2	2	2	1
XP_047957738.1	MLP-like protein 423 [Salvia hispanica]	3	3	17	44.09	0.681	-0.55	0.0382509	0.200183	22.39	12.91	6.73	3	3	3	3	3	3	3	3
XP_047976781.1	26S proteasome non-ATPase regulatory subunit 6 homolog [Salvia hispanica]	6	6	20	44.02	1.102	0.14	0.811937	0.991624	8.37	7.26	23.6	3	3	3	3	3	3	4	4
XP_047959070.1	40S ribosomal protein S20-2 [Salvia hispanica]	3	1	18	43.82	0.812	-0.3	0.2182	0.65563	29.46	18.74	21.26	3	3	1	1	1	1	1	1
XP_047981379.1	stem-specific protein TSJT1 [Salvia hispanica]	5	5	27	43.79	1.052	0.07	0.989483	0.998541	20.47	5.36	2.73	3	3	5	5	5	5	5	5
XP_047946746.1	superoxide dismutase [Cu-Zn]-like [Salvia hispanica]	3	1	20	43.73	0.927	-0.11	0.551407	0.938558	33.88	31.8	14.2	3	3	1	1	1	1	1	1
XP_047979033.1	eukaryotic translation initiation factor 3 subunit G-like [Salvia hispanica]	4	4	19	43.67	1.13	0.18	0.720637	0.989188	27.06	10.96	11.79	3	3	4	4	4	4	4	4
XP_047954565.1	annexin Gh1-like [Salvia hispanica]	7	5	24	43.67	1.092	0.13	0.846539	0.993737	15.83	13.26	8.45	3	3	4	4	4	4	4	4
XP_047956879.1	probable fructokinase-6, chloroplastic [Salvia hispanica]	5	5	21	43.47	1.217	0.28	0.47684	0.890537	22.49	5.66	2.34	3	3	5	5	5	5	5	5
XP_047938356.1	60S ribosomal protein L22-2-like [Salvia hispanica]	3	2	18	43.31	1.006	0.01	0.83977	0.993737	9.6	8.83	4.61	3	3	2	2	2	2	2	2
XP_047962524.1	methionine aminopeptidase 2B-like [Salvia hispanica]	4	4	16	43.19	1.057	0.08	0.972931	0.998397	19.74	6.88	6.81	3	3	4	4	4	4	4	4
XP_047968436.1	uncharacterized protein LOC125212345 [Salvia hispanica]	3	3	16	43.11	0.4	-1.32	3.72237e-06	4.41624e-05	29.88	33.44	8.95	3	3	3	3	2	3	3	3
XP_047950000.1	profilin [Salvia hispanica]	3	2	16	42.92	0.761	-0.39	0.123006	0.464649	18.39	15.18	10.87	3	3	2	2	2	2	2	2
XP_047971340.1	serine carboxypeptidase-like [Salvia hispanica]	4	4	15	42.91	0.89	-0.17	0.430084	0.871142	39.51	7.22	15.97	3	3	4	4	4	4	4	4
XP_047969719.1	aminopeptidase P1 [Salvia hispanica]	6	6	16	42.81	1.113	0.15	0.778123	0.990726	34.83	8.27	3.38	3	3	5	5	5	5	5	5
XP_047963611.1	nuclear transport factor 2B [Salvia hispanica]	4	4	17	42.78	0.842	-0.25	0.291615	0.751801	14.82	4.45	5.73	3	3	3	4	4	4	4	4
XP_047978611.1	eukaryotic translation initiation factor 2 subunit alpha homolog [Salvia hispanica]	6	3	24	42.77	0.915	-0.13	0.511107	0.916468	27.39	8.15	10.14	3	3	3	3	3	3	3	3
XP_047943287.1	14-3-3-like protein D [Salvia hispanica]	5	3	19	42.76	0.711	-0.49	0.0624643	0.291341	30.13	24.78	34.38	3	3	3	3	2	2	3	3
XP_047982186.1	NADPH-dependent aldo-keto reductase, chloroplastic-like [Salvia hispanica]	6	3	18	42.74	0.997	0	0.806614	0.991133	16.87	22.79	8.74	3	3	2	2	2	2	2	2
XP_047979869.1	eukaryotic translation initiation factor 5A-2 [Salvia hispanica]	4	2	21	42.51	1.285	0.36	0.331518	0.797802	22.41	11.96	5.18	3	3	2	2	2	2	2	2
XP_047961016.1	alpha-xylosidase 1-like [Salvia hispanica]	8	2	27	42.45	1.017	0.02	0.88163	0.993737	35.12	27.45	21.12	3	3	1	1	1	2	2	2
XP_047944880.1	40S ribosomal protein S15a-like [Salvia hispanica]	4	4	20	42.43	1.248	0.32	0.405093	0.859416	16.42	5.28	4.54	3	3	4	4	4	4	4	4
XP_047974913.1	60S ribosomal protein L22-2 [Salvia hispanica]	3	2	16	42.33	1.097	0.13	0.829913	0.993737	20.69	8.92	4.75	3	3	2	2	2	2	2	2
XP_047982524.1	uricase [Salvia hispanica]	8	8	23	42.22	1.123	0.17	0.745291	0.989404	28.17	6.69	4.3	3	3	8	8	8	7	7	8
XP_047980798.1	3-isopropylmalate dehydratase large subunit, chloroplastic-like [Salvia hispanica]	5	5	16	42.07	1.016	0.02	0.878746	0.993737	26.05	13.99	5.57	3	3	5	5	5	4	4	4
XP_047969547.1	probable histone H2B.1 [Salvia hispanica]	4	4	30	42.01	1.125	0.17	0.739168	0.989188	39.23	6.62	20.03	3	3	5	5	5	4	5	5
XP_047945796.1	nucleosome assembly protein 1;3-like [Salvia hispanica]	7	1	24	42.01	0.932	-0.1	0.570318	0.939891	28.31	7.27	25.08	3	3	1	1	1	1	1	1
XP_047948708.1	DEAD-box ATP-dependent RNA helicase 15 isoform X1 [Salvia hispanica]	5	5	22	41.92	1.102	0.14	0.813099	0.991624	11.45	6.09	6.94	3	3	4	4	4	4	4	4
XP_047960377.1	patellin-3-like [Salvia hispanica]	8	5	26	41.89	1.338	0.42	0.242925	0.695936	38.08	10.47	17.56	3	3	4	4	4	5	5	5
XP_047946495.1	reactive Intermediate Deaminase A, chloroplastic-like [Salvia hispanica]	6	3	21	41.71	0.775	-0.37	0.1462	0.529354	21.27	8.8	6.46	3	3	2	3	3	3	3	3
XP_047948310.1	leucine aminopeptidase 1-like [Salvia hispanica]	4	1	14	41.71	1.133	0.18	0.711147	0.989188	13.09	3.14	10.12	3	3	1	1	1	1	1	1
XP_047953146.1	peptidyl-prolyl cis-trans isomerase A1-like [Salvia hispanica]	5	5	23	41.69	0.824	-0.28	0.247183	0.695984	32.74	5.31	5.37	3	3	5	5	5	5	5	5
XP_047969874.1	valine--tRNA ligase, mitochondrial 1-like [Salvia hispanica]	10	10	23	41.61	1.56	0.64	0.057097	0.27261	39.31	10.72	14.82	3	3	9	9	9	8	8	8
XP_047957783.1	low-specificity L-threonine aldolase 1-like isoform X2 [Salvia hispanica]	4	4	21	41.46	0.995	-0.01	0.800331	0.990726	31.07	5.9	7.19	3	3	4	4	4	4	4	4
XP_047955937.1	26S proteasome non-ATPase regulatory subunit 4 homolog [Salvia hispanica]	5	2	21	41.24	1.004	0.01	0.83153	0.993737	10.21	6.99	16.37	3	3	2	2	1	1	2	2
XP_047949978.1	uncharacterized protein LOC125195789 [Salvia hispanica]	5	5	20	41.21	1.245	0.32	0.412232	0.866291	30.82	11.8	9.42	3	3	5	5	5	5	5	5
XP_047969037.1	S-adenosylmethionine synthase 5 [Salvia hispanica]	4	4	14	41.1	0.899	-0.15	0.457693	0.880667	31.71	10.62	8.46	3	3	4	4	4	4	4	4
XP_047958422.1	probable fructokinase-7 [Salvia hispanica]	6	6	18	41.09	1.253	0.33	0.395044	0.849153	12.69	6.27	18.24	3	3	5	5	5	5	4	5
XP_047957195.1	mitochondrial outer membrane protein porin 2-like [Salvia hispanica]	4	1	17	41.05	0.93	-0.1	0.564284	0.939891	12	12.99	7.73	3	3	1	1	1	1	1	1
XP_047950241.1	60S ribosomal protein L8-like [Salvia hispanica]	3	3	14	40.82	0.876	-0.19	0.388381	0.837778	15.71	2.88	31.03	3	3	3	3	3	3	3	3
XP_047962576.1	aminoaldehyde dehydrogenase 2, peroxisomal [Salvia hispanica]	6	4	16	40.78	1.178	0.24	0.579	0.946125	19.81	8.64	4.86	3	3	3	3	3	3	3	3
XP_047971416.1	aspartate--tRNA ligase 2, cytoplasmic-like [Salvia hispanica]	6	6	23	40.66	1.265	0.34	0.369772	0.825555	27.38	7.49	4.99	3	3	6	6	6	6	6	6
XP_047963466.1	ATP-citrate synthase alpha chain protein 1 [Salvia hispanica]	4	1	19	40.54	1.085	0.12	0.872637	0.993737	12.13	6.54	12.78	3	3	1	1	1	1	1	1
XP_047953848.1	GDP-mannose 3,5-epimerase 2-like [Salvia hispanica]	4	4	17	40.35	1.111	0.15	0.784961	0.990726	18.72	12.09	15.61	3	3	2	3	3	3	3	3
XP_047948675.1	cullin-associated NEDD8-dissociated protein 1 [Salvia hispanica]	10	10	22	40.16	1.12	0.16	0.753277	0.990726	42.13	11.96	40.83	3	3	7	8	8	6	8	8
XP_047939376.1	proteasome subunit beta type-4-like [Salvia hispanica]	5	1	17	40.09	1.017	0.02	0.879989	0.993737	11.78	3.13	11.3	2	3		1	1	1	1	1
XP_047961248.1	activator of 90 kDa heat shock protein ATPase homolog [Salvia hispanica]	5	5	18	40	1.11	0.15	0.785811	0.990726	17.19	7.9	9.83	3	3	4	4	3	4	3	4
XP_047957099.1	quinone oxidoreductase PIG3-like [Salvia hispanica]	5	5	16	39.76	1.148	0.2	0.664911	0.982392	21.82	10.17	6.4	3	3	4	4	4	4	4	4
XP_047958553.1	benzaldehyde dehydrogenase, mitochondrial [Salvia hispanica]	3	1	20	39.55	1.222	0.29	0.464501	0.882903	9.02	10.8	7.81	3	2	1	1	1	1		1
XP_047957617.1	14-3-3-like protein GF14 iota [Salvia hispanica]	4	2	23	39.55	0.947	-0.08	0.623918	0.967691	20.92	12.47	20.03	2	3	2	2		2	1	2
XP_047961225.1	ubiquitin carboxyl-terminal hydrolase 6 [Salvia hispanica]	5	5	15	39.5	1.109	0.15	0.789364	0.990726	28.52	16.83	10.62	3	3	5	5	5	5	5	5
XP_047974474.1	3-oxoacyl-[acyl-carrier-protein] synthase I, chloroplastic-like [Salvia hispanica]	7	5	24	39.45	1.07	0.1	0.922941	0.997963	20.15	13.29	19.12	3	3	5	5	4	5	4	5
XP_047953594.1	alpha-soluble NSF attachment protein-like [Salvia hispanica]	5	5	16	39.15	0.982	-0.03	0.749585	0.990726	23.29	9.88	11.61	3	3	4	4	3	3	3	3
XP_047948039.1	probable xyloglucan endotransglucosylase/hydrolase protein 25 [Salvia hispanica]	3	3	17	39.02	0.832	-0.27	0.265269	0.720954	20.81	9.58	4.21	3	3	3	3	3	3	3	3
XP_047940562.1	dnaJ protein homolog [Salvia hispanica]	7	7	24	38.92	0.746	-0.42	0.102492	0.407303	33.98	20.27	8.98	3	3	6	5	7	7	7	7
XP_047966900.1	40S ribosomal protein S16-like [Salvia hispanica]	4	1	16	38.92	1.305	0.38	0.294829	0.757688	22.47	21.39	8.53	3	2	1	1	1		1	1
XP_047969184.1	reactive Intermediate Deaminase A, chloroplastic-like isoform X1 [Salvia hispanica]	4	1	18	38.85	0.756	-0.4	0.116733	0.447874	14.89	12.71	8.45	3	3	1	1	1	1	1	1
XP_047966301.1	importin subunit alpha-like [Salvia hispanica]	5	3	18	38.46	1.012	0.02	0.861386	0.993737	17.12	14.82	5.13	3	3	3	3	2	2	2	2
XP_047950691.1	probable voltage-gated potassium channel subunit beta [Salvia hispanica]	4	4	20	38.44	0.852	-0.23	0.318997	0.792306	34.76	14.6	16.34	3	3	2	2	2	3	3	3
XP_047967853.1	chloroplast envelope quinone oxidoreductase homolog [Salvia hispanica]	5	3	18	38.31	0.931	-0.1	0.565085	0.939891	33.27	66.02	46.65	3	3	2	2	1	2	2	1
XP_047966772.1	alanine--glyoxylate aminotransferase 2 homolog 1, mitochondrial [Salvia hispanica]	5	5	20	38.31	1.086	0.12	0.868395	0.993737	25.89	7.14	13.91	3	3	4	5	5	5	5	4
XP_047977062.1	eukaryotic peptide chain release factor subunit 1-3-like [Salvia hispanica]	6	3	18	38.1	1.376	0.46	0.193826	0.625466	37.44	4.88	7.84	3	3	2	2	2	2	2	2
XP_047965793.1	biotin carboxyl carrier protein of acetyl-CoA carboxylase, chloroplastic-like [Salvia hispanica]	4	3	20	38.05	0.699	-0.52	0.051701	0.256303	23.51	0.23	10.24	3	3	3	3	3	3	3	3
XP_047980834.1	low-temperature-induced cysteine proteinase-like [Salvia hispanica]	2	2	15	38	0.751	-0.41	0.109481	0.428115	21.92	7.81	13.72	3	3	2	2	2	2	2	2
XP_047945311.1	3-oxoacyl-[acyl-carrier-protein] synthase I, chloroplastic-like [Salvia hispanica]	6	5	22	37.77	1.263	0.34	0.373132	0.825555	44.35	1.46	7.58	3	3	4	4	4	4	4	4
XP_047954695.1	dehydrin DHN1 [Salvia hispanica]	3	3	20	37.76	0.386	-1.37	1.58762e-06	1.94982e-05	39.65	18.65	22.08	3	3	2	3	3	3	3	3
XP_047960989.1	phosphoserine aminotransferase 2, chloroplastic-like [Salvia hispanica]	6	6	18	37.69	0.974	-0.04	0.721969	0.989188	22.58	14.22	5.7	3	3	5	6	5	6	6	6
XP_047975155.1	probable proteasome inhibitor [Salvia hispanica]	4	4	16	37.6	0.969	-0.05	0.702097	0.989188	16.7	17.97	7.23	3	3	4	2	4	4	4	4
XP_047970605.1	ABC transporter E family member 2 isoform X1 [Salvia hispanica]	7	7	23	37.5	0.888	-0.17	0.42363	0.871142	25.58	10.01	2.9	3	3	6	6	5	7	7	7
XP_047962284.1	inosine-5'-monophosphate dehydrogenase 2-like [Salvia hispanica]	7	3	20	37.49	1.197	0.26	0.527832	0.924084	7.71	9.33	26.97	3	3	1	1	1	3	3	2
XP_047962401.1	hydroxyphenylpyruvate reductase [Salvia hispanica]	5	5	16	37.43	1.132	0.18	0.715263	0.989188	17.89	5.4	10	3	3	5	5	5	5	5	5
XP_047980805.1	eukaryotic translation initiation factor 3 subunit I-like [Salvia hispanica]	4	1	18	37.14	1.013	0.02	0.866967	0.993737	9	4.59	17.93	3	3	1	1	1	1	1	1
XP_047945825.1	proteasome subunit beta type-4-like [Salvia hispanica]	5	1	17	37.03	0.974	-0.04	0.720857	0.989188	8.94	5.06	7.91	3	3	1	1	1	1	1	1
XP_047942540.1	eukaryotic translation initiation factor-like [Salvia hispanica]	6	4	18	36.76	0.816	-0.29	0.228674	0.671111	31.57	19.76	3.78	3	3	3	3	3	3	3	3
XP_047949824.1	beta-galactosidase 5-like isoform X1 [Salvia hispanica]	5	5	25	36.75	1.052	0.07	0.988973	0.998541	26.07	16.36	1.31	3	3	5	5	5	5	5	5
XP_047975609.1	aquaporin PIP1-2 [Salvia hispanica]	3	3	14	36.66	1.067	0.09	0.934947	0.998084	44.65	18.23	6.9	3	3	3	3	3	3	3	3
XP_047950829.1	peroxiredoxin-2 [Salvia hispanica]	5	5	19	36.64	0.898	-0.16	0.45415	0.880667	16.71	6.52	5.05	3	3	4	5	5	5	5	5
XP_047938357.1	3-oxoacyl-[acyl-carrier-protein] synthase 3 A, chloroplastic-like [Salvia hispanica]	4	4	14	36.57	1.321	0.4	0.2687	0.724519	25.36	9.66	3.03	3	3	3	3	3	3	3	3
XP_047947113.1	thioredoxin H-type 1-like [Salvia hispanica]	5	4	19	36.54	0.931	-0.1	0.568514	0.939891	17.28	27.64	24.85	3	3	3	2	3	3	3	2
XP_047971551.1	probable pyridoxal 5'-phosphate synthase subunit PDX1 [Salvia hispanica]	4	4	14	36.43	0.962	-0.06	0.676479	0.985609	17.3	8.86	11.73	3	3	3	3	3	4	4	4
XP_047956794.1	outer envelope pore protein 24A, chloroplastic-like [Salvia hispanica]	5	5	15	36.18	1.243	0.31	0.416852	0.868702	19.67	4.18	13.46	3	3	4	4	4	4	4	4
XP_047983608.1	adenine phosphoribosyltransferase 1, chloroplastic-like [Salvia hispanica]	4	4	18	36.17	1.043	0.06	0.977723	0.998397	12.72	3.26	19.06	3	3	3	3	3	4	4	3
XP_047949971.1	tryptophan synthase beta chain 1 [Salvia hispanica]	4	4	15	36.16	1.142	0.19	0.684419	0.987464	31.73	25.6	7.84	3	3	4	4	4	4	4	4
XP_047971491.1	FAM10 family protein At4g22670 [Salvia hispanica]	4	4	13	36.15	0.888	-0.17	0.424995	0.871142	14.71	3.13	11.63	3	3	4	4	3	4	3	4
XP_047961172.1	spermidine synthase 1 [Salvia hispanica]	5	5	15	36.14	0.97	-0.04	0.708022	0.989188	36.69	23.96	4.62	3	3	5	3	5	5	5	5
XP_047941512.1	dihydrolipoyllysine-residue acetyltransferase component 4 of pyruvate dehydrogenase complex, chloroplastic-like [Salvia hispanica]	8	7	21	36.13	0.749	-0.42	0.106578	0.418774	32.21	24.9	14.75	3	3	4	5	5	5	5	4
XP_047939162.1	beta-galactosidase 8 [Salvia hispanica]	5	4	16	36.11	0.976	-0.04	0.727954	0.989188	31.18	17.64	4.91	3	3	4	4	4	4	4	4
XP_047980144.1	probable nucleolar protein 5-1 [Salvia hispanica]	6	3	21	36.02	1.317	0.4	0.275206	0.730296	39.68	58.09	24.93	3	3	3	3	3	3	3	3
XP_047978546.1	3-isopropylmalate dehydratase small subunit 1-like [Salvia hispanica]	4	4	13	35.9	1.326	0.41	0.261695	0.714618	22.72	17.49	23.41	3	3	2	2	2	2	2	2
XP_047939629.1	quinone oxidoreductase 1-like [Salvia hispanica]	5	4	17	35.69	1.24	0.31	0.423103	0.871142	25.49	5.64	8.74	3	3	3	3	3	3	3	3
XP_047941604.1	DEAD-box ATP-dependent RNA helicase 37-like [Salvia hispanica]	5	2	16	35.46	0.959	-0.06	0.664993	0.982392	23.4	46.02	34.37	3	3	2	2	1	2	1	2
XP_047963523.1	rRNA 2'-O-methyltransferase fibrillarin 2-like [Salvia hispanica]	4	4	16	35.42	0.962	-0.06	0.678953	0.985894	30.45	22.42	4.42	3	3	4	4	4	4	4	4
XP_047966797.1	uncharacterized protein LOC125211136 [Salvia hispanica]	3	3	17	35.18	0.679	-0.56	0.0371586	0.195788	20.2	6.62	10.47	3	3	3	3	3	3	3	3
XP_047955827.1	clathrin heavy chain 1-like [Salvia hispanica]	13	13	26	35.03	1.339	0.42	0.241592	0.693832	40.28	49.25	40.24	3	3	8	6	8	8	8	9
XP_047969414.1	probable 26S proteasome non-ATPase regulatory subunit 3 [Salvia hispanica]	6	6	17	35	0.837	-0.26	0.278698	0.736067	25.65	28.7	11.28	3	3	4	5	5	5	6	6
XP_047965741.1	importin subunit beta-1-like [Salvia hispanica]	5	5	30	34.97	1.353	0.44	0.222697	0.661934	39.24	8.49	31.52	3	3	5	5	5	5	5	5
XP_047979968.1	serine hydroxymethyltransferase 2, mitochondrial [Salvia hispanica]	7	7	18	34.86	1.142	0.19	0.683489	0.987464	13.69	1.05	2.5	3	3	6	6	6	7	7	7
XP_047938415.1	NADH dehydrogenase [ubiquinone] iron-sulfur protein 8, mitochondrial [Salvia hispanica]	4	4	17	34.79	1.069	0.1	0.92703	0.998084	21.03	9.25	13.25	3	3	4	4	4	3	4	3
XP_047956255.1	aminoacyl tRNA synthase complex-interacting multifunctional protein 1-like [Salvia hispanica]	8	8	19	34.72	1.034	0.05	0.942758	0.998397	41.33	11.55	3.95	3	3	6	7	7	7	7	7
XP_047958411.1	peptidyl-prolyl cis-trans isomerase CYP19-3-like [Salvia hispanica]	3	1	13	34.37	0.875	-0.19	0.38399	0.833112	25.86	21.62	20.59	3	3	1	1	1	1	1	1
XP_047958808.1	low-temperature-induced 65 kDa protein-like isoform X1 [Salvia hispanica]	5	5	13	34.22	0.81	-0.3	0.213717	0.650467	21.24	12.95	8.42	3	3	3	4	4	5	5	5
XP_047947797.1	protein transport protein SEC31 homolog B isoform X2 [Salvia hispanica]	7	5	15	34.15	1.147	0.2	0.669364	0.98415	16.46	10.85	15.6	3	3	4	4	4	4	3	4
XP_047972799.1	glucose-6-phosphate 1-dehydrogenase, cytoplasmic isoform [Salvia hispanica]	6	6	23	34.14	1.217	0.28	0.477745	0.890537	31.57	45.41	14.9	3	3	4	6	6	5	5	5
XP_047946901.1	2-dehydro-3-deoxyphosphooctonate aldolase 1 [Salvia hispanica]	6	6	14	34.12	1.188	0.25	0.551479	0.938558	20.38	4.83	10.93	3	3	5	6	6	6	6	6
XP_047940799.1	3-hydroxyisobutyryl-CoA hydrolase-like protein 3, mitochondrial isoform X3 [Salvia hispanica]	6	6	17	34.11	1.091	0.13	0.850401	0.993737	17.97	6.89	8.01	3	3	5	6	6	6	6	6
XP_047954588.1	RGG repeats nuclear RNA binding protein A-like [Salvia hispanica]	5	1	19	34.08	0.799	-0.32	0.190743	0.619798	16.2	17.52	8.07	3	3	1	1	1	1	1	1
XP_047948025.1	26S proteasome non-ATPase regulatory subunit 1 homolog A-like [Salvia hispanica]	5	3	16	33.97	1.082	0.11	0.883199	0.993737	12.98	8.13	13.67	3	3	3	3	3	3	3	3
XP_047938696.1	dirigent protein 1-like [Salvia hispanica]	3	3	15	33.96	1.295	0.37	0.311959	0.78514	25.8	34.43	13.34	3	3	2	3	3	3	3	3
XP_047960823.1	eukaryotic translation initiation factor 3 subunit A [Salvia hispanica]	8	8	19	33.84	0.949	-0.08	0.629902	0.971281	22.17	19.33	11.68	3	3	5	4	5	7	7	6
XP_047947911.1	uncharacterized protein LOC125193979 isoform X1 [Salvia hispanica]	4	4	17	33.81	0.854	-0.23	0.32511	0.795363	27.68	19.74	15.63	3	3	3	3	3	3	3	3
XP_047946733.1	uncharacterized protein LOC125193063 [Salvia hispanica]	5	5	19	33.77	0.747	-0.42	0.102803	0.40772	22.06	15.13	3.51	3	3	4	4	4	5	5	5
XP_047951733.1	ubiquinone biosynthesis protein COQ9, mitochondrial-like [Salvia hispanica]	6	4	22	33.73	0.935	-0.1	0.581142	0.946125	18.18	8.32	9.9	3	3	2	2	2	2	2	2
XP_047943809.1	stomatin-like protein 2, mitochondrial [Salvia hispanica]	6	4	17	33.73	1.043	0.06	0.978077	0.998397	39.68	1.92	16.64	3	3	4	4	4	4	4	4
XP_047951266.1	uncharacterized protein LOC125196699 [Salvia hispanica]	3	3	12	33.71	0.991	-0.01	0.784453	0.990726	12.99	5.6	5.57	3	3	3	3	3	3	3	3
XP_047970648.1	chaperone protein ClpB4, mitochondrial-like isoform X1 [Salvia hispanica]	7	6	19	33.66	1.2	0.26	0.518071	0.918252	25.42	17.04	16.79	3	3	5	5	5	6	4	6
XP_047942327.1	phenylalanine--tRNA ligase alpha subunit, cytoplasmic-like [Salvia hispanica]	5	5	20	33.6	0.953	-0.07	0.646391	0.977616	24.86	11.37	3.24	3	3	5	5	4	5	5	5
XP_047971758.1	stearoyl-[acyl-carrier-protein] 9-desaturase, chloroplastic [Salvia hispanica]	3	2	17	33.55	1.121	0.16	0.75091	0.990726	22.36	15.92	23.3	3	3	2	2	1	1	1	1
XP_047975163.1	putative phosphatidylglycerol/phosphatidylinositol transfer protein DDB_G0282179 [Salvia hispanica]	1	1	14	33.54	1.234	0.3	0.437025	0.8736	4.65	5.11	3.31	3	3	1	1	1	1	1	1
XP_047950190.1	cytochrome c1-2, heme protein, mitochondrial isoform X1 [Salvia hispanica]	4	4	15	33.5	1.498	0.58	0.0875137	0.366876	28.12	4.48	7.81	3	3	4	4	4	4	4	4
XP_047938602.1	ubiquitin carboxyl-terminal hydrolase 3-like [Salvia hispanica]	4	3	16	33.45	0.835	-0.26	0.273814	0.727523	19.45	40.8	26.79	3	3	3	2	3	3	3	2
XP_047944193.1	dirigent protein 1-like [Salvia hispanica]	4	4	12	33.44	0.935	-0.1	0.581579	0.946125	35.24	28.14	25.33	3	3	4	4	4	4	4	4
XP_047945797.1	nucleosome assembly protein 1;2-like [Salvia hispanica]	8	2	22	32.83	0.957	-0.06	0.658529	0.981368	14.86	15.53	45.01	2	3	1	1		2	1	2
XP_047951095.1	60S ribosomal protein L13a-4-like [Salvia hispanica]	3	3	12	32.73	0.711	-0.49	0.0623706	0.291341	39.81	28.7	27.13	3	3	3	3	3	3	3	3
XP_047982345.1	NADH dehydrogenase [ubiquinone] flavoprotein 2, mitochondrial-like [Salvia hispanica]	2	1	12	32.62	0.737	-0.44	0.0908367	0.376413	6.15	2.75	9.78	3	3	1	1	1	1	1	1
XP_047967285.1	succinate dehydrogenase subunit 5, mitochondrial-like [Salvia hispanica]	5	5	21	32.36	0.915	-0.13	0.512753	0.916825	18.53	14.29	7.35	3	3	3	3	3	4	4	4
XP_047945861.1	eukaryotic translation initiation factor 3 subunit L-like [Salvia hispanica]	3	3	13	32.26	1.086	0.12	0.867477	0.993737	34.27	4.91	40.85	3	3	3	3	3	2	3	3
XP_047978178.1	protein DNA-DAMAGE INDUCIBLE 1 [Salvia hispanica]	4	4	16	32.24	0.84	-0.25	0.285674	0.742235	19.26	11.59	12.73	3	3	3	3	3	4	3	4
XP_047938551.1	ATP synthase subunit delta', mitochondrial-like [Salvia hispanica]	3	3	16	32.23	0.867	-0.21	0.359297	0.824527	15.65	14.75	3.85	3	3	3	3	3	3	3	3
XP_047945522.1	serine carboxypeptidase-like 45 [Salvia hispanica]	5	5	20	32.16	1.075	0.1	0.90798	0.997963	37.09	27.71	10.67	3	3	4	4	4	4	4	4
XP_047966088.1	60S ribosomal protein L10a [Salvia hispanica]	2	1	12	32.15	0.726	-0.46	0.0771159	0.339588	8.54	12.74	4.74	3	3	1	1	1	1	1	1
XP_047942065.1	pyruvate dehydrogenase E1 component subunit alpha-3, chloroplastic-like [Salvia hispanica]	6	6	16	32.1	1.164	0.22	0.617886	0.967401	18.11	3.04	9.49	3	3	5	5	5	5	4	5
XP_047946539.1	UBP1-associated protein 2C-like [Salvia hispanica]	5	5	15	32.03	1.098	0.14	0.826726	0.993737	15.61	13.86	5.11	3	3	4	5	5	5	5	5
XP_047959295.1	SNF1-related protein kinase regulatory subunit gamma-like PV42a [Salvia hispanica]	5	5	13	31.95	1.166	0.22	0.611862	0.961049	53.17	6.26	25.68	3	3	4	4	4	4	5	5
XP_047951255.1	ATP-dependent 6-phosphofructokinase 6-like [Salvia hispanica]	5	5	19	31.92	1.096	0.13	0.834253	0.993737	17.75	2.74	7.93	3	3	5	5	5	5	5	5
XP_047949378.1	uncharacterized protein LOC125195243 [Salvia hispanica]	1	1	12	31.92	1.412	0.5	0.154428	0.551001	16.05	12.68	8.17	3	3	1	1	1	1	1	1
XP_047980966.1	RAN GTPase-activating protein 2-like [Salvia hispanica]	8	2	19	31.65	1.123	0.17	0.743641	0.9892	22.51	41.9	27.01	3	3	2	1	2	2	1	2
XP_047947913.1	pterin-4-alpha-carbinolamine dehydratase 2, mitochondrial isoform X1 [Salvia hispanica]	2	2	11	31.59	0.954	-0.07	0.649309	0.977616	11.83	6.89	5.38	3	3	2	2	2	2	2	2
XP_047972228.1	argininosuccinate synthase, chloroplastic-like [Salvia hispanica]	4	1	18	31.57	1.091	0.13	0.851952	0.993737	16.68	9.21	12.99	3	3	1	1	1	1	1	1
XP_047977862.1	universal stress protein in QAH/OAS sulfhydrylase 3'region-like [Salvia hispanica]	2	2	14	31.52	0.979	-0.03	0.740405	0.9892	13.47	3.53	5.46	3	3	2	2	2	2	2	2
XP_047955546.1	adenosine kinase 2-like [Salvia hispanica]	4	2	18	31.51	1.187	0.25	0.555004	0.939021	15.72	2.75	8.7	3	3	2	2	2	2	2	2
XP_047956615.1	class I heat shock protein-like [Salvia hispanica]	4	4	16	31.37	1.045	0.06	0.983417	0.998397	21.35	15.76	8.62	3	3	3	3	3	3	3	3
XP_047940173.1	LOW QUALITY PROTEIN: elongation factor Tu, chloroplastic-like [Salvia hispanica]	7	7	25	31.37	1.302	0.38	0.300196	0.764249	22.59	7	1.13	3	3	6	6	6	6	6	6
XP_047962481.1	ultraviolet-B receptor UVR8 [Salvia hispanica]	5	5	17	31.28	1.05	0.07	0.995314	0.998541	22.69	15.7	8.84	3	3	4	4	4	4	4	4
XP_047957465.1	60S ribosomal protein L17-2 isoform X1 [Salvia hispanica]	2	2	11	31.17	0.851	-0.23	0.315129	0.787501	17.58	11.55	16.17	3	3	2	2	2	2	2	2
XP_047963086.1	uncharacterized protein LOC125207682 isoform X1 [Salvia hispanica]	2	2	12	31.16	1.169	0.23	0.603376	0.958474	12.44	18.96	3.33	3	3	2	2	2	2	2	2
XP_047978575.1	protein transport protein SEC31 homolog B-like [Salvia hispanica]	7	5	15	31.15	1.281	0.36	0.33745	0.803829	26.58	7.95	9.71	3	3	3	3	3	4	4	4
XP_047967068.1	glutathione S-transferase T1-like isoform X2 [Salvia hispanica]	5	5	13	31.14	1.058	0.08	0.966154	0.998397	17.18	10.94	8.38	3	3	4	4	4	4	4	4
XP_047967217.1	glutaredoxin [Salvia hispanica]	4	4	15	31.08	0.635	-0.65	0.0161895	0.10752	18.34	13.56	8.26	3	3	4	3	4	5	5	4
XP_047982926.1	chromo domain-containing protein cec-1-like isoform X1 [Salvia hispanica]	6	6	19	30.93	0.677	-0.56	0.0357909	0.190159	23.09	3.72	11.43	3	3	3	3	3	4	4	4
XP_047968927.1	probable sarcosine oxidase [Salvia hispanica]	5	5	18	30.91	1.327	0.41	0.259297	0.712848	20.95	13.01	13.44	3	3	4	4	4	4	3	4
XP_047958967.1	aminomethyltransferase, mitochondrial [Salvia hispanica]	5	5	15	30.38	1.129	0.17	0.725292	0.989188	22.76	13.95	7.85	3	3	4	4	4	5	5	5
XP_047969313.1	probable protein phosphatase 2C 59 isoform X1 [Salvia hispanica]	4	4	14	30.38	1.107	0.15	0.795688	0.990726	19.81	2.55	5.19	3	3	4	4	4	4	4	4
XP_047975488.1	60S acidic ribosomal protein P2A-like [Salvia hispanica]	3	3	14	30.36	0.773	-0.37	0.142941	0.520636	36.69	18.93	5.21	3	3	2	2	2	2	2	2
XP_047948143.1	gamma aminobutyrate transaminase 3, chloroplastic-like [Salvia hispanica]	7	5	22	30.34	1.293	0.37	0.317059	0.789901	25.28	5.81	2.27	3	3	5	5	5	5	5	5
XP_047939026.1	60S ribosomal protein L14-2-like [Salvia hispanica]	3	2	12	30.32	1.21	0.28	0.492799	0.904274	23	15.02	6.6	3	3	2	2	2	2	2	2
XP_047951554.1	reticulon-4-interacting protein 1, mitochondrial [Salvia hispanica]	5	5	22	30.32	1.344	0.43	0.234477	0.681406	19.66	7.17	3.31	3	3	4	4	4	4	4	4
XP_047941530.1	UDP-glucose 6-dehydrogenase 1 [Salvia hispanica]	5	2	15	30.3	1.091	0.13	0.850904	0.993737	9.26	6.08	9.62	3	3	1	1	1	1	1	1
XP_047960501.1	SAL1 phosphatase-like [Salvia hispanica]	4	4	19	30.29	0.905	-0.14	0.477979	0.890537	21.02	16.7	12.88	3	3	3	4	4	3	3	4
XP_047977785.1	NADH dehydrogenase [ubiquinone] iron-sulfur protein 3 [Salvia hispanica]	4	4	16	30.28	1.42	0.51	0.146421	0.529369	23.89	8.98	9.67	3	3	3	3	3	4	4	3
XP_047969774.1	eukaryotic translation initiation factor 3 subunit D-like [Salvia hispanica]	4	4	15	30.21	1.054	0.08	0.980955	0.998397	14.13	3.57	7.47	3	3	4	4	3	4	4	4
XP_047982342.1	succinate dehydrogenase [ubiquinone] flavoprotein subunit, mitochondrial-like [Salvia hispanica]	5	1	21	30.1	1.57	0.65	0.0533498	0.263112	60.63	74.6	52.09	2	3		1	1	1	1	1
XP_047941791.1	hsp70-Hsp90 organizing protein 3-like [Salvia hispanica]	6	6	20	30.06	0.873	-0.2	0.379623	0.831361	18.9	16.29	8.39	3	3	5	5	4	6	6	6
XP_047972452.1	THO complex subunit 4A [Salvia hispanica]	6	6	15	29.99	0.947	-0.08	0.623262	0.967691	30.93	4.63	7.58	3	3	4	4	4	6	6	6
XP_047955578.1	probable UDP-arabinopyranose mutase 5 isoform X2 [Salvia hispanica]	4	4	14	29.96	1.295	0.37	0.313244	0.786004	17.33	12.1	15.15	3	3	3	4	4	3	3	3
XP_047943315.1	glutamate dehydrogenase A-like [Salvia hispanica]	3	3	13	29.96	0.979	-0.03	0.741005	0.9892	27.84	3.63	16.91	3	3	3	3	3	3	3	3
XP_047976559.1	coatomer subunit alpha-1-like [Salvia hispanica]	6	6	17	29.95	1.107	0.15	0.79781	0.990726	26.57	8.66	17.9	3	3	5	5	5	4	5	5
XP_047950576.1	external alternative NAD(P)H-ubiquinone oxidoreductase B2, mitochondrial-like [Salvia hispanica]	5	5	20	29.84	1.067	0.09	0.935221	0.998084	17.39	32.66	9.3	3	3	4	3	4	5	4	5
XP_047944178.1	ubiquitin fusion degradation protein 1 homolog [Salvia hispanica]	4	4	18	29.81	0.829	-0.27	0.257627	0.709854	11.85	1.73	19.81	3	3	3	3	3	3	4	4
XP_047983639.1	pyruvate decarboxylase 1 [Salvia hispanica]	4	2	21	29.81	1.321	0.4	0.2693	0.724519	11.9	8.61	27.17	3	3	2	2	2	2	2	2
XP_047957955.1	glycine-rich RNA-binding protein 2, mitochondrial-like [Salvia hispanica]	3	3	16	29.8	0.978	-0.03	0.736262	0.989188	15.86	14.42	12.58	3	3	2	2	2	2	2	2
XP_047942026.1	ruvB-like protein 1 [Salvia hispanica]	3	3	14	29.78	1.083	0.12	0.878646	0.993737	25.1	7.86	4.57	3	3	3	3	3	3	3	3
XP_047969705.1	glutamate--tRNA ligase, cytoplasmic-like [Salvia hispanica]	6	1	20	29.75	1.554	0.64	0.0596677	0.282066	32.32	22.99	23.84	3	3	1	1	1	1	1	1
XP_047968598.1	probable 6-phosphogluconolactonase 4, chloroplastic [Salvia hispanica]	3	3	22	29.59	0.828	-0.27	0.256652	0.709854	11.5	12.94	5.91	3	3	3	3	3	3	3	3
XP_047939586.1	14 kDa zinc-binding protein-like [Salvia hispanica]	3	3	14	29.54	0.963	-0.05	0.682414	0.987464	24.19	15.11	7.39	3	3	2	2	2	3	3	3
XP_047941113.1	formin-like protein 3 [Salvia hispanica]	2	2	13	29.47	0.725	-0.46	0.0758849	0.338134	14.32	22.16	3.74	3	3	2	2	2	2	2	2
XP_047938256.1	alanine aminotransferase 2, mitochondrial-like [Salvia hispanica]	4	3	15	29.45	1.023	0.03	0.902922	0.997623	36.88	14.77	25.59	3	3	3	3	3	3	2	3
XP_047970032.1	26S proteasome non-ATPase regulatory subunit 13 homolog A [Salvia hispanica]	6	5	20	29.43	1.057	0.08	0.970814	0.998397	36.2	12.29	17.57	3	3	5	5	5	5	5	5
XP_047962618.1	ATP-dependent Clp protease ATP-binding subunit ClpA homolog CD4B, chloroplastic-like [Salvia hispanica]	6	1	13	29.43	1.243	0.31	0.415221	0.86735	6.58	9.45	0.26	3	3	1	1	1	1	1	1
XP_047971821.1	cytochrome b-c1 complex subunit Rieske-4, mitochondrial-like [Salvia hispanica]	3	3	13	29.42	1.182	0.24	0.567497	0.939891	25.52	22.64	19.57	3	3	3	3	2	3	3	3
XP_047960829.1	hydroxyacylglutathione hydrolase cytoplasmic isoform X1 [Salvia hispanica]	4	4	17	29.33	1.234	0.3	0.437162	0.8736	24.88	16.06	7.71	3	3	4	4	4	4	4	4
XP_047979306.1	histone deacetylase HDT1-like [Salvia hispanica]	2	1	10	29.22	1.19	0.25	0.54513	0.932981	8.42	19.59	3.92	3	3	1	1	1	1	1	1
XP_047950577.1	ubiquitin carboxyl-terminal hydrolase 14-like [Salvia hispanica]	4	4	14	29.16	1.135	0.18	0.707203	0.989188	30.04	13.48	1.52	3	3	3	3	3	3	3	3
XP_047952227.1	UDP-glycosyltransferase 75C1-like [Salvia hispanica]	5	5	23	29.11	1.262	0.34	0.375521	0.825555	16.03	6.31	19.62	3	3	5	5	5	5	5	5
XP_047981451.1	ferritin-2, chloroplastic-like [Salvia hispanica]	4	4	19	28.99	1.749	0.81	0.0142208	0.0973546	32.2	18.16	9.13	3	3	4	4	4	4	4	4
XP_047939798.1	cysteine proteinase inhibitor 1-like [Salvia hispanica]	4	4	11	28.97	0.767	-0.38	0.132802	0.492518	18.58	9.5	8.5	3	3	4	4	4	4	4	4
XP_047959000.1	gamma carbonic anhydrase 1, mitochondrial-like [Salvia hispanica]	2	2	12	28.65	1.126	0.17	0.735863	0.989188	11.32	7.44	5.79	3	3	2	2	2	2	2	2
XP_047942094.1	glycine-rich RNA-binding protein GRP2A-like [Salvia hispanica]	2	2	12	28.44	1.031	0.04	0.931808	0.998084	21.18	13.3	14.76	3	3	2	2	2	2	2	2
XP_047973348.1	SEED MATURATION PROTEIN 1 [Salvia hispanica]	3	3	10	28.37	0.589	-0.76	0.00558252	0.0441543	22.08	12.43	11.63	3	3	2	2	2	2	2	2
XP_047967814.1	probable small nuclear ribonucleoprotein G [Salvia hispanica]	2	2	10	28.35	0.961	-0.06	0.673512	0.985214	13.18	7.58	8.43	3	3	2	2	2	2	2	2
XP_047939118.1	40S ribosomal protein S20-2-like [Salvia hispanica]	4	2	16	28.28	0.965	-0.05	0.690204	0.989188	24.96	17.2	10.79	3	3	2	2	2	2	2	2
XP_047941314.1	threonine--tRNA ligase, mitochondrial 1 [Salvia hispanica]	4	4	14	28.25	1.439	0.52	0.12982	0.483657	22.16	11.52	22.39	3	3	4	4	4	4	4	4
XP_047960948.1	coatomer subunit beta'-2-like [Salvia hispanica]	9	9	17	28.18	1.094	0.13	0.839373	0.993737	24.42	15.16	13.51	3	3	6	7	7	6	8	8
XP_047967371.1	amidophosphoribosyltransferase, chloroplastic-like [Salvia hispanica]	5	5	15	28.09	0.997	0	0.805536	0.990726	24.34	9.78	7.94	3	3	5	4	5	5	5	5
XP_047952220.1	homocysteine S-methyltransferase 3-like [Salvia hispanica]	3	3	11	28.01	1.016	0.02	0.877788	0.993737	18.22	6.18	5.27	3	3	3	3	3	3	3	3
XP_047971270.1	uncharacterized protein LOC125214328 [Salvia hispanica]	5	5	12	27.91	1.202	0.27	0.51303	0.916825	20.12	3.23	8.87	3	3	5	5	5	5	5	5
XP_047938364.1	phenylacetaldehyde reductase [Salvia hispanica]	3	3	14	27.72	1.14	0.19	0.691549	0.989188	11.44	7.49	11.66	3	3	3	3	3	3	3	3
XP_047972829.1	aspartyl protease family protein At5g10770-like [Salvia hispanica]	4	4	15	27.63	0.629	-0.67	0.0143033	0.0973739	18.43	15.07	6.08	3	3	4	3	4	4	4	4
XP_047948201.1	RAN GTPase-activating protein 2-like [Salvia hispanica]	7	1	13	27.59	0.627	-0.67	0.0136514	0.0942485	14.23	1.48	13.39	2	3	1	1		1	1	1
XP_047940671.1	uncharacterized protein LOC125188001 [Salvia hispanica]	2	2	11	27.55	1.101	0.14	0.81756	0.993737	10.38	4.7	6.16	3	3	2	2	2	2	2	2
XP_047969300.1	long chain acyl-CoA synthetase 4-like [Salvia hispanica]	4	4	12	27.45	1.041	0.06	0.969569	0.998397	22.17	8.7	22.48	3	3	2	3	3	3	3	4
XP_047961013.1	heat shock protein 90-5, chloroplastic-like [Salvia hispanica]	5	3	16	27.38	0.97	-0.04	0.706743	0.989188	24.97	7.36	35.96	3	3	3	3	2	3	2	3
XP_047976036.1	probable protein disulfide-isomerase A6 [Salvia hispanica]	3	1	16	27.29	1.368	0.45	0.202741	0.635195	41.46	30.25	43.01	2	3	1		1	1	1	1
XP_047980619.1	glutamate--tRNA ligase, cytoplasmic-like [Salvia hispanica]	7	2	20	27.27	1.171	0.23	0.598776	0.955851	29.48	17.07	28.44	3	2	1	1	1		1	1
XP_047957091.1	NPL4-like protein 1 [Salvia hispanica]	4	4	22	27.17	1.65	0.72	0.0298226	0.174092	28.86	17.89	16.18	3	3	4	4	4	4	4	4
XP_047948133.1	galactinol synthase 2-like [Salvia hispanica]	2	2	11	27.05	0.992	-0.01	0.7895	0.990726	25.72	21.64	8.35	3	3	2	2	2	2	2	2
XP_047980070.1	calmodulin-like [Salvia hispanica]	4	1	12	26.93	0.753	-0.41	0.112026	0.4339	24.66	4.03	27.32	3	3	1	1	1	1	1	1
XP_047951225.1	major allergen Pru ar 1-like [Salvia hispanica]	5	1	21	26.9	0.982	-0.03	0.752836	0.990726	46.97	42.72	36.64	3	3	1	1	1	1	1	1
XP_047940934.1	hsp70-Hsp90 organizing protein 1-like [Salvia hispanica]	4	4	14	26.8	0.763	-0.39	0.126504	0.476386	21.62	29.2	2.57	3	3	2	4	4	4	4	4
XP_047966074.1	60S ribosomal protein L5-like [Salvia hispanica]	4	3	12	26.52	1.408	0.49	0.157952	0.557837	67.64	7.96	3.54	3	3	3	3	3	3	2	3
XP_047945411.1	NADH-cytochrome b5 reductase-like protein [Salvia hispanica]	6	6	15	26.5	0.892	-0.16	0.436789	0.8736	23.58	13.85	7.28	3	3	5	6	6	5	6	6
XP_047971658.1	2-hydroxyisoflavanone dehydratase-like [Salvia hispanica]	3	3	10	26.48	0.896	-0.16	0.450578	0.879564	11.16	28.27	15.35	3	3	3	2	2	3	2	3
XP_047973249.1	superoxide dismutase [Cu-Zn], chloroplastic [Salvia hispanica]	2	2	10	26.41	1.179	0.24	0.575893	0.945638	28.04	12.52	16.78	3	3	2	2	2	2	2	2
XP_047961029.1	mannosylglycoprotein endo-beta-mannosidase-like [Salvia hispanica]	5	5	18	26.15	1.167	0.22	0.610525	0.961049	18.21	41.05	5.53	3	3	3	5	4	4	4	4
XP_047952697.1	methyl-CpG-binding domain-containing protein 11-like [Salvia hispanica]	5	5	10	25.86	0.01	-6.64	1e-17	1.42924e-16			17.5		3				4	4	4
XP_047956122.1	phosphoribosylformylglycinamidine cyclo-ligase, chloroplastic [Salvia hispanica]	5	5	12	25.86	1.182	0.24	0.566795	0.939891	24.91	8.34	4.35	3	3	5	5	5	5	5	5
XP_047972413.1	protein DJ-1 homolog D [Salvia hispanica]	5	5	13	25.77	1.225	0.29	0.457297	0.880667	22.67	5.7	18.45	3	3	4	4	4	4	3	4
XP_047955951.1	probable mannitol dehydrogenase 1 [Salvia hispanica]	4	4	13	25.75	0.918	-0.12	0.523075	0.92256	31.82	40.71	18.35	3	3	2	3	3	4	3	4
XP_047943768.1	probable calcium-binding protein CML13 [Salvia hispanica]	4	4	11	25.73	0.667	-0.58	0.0298738	0.174092	19.54	12.15	17.58	3	3	4	4	4	4	4	3
XP_047944971.1	probable NADH dehydrogenase [ubiquinone] 1 alpha subcomplex subunit 5, mitochondrial [Salvia hispanica]	3	3	10	25.64	0.891	-0.17	0.434211	0.87199	26.24	16.67	14.39	3	3	3	3	3	3	3	3
XP_047945635.1	glycine-rich RNA-binding protein 4, mitochondrial-like isoform X1 [Salvia hispanica]	2	2	10	25.6	0.862	-0.21	0.344933	0.809814	20	6.62	13.67	3	3	2	2	2	2	2	2
XP_047973281.1	26S proteasome non-ATPase regulatory subunit 8 homolog A-like [Salvia hispanica]	5	5	16	25.58	1.132	0.18	0.71677	0.989188	27.73	16.64	16.76	3	3	4	4	4	4	4	4
XP_047954589.1	RGG repeats nuclear RNA binding protein A-like [Salvia hispanica]	4	4	11	25.47	0.676	-0.57	0.0348293	0.186673	28.19	14.62	14.29	3	3	3	2	3	3	3	3
XP_047957170.1	acetyl-CoA acetyltransferase, cytosolic 1-like [Salvia hispanica]	5	5	14	25.47	0.992	-0.01	0.787759	0.990726	25.77	5.13	13.18	3	3	5	4	5	5	4	5
XP_047957715.1	NADH dehydrogenase [ubiquinone] 1 alpha subcomplex subunit 9, mitochondrial [Salvia hispanica]	7	1	23	25.41	0.94	-0.09	0.597964	0.95518	25.5	19.89	0.74	3	3	1	1	1	1	1	1
XP_047944297.1	protein disulfide isomerase-like 1-4 [Salvia hispanica]	8	8	25	25.3	1.073	0.1	0.912842	0.997963	29.65	6.56	4.86	3	3	8	7	7	7	6	7
XP_047982009.1	GTP-binding protein SAR1A-like [Salvia hispanica]	5	2	12	25.28	2.584	1.37	1.53595e-05	0.000177069	23.04	43.3	12.1	3	2	1	1	1	1		1
XP_047978641.1	lectin CPL-like [Salvia hispanica]	2	1	8	25.18	0.903	-0.15	0.472237	0.886441	14.15	5.67	23.26	3	3	1	1	1	1	1	1
XP_047980789.1	LOW QUALITY PROTEIN: patellin-3-like [Salvia hispanica]	4	4	12	25.1	1.187	0.25	0.552493	0.938558	36.66	5.83	17.08	3	3	3	3	3	3	3	3
XP_047938854.1	ubiquitin domain-containing protein DSK2b-like isoform X1 [Salvia hispanica]	4	4	13	24.96	0.825	-0.28	0.24957	0.69629	28.64	22.05	5.68	3	3	3	3	3	4	4	4
XP_047966590.1	60S acidic ribosomal protein P1-like [Salvia hispanica]	2	2	13	24.93	0.928	-0.11	0.557496	0.939021	75.58	26.49	37.19	3	3	2	2	2	2	2	2
XP_047946865.1	subtilisin-like protease SBT1.8 [Salvia hispanica]	3	3	11	24.93	0.937	-0.09	0.588677	0.948968	28.5	10.91	22.49	3	3	2	2	2	3	3	3
XP_047972214.1	protease 2 [Salvia hispanica]	7	7	19	24.83	1.179	0.24	0.575304	0.945638	23.74	15.55	7.26	3	3	7	6	7	6	6	6
XP_047938660.1	FK506-binding protein 2-like [Salvia hispanica]	4	4	10	24.82	1.051	0.07	0.994804	0.998541	25.18	2.02	10.48	3	3	3	3	3	4	3	4
XP_047939173.1	fumarylacetoacetase [Salvia hispanica]	3	3	12	24.78	1.361	0.44	0.211693	0.649929	29.24	6.45	6.79	3	3	3	3	3	3	3	3
XP_047981445.1	heterogeneous nuclear ribonucleoprotein 1 [Salvia hispanica]	3	2	15	24.7	0.564	-0.83	0.0029167	0.025012	17.82	53.08	7.52	3	3	1	1	1	1	1	1
XP_047962566.1	uncharacterized protein LOC125207319 [Salvia hispanica]	4	4	11	24.62	1.109	0.15	0.789752	0.990726	14.24	17.37	16.81	3	3	3	3	3	3	3	2
XP_047947588.1	flowering locus K homology domain-like [Salvia hispanica]	4	3	12	24.46	1.109	0.15	0.790915	0.990726	14.21	9.45	5.75	3	3	2	2	2	2	2	2
XP_047968853.1	3-isopropylmalate dehydrogenase, chloroplastic [Salvia hispanica]	2	2	12	24.25	1.395	0.48	0.172048	0.586452	24.23	25.53	8.24	3	3	2	2	2	2	2	2
XP_047944076.1	ATP synthase subunit d, mitochondrial [Salvia hispanica]	3	3	10	24.23	1.158	0.21	0.636117	0.977616	31.2	24.68	14.87	3	3	2	2	2	2	2	2
XP_047981090.1	acyl-coenzyme A oxidase 4, peroxisomal [Salvia hispanica]	8	8	20	24.15	1.226	0.29	0.4556	0.880667	13.55	2.33	5.81	3	3	7	7	7	7	7	7
XP_047955915.1	glycine-rich protein 2-like [Salvia hispanica]	2	2	10	24	1.232	0.3	0.441229	0.876719	59.45	5.98	6.42	3	3	2	2	2	2	2	2
XP_047951227.1	ferredoxin-dependent glutamate synthase, chloroplastic-like [Salvia hispanica]	8	8	14	23.83	1.213	0.28	0.487504	0.899893	34.46	8.64	13.49	3	3	7	7	6	6	6	7
XP_047956020.1	late embryogenesis abundant protein D-34-like [Salvia hispanica]	4	4	11	23.73	0.874	-0.19	0.382627	0.833112	28.79	18.35	7.19	3	3	4	4	4	4	4	4
XP_047947781.1	beta-galactosidase 9 [Salvia hispanica]	4	4	13	23.73	2.087	1.06	0.000973959	0.00888193	41.06	11.3	5.01	3	3	4	4	4	3	3	3
XP_047981893.1	eukaryotic translation initiation factor 2 subunit alpha homolog [Salvia hispanica]	4	1	18	23.66	1.155	0.21	0.644468	0.977616	10.35	19.95	3.95	3	3	1	1	1	1	1	1
XP_047948391.1	DNA damage-binding protein 1-like [Salvia hispanica]	6	6	21	23.65	1.403	0.49	0.163444	0.569839	37.71	14.88	4.34	3	3	6	6	6	6	6	6
XP_047951990.1	60S ribosomal protein L31 [Salvia hispanica]	4	1	17	23.61	0.804	-0.31	0.202573	0.635195	16.69	14.16	4.71	3	3	1	1	1	1	1	1
XP_047979899.1	T-complex protein 1 subunit alpha-like isoform X1 [Salvia hispanica]	4	2	18	23.45	1.275	0.35	0.349568	0.810574	31.48	22.94	11.53	3	3	1	1	1	1	1	1
XP_047957799.1	uncharacterized protein At4g28440-like [Salvia hispanica]	2	2	7	23.39	0.93	-0.1	0.564765	0.939891	32.33	14.51	3.24	3	3	2	2	2	2	2	2
XP_047944823.1	probable 2,3-bisphosphoglycerate-independent phosphoglycerate mutase [Salvia hispanica]	3	3	12	23.34	0.954	-0.07	0.647674	0.977616	10.42	18.67	9.27	3	3	3	3	2	3	3	3
XP_047975834.1	26S proteasome non-ATPase regulatory subunit 13 homolog B-like [Salvia hispanica]	3	2	14	22.98	1.022	0.03	0.899901	0.995635	7.51	7.69	1.27	3	3	1	1	1	1	1	1
XP_047981290.1	ubiquitin carboxyl-terminal hydrolase 3-like [Salvia hispanica]	3	2	11	22.97	0.899	-0.15	0.460465	0.881606	43.5	35.8	6.66	3	3	1	1	1	2	2	2
XP_047963744.1	stem-specific protein TSJT1-like [Salvia hispanica]	3	3	11	22.87	1.413	0.5	0.152954	0.548838	25.46	6.99	4.2	3	3	2	3	3	2	2	2
XP_047948315.1	calmodulin-7 [Salvia hispanica]	4	1	10	22.84	0.01	-6.64	1e-17	1.42924e-16			3.54		3				1	1	1
XP_047975840.1	eukaryotic translation initiation factor 3 subunit F [Salvia hispanica]	3	3	11	22.82	1.145	0.2	0.673424	0.985214	24.3	14.9	7.73	3	3	3	3	3	3	3	3
XP_047966806.1	nucleoside diphosphate kinase 2, chloroplastic-like [Salvia hispanica]	3	3	10	22.81	0.969	-0.05	0.702333	0.989188	21.24	3.69	18.22	3	3	2	3	3	3	3	3
XP_047938556.1	40S ribosomal protein S9-2-like [Salvia hispanica]	4	4	10	22.78	0.826	-0.28	0.251724	0.69939	27.26	21.16	30.46	3	3	2	2	1	4	3	4
XP_047970556.1	putative 4-hydroxy-4-methyl-2-oxoglutarate aldolase 3 [Salvia hispanica]	3	2	14	22.56	1.313	0.39	0.282585	0.739701	38.46	8.91	5.64	3	3	2	2	2	2	2	2
XP_047955195.1	stearoyl-[acyl-carrier-protein] 9-desaturase, chloroplastic-like isoform X1 [Salvia hispanica]	2	1	18	22.55	0.88	-0.18	0.398282	0.851619	25.55	11.11	25.99	3	3	1	1	1	1	1	1
XP_047960670.1	60S ribosomal protein L18-2 [Salvia hispanica]	2	2	8	22.51	1.006	0.01	0.84005	0.993737	16.57	6.95	10.43	3	3	2	2	2	2	2	2
XP_047944882.1	nicotianamine aminotransferase 1-like [Salvia hispanica]	3	3	10	22.4	1.403	0.49	0.163063	0.569323	17.16	8.65	30.65	3	3	2	2	2	2	1	2
XP_047947872.1	malate synthase, glyoxysomal-like isoform X1 [Salvia hispanica]	4	2	11	22.29	0.915	-0.13	0.510876	0.916468	35.01	18.48	17.29	3	3	2	2	2	2	2	2
XP_047960245.1	GDSL esterase/lipase APG-like [Salvia hispanica]	4	4	16	22.24	1.089	0.12	0.859607	0.993737	24.87	7.03	4.57	3	3	4	4	4	4	4	4
XP_047942462.1	hypersensitive-induced response protein 2 [Salvia hispanica]	4	4	13	22.2	1.552	0.63	0.0603587	0.284233	20.97	0.73	5.5	3	3	4	4	4	4	4	4
XP_047948187.1	26S proteasome non-ATPase regulatory subunit 1 homolog A-like [Salvia hispanica]	4	2	9	22.15	0.956	-0.07	0.655297	0.979048	39.08	25.73	24.09	3	3	2	2	2	2	2	2
XP_047979048.1	universal stress protein PHOS32-like [Salvia hispanica]	4	4	10	22.14	0.896	-0.16	0.449129	0.879044	30.67	30.31	2.65	3	3	2	3	3	3	3	3
XP_047943337.1	pyridoxal 5'-phosphate synthase-like subunit PDX1.2 isoform X1 [Salvia hispanica]	4	4	11	22.14	1.045	0.06	0.984265	0.998397	27.73	40.48	10.57	3	3	2	4	4	4	4	4
XP_047957727.1	glutaredoxin-like [Salvia hispanica]	3	3	10	22.1	0.806	-0.31	0.207024	0.643722	21.4	9.33	8.98	3	3	3	3	2	3	3	3
XP_047944103.1	signal recognition particle subunit SRP68-like [Salvia hispanica]	4	4	14	21.99	1.089	0.12	0.858727	0.993737	28.61	11.03	12.06	3	3	3	3	3	3	3	3
XP_047962534.1	heat shock 22 kDa protein, mitochondrial-like [Salvia hispanica]	3	3	17	21.95	1.285	0.36	0.329847	0.797802	21.51	6.61	7.8	3	3	3	3	3	3	3	3
XP_047963717.1	UDP-sugar pyrophosphorylase-like [Salvia hispanica]	6	3	11	21.93	1.048	0.07	0.996877	0.998541	35.51	9.05	6.47	3	3	3	3	3	3	2	3
XP_047962745.1	mitochondrial amidoxime reducing component 2-like [Salvia hispanica]	3	3	16	21.86	1.001	0	0.821549	0.993737	32.33	10.1	2.64	3	3	3	3	3	3	3	3
XP_047981304.1	nudix hydrolase 3 [Salvia hispanica]	7	7	23	21.63	1.131	0.18	0.719708	0.989188	30.31	5.15	14.28	3	3	5	5	5	7	7	6
XP_047959974.1	uncharacterized protein LOC125205194 [Salvia hispanica]	3	3	9	21.61	0.491	-1.03	0.000270647	0.00266719	44.07	39.32	16.95	3	3	2	3	3	3	3	3
XP_047968004.1	protein TOC75-3, chloroplastic-like [Salvia hispanica]	5	5	16	21.59	1.072	0.1	0.91617	0.997963	19.07	13.37	1.06	3	3	2	2	2	3	3	3
XP_047952708.1	subtilisin-like protease SBT3 [Salvia hispanica]	2	2	11	21.58	0.586	-0.77	0.00520454	0.0419799	28.08	24.3	2.61	3	3	1	1	1	1	1	1
XP_047983315.1	acetolactate synthase small subunit 1, chloroplastic-like [Salvia hispanica]	3	3	10	21.57	1.014	0.02	0.869018	0.993737	12.63	6.58	3.06	3	3	3	3	3	3	3	3
XP_047962487.1	glycine cleavage system H protein 2, mitochondrial-like [Salvia hispanica]	2	1	13	21.54	0.432	-1.21	2.11718e-05	0.000242929	21.86	11.74	15.21	3	3	1	1	1	1	1	1
XP_047939553.1	ubiquinone biosynthesis protein COQ9, mitochondrial isoform X1 [Salvia hispanica]	3	1	10	21.52	1.003	0	0.829955	0.993737	12.06	19.53	5.69	3	3	1	1	1	1	1	1
XP_047966776.1	acyl-CoA-binding protein-like [Salvia hispanica]	3	3	14	21.5	0.471	-1.09	0.000120473	0.00124761	25.76	17.1	7.67	3	3	3	3	3	3	3	3
XP_047957630.1	polyvinylalcohol dehydrogenase-like [Salvia hispanica]	4	4	13	21.49	0.811	-0.3	0.217516	0.65563	22.5	34.29	22.13	3	3	2	3	3	4	3	4
XP_047945466.1	basic transcription factor 3-like [Salvia hispanica]	3	1	12	21.41	0.995	-0.01	0.800524	0.990726	38.62	30.79	38.82	3	3	1	1	1	1	1	1
XP_047980389.1	methylcrotonoyl-CoA carboxylase subunit alpha, mitochondrial isoform X1 [Salvia hispanica]	7	7	15	21.21	1.495	0.58	0.0894006	0.372223	30.97	13.23	13.21	3	3	4	4	4	5	5	5
XP_047962316.1	17.4 kDa class III heat shock protein [Salvia hispanica]	3	3	15	21.15	1.125	0.17	0.738264	0.989188	22.14	10.01	11.73	3	3	3	3	3	3	3	3
XP_047960950.1	nuclear pore complex protein NUP50A-like [Salvia hispanica]	5	5	9	21.1	0.743	-0.43	0.097379	0.391222	17.14	12.91	7.86	3	3	3	3	3	3	3	3
XP_047970827.1	heat shock 70 kDa protein 17 [Salvia hispanica]	6	6	11	21.1	1.062	0.09	0.954285	0.998397	38.93	9.09	7.91	3	3	5	4	5	6	6	6
XP_047981071.1	importin subunit alpha-2-like [Salvia hispanica]	5	2	15	21.03	1.018	0.03	0.885366	0.993737	24.29	16.69	10.42	3	3	2	2	2	2	2	2
XP_047956291.1	V-type proton ATPase subunit C-like [Salvia hispanica]	6	6	14	20.9	1.071	0.1	0.920959	0.997963	31.21	10.21	9.4	3	3	4	5	5	5	6	6
XP_047960230.1	3-isopropylmalate dehydrogenase, chloroplastic-like [Salvia hispanica]	5	5	16	20.88	0.872	-0.2	0.375985	0.825555	36.45	24.61	14.03	3	3	3	4	4	5	5	5
XP_047972086.1	cysteine--tRNA ligase 2, cytoplasmic-like [Salvia hispanica]	4	2	12	20.76	0.838	-0.26	0.280582	0.737628	39.94	74.11	48.34	3	3	1	2	1	2	2	2
XP_047958997.1	60S ribosomal protein L14-2-like [Salvia hispanica]	2	1	10	20.69	1.229	0.3	0.44812	0.879044	22.79	16.85	20.63	3	3	1	1	1	1	1	1
XP_047969411.1	60S ribosomal protein L3-1 [Salvia hispanica]	5	5	11	20.68	0.799	-0.32	0.190841	0.619798	50.73	6.49	37.28	3	3	4	3	4	5	4	5
XP_047943698.1	superoxide dismutase [Fe], chloroplastic-like [Salvia hispanica]	3	3	14	20.6	1.183	0.24	0.565148	0.939891	23.1	7.48	10.43	3	3	3	3	3	3	3	3
XP_047947775.1	putative cytochrome c oxidase subunit 6b-like [Salvia hispanica]	3	3	13	20.55	0.444	-1.17	3.65866e-05	0.000415896	41.86	18.66	19.8	3	3	3	3	3	3	3	3
XP_047979562.1	phospholipase D delta-like [Salvia hispanica]	4	4	9	20.49	1.916	0.94	0.00387777	0.0324481	67.88	22.63	77.38	3	3	2	2	2	1	2	2
XP_047980065.1	basic transcription factor 3-like [Salvia hispanica]	3	2	12	20.46	0.946	-0.08	0.620521	0.967691	40.21	26.78	33.23	3	3	1	1	1	2	2	2
XP_047983332.1	proline iminopeptidase [Salvia hispanica]	2	2	10	20.26	1.33	0.41	0.255124	0.706941	18.55	7.46	20.17	3	3	2	2	2	2	2	2
XP_047972781.1	uncharacterized protein LOC125215417 [Salvia hispanica]	4	4	16	20.22	1.377	0.46	0.191786	0.621652	40.38	3.67	43.24	3	3	3	3	3	3	4	4
XP_047969963.1	cystathionine beta-lyase, chloroplastic-like isoform X1 [Salvia hispanica]	5	5	12	20.15	1.001	0	0.82191	0.993737	21.98	37.09	7.74	3	3	3	3	2	3	3	3
XP_047969339.1	transcription initiation factor TFIID subunit 15b [Salvia hispanica]	2	2	10	20.04	0.724	-0.47	0.0752706	0.337276	18.62	12.47	6.1	3	3	2	2	2	2	2	2
XP_047946990.1	putative glucose-6-phosphate 1-epimerase [Salvia hispanica]	4	4	12	20	1.154	0.21	0.648955	0.977616	25	20.08	11.51	3	3	4	4	3	4	3	4
XP_047946907.1	acetate--CoA ligase CCL3-like [Salvia hispanica]	1	1	9	19.99	1.263	0.34	0.373125	0.825555	17.63	16.61	9.75	3	3	1	1	1	1	1	1
XP_047954591.1	late embryogenesis abundant protein D-29-like [Salvia hispanica]	5	5	9	19.95	0.01	-6.64	1e-17	1.42924e-16			27.27		3				5	4	5
XP_047955705.1	ruvB-like 2 [Salvia hispanica]	5	5	11	19.93	1.225	0.29	0.457009	0.880667	20.24	33.9	16.76	3	3	3	5	5	5	5	4
XP_047982727.1	UDP-glucuronic acid decarboxylase 6-like [Salvia hispanica]	3	1	8	19.89	1.195	0.26	0.533387	0.926509	7.28	5.68	0.92	3	3	1	1	1	1	1	1
XP_047939218.1	gamma aminobutyrate transaminase 3, chloroplastic-like [Salvia hispanica]	5	3	14	19.83	1.691	0.76	0.0219825	0.138467	47.7	40.56	19.11	3	3	2	3	3	2	2	2
XP_047967781.1	methionine gamma-lyase-like [Salvia hispanica]	3	1	8	19.83	0.998	0	0.81096	0.991624	8.12	9.64	7.28	3	3	1	1	1	1	1	1
XP_047940738.1	NADH dehydrogenase [ubiquinone] iron-sulfur protein 7, mitochondrial-like [Salvia hispanica]	2	2	9	19.8	0.927	-0.11	0.551877	0.938558	23.43	7.17	9.83	3	3	2	2	2	2	2	2
XP_047972742.1	isocitrate dehydrogenase [NAD] regulatory subunit 1, mitochondrial isoform X1 [Salvia hispanica]	3	3	13	19.76	1.121	0.17	0.749461	0.990726	45.83	15.61	24.73	3	3	3	3	3	3	3	3
XP_047974007.1	60S ribosomal protein L23a-1 [Salvia hispanica]	4	4	8	19.7	0.703	-0.51	0.0548613	0.264982	28.06	21.99	4.81	3	3	4	4	4	4	4	4
XP_047960421.1	alpha-mannosidase 2 [Salvia hispanica]	2	2	8	19.61	1.255	0.33	0.390738	0.841378	20.54	10	10.34	3	3	2	2	2	2	2	2
XP_047973007.1	developmentally-regulated G-protein 3 [Salvia hispanica]	4	4	11	19.53	0.937	-0.09	0.58873	0.948968	34.07	14.59	23.39	3	3	4	4	4	4	2	4
XP_047960313.1	universal stress protein PHOS34-like [Salvia hispanica]	2	2	7	19.49	0.836	-0.26	0.277247	0.73412	23.69	15.28	5.15	3	3	2	2	2	2	2	2
XP_047969013.1	proteasome subunit beta type-7-A-like [Salvia hispanica]	3	3	11	19.46	1.052	0.07	0.989357	0.998541	12.99	6.26	6.57	3	3	3	3	3	2	2	2
XP_047968664.1	60S acidic ribosomal protein P2B-like isoform X1 [Salvia hispanica]	2	2	7	19.38	0.735	-0.44	0.0876659	0.366876	15.49	6.68	10.4	3	3	2	2	2	2	2	2
XP_047944177.1	uncharacterized protein LOC125190818 [Salvia hispanica]	2	2	13	19.37	1.568	0.65	0.0541441	0.263602	33.96	72.98	12.18	3	3	1	2	2	2	2	2
XP_047969947.1	formate--tetrahydrofolate ligase [Salvia hispanica]	5	5	10	19.33	1.015	0.02	0.874477	0.993737	20.64	45.06	41.08	3	3	3	2	3	2	3	3
XP_047954793.1	dihydropyrimidine dehydrogenase (NADP(+)), chloroplastic-like [Salvia hispanica]	8	8	12	19.32	0.9	-0.15	0.463534	0.882903	18.97	2.59	4.53	3	3	6	6	6	7	6	7
XP_047977209.1	annexin Gh1-like [Salvia hispanica]	3	1	9	19.32	1.104	0.14	0.80755	0.991559	18.05	18.42	12.75	3	3	1	1	1	1	1	1
XP_047941026.1	temperature-induced lipocalin-1 [Salvia hispanica]	4	4	10	19.26	1.161	0.21	0.628194	0.969456	30.66	2.42	10.78	3	3	4	4	4	4	4	4
XP_047983262.1	dihydroorotase, mitochondrial [Salvia hispanica]	4	4	11	19.11	0.941	-0.09	0.60074	0.956488	13.59	13.87	15.73	3	3	2	3	3	3	2	3
XP_047964507.1	cytochrome b-c1 complex subunit 7 [Salvia hispanica]	3	3	9	18.82	0.675	-0.57	0.0342677	0.185699	18.54	17.41	16.29	3	3	1	1	1	2	2	2
XP_047954643.1	uncharacterized protein LOC125200874 [Salvia hispanica]	4	3	9	18.82	0.994	-0.01	0.797289	0.990726	30.31	6.8	23.07	3	3	1	1	1	1	1	1
XP_047983538.1	histone H2A-like [Salvia hispanica]	2	2	9	18.76	0.789	-0.34	0.171814	0.586452	13.68	3.48	5.38	3	3	2	2	2	2	2	2
XP_047942022.1	DEAD-box ATP-dependent RNA helicase 37-like isoform X1 [Salvia hispanica]	4	1	11	18.69	0.937	-0.09	0.587795	0.948858	4.23	1.92	7.4	3	3	1	1	1	1	1	1
XP_047977388.1	small ubiquitin-related modifier 2-like [Salvia hispanica]	2	1	8	18.68	0.185	-2.44	1e-17	1.42924e-16	28.85	27.59	2.17	2	3	1	1		1	1	1
XP_047958697.1	N-terminal acetyltransferase A complex auxiliary subunit NAA15 [Salvia hispanica]	6	6	12	18.56	1.051	0.07	0.994734	0.998541	23.56	25.98	9.25	3	3	5	4	4	5	5	5
XP_047966943.1	vestitone reductase-like [Salvia hispanica]	5	5	8	18.53	1.182	0.24	0.568319	0.939891	25.41	18.02	7.06	3	3	5	4	5	5	5	5
XP_047948506.1	60S ribosomal protein L18a-like [Salvia hispanica]	2	2	8	18.45	0.857	-0.22	0.332087	0.797802	35.7	5.98	34.05	3	3	2	2	2	2	2	2
XP_047983923.1	cytochrome c oxidase subunit 6b-1-like, partial [Salvia hispanica]	2	2	8	18.41	0.854	-0.23	0.323406	0.795108	14.6	13.25	13.78	3	3	2	2	2	2	2	2
XP_047943597.1	40S ribosomal protein S12-like [Salvia hispanica]	2	2	8	18.36	0.659	-0.6	0.0258575	0.159585	20.06	12.44	15.31	3	3	2	2	2	2	2	2
XP_047940885.1	40S ribosomal protein S26-1-like [Salvia hispanica]	2	2	7	18.36	0.292	-1.78	8.5382e-10	1.1341e-08	33.37	4.33	49.01	3	3	2	2	2	2	2	2
XP_047943972.1	pyrophosphate-energized vacuolar membrane proton pump [Salvia hispanica]	3	3	6	18.32	1.688	0.76	0.0226152	0.142086	40.8	17.96	5.66	3	3	3	3	3	2	2	2
XP_047981401.1	mitochondrial phosphate carrier protein 3, mitochondrial [Salvia hispanica]	3	3	10	18.32	1.371	0.46	0.198951	0.631477	41.4	6.97	17.97	3	3	3	3	3	2	2	3
XP_047974417.1	peptide-N4-(N-acetyl-beta-glucosaminyl)asparagine amidase A-like [Salvia hispanica]	2	2	12	18.2	1.164	0.22	0.618324	0.967468	21.82	35.25	11.3	3	3	2	2	2	2	2	2
XP_047945308.1	3-oxoacyl-[acyl-carrier-protein] synthase I, chloroplastic-like [Salvia hispanica]	5	4	13	18.14	1.055	0.08	0.979853	0.998397	18.26	1.75	9.72	3	3	2	3	3	2	3	3
XP_047972899.1	transaldolase-like [Salvia hispanica]	2	2	7	18.13	0.959	-0.06	0.665245	0.982392	26.89	19.83	14.2	3	3	2	2	2	2	2	2
XP_047971333.1	sulfite reductase 1 [ferredoxin], chloroplastic-like [Salvia hispanica]	5	5	11	17.99	1.087	0.12	0.865192	0.993737	19.31	12.81	5.97	3	3	5	4	5	5	4	5
XP_047955097.1	spliceosome-associated protein 130 A [Salvia hispanica]	4	4	12	17.97	1.401	0.49	0.165445	0.572729	25.08	11.21	16.67	3	3	3	3	2	2	2	2
XP_047945094.1	small nuclear ribonucleoprotein-associated protein B'-like [Salvia hispanica]	2	2	8	17.96	1.027	0.04	0.918163	0.997963	22.06	19.76	12.55	3	3	2	2	2	2	2	2
XP_047971100.1	serine/arginine-rich splicing factor SR34A-like isoform X1 [Salvia hispanica]	2	2	8	17.95	0.67	-0.58	0.0314415	0.179121	20.8	13.1	5.77	3	3	2	2	2	2	2	2
XP_047962264.1	ras-related protein RABD2a [Salvia hispanica]	5	3	22	17.89	1.848	0.89	0.00664013	0.050714	18.37	7.23	16.1	3	3	3	3	3	3	3	3
XP_047970104.1	DEAD-box ATP-dependent RNA helicase 53, mitochondrial-like [Salvia hispanica]	4	4	7	17.88	1.249	0.32	0.403915	0.85858	34.58	20.76	8.78	3	3	3	3	2	3	3	3
XP_047951158.1	1,2-dihydroxy-3-keto-5-methylthiopentene dioxygenase 2 [Salvia hispanica]	3	3	9	17.83	1.005	0.01	0.83497	0.993737	23.3	11.81	4.31	3	3	3	2	3	3	3	3
XP_047953127.1	phenylalanine--tRNA ligase beta subunit, cytoplasmic-like [Salvia hispanica]	4	4	16	17.77	1.054	0.08	0.982808	0.998397	14.94	8.15	7.27	3	3	3	3	3	4	4	4
XP_047956862.1	ubiquitin-conjugating enzyme E2 36 isoform X1 [Salvia hispanica]	3	1	10	17.74	0.842	-0.25	0.290698	0.75102	15.12	6.72	16.83	3	3	1	1	1	1	1	1
XP_047969708.1	uncharacterized protein DDB_G0286299-like [Salvia hispanica]	2	2	12	17.74	0.967	-0.05	0.695003	0.989188	52.23	47.33	50.2	3	3	2	2	2	2	2	2
XP_047981778.1	probable methylenetetrahydrofolate reductase [Salvia hispanica]	2	2	9	17.72	0.861	-0.22	0.344075	0.808576	25.08	22.34	7.37	3	3	2	2	2	2	2	2
[truncated: 722 more rows]

## Sheet: p<0.05
Accession	Description	Peptides	Unique Peptides	PSMs	Score Sequest	Ratio: AA/To	Ratio (log2): AA/To	P-Value: AA/To	Adj. P-Value: AA/To	Variability [%]: AA/To	CV [%]: AA	CV [%]: To	Count: AA	Count: To	Count: AA 1	Count: AA 2	Count: AA 3	Count: To 1	Count: To 2	Count: To 3
[truncated: 256 more rows]
