# Supplementary material for: Shotgun proteomics profiling of chia seeds (Salvia hispanica L.) reveals genotypic differential responses to viability loss
Source: Front Plant Sci. 2024 Aug 15;15:1441234. doi: 10.3389/fpls.2024.1441234 (PMC11358080; doi:10.3389/fpls.2024.1441234)
Supplement: Supplementary Table 7 — Functional annotation using the Kyoto Encyclopedia of Genes and Genomes (KEGG) of Differentially Expressed Proteins (DEP) during accelerated aging for each chia genotype (WN or MN). [file Table7.xlsx]

## Sheet: Abundant in aged WN
Query	KO	Definition
XP_047968141.1	K03231	EEF1A; elongation factor 1-alpha
XP_047957564.1	K00799	GST, gst; glutathione S-transferase [EC:2.5.1.18]
XP_047982750.1	K07874	RAB1A; Ras-related protein Rab-1A
XP_047982009.1	K07953	SAR1; GTP-binding protein SAR1 [EC:3.6.5.-]
XP_047947781.1
XP_047949835.1	K00058	serA, PHGDH; D-3-phosphoglycerate dehydrogenase / 2-oxoglutarate reductase [EC:1.1.1.95 1.1.1.399]
XP_047961335.1	K14565	NOP58; nucleolar protein 58
XP_047976098.1
XP_047941188.1	K12741	HNRNPA1_3; heterogeneous nuclear ribonucleoprotein A1/A3
XP_047945103.1	K07766	E3.6.1.52; diphosphoinositol-polyphosphate diphosphatase [EC:3.6.1.52]
XP_047981508.1	K01845	hemL; glutamate-1-semialdehyde 2,1-aminomutase [EC:5.4.3.8]
XP_047959301.1
XP_047976142.1
XP_047959712.1
XP_047970684.1
XP_047956146.1	K13250	SSR2; translocon-associated protein subunit beta
XP_047959855.1	K18749	LSM14, RAP55, SCD6; protein LSM14
XP_047946561.1
XP_047981940.1
XP_047947298.1	K04382	PPP2C; serine/threonine-protein phosphatase 2A catalytic subunit [EC:3.1.3.16]
XP_047965783.1
XP_047979858.1	K17362	ACOT13; acyl-coenzyme A thioesterase 13 [EC:3.1.2.-]
XP_047957877.1	K18151	UAH; ureidoglycolate amidohydrolase [EC:3.5.1.116]
XP_047962374.1	K23490	CYB5; cytochrome b5
XP_047956522.1
XP_047958428.1	K00930	argB; acetylglutamate kinase [EC:2.7.2.8]
XP_047957614.1
XP_047946312.1	K00013	hisD; histidinol dehydrogenase [EC:1.1.1.23]
XP_047971820.1	K05765	CFL; cofilin
XP_047942464.1	K08247	E2.1.1.12; methionine S-methyltransferase [EC:2.1.1.12]
XP_047953129.1	K00705	malQ; 4-alpha-glucanotransferase [EC:2.4.1.25]
XP_047938306.1
XP_047980724.1
XP_047956196.1
XP_047943283.1	K11578	ZW10, DSL1; protein transport protein DSL1/ZW10
XP_047960485.1	K05906	PCYOX1, FCLY; prenylcysteine oxidase / farnesylcysteine lyase [EC:1.8.3.5 1.8.3.6]
XP_047972604.1	K11789	DCAF1, VPRBP; DDB1- and CUL4-associated factor 1 [EC:2.7.11.1]
XP_047975773.1
XP_047969715.1

## Sheet: Abundant in aged MN
Query	KO	Definition
XP_047983947.1
XP_047963175.1	K02934	RP-L6e, RPL6; large subunit ribosomal protein L6e
XP_047942648.1
XP_047942651.1
XP_047972972.1	K02987	RP-S4e, RPS4; small subunit ribosomal protein S4e
XP_047974580.1	K02987	RP-S4e, RPS4; small subunit ribosomal protein S4e
XP_047938696.1
XP_047938824.1	K02726	PSMA2; 20S proteasome subunit alpha 2 [EC:3.4.25.1]
XP_047938556.1	K02997	RP-S9e, RPS9; small subunit ribosomal protein S9e
XP_047969411.1	K02925	RP-L3e, RPL3; large subunit ribosomal protein L3e
XP_047954852.1	K02893	RP-L23Ae, RPL23A; large subunit ribosomal protein L23Ae
XP_047954586.1	K11594	DDX3X, bel; ATP-dependent RNA helicase DDX3X [EC:3.6.4.13]
XP_047976142.1
XP_047950159.1
XP_047958836.1	K02903	RP-L28e, RPL28; large subunit ribosomal protein L28e
XP_047969656.1	K23232	10HGO; 8-hydroxygeraniol dehydrogenase [EC:1.1.1.324]
XP_047975314.1	K12876	RBM8A, Y14; RNA-binding protein 8A
XP_047951801.1
XP_047941762.1
XP_047939828.1	K02978	RP-S27e, RPS27; small subunit ribosomal protein S27e
XP_047969894.1
XP_047961335.1	K14565	NOP58; nucleolar protein 58
XP_047954295.1	K08081	TR1; tropinone reductase I [EC:1.1.1.206]
XP_047973196.1	K02991	RP-S6e, RPS6; small subunit ribosomal protein S6e
XP_047937727.1	K20352	TMED10, ERV25; p24 family protein delta-1
XP_047971852.1	K13680	CSLA; beta-mannan synthase [EC:2.4.1.32]

## Sheet: Decreased in aged WN
Query	KO	Definition
XP_047963313.1	K03283	HSPA1_6_8; heat shock 70kDa protein 1/6/8
XP_047952056.1
XP_047980659.1	K13525	VCP, CDC48; transitional endoplasmic reticulum ATPase
XP_047971711.1	K13379	RGP, UTM; reversibly glycosylated polypeptide / UDP-arabinopyranose mutase [EC:2.4.1.- 5.4.99.30]
XP_047970203.1	K09489	HSPA4; heat shock 70kDa protein 4
XP_047938510.1	K02989	RP-S5e, RPS5; small subunit ribosomal protein S5e
XP_047975188.1	K13993	HSP20; HSP20 family protein
XP_047957548.1	K02937	RP-L7e, RPL7; large subunit ribosomal protein L7e
XP_047939385.1
XP_047939826.1
XP_047957749.1	K01900	LSC2; succinyl-CoA synthetase beta subunit [EC:6.2.1.4 6.2.1.5]
XP_047968436.1
XP_047954695.1
XP_047952697.1
XP_047948315.1	K02183	CALM; calmodulin
XP_047959974.1
XP_047962487.1	K02437	gcvH, GCSH; glycine cleavage system H protein
XP_047966776.1	K08762	DBI, ACBP; diazepam-binding inhibitor (GABA receptor modulator, acyl-CoA-binding protein)
XP_047947775.1	K02267	COX6B; cytochrome c oxidase subunit 6b
XP_047954591.1
XP_047977388.1
XP_047940885.1	K02976	RP-S26e, RPS26; small subunit ribosomal protein S26e
XP_047983322.1	K01802	E5.2.1.8; peptidylprolyl isomerase [EC:5.2.1.8]
XP_047969543.1	K02160	accB, bccP; acetyl-CoA carboxylase biotin carboxyl carrier protein
XP_047966986.1
XP_047974227.1	K25507	HMGBP; high mobility group B protein, plant
XP_047939532.1
XP_047962346.1	K02265	COX5B; cytochrome c oxidase subunit 5b
XP_047963891.1	K03943	NDUFV2; NADH dehydrogenase (ubiquinone) flavoprotein 2 [EC:7.1.1.2]
XP_047966958.1	K22071	FDX2; ferredoxin-2, mitochondrial
XP_047974072.1
XP_047968778.1
XP_047975780.1	K12447	USP; UDP-sugar pyrophosphorylase [EC:2.7.7.64]
XP_047942140.1	K02900	RP-L27Ae, RPL27A; large subunit ribosomal protein L27Ae
XP_047943040.1	K02912	RP-L32e, RPL32; large subunit ribosomal protein L32e
XP_047964701.1	K00627	DLAT, aceF, pdhC; pyruvate dehydrogenase E2 component (dihydrolipoyllysine-residue acetyltransferase) [EC:2.3.1.12]
XP_047972954.1	K02639	petF; ferredoxin
XP_047962621.1
XP_047975250.1	K12891	SRSF2_8, SFRS2A_B; serine/arginine-rich splicing factor 2/8
XP_047957481.1	K01090	E3.1.3.16; protein phosphatase [EC:3.1.3.16]
XP_047966076.1
XP_047955897.1	K03627	MBF1; putative transcription factor
XP_047982752.1	K13449	PR1; pathogenesis-related protein 1
XP_047977443.1	K03522	fixB, etfA; electron transfer flavoprotein alpha subunit
XP_047943343.1	K12900	SRSF10, FUSIP1; serine/arginine-rich splicing factor 10
XP_047950990.1	K16054	DEP1; methylthioribulose 1-phosphate dehydratase / enolase-phosphatase E1 [EC:4.2.1.109 3.1.3.77]
XP_047956957.1	K14012	NSFL1C, UBX1, SHP1; UBX domain-containing protein 1
XP_047952085.1
XP_047957880.1
XP_047977633.1
XP_047962399.1
XP_047964356.1	K12890	SRSF1, SFRS1, ASF, SF2; serine/arginine-rich splicing factor 1
XP_047942295.1	K14411	MSI; RNA-binding protein Musashi
XP_047941301.1
XP_047941864.1	K02949	RP-S11e, RPS11; small subunit ribosomal protein S11e
XP_047980972.1	K00799	GST, gst; glutathione S-transferase [EC:2.5.1.18]
XP_047951617.1
XP_047958014.1	K02935	RP-L7, MRPL12, rplL; large subunit ribosomal protein L7/L12
XP_047953617.1	K01738	cysK; cysteine synthase [EC:2.5.1.47]
XP_047945749.1	K10527	MFP2; enoyl-CoA hydratase/3-hydroxyacyl-CoA dehydrogenase [EC:4.2.1.17 1.1.1.35 1.1.1.211]
XP_047972869.1
XP_047969621.1	K09579	PIN4; peptidyl-prolyl cis-trans isomerase NIMA-interacting 4 [EC:5.2.1.8]
XP_047977729.1	K12836	U2AF1; splicing factor U2AF 35 kDa subunit
XP_047942195.1
XP_047967125.1
XP_047964378.1
XP_047960287.1
XP_047966885.1
XP_047966137.1	K12741	HNRNPA1_3; heterogeneous nuclear ribonucleoprotein A1/A3
XP_047960719.1	K02900	RP-L27Ae, RPL27A; large subunit ribosomal protein L27Ae
XP_047956040.1	K08511	ATVAMP72; vesicle-associated membrane protein 72
XP_047969269.1
XP_047941719.1	K00696	E2.4.1.14; sucrose-phosphate synthase [EC:2.4.1.14]
XP_047981672.1	K00800	aroA; 3-phosphoshikimate 1-carboxyvinyltransferase [EC:2.5.1.19]
XP_047964695.1	K01679	E4.2.1.2B, fumC, FH; fumarate hydratase, class II [EC:4.2.1.2]
XP_047982288.1	K24104	GPN; GPN-loop GTPase
XP_047982225.1	K25900	RD21; cysteine proteinase RD21 [EC:3.4.22.-]
XP_047979183.1	K17943	PUM; pumilio RNA-binding family
XP_047962283.1	K17609	NXN; nucleoredoxin [EC:1.8.1.8]
XP_047938296.1
XP_047957640.1	K10704	UBE2V; ubiquitin-conjugating enzyme E2 variant
XP_047982398.1	K16732	PRC1, ASE1, MAP65; Ase1/PRC1/MAP65 family protein
XP_047954614.1	K24983	G3BP2; Ras GTPase-activating protein-binding protein 2
XP_047971156.1	K13412	CPK; calcium-dependent protein kinase [EC:2.7.11.1]
XP_047950588.1	K14546	UTP5, WDR43; U3 small nucleolar RNA-associated protein 5
XP_047939144.1	K15040	VDAC2; voltage-dependent anion channel protein 2
XP_047977037.1	K23569	EMC8_9; ER membrane protein complex subunit 8/9
XP_047955737.1	K01068	ACOT1_2_4; acyl-coenzyme A thioesterase 1/2/4 [EC:3.1.2.2]
XP_047938937.1
XP_047979980.1	K11091	SNRPA; U1 small nuclear ribonucleoprotein A
XP_047938104.1	K02923	RP-L38e, RPL38; large subunit ribosomal protein L38e

## Sheet: Decreased in aged MN
Query	KO	Definition
XP_047952056.1
XP_047947557.1	K01681	ACO, acnA; aconitate hydratase [EC:4.2.1.3]
XP_047960821.1	K13525	VCP, CDC48; transitional endoplasmic reticulum ATPase
XP_047940898.1	K01802	E5.2.1.8; peptidylprolyl isomerase [EC:5.2.1.8]
XP_047939371.1
XP_047971711.1	K13379	RGP, UTM; reversibly glycosylated polypeptide / UDP-arabinopyranose mutase [EC:2.4.1.- 5.4.99.30]
XP_047957925.1	K03066	PSMC5, RPT6; 26S proteasome regulatory subunit T6
XP_047967542.1
XP_047957548.1	K02937	RP-L7e, RPL7; large subunit ribosomal protein L7e
XP_047944554.1	K09500	CCT8; T-complex protein 1 subunit theta
XP_047953714.1	K06630	YWHAE; 14-3-3 protein epsilon
XP_047970203.1	K09489	HSPA4; heat shock 70kDa protein 4
XP_047968284.1
XP_047939385.1
XP_047950605.1
XP_047954695.1
XP_047939118.1	K02969	RP-S20e, RPS20; small subunit ribosomal protein S20e
XP_047953042.1
XP_047968436.1
XP_047957617.1	K06630	YWHAE; 14-3-3 protein epsilon
XP_047945797.1	K11279	NAP1L1, NRP; nucleosome assembly protein 1-like 1
XP_047947113.1	K03671	TXN, trxA; thioredoxin
XP_047953882.1	K00868	pdxK, pdxY; pyridoxine kinase [EC:2.7.1.35]
XP_047980578.1
XP_047938668.1	K03250	EIF3E, INT6; translation initiation factor 3 subunit E
XP_047943331.1
XP_047971758.1	K03921	FAB2, SSI2, desA1; acyl-[acyl-carrier-protein] desaturase [EC:1.14.19.2 1.14.19.11 1.14.19.26]
XP_047983639.1	K01568	PDC, pdc; pyruvate decarboxylase [EC:4.1.1.1]
XP_047966797.1
XP_047939218.1	K16871	POP2; 4-aminobutyrate---pyruvate transaminase [EC:2.6.1.96]
XP_047939586.1
XP_047960313.1
XP_047947001.1
XP_047942540.1	K03260	EIF4G; translation initiation factor 4G
XP_047952697.1
XP_047979306.1
XP_047966076.1
XP_047979241.1	K12891	SRSF2_8, SFRS2A_B; serine/arginine-rich splicing factor 2/8
XP_047981290.1	K05609	UCHL3, YUH1; ubiquitin carboxyl-terminal hydrolase L3 [EC:3.4.19.12]
XP_047948025.1	K03032	PSMD1, RPN2; 26S proteasome regulatory subunit N2
XP_047968778.1
XP_047948315.1	K02183	CALM; calmodulin
XP_047981508.1	K01845	hemL; glutamate-1-semialdehyde 2,1-aminomutase [EC:5.4.3.8]
XP_047956862.1	K10580	UBE2N, BLU, UBC13; ubiquitin-conjugating enzyme E2 N [EC:2.3.2.23]
XP_047977388.1
XP_047977209.1	K17098	ANNAT; annexin D
XP_047970065.1	K20899	GBP1_3_4_7; guanylate-binding protein 1/3/4/7
XP_047948673.1
XP_047970306.1	K00627	DLAT, aceF, pdhC; pyruvate dehydrogenase E2 component (dihydrolipoyllysine-residue acetyltransferase) [EC:2.3.1.12]
XP_047981153.1
XP_047980964.1
XP_047975250.1	K12891	SRSF2_8, SFRS2A_B; serine/arginine-rich splicing factor 2/8
XP_047971861.1	K01953	asnB, ASNS; asparagine synthase (glutamine-hydrolysing) [EC:6.3.5.4]
XP_047963507.1
XP_047981146.1
XP_047958095.1	K14004	SEC13; protein transport protein SEC13
XP_047950208.1	K10580	UBE2N, BLU, UBC13; ubiquitin-conjugating enzyme E2 N [EC:2.3.2.23]
XP_047944177.1
XP_047959473.1	K14411	MSI; RNA-binding protein Musashi
XP_047960128.1	K03106	SRP54, ffh; signal recognition particle subunit SRP54 [EC:3.6.5.4]
XP_047966958.1	K22071	FDX2; ferredoxin-2, mitochondrial
XP_047976669.1
XP_047975565.1
XP_047979843.1	K03262	EIF5; translation initiation factor 5
XP_047942468.1
XP_047971731.1
XP_047953169.1	K10752	RBBP4, HAT2, CAF1, MIS16; histone-binding protein RBBP4
XP_047969735.1	K23568	EMC7; ER membrane protein complex subunit 7
XP_047942490.1	K14826	FPR3_4; FK506-binding nuclear protein [EC:5.2.1.8]
XP_047958155.1	K12175	GPS1, COPS1, CSN1; COP9 signalosome complex subunit 1
XP_047967770.1	K11876	PSMG2, PAC2; proteasome assembly chaperone 2
XP_047982752.1	K13449	PR1; pathogenesis-related protein 1
XP_047958850.1	K07955	ARL8; ADP-ribosylation factor-like protein 8
XP_047969362.1	K06691	RPN13; 26S proteasome regulatory subunit N13
XP_047937788.1
XP_047966986.1
XP_047961189.1	K18732	SARNP, CIP29, THO1; SAP domain-containing ribonucleoprotein
XP_047940904.1
XP_047969348.1
XP_047982148.1	K07904	RAB11A; Ras-related protein Rab-11A
XP_047965476.1
XP_047954311.1	K19825	DBR; 2-alkenal reductase (NADP+) [EC:1.3.1.102]
XP_047974072.1
XP_047961842.1	K01892	HARS, hisS; histidyl-tRNA synthetase [EC:6.1.1.21]
XP_047974042.1	K03011	RPB3, POLR2C; DNA-directed RNA polymerase II subunit RPB3
XP_047963891.1	K03943	NDUFV2; NADH dehydrogenase (ubiquinone) flavoprotein 2 [EC:7.1.1.2]
XP_047971868.1	K12261	HACL1; 2-hydroxyacyl-CoA lyase [EC:4.1.2.63]
XP_047958237.1	K03937	NDUFS4; NADH dehydrogenase (ubiquinone) Fe-S protein 4
XP_047969269.1
XP_047960290.1	K03236	EIF1A; translation initiation factor 1A
XP_047983649.1
XP_047946559.1
XP_047941499.1	K14298	RAE1, GLE2; mRNA export factor
XP_047949996.1	K15498	PPP6C; serine/threonine-protein phosphatase 6 catalytic subunit [EC:3.1.3.16]
XP_047972954.1	K02639	petF; ferredoxin
XP_047951154.1
XP_047962267.1
XP_047972086.1	K01883	CARS, cysS; cysteinyl-tRNA synthetase [EC:6.1.1.16]
XP_047939716.1
XP_047956136.1
XP_047948074.1	K03260	EIF4G; translation initiation factor 4G
XP_047955347.1	K18468	VPS35; vacuolar protein sorting-associated protein 35
XP_047972224.1	K12820	DHX15, PRP43; pre-mRNA-splicing factor ATP-dependent RNA helicase DHX15/PRP43 [EC:3.6.4.13]
XP_047973873.1	K09602	OTUB1; ubiquitin thioesterase protein OTUB1 [EC:3.4.19.12]
XP_047963055.1
XP_047978186.1	K06995	K06995; uncharacterized protein
XP_047962881.1	K12402	AP4M1; AP-4 complex subunit mu-1
XP_047940621.1
XP_047959434.1
XP_047967802.1	K09250	CNBP; cellular nucleic acid-binding protein
XP_047958400.1	K08669	HTRA2, PRSS25; HtrA serine peptidase 2 [EC:3.4.21.108]
XP_047954924.1
XP_047973020.1	K17508	PTC7, PPTC7; protein phosphatase PTC7 [EC:3.1.3.16]
XP_047979980.1	K11091	SNRPA; U1 small nuclear ribonucleoprotein A
XP_047981809.1	K23260	TOGT1; scopoletin glucosyltransferase [EC:2.4.1.128]
XP_047969103.1
XP_047980719.1	K00383	GSR, gor; glutathione reductase (NADPH) [EC:1.8.1.7]
XP_047938637.1	K19658	ECH2; peroxisomal enoyl-CoA hydratase 2 [EC:4.2.1.119]
XP_047939511.1
XP_047941173.1	K18121	GLYR; glyoxylate/succinic semialdehyde reductase [EC:1.1.1.79 1.1.1.-]
XP_047959855.1	K18749	LSM14, RAP55, SCD6; protein LSM14
XP_047938151.1	K12179	COPS6, CSN6; COP9 signalosome complex subunit 6
XP_047968803.1	K17301	COPB1, SEC26; coatomer subunit beta
XP_047962922.1
XP_047972379.1	K09613	COPS5, CSN5; COP9 signalosome complex subunit 5 [EC:3.4.-.-]
XP_047948335.1	K01309	MINDY1_2; ubiquitin carboxyl-terminal hydrolase MINDY-1/2 [EC:3.4.19.12]
XP_047981474.1	K00074	paaH, hbd, fadB, mmgB; 3-hydroxybutyryl-CoA dehydrogenase [EC:1.1.1.157]
XP_047944952.1	K05605	HIBCH; 3-hydroxyisobutyryl-CoA hydrolase [EC:3.1.2.4]
XP_047957880.1
XP_047945823.1	K20472	COPZ, RET3; coatomer subunit zeta
XP_047950897.1
XP_047969911.1	K15849	PAT, AAT; bifunctional aspartate aminotransferase and glutamate/aspartate-prephenate aminotransferase [EC:2.6.1.1 2.6.1.78 2.6.1.79]
XP_047982579.1
XP_047972442.1	K22855	EEF1AKMT1, EFM5; EEF1A lysine methyltransferase 1 [EC:2.1.1.-]
XP_047958697.1	K20792	NAA15_16; N-alpha-acetyltransferase 15/16, NatA auxiliary subunit
XP_047964277.1	K17794	TIM23; mitochondrial import inner membrane translocase subunit TIM23
XP_047958764.1	K24962	CCDC47; PAT complex subunit CCDC47
XP_047970751.1
XP_047952437.1	K01835	pgm; phosphoglucomutase [EC:5.4.2.2]
XP_047966390.1	K14944	NOVA; RNA-binding protein Nova
XP_047982317.1
XP_047973045.1	K01953	asnB, ASNS; asparagine synthase (glutamine-hydrolysing) [EC:6.3.5.4]
XP_047979994.1	K23334	RANBP9_10, RANBPM; Ran-binding protein 9/10
XP_047971156.1	K13412	CPK; calcium-dependent protein kinase [EC:2.7.11.1]
XP_047967169.1	K12472	EPS15; epidermal growth factor receptor substrate 15
XP_047957518.1
XP_047967876.1	K14309	NUP93, NIC96; nuclear pore complex protein Nup93
XP_047949804.1	K00611	OTC, argF, argI; ornithine carbamoyltransferase [EC:2.1.3.3]
